# Supplementary material for: The CRISPR-Cas systems were selectively inactivated during evolution of Bacillus cereus group for adaptation to diverse environments
Source: ISME J. 2020 Mar 4;14(6):1479–93. doi: 10.1038/s41396-020-0623-5 (PMC7242445; doi:10.1038/s41396-020-0623-5)
Supplement: Supplementary file 2 — TXT S1 [file 41396_2020_623_MOESM2_ESM.txt]

>RepX_WP_000918302.1
MAGNFSEIESQGNISLKFGFLGLGMGGCAIAAECANKETQIKNNKYPYRAILVNTNSQDF
NKIEIKNAGNVRKIQLEGYEQGAARNPQVGEEAFVKHETKIFETVKQEFEDRDFIWITCG
LGGGTGTGALLKAIEMLYEHDYNFGLLLTLPRDAEALKVLENATSRIRSIAMNQEAFGSI
VLIDNAKLYRKFEEENPSALANEYTSYSNKYIADALHEINLVTSSFTPFSDTHFDASEFA
QVINTPGVLSLAKLELKSNQLDTENPLGYLTQLGNALEKGVLYDTEREELESAKKSALSI
VTSPLRASRLYNFSFLNQMENFLKDRTPYVDERPIAPYVNKHTAKKEEDIVKFYSVVAGL
PLPKRVSDIIDEITRIKEEREQANSKKSNAVLNKLFAFDDSVQEEKPKKKKLNFGAEPEA
EVADDSQPTKKKLSF
>RepA_N_WP_000931944.1
MLNIEKTVHYYNYAQQYLMMPKAVEEYLTIHDVSLGACKLYMHLRDRYRLSLKSVSEGND
KYEDELGVFCIFPIEDLVEIMGKNEKTVRRWYKELKECDLIQYRQVKKESGQANRFYIKE
EQLVDSGLIALYKSEEYKPVVHYPQIGAVKNVRSTSGQKCPPINNSYLINNKIYSEFLSN
SHEFLTTEEAEKIVRKFKGDLDQEPEDNKHFLKFANACYERLCNHDVDPHETWKEHNEKQ
GAGYVGNQDIPEDTYNQFVDALNDNEGKSITDSKKSHIEGNKKPYLIVNNVPKLTGKQFD
KLIVLVRGANSGDPVAWKKCESPEMQSYVEKTDNRFKIRNAVIRGM
>Rep165_WP_001099046.1
MNTVQKAINLILHKGIRKYKSKNSKAALVSITKQEKFEDKMLNGKKNKKGSIFITRKKAD
LSAPFGTRGVVLTSEEATLDHVGQASHWTPNVYNFGTYSENGLRTIVGHTEKNLQQINCF
VIDIDSKSFPMKAINDVALNAGFGVPTMILQTTKGYQVYYVLDKAVYVTNKKNYIAIKSA
KRISQNLREMFAESLPQVDLTCNHFGFFRMPSEENIIMFFEENVYSFKELQDWSKRQDDN
KGKEFFAIPGENNVIETPFSKNKPVEQPKQVEEAWFKQVINCTNIAPQQTKAGRNNAIFT
LSLACFQSEVSIKETLDMMDQFNSNLEQPLDHVEVRGIVMSAYSGKYQAAHKDYIDRLLQ
TYATPEQVNSFRSPAAFWRKHKKKREDRVRSHWHEWEADIIAFLSINSKNKPVLYFTQKE
LCEAINIPRSTLNTVLKKSNKIYKTVEGKGKTAKTGFSTIGMLISFALREKGQKRESYLI
YLNELFPQMGNILLQAKNNSAMAEETALYSLIEGLPAG
>Rep26_WP_002042246.1
MGELVSITKKDGKESIDLFKHYSECFEEGDSIGQDKISDELFTKVKDAVTQYWLESTDSL
PDVVDLYIIISLIESDSPKHKKIVTRFFNDCKIFLTAKEKKQGKRGKIDRLLKEYSKPQM
KERLQKNLKVAGEIEIAQLQAAYDQTDNQQKQIKDVQEVIEKYGMHFTIFITAYIKTQGT
DDMHDLYLEAAPFRYINILAELAIFHKERYPSQEKAEEISFKEERNKLQSKLNEYEKKFN
KQEKMLNKYKMENEHLKKQKISSDAKASRVVKQTERSVNELMTDLATEEEIKSEQHKKEV
AYLNKMIEQMAQEIIQLQKEEEPQGNVYKNDLSGKKVAVIGGNKERYYRECVEKYNAEII
FVAEDQHRKIDSAVKKADVVFYLTELLSHIYHELIIPAAARYNTPIRFVNSKGISAFESA
LKRYASE
>RepA_WP_001099042.1
MNTVQKAIELILHKGLRKYKSKNSKAGLVSIANQEKFESKVLNGKKNKKGSIFITRKKED
LRAKFGTRGVVLSSEEAVLDHVGQASHWTPNVYNFGTYGQNGLRTIVGHTEKNLQQINCF
VIDIDSKSFPMTAINDVALNAGFGVPTMILETTKGYQVYYVLDKAVYVSNNKNFIAIKSA
KRISQNLREMFADSLPNVDLTCNHFGFFRMPSVQNIVMFFEENVYTFKELQEWSKRQDDN
KGNEQFHNVIESPFAKNAPVEQPKQMDELWFKQVISCTNVSPKQTKAGRNNAIFTLSLAC
FQSQYAIKDTMDLMDQFNSNLEQPLEHTEVRGIVMSAYSGKYQAAHKDYIERLLQTYGMG
QASAFRAPSVLWKKHKKQRKDRVRSHWHEWEADIITFLSMNSNNKPVLYFTQSELCEALN
VPRSTLNTVLKKSTKIYKTVEGKGKTAKTGLSTLGMLIAFALKENGKRRESYLNYLQGLF
PKTGNILEQAKTSNVMEEQETLYGILEGLPAG
>pXO1_16_I|pXO1_AFH86890.1
MGKSFVIRNQRSLNGETTNAVLVTLKSWQKFVETFEEKYYSYKDTYLEDILQHMTYEERI
ADVEGFVEKAKPSFSRRAMSTIAEKTGRKHKLYGITNADLEVFLYLHKKCYTNGVIPNVT
IHMMWEDYKQYKEELAYIQHSQFYIALKKLSLHNIISIENGLDGRYTIKLTHFMNEETEK
ANPYVYISPVVFTKAFFKLSVAAKKLFLDIAMQQHTETTLKRSLDKQDERGNKTHFGGMY
RFLHKKYPHQIRTVIEELTTALPCTGNPLFKICKMQKGVKHTKRYTTLYLSIHSDFLCSK
EAGEEQHRDPFTPKATYARKAKFIETVLQEMNIGELSADMNKFIHVLKHTCHRQIRSVIR
GLRDMVDRKEGYPTKIVYTLKKLLHQTSQYQILDTAAKEGIYPLIAQHIPKERNSDREQA
VFNFGLHYSMYSLHNIKKMFKNVHALLKQKFAVPVTEESYHRNYLKYQEETLFRKYAYDQ
GVNLHAYIALEIEMREKLKVRGHKDRTIPSDVREWFIEEIDKLPQEQLRVIELPKQFNLL
EFMRTFERLVRAGVTIIAPDQVLHAMEIK
>pXO1_16_IIa|4AJ1_EEM56205.1
MKKMSKSFVIRNQRSLDGQSTNAVIVTLKSWQALVDALEGKYYSYKDTYLEDIINQMSYE
ERIADIDGLVAQSKPSFSRHTISKTMGRKHKLYGITNADLEVFLYLHKKCYTNGIIPNVT
VHMLWEDYKQYKEELACIQHSQFYIALKKLSLHNIITIENELDSRYTIKITHFMNEETEK
ANPYVYISPVVFTKAFFELSVASKKLFLDIAMQQHRETTLKRSLDKQDERGNKTHFGGMY
RFLHKKYPHQIRAVMKELTTVLSCTGTPLFKICKLQKGVQNKKKYTTLFLSIHSDFLCGK
ESGELQYRDPFTPKVTYARKARFIESTLQEMHIGEFTRDMNKFIHVLKNTCHRQIRSVIH
SLRDMIDRTEKYPSKLVYTLKKLLNQTSQYHILDTAAKEGIYPLITQHVPAKQKEQAIFD
FGLHFSMYSRRSIKKLFRKTFELLKYKFAVPVTEESYHRNYLRYQEETLFRKYAYEQGAN
LNAYMALEIEMRELLKIKGHKERFIPSDVRELFIEKIDKLPKEKLRVIEVPSSINLITFI
RALEQLIRAGIQVTSTEQVLKVMEEM
>pXO1_16_IIb|Rock4-18_WP_000520217.1
MGKSFIIRNQRSLNGQSTNAVLVTLKSWQKLVETFEEKYYSYKDTYLEDIVDHMTYEERI
ADVDGFVAQAKPSFSRRTLSAISETMGRKHKLYGITNADLEVFLYLHKKCYTNGVIPNVT
IHMMWEDYKLYKEEFAYIQHSQFYIALKKLSIHNIISIENELDGRYTIKLTHFMNEETEK
ANAYVYISPVVFTKAFFELSIASKKLFLDIAMQQHSETTLKRSLDKQDERGNRTHFGGMY
RFLHKKYPHQIRAVITELTTALPCTGTPLFKICKLQKGVKNKKRYTTLYLSLHTDFLCTK
EIGEVQYRDPFTPKLTYARKARFIESVLQEMSIGEFTQDMNKFIHVLKHTCHRQIRSVIH
SLRDMIDRNEEYPSKLVYTLKKLLNQTSQYKILDTAAKEGIYPLITQHVPKEQKEQAVFD
FGLHFSMYSLRNIKKLFRKTYELLNSKFAVPVTEESYHRNYLKYQEETLFRKYAYEQGTN
LNAYMALEIEIRELLKARGHKERIIPSDVRELFIEKIDRLPKEKLRVIEVPDSFNLITFM
RAFEQLIRAGIQVTTAEQVLTAMKAN
>pXO1_16_IIIa|pBWB401_WP_012259891.1
MAKPFVIKNKRSLNGETTTPVLVTIKAWQKLVEALEGKYYSFKDTYLEDIVNSMSYEERI
ADEEGFVEKAKPSFSLQMKNLFTKANGRKHKLYGITNADLEVFLFLHKKCNTYGELSHVS
IHMLWEDYKNYKEVFAHIHHSQFYVALKKLSLHNIIEIENEYSGKYKITLTDFMNKETNK
ANPYTFISPIVFTKEFFDLSIAAKKLFIDIAMQQKRETTLKRSLYKFDEQGQQTHFGGIY
RFLHKKYPHQIRSVMAELTTKSTATGSSLFKICKLEKGKKNKKQYTTLHLSVHPDFLCNK
EIGEEYRDPFTPRLTYKRKAKFIEESLVEMNIAEFTKDINQFVNVLKHSCHRQIRQVIRG
LREMIDRQEGFPKNLVYTLSKLLKQSSQYRVLDTAAKTGIYSLITHNVPREKQEDAVFKF
GTHFAIYSLQNVKKLFCKAHDLLHATYAVPVTEEAYHRNYMQYQEETLFRKYAFEQGVNV
NAYIALEIKIRELLKSHGHKEHHIPSDIRELFIEKIDRLPKEKIRVIEVPKDFNLIDFLH
SLEAYYRKNSETPCTVDQLLPAM
>pXO1_16_IIIb|pBMB171_WP_001118187.1
MAKPFVIKNKRSLNGETTTPVIVTIKSWQRLVEALEGKYYSFKDTYLEDIVKSMSYEERI
ADEEGFVAKAKPSFSLKMKKIVDKVSEFDKNEGRKHKLYGITNADLEVFLFLHKKCNTYG
ELSHVSIHMLWEDYKNYKEAFAHIHHSQFYVALKKLSFHNIITIENEYSGKYKITLTDFM
NKETNKANAYTFISPIVFTKEFFELSIAAKKLFMDVAMQQKRETTLKRSLFKVDEQGNST
HFGGMYRYLHKKYPHQIRAVLDELETKLSATGSPLFKICKLEKGKRNKKQYTTLHLSVHP
DFLCAKEEGAEYRDPFTPRDTYKRKVKFIENLLVEMNIAEFAKDMNQFINVLKHSCHRQI
RQVVRGLREMIDRQEGYPKKLVYTLSKLLKQSSQYRVLDTAAKTGIYPLITHNVPKHDQE
EAIFKFGTHFAIYSLRNVQKLFRKAHDLLHAKYAVPVTIDAYHRNYMQYQEESLFRKYAY
EQGVNINAYTALEIEIRELLKSSGHKGNQIPSDIRELFIEKIDKLPKEKIRVIEVPEDFD
LIQFLHSLEAYYRSTKEVPHTVDQLLPAM
>pBc53_RepA_WP_000117215.1
MSVTFKKAKKKTRNELQLPILHFVCMDDWIEKLGDKAFTAWLKFYTWCNREEDENGNRPN
DDVIPSSLTKVQKRLGVGKDTFYNKILKPLWNHGLIDVFEYKSEGWKGQGNVNIIVYEYP
QNEHALSTKPLEKIRDYDTDYTSQAKTFAKLGGRPKKMEEVPGSEIEQGGGSEIEQGAFS
NGTGPRSEIEPNNVSNNLSNVSKSSNASKQSSNLSILDKIENINLPDTTKILLTRKIDRL
NNNKLDSIFSLFEIYKTELNEVTLNAVLNRVLDSSVKKSFNGLLEHSIKTEITNLAKKEQ
DSTKRTEMIPDWKREADYEEDETIENLEENQKRLDEVLNKFKRD
>ori60_WP_000005319.1
MSETQLVGQTPTFITQGHVPKEELRLPNQHFITAMDWIDKLGESAYCDYLKMYTMADRRD
KDREYDRVPRALSSLWEALDRKEKYFRQKILIPLWEYGLVDLVEYQGEHARAGHKPMNIV
IYRYPCNDITLLTKPLEKVRDWKKDYKSSGKFYAIKGGRPKNELKDSPQNPLVKDSLQKP
LKDSPQNPINNTKELNNLLNYFSKYVSIDLSPIDFFKFAIVSSPSKYVEIELNNLTTTYG
KDIVNEAIKRISDMKTDKYIATIKGIIKKWVSQGMKSFSDIENVEQAYLEERKQLQKPKS
QQKPNSLKPSYGKKDIVPEWLKEQKLKDEEVQTNKELHQNSESIQVTTETIKEKIRFYEK
KLNKYITEDITEDNWKVAKIYLDAKWDWTEIGILFKEIDEMKNAIQ
>ori44_WP_000924961.1
MLLKNFILSKAKRELSPQLDRISTKPGNINKAVKKILKEIDIILLEDQGFTTEDISLQTP
RKYKGLETILSYLVHEGFSCVKQDVIAQKAGISKPLINETLSWLEKLGICHQIRNRKAGK
KGPSVYILTIHNNYQKIIDYFKHKWHLAIEITETISNLISKWTLLKEKKEEVTDEQVDTD
PKQEEANEQSEEPKDYFARKEDFNEYLSKDQQRAWHYIMSSPFTNLSEKDAYAIANRMPP
DIDRDAWYFFRQAADRFEASKADKSNAAYFIEIFSQNYKSYLKRKKEEAEKYVSSLSKPK
QKLIIYDFIKGE
>ori43_WP_012008607.1
MEQVKHILEPITEYTSLDVMRFMVHGALYEKSPKNWTMDDRKREMQRERLREVGVVHVTT
GKEQLSTGQSIVVSSFETLERLNNHLTHWTPQVYMWGKANNEGRNFENIRFITCVGVEID
KKISLEEIHYAAAVNNLPSPSVILSTPRGLQWFYVFSTPFLTEKGRKAGRFVSEEIKRAF
VNVMDASEVEEGTTKPIFELEADLGAYSLGYFRIPREDNVLYFNGQALNSEWALAWAKEQ
SRKHKRPAVANTSSSRMYKKVGIMEDPAIQSIINNVFLRGCKGKLGRNNAVFILSLAMKY
EGKTESEIIDKIDEWNSQIKSPLKHTEILRTVRSAMNDKYNAPKKDYVEELAEMRMEFVF
DIRTPAKERLDRQQSHYSEWEQDIIEMVEQQCTSDAPYLCGSLRALAQKIGEESPVGKAM
NKSSLSDVLKVSKKLIVKTNGKKGRNARTYITTRSVLLKSNKHNFKAFLLGKLAFNEEIE
STTLEVQFRGQTSEPEANKNSRNKRSGPGG
>RepB_EEM32156.1
MTYVDMSINQDLQIKENNIVSKSNTLIEANSRLNLVEQKMLLCLASNIEPNDRDFKTYTF
PIKQFHDLLGLNGSTKYTELSKITKELLSKVIEIRAGEELIQVSWLSSAIYNRNKGTIDM
RFDPLLKPFLLELSSKFTSYRLANVVKLKSTYAIRIYELLKQYEDLRERTISLENLRYYL
DAMDVYPNYANFKQRVLKPSQKELNQKTDISFEFEEIKLGRKVQKIRFIIRSQKKKDSDL
VHFEKKLDKFQQPNTFEQKIKRFEERCKEKVFPKVFEKWAVHKEIVLEIIEDIRFRSDIE
SPIGYVEFILNSRLKELADKKILNESNQSEDKSNNNLIETNTIIDSVITKYSTSTGAVAT
FLVKDTAIEELVRVVTLEEAEVIWKEREEFIMDKIYRFIKRNRSKKKY
>Rep466_WP_001097021.1
MAKNFLKNEVAVKMTMVGFGQAGTRMVDKFAEYKHTDGTAVYNCLALNSNDGDLAELKNV
PKSNQVSLKLGGLGKNPERAVKVLESNEEAKDKLKEFITERVRPTDELVLFFAGLGGGTG
TSTIIQAIEEFSAFHNKPVIAEELKSMAMKIPREELIKNQQKYARIAFNNAIERKDFIKM
GIVVTLPVRADGPDVLRQVNKFSQEIWKLANDPAKGVAFVVFADNQHFYDEFKGLNENEK
KGIGNSRDYANQRIGDIIHELNTAANGSGTSVILDSQDFKRILLEKTGCLVINKVSRNMN
QIENSKEIVDMFSESLKGSSFHHPIDLMKTNENGDLEASKVHHFGMLAILDEQKNIDDSF
MDDAKVEVTNKLPINGTVFNGYLVSKNDFMGSVYTFYKTDALPSRLSKGLVEEYNEFKEK
QSQIQYTKSQITTIEAQDSDDDFNINFGDYFELESDKDEEPQAQNDEELAAFMDPDKMFG
TK
>Rep228_WP_000462890.1
MFEQQKPSIRFSMVGFGQAGSRIANEFGKFKFNGETAYNVFAFNSTSRDFSGLNNIPNSN
QVSMDLDGFGKEPSKAYQLLRSTPEHYNHVETMVDKAYETAEELLIFNSGLGGGTGTSTI
LLAIQIFIKKYVNDVIEKYTKLLLEAQGFEYDSFMNEYGENEQVISGLYEKAAHNAERSG
ELKKLGLILAYPKRSDGPGVLKEVNRFIKEIWDLQLDPQNRISFILPVDNQKAADIFSEK
KSKLDFNTYRDYINYTVASMFHEINCATNIGGSDVTFDAQDFRKCILEHQGTLVIGKKVL
PALDISNSDSLFEALSDAWENGHTLHDKIEWEVQQNGSIAYNEVYNVGVLTIVQPDVVND
RKINTSYLDEAQDYLSKLRLVGDCKVFTGQIETKEVDNNVYAYIFAKTTALPERLSTGLV
EEFLQYKERTQKDVFVQGKIEQLNDFTDPEPKKTFKPKDPFANTMNDDFSDLLKSVPNNS
VDKEKKEMKKKEDFLKSLVSTDDNPFNF
>ORF156_WP_000926085.1
MLLNSNELEHIHSTNHSVNDISIRWGVIGAGQKGNKEADLFAGYKFSNGTTCYPTLAVNF
AESDMMHLQNIIKEDRIHFDGLKGAARTPSVVTDLFDPETNPNANGYLDKLAQELGRKFT
NEEGEVIVDQFLICLGAGGGVGTGWGSLVLQLIREQFFPCPVSMLISLPSGDPDEINNAL
VLLSEIDEFMREQDRLFGNSDIKPLANVIVNDNTQMQRIIESQKGTKDLKNRYVNWKEVA
NDNVVSTLHEINIIPENYGSDNVTYDPSDLIKLLSIPGRFLTIGKARIAKFDLHSLENSI
KRSLDEGFFSAEHQFETATMYGGFVLRPSNADFFKDVNTENRIRNTLGEYKRLDEIAGKF
GDPIWDNEYAVCYTIFAGMTMPKRYISLAREGKELAEKQEQLRAEAQRKQDEEKVDISFA
TNRVQKNTFNPYNKNQGFGGASRFSGGKNSAFKRQTSEATSTQNQQEEENIISTLKTSNP
FKKR
>pBMB2062_WP_001198524.1
MQVYLDRLMIKYKDVTEKQFSDVLTKISSKQIFLPNTPIRSEHGTSVRDYHRVIHIGYGE
GAVYIGWKHNSEKEKDSYDMKVDFNPSKFENNELQKDSYEKVFETVFHTLNAVLKSNKRV
VYGMDIAFDIERHMSDIVSYSKTGKQQDRHKGTVYYGNRNKDGYLKIYDKKKELYNHFKR
MIEEENLTRIEYSWRDSDGVVVDEIRKSPPFSIDESYTFSIFNLNNVKGALKACLICYSN
GTMDMKEFPRRTKESIKKALEEMDHLAVDPILQDCWLSILENIKNYTRL
>RepFR12D-1|pFR12.5_12_WP_012263697.1
MSKIVNIDSSEQKARLNENKVEDFLEQANIGLSTEQQQLLLQILHSTTGDDYFIGKKKKR
TDGVKFVQMITENIDYLCEIGYLTQPEKAFLFELSRFLEFKSNVIIEKNDDEIKPYAASP
SYLAKKLGKTRTSISKIMNDLLVKGILGVAESGVTTEDGRSCSSRTWFVNPNILCNAPKD
DIDRATQQIFAKSLRNIQCEGSKKKHKLPIYLF
>Rep9741_AGE81779.1
MTKKNQDEITGKLQPKKKQNIRIYEFIEKKMSESGRELFKSCSTFNEFVATKDKKKKKRV
KGNDCKNRFCPICAWRKAGKDAVKIATMMEAIKIEEKKEFLFLTLTTPNIKADTVKSEID
RFNKAFNKLFKRRNIQRSIKGYIRKLEMTYDKERFITEEMYNNKKRKAYYDSRGLKVDDH
NPNYDTYNPHFHVLLCVEKNYFKRKELYIKQEEWLEMWREVTDMPEITQVHIQKVELIRE
GNAVAEVAKYSAKDYEMSVSQDVFDVFYLALKGRQLIVYGGLLKDYAKKYEDGELDKYKS
TDKNEYYYRLIAMWNKDLMKFEQEYQELTESEKQEYNGHLIDEMEVE
>Rep175_WP_012477673.1
MNSLHTYYKQKTKPLKTTVYKKKRALRPQFLLYFVINSYKANSINIFLVIILLLTVIFSA
NFSKSSSRSSRPRTVFLIVLPEKVIPLNQTIFSIGHLLYLISFFKDLISSSEKLKSFTLA
SFSTTFIRTSSDFCPTTVGRFTAFLLTFF
>Rep14-4_WP_011254650.1
MFKIYERSKNKTMKNENETDIKISKEEFMKIIELTGLPISHIQKLIDLEKAEQEEAKRKE
LEKKNPPFVQLYKSHMKEIRWLITNHHLSSNILFFFLENMNNRNVIVCSQQLLMEQFNKG
RTTIHNAIKTLKEHGFISVAKIGNANAYIINPEIAFQDSRDKIKYVSFEGKILINKNENE
ELFKEHKFENLKVLKDEKK
>pBMY1|rep_WP_016111091.1
MNLLQQDRPLKKVSKVTKSKIIDVNTGEIQEEEEIIDAYVDKEPDYVKLYLKDIIALNDL
PKGLDKVINVLLKTMSYDNMIILNSYIKKQMTEELGYKTVQVLNNNINKLVNAEILFRKG
TGTYQVNARYFGRVHWHDIQEIRLEQIYSSKGRDFKTEITYKSDGVPQN
>pBMYdx_CAB88026.1
MVSEVLQLDSEERKITVELTREELNKIQKLLDFEDVKEKTEKQREEEKKNYNFIQLYRDN
MPELRWLMTKQPFASSLLFFILEHMDNRNALACSYSVFEDYFGKSRMTIYRAIKVLEENG
FIDVLKMGTSNVYVVNEDLAWTDKNTSKKFAKYDGNILVSKKENKDYQYRSQFDRFKALR
ERENLK
>pGI3_Rep_ORF6_NP_976291.1
MGIHLILTGSMLKLLRSDYGTSDIGLLKFLSSISKEFHFSRVDVAKDDTSGSVSIKKIAR
YIKDGNLTTRFRGGHQIKKFKLIGEEEEDKLQYVPDGETWYLGSRSGTQFRFYDKKAQMN
ADDLLHWTRCELQLVDDAATNFVKNVIVLDKLKFEKFCYSVFLTYVDFKKTTGAKHMKNR
DSAKFWADFLDSTVEKVKLGSRKKKKSLDDVNPNVLWEKLLDGDADFYFESMSQKEKDKF
DKWFYEQISSVLYLRALKHEEGVEEFYKKLIHWGEMRVDQKKVEAVGVQLLMSERLKKIK
EKESSIQ
>Rep14-2_WP_001133992.1
MPNTIEFKQVEKNARIRDLEMENEKFKKDHNEVSKVELEKAMETMAKATGKELYIGTKKS
LHSKVRFAQILQSNYEFLREREYLTAKEKTFLIDIVSSIAFNSNCIVDDVKSKNPVPLNI
SGLAKKIGLTRANTSLSVNSLVKKGILAKAESGIDGNNAKAYSLFVNPHIIYAGDKDNVN
EALKAIFYKSMKMKILKDLPDKLF
>pBC16_RepU_AAA84920.1
MCPNSSIYSDEKSRVLVDKTKSGKVRPWREKKIANVDYFELLHILEFKKAERVKDCAEIL
EYKQNRETGERKLYRVWFCKSRLCPMCNWRRAMKHGIQSQKVVAEVIKQKPTVRWLFLTL
TVKNVYDGEELNKSLSDMAQGFRRMMQYKKINKNLVGFMRATEVTINNKDNSYNQHMHVL
VCVEPTYFKNTENYVNQKQWIQFWKKAMKLDYDPNVKVQMIRPKNKYKSDIQSAIDETAK
YPVKDTDFMTDDEEKNLKRLSDLEEGLHRKRLISYGGLLKEIHKKLNLDDTEEGDLIHTD
DDEKADEDGFSIIAMWNWERKNYFIKE
>ori44_pCT83_WP_098878394.1
MLLNNFLLSTAKRELSPQLVHVPTGAINKTVQKVIKAIDTILLDTEGKTTKDFFVQTPRR
YKALEVVLSYLVQEGYSQMRQNQISEKSGISVPIINFILNWLEDLQVCHQIKTRRHGKIA
PSIYILSLNTNYLKIIEYFKQKWAFSIDIFSTFTKFLSKKLSKKQEKSIDQTEKPTVPTC
QGIDILDAVAPTNEEVEEKQPMNAPDSGEKLELRFREMQESTPAHFVTIYTKQLTANRKR
RQQQAKERTTNMVFGKPIKSLIPSMDLFKKMIDPNA
>RepFR12A|Bc_Rock1-3_WP_000170180.1
MTKVVDFGQAEKKAKLRDSKIDSIYDQLQTGGYSEEERAMLLQMLSKMSGGEEYFIGKKK
KPTDRVRFVQIIMDNIDYLIEIGYLSSKEEAFLFKLTSSVEFKTNVLVERETNNPASPTY
LAEKFKMTRQSISSVMNGLLKKGILAVAQSGVTTEDGRVCTSRTWFVNPNVMCCSPKDGI
DKATQHIFRDSLRNFKVEDQGKKKHKLPIYLF
>RepFR12B|BDRD-ST196_WP_002035308.1
MTKVVDFGQAEKKAKIRDRKIDSIYDQLLAGGYSEEEKAMLLQLLSKATGGEEYFIGKKK
KPTDRVKFVQMITDNYNYLAKINYLTNAEKAFLMDLVPYVEFKTNILVERANEENEFDSD
NATPSYLAKELKRDRSRVSMMMNSLMEKGVLAVAESGMTTEDGRICTSRTWFINPNIMCC
SPKDGVDKATQRIFKKSLKNFVAEDGKKHKLPVYLF
>RepFR12C|pE33L8_WP_000162378.1
MTKKIIDFGQAEKKAKERDSKINSIYEKLEGSGGLSEEERVIMLQVLSKMSGGEEYFIGK
KKKPTDRVRFVQIITDNINYLCKTGYLTNAEKAFLIDLTPYIEFKTNILIECSNEDSEEV
DADAATPSYLARKLGKDRSNLSHLMNGLLEKGVLAVAESGMTTEDGRICSSRTWFVNPNV
LCCSPKDGVDKATMKIFKKSLRNFKIAGDKKKHNLPIYLF
>RepFR12D|pE33L9_WP_000162393.1
MTKKIINFGQAEKKAKERDSKINSIYEKLEGSGGLSEEERVIMLQVLSKMSGGEEYFIGK
KKKPTDRVRFVQMITENIDYLCEIGYLTQPEKAFLFDISRFLEFKSNVIVEKNENDDIKP
NTASPSYLAKKLGKTRTSISKMMNELLEKGVLGVAETGVITEDGRACSARTWFVNPNILC
NSPKDDIDRATQQIFSKALRNIKIEGNKKKHKLPIYLF
>RepFR12E|T04001_WP_000754322.1
MKKTVDFSEVEKNARIRDLEIERKKHENHYTKEQEQELGQALETLQNLTGAEYYVGRKRD
PFAQVEFSQIIQANVRYLIKIGYLTNAERLLLLDLSCYVEVGTHVLVEKDVDSIDRDVIN
NASVTYLAEETYRTRHGLSKLMKSLKDKGILACAESGFSDESGRVCTKRTWLVNPNIICA
SRKTSIDRVTKHIFKGILKNFTLDSDSKKVHNLPVYFF
>RepFR12F|T13001_EEM44677.1
MIPSILEEELTMNEELGQALNQADRNARKRDFEKDGKQRDQAEELKKSLLQQLKELTGED
HYVGTNKDPFAGEPFNQVIHRNLDLLNSIGYFTQAEGDFLFRIQAYLEFKSNVIINREDK
FKKKRKNIEDDFELPKAATVSEIAEMIGKSRQKTSTVMNSLKKKEILLNPEGAGQIIENG
RTVSPRTWIVNPYIMICAPRKNEVKLDKLTMRLFQHSLKNLQDKNGKKVKLPARFF
>RepFR12G|IBL_200_WP_000713537.1
MKKFINLEQAEKNTRLRDIENSKILSEEEMYIVNELQAKASSRGMKLVPERKIKNKAKFV
QIIQQNIKYLFEIDYLTNAEKVFLLDISMCVGFLSNCLVSDINSKEQIPLTQRELAKKIG
RHETKVSPLVRKLIDKGIIARSESGVDDNNVRAYALFINPHIMFSGNRDEVNPTLKAMFR
KVPKQLKNLPIKLF
>RepFR12H|pCT9547_AEA19898.1
MQVLSKATGGKEIFIGTKRSPQSKVKFAQFIQDNWDYALENAFFTDEEMLFLLRIQRFLQ
FKSNCIVNDIHSRNALPMSQKQIADRLKTDKSKISRIVNSLVQKGVIVKANGHKPEGVKA
RTYALFINPNIIYSGERDNVETTLKALFMNSKSLFKKFPIALF
>RepFR12I|pCT6880_WP_001133991.1
MPNTIEFKQVEKNARIRDLEIENEKFKQDHHEVSKDELEKAMETMAKATGKELYIGTKKS
PHSRVRFAQSLQENLGFLNKNGYLTNKEKVFLSDITPYIAFSSNCIVHDIKAKNPVPANV
SEIAKLIGISRQNTSLAINSLVKKGLLFKGDSGVEGNNAKAYAVFVNPHIIYAGDKDSVN
EALQVMFYKAMKMKILKDLPDKLF
>CT43_P825207_WP_001000649.1
MNDVLESSLLDATIDKLSIVADFKEGIKKEEFIRMVTSSNMPYSLQANRSKNFGYEEVLK
CDSVDCGYIELAGELKKASVDLPKLISHRIRLEIQIEQEKKAREVGESLLSNAEYQGLFE
SLADVKELIAETDEDGRLTDERKLKRHERQIELTIEKLKGEIVALKSEIDEQELATGFKV
V
>CT43_P851308_WP_001102658.1
MNVQLGNEQITKLLNDWYQEIRAQHIIKAKQLKQKIEKEINNIEEDQNLLLYYSLIDLRY
KILTNDYADREQSLEKIEQLKEHTNNFLDYYYHFFKGMHAMKTGNYSETQKYYDIAEKLL
EEIPDEVEKAEFNYAVATFYYHTHQALLATQYANKAKSFFSGKLGYEIKTGACENTLGMA
CITLREFSVAEEYLLSAINKFEKHSENKLALIVRYNLGLLYADQNLSELAIRYLLESFEN
QEDDYKTMFLLAQEYYKLKQTNTVNTYIEKGLNVCNQEYKIHFLFLQALNNKLSTEQLEK
VMLDAIPYFEKQNLWKYIQDYTEELAIRFYEEKNKDKSNEYFYKSYKAKRNLLERESLK
>BTB_2p00010|2062_WP_001198524.1
MQVYLDRLMIKYKDVTEKQFSDVLTKISSKQIFLPNTPIRSEHGTSVRDYHRVIHIGYGE
GAVYIGWKHNSEKEKDSYDMKVDFNPSKFENNELQKDSYEKVFETVFHTLNAVLKSNKRV
VYGMDIAFDIERHMSDIVSYSKTGKQQDRHKGTVYYGNRNKDGYLKIYDKKKELYNHFKR
MIEEENLTRIEYSWRDSDGVVVDEIRKSPPFSIDESYTFSIFNLNNVKGALKACLICYSN
GTMDMKEFPRRTKESIKKALEEMDHLAVDPILQDCWLSILENIKNYTRL
>Rep_pHT11_WP_000410863.1
MEKHIEKLSLSVCVDWLEFTFVYGEEFESICSFLGLDPTVFSKEIDGFHKSYGYLSRYSF
EEIHILMHGADNRSRIIMSGSGCRWFETLSSVGWYGLFDRIAFADEHGFSWIKVDRLDIA
IDDFVGYFSVKKLKSKIKRRECLSRWKTSFVVETFDLEQGRLQGSTIYFGSASSKLRWVV
YDKLEEQKKKNKDSDSIQGLEFWTRHELRLKKERADRAVKQLVVNDFSIEEMYFGIINNY
ISFRVVDKEDSNRNRWNIAPFWRQYIGQASKLRLAEALPVANVERTFKWLSHSVSKKLYL
LSEIFSQDDDTKKEFASYLENKGKQKITKGDLDLIENFPIRDFKEFLKIYNEKCLK
>ori44_RepFR55|MC28_AFU17481.1
MLSRAKAELSPHIHHLPKTPGAINQAIKKITSYIDSVVLECEGATTKDYLTKKKYEALET
VLSYLVQEGYSQVRQEHISKKSGISKPIINYVFNWLQDLGVCQQIKVRRHGKIAPSVYIL
TIHNNYLKIVEYFKIKWAVAIDVCATFTRFLNNKISKKSDVTDLEFMQKNNFKPSPSLDF
FGIEEQSKPAVNHEEQGKNNRLQDLNDYLSENQKRAYYYMLSQELTYLSENDAYTIALRL
PPDIDRYTRWDFEECVQWFQFNKAENSNPAHFIKMFNQKSKQNQNRRKRNAQNTSSLLDT
NNTHTFVFYNFLEEHN
>Rep_pMC95|MC28_AFU16967.1
MEKIGGFFVLLNNFLLSTAKRELSPQLVHVPQGAINKTVQKVIKAIDLILLDTEGKTTKD
FFIQTPRRYKALEVVLSYLVQEGYSQMRQNQISEKSGISVPIINFILNWLEDLEVCHQIK
TRRHGKIAPSIYILSLNTNYLKIIEYFKQKWAFSINIFSTFTKFLSKKLSKEQEKPIDQT
EKPTVPTCQGIDILDSVAPITENEEVEEKEPENAPTLGEKLELRFHEMDEFMSEDQKRLY
IYILSKDTNITEKDAYTIALRMPPNVDWQVRKSFEDCVQMFEVNKSQVSTPAHFMKIYTQ
QLTANRKRREQQAKERRTNMAFGKPMKSLIPSMDLFKKMTDPNA
