# Supplementary material for: The CRISPR-Cas systems were selectively inactivated during evolution of Bacillus cereus group for adaptation to diverse environments
Source: ISME J. 2020 Mar 4;14(6):1479–93. doi: 10.1038/s41396-020-0623-5 (PMC7242445; doi:10.1038/s41396-020-0623-5)
Supplement: Supplementary file 3 — TXT S2 [file 41396_2020_623_MOESM3_ESM.txt]

HMMER3/f [3.2 | June 2018]
NAME  PF00091_seed
LENG  197
ALPH  amino
RF    no
MM    no
CONS  yes
CS    yes
MAP   yes
DATE  Mon Nov  5 11:33:44 2018
NSEQ  88
EFFN  4.116943
CKSUM 1970203065
STATS LOCAL MSV      -10.2459  0.70554
STATS LOCAL VITERBI  -11.1547  0.70554
STATS LOCAL FORWARD   -4.3348  0.70554
HMM          A        C        D        E        F        G        H        I        K        L        M        N        P        Q        R        S        T        V        W        Y   
            m->m     m->i     m->d     i->m     i->i     d->m     d->d
  COMPO   2.54453  4.20451  2.99499  2.68263  3.29629  2.58955  3.77884  2.71617  2.76276  2.50498  3.68659  2.90386  3.53655  3.01833  3.09971  2.59344  2.80037  2.66172  4.90683  3.62705
          2.68618  4.42225  2.77519  2.73123  3.46354  2.40513  3.72494  3.29354  2.67741  2.69355  4.24690  2.90347  2.73739  3.18146  2.89801  2.37887  2.77519  2.98518  4.58477  3.61503
          0.02410  5.18254  4.00657  0.61958  0.77255  0.00000        *
      1   2.86587  5.45126  3.20145  1.43353  4.79292  3.72436  3.91146  3.72937  2.23997  3.64605  4.49292  2.59943  3.65606  2.72631  2.47851  2.36557  3.05999  3.35178  5.88580  4.47738      1 e - - E
          2.68618  4.42225  2.77519  2.73123  3.46354  2.40513  3.72494  3.29354  2.67741  2.69355  4.24690  2.90347  2.73739  3.18146  2.89801  2.37887  2.77519  2.98518  4.58477  3.61503
          0.00851  5.16695  5.88930  0.61958  0.77255  0.45512  1.00613
      2   2.85047  4.01356  5.14528  4.55217  3.70884  4.42606  4.79649  0.99758  4.36519  2.12964  3.50172  4.57465  4.77628  4.51871  4.40505  3.41640  2.70323  1.77538  5.29387  4.11108      2 i - - E
          2.68618  4.42225  2.77519  2.73123  3.46354  2.40513  3.72494  3.29354  2.67741  2.69355  4.24690  2.90347  2.73739  3.18146  2.89801  2.37887  2.77519  2.98518  4.58477  3.61503
          0.00837  5.18254  5.90489  0.61958  0.77255  0.48576  0.95510
      3   2.84245  4.09556  4.76642  4.16393  3.34842  3.84021  4.47072  1.62233  2.47888  1.80619  3.36081  4.24241  4.51368  4.15891  3.68438  3.30210  3.00261  1.77089  5.02868  3.75393      3 i - - E
          2.68618  4.42225  2.77519  2.73123  3.46354  2.40513  3.72494  3.29354  2.67741  2.69355  4.24690  2.90347  2.73739  3.18146  2.89801  2.37887  2.77519  2.98518  4.58477  3.61503
          0.00837  5.18254  5.90489  0.61958  0.77255  0.48576  0.95510
      4   2.73912  4.09892  4.68351  4.08549  3.15349  4.13463  3.61031  2.25225  3.92763  2.36100  3.26704  3.52945  4.50131  3.30842  4.03359  2.82209  1.80710  1.64660  4.04500  3.85637      4 v - - E
          2.68618  4.42225  2.77519  2.73123  3.46354  2.40513  3.72494  3.29354  2.67741  2.69355  4.24690  2.90347  2.73739  3.18146  2.89801  2.37887  2.77519  2.98518  4.58477  3.61503
          0.00837  5.18254  5.90489  0.61958  0.77255  0.48576  0.95510
      5   3.38581  4.47842  5.65267  5.09562  2.95123  4.98239  5.42780  1.19384  4.94311  1.47872  3.84920  5.14722  5.26285  5.07877  4.98586  4.33836  3.85421  1.38064  5.81468  4.65438      5 i - - E
          2.68618  4.42225  2.77519  2.73123  3.46354  2.40513  3.72494  3.29354  2.67741  2.69355  4.24690  2.90347  2.73739  3.18146  2.89801  2.37887  2.77519  2.98518  4.58477  3.61503
          0.00837  5.18254  5.90489  0.61958  0.77255  0.48576  0.95510
      6   2.89239  4.55497  3.24468  2.67926  4.75307  1.62205  2.36835  4.21242  2.74378  3.73263  4.50075  2.86781  4.19182  1.73324  3.21661  3.00392  3.25934  3.81373  5.89662  4.51327      6 g - - E
          2.68618  4.42225  2.77519  2.73123  3.46354  2.40513  3.72494  3.29354  2.67741  2.69355  4.24690  2.90347  2.73739  3.18146  2.89801  2.37887  2.77519  2.98518  4.58477  3.61503
          0.00837  5.18254  5.90489  0.61958  0.77255  0.48576  0.95510
      7   2.77559  3.78275  5.08974  4.48858  3.19482  4.34263  4.69849  1.80970  4.29116  2.07161  3.62599  3.87741  4.69706  4.43610  4.31867  3.66042  3.16611  1.02737  5.19347  4.01325      7 v - - E
          2.68618  4.42225  2.77519  2.73123  3.46354  2.40513  3.72494  3.29354  2.67741  2.69355  4.24690  2.90347  2.73739  3.18146  2.89801  2.37887  2.77519  2.98518  4.58477  3.61503
          0.00837  5.18254  5.90489  0.61958  0.77255  0.48576  0.95510
      8   4.84126  6.32544  5.69288  5.75717  6.61077  0.05280  6.61186  6.65706  6.04911  6.04242  7.13271  5.86519  5.70602  6.28752  6.01229  5.06673  5.38454  5.98543  7.24788  6.79696      8 G - - H
          2.68618  4.42225  2.77519  2.73123  3.46354  2.40513  3.72494  3.29354  2.67741  2.69355  4.24690  2.90347  2.73739  3.18146  2.89801  2.37887  2.77519  2.98518  4.58477  3.61503
          0.00837  5.18254  5.90489  0.61958  0.77255  0.48576  0.95510
      9   3.47416  5.78167  3.33270  3.06842  5.33262  1.30616  4.37028  4.78000  2.57624  4.25408  5.07555  3.57818  4.53683  1.10141  3.32947  3.24571  3.75010  4.35224  6.35466  5.02548      9 q - - H
          2.68618  4.42225  2.77519  2.73123  3.46354  2.40513  3.72494  3.29354  2.67741  2.69355  4.24690  2.90347  2.73739  3.18146  2.89801  2.37887  2.77519  2.98518  4.58477  3.61503
          0.00837  5.18254  5.90489  0.61958  0.77255  0.48576  0.95510
     10   1.40720  1.39639  4.69587  4.20700  3.24388  2.14937  4.84353  3.57219  4.10642  3.31222  4.20740  4.24082  4.50415  4.32667  4.30279  2.66776  3.14125  3.09819  5.69129  4.51115     10 c - - H
          2.68618  4.42225  2.77519  2.73123  3.46354  2.40513  3.72494  3.29354  2.67741  2.69355  4.24690  2.90347  2.73739  3.18146  2.89801  2.37887  2.77519  2.98518  4.58477  3.61503
          0.00837  5.18254  5.90489  0.61958  0.77255  0.48576  0.95510
     11   4.84126  6.32544  5.69288  5.75717  6.61077  0.05280  6.61186  6.65706  6.04911  6.04242  7.13271  5.86519  5.70602  6.28752  6.01229  5.06673  5.38454  5.98543  7.24788  6.79696     11 G - - H
          2.68618  4.42225  2.77519  2.73123  3.46354  2.40513  3.72494  3.29354  2.67741  2.69355  4.24690  2.90347  2.73739  3.18146  2.89801  2.37887  2.77519  2.98518  4.58477  3.61503
          0.00837  5.18254  5.90489  0.61958  0.77255  0.48576  0.95510
     12   2.99141  3.52509  4.11638  3.54324  3.71419  2.61308  4.31195  2.20588  3.47120  2.44468  3.60638  1.50587  4.40521  3.74243  3.75819  2.57842  3.07245  2.50802  5.19397  3.98229     12 n - - H
          2.68618  4.42225  2.77519  2.73123  3.46354  2.40513  3.72494  3.29354  2.67741  2.69355  4.24690  2.90347  2.73739  3.18146  2.89801  2.37887  2.77519  2.98518  4.58477  3.61503
          0.00837  5.18254  5.90489  0.61958  0.77255  0.48576  0.95510
     13   2.92684  5.47090  3.25801  2.69634  4.81365  3.76624  3.68405  4.28651  2.27292  3.37959  3.93832  1.82532  4.15724  1.60027  2.42811  2.68722  3.22263  3.86091  5.89840  4.50539     13 q - - H
          2.68618  4.42225  2.77519  2.73123  3.46354  2.40513  3.72494  3.29354  2.67741  2.69355  4.24690  2.90347  2.73739  3.18146  2.89801  2.37887  2.77519  2.98518  4.58477  3.61503
          0.00837  5.18254  5.90489  0.61958  0.77255  0.48576  0.95510
     14   2.16631  4.47993  5.01229  4.41111  3.60265  4.30042  4.64875  1.39672  4.22075  2.09995  2.95596  4.43883  4.65766  4.37207  4.26242  3.31223  2.51925  1.72099  5.15957  3.97950     14 i - - H
          2.68618  4.42225  2.77519  2.73123  3.46354  2.40513  3.72494  3.29354  2.67741  2.69355  4.24690  2.90347  2.73739  3.18146  2.89801  2.37887  2.77519  2.98518  4.58477  3.61503
          0.00837  5.18254  5.90489  0.61958  0.77255  0.48576  0.95510
     15   2.36787  4.48652  4.55822  3.97144  3.59938  1.40382  4.46391  2.15863  3.84193  2.31930  3.48675  4.15402  4.51452  3.70014  4.00395  3.43603  3.09065  1.94888  5.11937  3.92967     15 g - - H
          2.68618  4.42225  2.77519  2.73123  3.46354  2.40513  3.72494  3.29354  2.67741  2.69355  4.24690  2.90347  2.73739  3.18146  2.89801  2.37887  2.77519  2.98518  4.58477  3.61503
          0.00837  5.18254  5.90489  0.61958  0.77255  0.48576  0.95510
     16   2.91888  3.85034  2.36842  2.39187  4.16081  3.62324  3.30374  4.00341  2.43800  2.61982  4.45929  1.86612  4.13177  2.75906  3.12419  2.56075  2.76719  3.26877  5.85893  4.46175     16 n - - H
          2.68618  4.42225  2.77519  2.73123  3.46354  2.40513  3.72494  3.29354  2.67741  2.69355  4.24690  2.90347  2.73739  3.18146  2.89801  2.37887  2.77519  2.98518  4.58477  3.61503
          0.00837  5.18254  5.90489  0.61958  0.77255  0.48576  0.95510
     17   2.20612  4.13879  3.06800  2.10624  4.27983  3.73245  3.28088  4.26337  2.27090  3.66273  3.68477  2.77674  4.12572  2.51012  2.28003  2.46520  2.73364  3.83259  5.20044  3.76299     17 e - - H
          2.68618  4.42225  2.77519  2.73123  3.46354  2.40513  3.72494  3.29354  2.67741  2.69355  4.24690  2.90347  2.73739  3.18146  2.89801  2.37887  2.77519  2.98518  4.58477  3.61503
          0.00837  5.18254  5.90489  0.61958  0.77255  0.48576  0.95510
     18   2.53604  3.38763  4.97991  4.36422  2.02853  4.18049  4.51385  2.49433  4.14783  1.60344  2.23244  4.34492  4.54318  4.27687  4.15348  3.49221  3.24214  2.34127  4.17862  2.67959     18 l - - H
          2.68618  4.42225  2.77519  2.73123  3.46354  2.40513  3.72494  3.29354  2.67741  2.69355  4.24690  2.90347  2.73739  3.18146  2.89801  2.37887  2.77519  2.98518  4.58477  3.61503
          0.00837  5.18254  5.90489  0.61958  0.77255  0.48576  0.95510
     19   2.78363  4.42041  4.69826  3.91307  2.89386  3.60963  3.69373  2.31134  3.79397  2.42773  3.34026  3.41608  4.50337  3.98959  4.03978  3.35793  3.23147  2.35457  1.41946  2.93072     19 w - - H
          2.68618  4.42225  2.77519  2.73123  3.46354  2.40513  3.72494  3.29354  2.67741  2.69355  4.24690  2.90347  2.73739  3.18146  2.89801  2.37887  2.77519  2.98518  4.58477  3.61503
          0.00837  5.18254  5.90489  0.61958  0.77255  0.48576  0.95510
     20   2.76899  5.46791  2.34024  1.68847  4.81379  3.39650  3.66602  3.92376  2.02793  3.66667  4.50837  2.79232  4.12224  2.43417  2.73281  2.61727  2.94505  3.85898  5.90008  4.06367     20 e - - H
          2.68631  4.42238  2.77479  2.73111  3.46314  2.40526  3.72508  3.29367  2.67730  2.69343  4.24587  2.90360  2.73753  3.18159  2.89814  2.37882  2.77533  2.98531  4.58490  3.61516
          0.47413  3.24023  1.08348  1.61627  0.22144  0.48576  0.95510
     21   2.58011  4.71354  3.41528  2.78435  3.62097  3.11143  3.92692  3.08755  2.74677  1.91580  3.80497  3.03498  4.08391  2.22205  3.24687  2.54978  2.78946  2.64199  5.26626  3.80500     29 l - - .
          2.68618  4.42225  2.77519  2.73123  3.46354  2.40513  3.72494  3.29354  2.67741  2.69355  4.24690  2.90347  2.73739  3.18146  2.89801  2.37887  2.77519  2.98518  4.58477  3.61503
          0.01263  4.77353  5.49588  0.61958  0.77255  1.17495  0.36938
     22   2.38145  4.23751  4.58535  3.98412  2.41167  3.97571  4.29303  2.35737  3.81251  1.37120  3.01414  3.23349  4.33916  3.98006  3.89288  3.27808  3.06151  2.47635  4.84644  2.90727     30 l - - .
          2.68618  4.42225  2.77519  2.73123  3.46354  2.40513  3.72494  3.29354  2.67741  2.69355  4.24690  2.90347  2.73739  3.18146  2.89801  2.37887  2.77519  2.98518  4.58477  3.61503
          0.01239  4.79313  5.51547  0.61958  0.77255  1.22372  0.34833
     23   2.16424  2.35800  3.30472  2.76795  3.76872  3.74456  3.71024  2.77658  2.94791  2.23750  3.71443  3.21831  4.12664  2.76041  3.20002  2.74241  3.03352  2.67918  5.18530  3.60840     31 a - - .
          2.68618  4.42225  2.77519  2.73123  3.46354  2.40513  3.72494  3.29354  2.67741  2.69355  4.24690  2.90347  2.73739  3.18146  2.89801  2.37887  2.77519  2.98518  4.58477  3.61503
          0.01239  4.79313  5.51547  0.61958  0.77255  1.05523  0.42789
     24   2.74902  5.29245  2.90245  2.27812  4.62458  3.59194  3.62223  3.82658  2.08619  2.59356  4.33656  2.58451  3.98510  2.42769  2.58374  2.59789  2.42745  3.67613  5.73286  3.62101     32 k - - H
          2.68618  4.42225  2.77519  2.73123  3.46354  2.40513  3.72494  3.29354  2.67741  2.69355  4.24690  2.90347  2.73739  3.18146  2.89801  2.37887  2.77519  2.98518  4.58477  3.61503
          0.01180  4.84119  5.56354  0.61958  0.77255  0.30153  1.34587
     25   2.49897  5.43575  2.52042  1.23391  4.77401  3.71510  3.90413  3.80504  2.52074  3.18687  4.47834  2.85296  4.10935  2.79502  3.02992  2.69281  3.17202  3.74267  5.87237  4.26990     33 e - - H
          2.68618  4.42225  2.77519  2.73123  3.46354  2.40513  3.72494  3.29354  2.67741  2.69355  4.24690  2.90347  2.73739  3.18146  2.89801  2.37887  2.77519  2.98518  4.58477  3.61503
          0.27207  5.14327  1.45947  0.61958  0.77255  0.58798  0.81069
     26   2.72636  5.10315  2.97433  2.63844  3.17771  3.52885  1.56607  3.78951  2.54157  3.37020  3.79264  3.10291  4.04248  2.52310  3.00789  2.69285  2.95187  3.44603  5.59160  3.90458     34 h - - H
          2.68618  4.42225  2.77519  2.73123  3.46354  2.40513  3.72494  3.29354  2.67741  2.69355  4.24690  2.90347  2.73739  3.18146  2.89801  2.37887  2.77519  2.98518  4.58477  3.61503
          0.01126  4.88754  5.60989  0.61958  0.77255  0.29300  1.37051
     27   2.48904  3.94738  3.22091  2.54237  4.70692  1.55883  3.48974  4.17404  2.38222  3.45313  4.43707  2.59565  3.98528  2.73223  3.15385  2.47793  2.89527  3.76495  5.83833  4.44456     35 g - - C
          2.68618  4.42225  2.77519  2.73123  3.46354  2.40513  3.72494  3.29354  2.67741  2.69355  4.24690  2.90347  2.73739  3.18146  2.89801  2.37887  2.77519  2.98518  4.58477  3.61503
          0.03370  5.15595  3.59809  0.61958  0.77255  0.57084  0.83253
     28   2.45906  4.42704  4.50764  3.33523  3.24776  3.34809  4.39212  1.48266  3.30523  1.78980  3.36043  3.71872  4.45262  3.50273  3.94068  3.16179  3.20186  2.27070  4.50139  3.85161     36 i - - H
          2.68618  4.42225  2.77519  2.73123  3.46354  2.40513  3.72494  3.29354  2.67741  2.69355  4.24690  2.90347  2.73739  3.18146  2.89801  2.37887  2.77519  2.98518  4.58477  3.61503
          0.39361  5.13107  1.14108  0.61958  0.77255  0.64259  0.74640
     29   2.78309  5.22822  2.71119  2.42042  4.54652  3.23092  3.75670  4.01423  2.50357  3.06263  4.27633  2.21320  3.95893  1.87937  2.99166  2.49397  2.80018  3.33003  5.67722  3.52219     37 q - - .
          2.68629  4.42236  2.77531  2.73134  3.46332  2.40524  3.72505  3.29365  2.67742  2.69366  4.24701  2.90310  2.73722  3.18129  2.89812  2.37861  2.77531  2.98529  4.58488  3.61501
          0.44722  1.03170  5.47274  0.09945  2.35744  1.26855  0.33022
     30   2.57804  5.27963  2.69864  2.33492  4.61962  3.30526  3.33661  4.10210  2.35060  3.36713  4.32171  2.87027  2.64083  2.28633  2.88352  2.22965  2.55470  3.66755  5.71528  4.30725     39 s - - .
          2.68618  4.42225  2.77519  2.73123  3.46354  2.40513  3.72494  3.29354  2.67741  2.69355  4.24690  2.90347  2.73739  3.18146  2.89801  2.37887  2.77519  2.98518  4.58477  3.61503
          0.03784  4.75039  3.55831  0.61958  0.77255  1.26855  0.33022
     31   2.77142  5.25300  1.88442  2.20159  4.05621  2.97890  3.73794  3.69405  2.26190  3.30144  4.29690  2.78389  3.94271  2.72715  2.78097  2.52262  2.80474  3.63712  5.69296  3.95420     40 d - - .
          2.68618  4.42225  2.77519  2.73123  3.46354  2.40513  3.72494  3.29354  2.67741  2.69355  4.24690  2.90347  2.73739  3.18146  2.89801  2.37887  2.77519  2.98518  4.58477  3.61503
          0.01326  4.72580  5.44815  0.61958  0.77255  1.12961  0.39032
     32   2.62760  3.91178  3.21077  2.55845  3.72831  1.66408  3.83770  3.60817  2.52237  3.05562  4.03906  2.78733  3.29522  2.89480  3.10605  2.71744  2.79660  3.29260  5.47417  4.14590     41 g - - .
          2.68832  4.42307  2.77461  2.73161  3.46502  2.40645  3.72654  3.29341  2.67732  2.69251  4.24668  2.90154  2.73691  3.17803  2.89879  2.37818  2.77516  2.98697  4.58733  3.61208
          1.12929  0.40595  4.56659  2.41075  0.09403  1.01923  0.44765
     33   2.75909  5.37504  1.84191  2.00924  4.71530  3.23822  3.81088  4.20317  2.56353  3.67849  4.41985  2.61086  4.00831  2.46714  2.96261  2.26250  2.67368  3.76366  5.80851  4.39153     81 d - - H
          2.68618  4.42225  2.77519  2.73123  3.46354  2.40513  3.72494  3.29354  2.67741  2.69355  4.24690  2.90347  2.73739  3.18146  2.89801  2.37887  2.77519  2.98518  4.58477  3.61503
          0.04109  4.83566  3.43233  0.61958  0.77255  1.17491  0.36939
     34   2.33088  4.34281  2.77524  2.45614  4.62344  3.34638  2.90898  4.10268  2.19235  3.27943  4.33109  2.50892  3.97076  2.77649  2.47299  2.16024  2.82839  3.67341  5.72628  4.32123     82 s - - H
          2.68618  4.42225  2.77519  2.73123  3.46354  2.40513  3.72494  3.29354  2.67741  2.69355  4.24690  2.90347  2.73739  3.18146  2.89801  2.37887  2.77519  2.98518  4.58477  3.61503
          0.01222  4.80679  5.52914  0.61958  0.77255  1.10357  0.40300
     35   2.82008  4.23222  3.37296  2.89687  2.83488  3.77958  3.50696  2.23082  2.44323  2.03155  3.69073  3.32925  2.99406  3.16631  3.14733  3.01794  2.91298  2.59455  5.16537  3.92170     83 l - - H
          2.68618  4.42225  2.77519  2.73123  3.46354  2.40513  3.72494  3.29354  2.67741  2.69355  4.24690  2.90347  2.73739  3.18146  2.89801  2.37887  2.77519  2.98518  4.58477  3.61503
          0.01187  4.83566  5.55801  0.61958  0.77255  1.17491  0.36939
     36   2.55331  5.31851  2.37703  2.11553  4.66117  3.41300  3.77429  4.14564  2.17557  3.26381  4.35993  2.22096  3.98006  2.69379  2.93122  2.27716  2.76637  3.70788  5.75251  4.08529     84 e - - T
          2.68618  4.42225  2.77519  2.73123  3.46354  2.40513  3.72494  3.29354  2.67741  2.69355  4.24690  2.90347  2.73739  3.18146  2.89801  2.37887  2.77519  2.98518  4.58477  3.61503
          0.01187  4.83566  5.55801  0.61958  0.77255  1.17491  0.36939
     37   2.62044  4.96517  3.24795  2.54362  4.18980  3.65792  3.86535  3.44262  2.39580  2.55199  4.04021  2.59026  3.72614  3.02724  2.96349  2.07900  2.68269  2.20870  5.47779  4.15439     85 s - - .
          2.68618  4.42225  2.77519  2.73123  3.46354  2.40513  3.72494  3.29354  2.67741  2.69355  4.24690  2.90347  2.73739  3.18146  2.89801  2.37887  2.77519  2.98518  4.58477  3.61503
          0.01187  4.83566  5.55801  0.61958  0.77255  1.17491  0.36939
     38   3.36873  4.70020  5.14134  4.59671  1.12150  4.50537  4.44704  2.59842  4.40926  1.79383  3.51894  4.55188  4.81205  4.46456  4.41780  3.83097  3.59415  2.41378  4.72773  2.12249     86 f - - .
          2.68618  4.42225  2.77519  2.73123  3.46354  2.40513  3.72494  3.29354  2.67741  2.69355  4.24690  2.90347  2.73739  3.18146  2.89801  2.37887  2.77519  2.98518  4.58477  3.61503
          0.01187  4.83566  5.55801  0.61958  0.77255  1.17491  0.36939
     39   4.10549  5.30763  5.37650  5.05707  0.64674  4.94292  3.60710  3.14069  4.86176  3.23217  4.41867  4.68299  5.24167  4.75685  4.80944  4.29799  4.32127  3.34724  4.17234  1.61804     87 F - - .
          2.68618  4.42225  2.77519  2.73123  3.46354  2.40513  3.72494  3.29354  2.67741  2.69355  4.24690  2.90347  2.73739  3.18146  2.89801  2.37887  2.77519  2.98518  4.58477  3.61503
          0.01187  4.83566  5.55801  0.61958  0.77255  1.17491  0.36939
     40   2.81167  5.22676  2.77651  2.21415  3.14892  3.60088  3.53035  3.99396  2.54390  3.22739  4.27760  2.81183  3.99345  2.71263  2.59995  2.07381  2.40794  3.59685  5.68279  3.05088     88 s - - .
          2.68618  4.42225  2.77519  2.73123  3.46354  2.40513  3.72494  3.29354  2.67741  2.69355  4.24690  2.90347  2.73739  3.18146  2.89801  2.37887  2.77519  2.98518  4.58477  3.61503
          0.01187  4.83566  5.55801  0.61958  0.77255  1.17491  0.36939
     41   2.74825  4.68151  2.88734  1.75296  3.85009  3.59864  3.78969  4.01426  2.43000  2.62780  4.28886  2.34964  3.99141  2.35272  3.02537  2.72061  2.83538  3.33954  5.69238  4.30241     89 e - - .
          2.68649  4.42222  2.77476  2.73145  3.46381  2.40471  3.72548  3.29360  2.67742  2.69372  4.24744  2.90369  2.73733  3.18161  2.89788  2.37899  2.77545  2.98396  4.58531  3.61527
          0.20015  1.72857  5.55801  2.02994  0.14081  0.25897  1.47773
     42   2.60828  5.45153  2.84542  2.26228  4.34468  3.60613  3.49748  4.27910  2.25683  3.18311  4.33247  2.76900  3.37398  2.50758  2.84889  1.95213  2.41700  3.44159  5.88544  4.26959    106 s - - T
          2.68618  4.42225  2.77519  2.73123  3.46354  2.40513  3.72494  3.29354  2.67741  2.69355  4.24690  2.90347  2.73739  3.18146  2.89801  2.37887  2.77519  2.98518  4.58477  3.61503
          0.00855  5.16173  5.88407  0.61958  0.77255  0.55316  0.85597
     43   2.77954  4.45232  2.35171  2.55227  4.05204  2.07255  3.90961  3.98222  2.45100  3.74522  4.48469  2.49297  3.41691  2.58607  2.79289  2.20379  3.17712  3.44978  5.87872  4.47137    107 g - - T
          2.68618  4.42225  2.77519  2.73123  3.46354  2.40513  3.72494  3.29354  2.67741  2.69355  4.24690  2.90347  2.73739  3.18146  2.89801  2.37887  2.77519  2.98518  4.58477  3.61503
          0.22942  5.16173  1.61306  0.61958  0.77255  0.55316  0.85597
     44   2.63174  4.82735  2.52668  2.26183  4.31252  3.62701  3.16621  4.18261  2.09894  3.66039  4.39768  2.94170  4.02042  2.42348  2.56696  2.09999  2.81274  3.42187  5.79063  3.74581    108 k - - E
          2.68618  4.42225  2.77519  2.73123  3.46354  2.40513  3.72494  3.29354  2.67741  2.69355  4.24690  2.90347  2.73739  3.18146  2.89801  2.37887  2.77519  2.98518  4.58477  3.61503
          0.01065  4.94296  5.66530  0.61958  0.77255  0.30663  1.33151
     45   2.31024  4.41612  2.87963  2.58844  4.37453  2.46310  3.94908  3.26994  2.47769  3.26917  4.34466  2.27727  4.14505  2.68268  3.05407  2.83985  3.08951  2.17187  5.76022  4.39279    109 v - - E
          2.68618  4.42225  2.77519  2.73123  3.46354  2.40513  3.72494  3.29354  2.67741  2.69355  4.24690  2.90347  2.73739  3.18146  2.89801  2.37887  2.77519  2.98518  4.58477  3.61503
          0.00855  5.16173  5.88407  0.61958  0.77255  0.55316  0.85597
     46   2.77826  4.46975  2.68214  1.92716  4.25575  3.27928  3.29332  4.28554  2.14059  3.60101  4.49601  2.73311  3.87543  2.65054  2.43445  2.47724  2.64216  3.36729  5.88818  4.06293    110 e - - E
          2.68618  4.42225  2.77519  2.73123  3.46354  2.40513  3.72494  3.29354  2.67741  2.69355  4.24690  2.90347  2.73739  3.18146  2.89801  2.37887  2.77519  2.98518  4.58477  3.61503
          0.00855  5.16173  5.88407  0.61958  0.77255  0.55316  0.85597
     47   2.85216  3.92021  4.24360  3.43260  2.12516  4.04766  3.97413  2.68644  3.57417  2.14914  3.63224  3.28020  3.20644  3.59648  3.50913  2.67878  2.64484  2.77831  5.12445  1.98276    111 y - - E
          2.68618  4.42225  2.77519  2.73123  3.46354  2.40513  3.72494  3.29354  2.67741  2.69355  4.24690  2.90347  2.73739  3.18146  2.89801  2.37887  2.77519  2.98518  4.58477  3.61503
          0.02159  5.16173  4.15859  0.61958  0.77255  0.55316  0.85597
     48   2.93278  4.00872  4.90952  4.29685  3.12406  4.14957  4.10137  1.62444  3.36042  1.72177  3.48356  4.29927  4.51360  4.22874  4.11206  3.45921  2.45760  1.78408  4.62272  3.22481    112 i - - E
          2.68623  4.42230  2.77524  2.73128  3.46358  2.40517  3.72499  3.29359  2.67683  2.69359  4.24694  2.90351  2.73744  3.18140  2.89805  2.37891  2.77524  2.98523  4.58482  3.61508
          0.53402  2.25299  1.17549  0.19155  1.74685  0.52527  0.89501
     49   1.39028  4.75031  4.28663  4.13503  5.14508  3.52183  5.13952  4.54291  4.21975  4.26791  5.12098  4.09946  0.73917  4.47436  4.43606  3.03431  3.37762  3.90494  6.47211  5.34401    114 p - - .
          2.68618  4.42225  2.77519  2.73123  3.46354  2.40513  3.72494  3.29354  2.67741  2.69355  4.24690  2.90347  2.73739  3.18146  2.89801  2.37887  2.77519  2.98518  4.58477  3.61503
          0.01227  4.80230  5.52465  0.61958  0.77255  1.21356  0.35260
     50   3.26628  5.36246  3.77416  3.09247  4.71718  3.38004  3.97534  3.61194  2.26479  3.16529  4.44838  3.51957  4.34454  2.93759  0.81985  3.29116  3.44934  3.77017  5.72403  4.51606    115 r - - .
          2.68618  4.42225  2.77519  2.73123  3.46354  2.40513  3.72494  3.29354  2.67741  2.69355  4.24690  2.90347  2.73739  3.18146  2.89801  2.37887  2.77519  2.98518  4.58477  3.61503
          0.01227  4.80230  5.52465  0.61958  0.77255  1.21356  0.35260
     51   1.68213  2.55442  3.88584  3.35523  4.02343  3.16331  4.29265  3.39639  3.31023  2.94322  3.97591  3.44492  4.17313  3.60513  3.65471  1.55428  2.57041  2.84192  5.44558  4.21923    116 s - - .
          2.68618  4.42225  2.77519  2.73123  3.46354  2.40513  3.72494  3.29354  2.67741  2.69355  4.24690  2.90347  2.73739  3.18146  2.89801  2.37887  2.77519  2.98518  4.58477  3.61503
          0.01227  4.80230  5.52465  0.61958  0.77255  1.16699  0.37296
     52   2.80417  4.45040  5.02303  4.44215  3.33699  4.36653  4.75317  1.40132  4.27458  1.74461  3.54780  4.49899  4.70215  4.43791  4.33741  3.23147  3.35027  1.39925  5.24706  4.06558    117 v - - .
          2.68618  4.42225  2.77519  2.73123  3.46354  2.40513  3.72494  3.29354  2.67741  2.69355  4.24690  2.90347  2.73739  3.18146  2.89801  2.37887  2.77519  2.98518  4.58477  3.61503
          0.01212  4.81490  5.53725  0.61958  0.77255  0.20888  1.66863
     53   1.67482  4.39540  4.84934  4.24181  2.35707  4.15845  4.48579  2.25182  4.05185  1.74975  2.95285  3.98727  4.52323  3.25906  4.10117  3.27891  3.17670  2.19326  5.01547  3.65179    118 a - - E
          2.68618  4.42225  2.77519  2.73123  3.46354  2.40513  3.72494  3.29354  2.67741  2.69355  4.24690  2.90347  2.73739  3.18146  2.89801  2.37887  2.77519  2.98518  4.58477  3.61503
          0.00837  5.18254  5.90489  0.61958  0.77255  0.48576  0.95510
     54   2.24015  3.66436  5.10089  4.49513  2.77717  4.32523  4.67586  1.44807  4.28936  2.12201  2.76695  4.48787  4.67882  4.42448  4.30379  3.64270  3.27405  1.60892  5.15963  3.98324    119 i - - E
          2.68618  4.42225  2.77519  2.73123  3.46354  2.40513  3.72494  3.29354  2.67741  2.69355  4.24690  2.90347  2.73739  3.18146  2.89801  2.37887  2.77519  2.98518  4.58477  3.61503
          0.00837  5.18254  5.90489  0.61958  0.77255  0.48576  0.95510
     55   3.94138  6.74549  0.74995  2.59181  6.00558  3.34712  4.65917  5.61225  3.86111  5.03438  5.94864  1.35939  4.68762  3.84482  4.60206  3.54167  4.26434  5.11478  7.18315  5.53569    120 d - - E
          2.68618  4.42225  2.77519  2.73123  3.46354  2.40513  3.72494  3.29354  2.67741  2.69355  4.24690  2.90347  2.73739  3.18146  2.89801  2.37887  2.77519  2.98518  4.58477  3.61503
          0.00837  5.18254  5.90489  0.61958  0.77255  0.48576  0.95510
     56   2.99157  4.69658  3.46368  3.05322  3.83475  3.73347  4.23733  3.19304  3.28398  1.81762  2.27673  3.72350  4.35575  3.58216  3.62982  2.86361  1.44169  2.97019  5.28501  4.05385    121 t - - S
          2.68598  4.42230  2.77524  2.73128  3.46359  2.40518  3.72499  3.29314  2.67746  2.69360  4.24695  2.90321  2.73744  3.18151  2.89805  2.37892  2.77524  2.98523  4.58482  3.61508
          0.07822  3.24488  3.31684  0.89490  0.52535  0.48576  0.95510
     57   3.28204  6.21715  0.95678  1.19956  5.52403  3.89816  4.41215  4.32383  3.40693  4.52157  5.34433  3.34993  4.50339  3.56460  4.01099  3.08146  3.86677  4.59883  6.66814  5.14552    125 d - - B
          2.68618  4.42225  2.77519  2.73123  3.46354  2.40513  3.72494  3.29354  2.67741  2.69355  4.24690  2.90347  2.73739  3.18146  2.89801  2.37887  2.77519  2.98518  4.58477  3.61503
          0.00867  5.14842  5.87077  0.61958  0.77255  0.42396  1.06263
     58   2.21284  4.24594  2.73727  2.34937  4.50016  3.17952  3.93703  3.99994  2.51050  3.03913  4.42781  3.22871  1.93499  2.98231  2.83376  2.67905  2.62641  3.45821  5.83238  4.15742    126 p - - H
          2.68618  4.42225  2.77519  2.73123  3.46354  2.40513  3.72494  3.29354  2.67741  2.69355  4.24690  2.90347  2.73739  3.18146  2.89801  2.37887  2.77519  2.98518  4.58477  3.61503
          0.00837  5.18254  5.90489  0.61958  0.77255  0.48576  0.95510
     59   2.67272  5.45399  3.01263  2.53446  4.79395  2.76462  3.91879  3.60432  2.20065  3.09597  4.49600  2.94867  4.12460  1.83789  2.45614  2.32115  2.76775  3.72212  5.88971  4.48192    127 q - - H
          2.68618  4.42225  2.77519  2.73123  3.46354  2.40513  3.72494  3.29354  2.67741  2.69355  4.24690  2.90347  2.73739  3.18146  2.89801  2.37887  2.77519  2.98518  4.58477  3.61503
          0.00837  5.18254  5.90489  0.61958  0.77255  0.48576  0.95510
     60   2.01164  5.24440  2.56097  2.45892  4.15670  3.77495  3.26505  3.85835  2.75300  3.31492  3.61519  3.28573  4.16588  2.68885  3.04379  2.72772  2.56192  1.92128  5.73004  4.37536    128 v - - H
          2.68618  4.42225  2.77519  2.73123  3.46354  2.40513  3.72494  3.29354  2.67741  2.69355  4.24690  2.90347  2.73739  3.18146  2.89801  2.37887  2.77519  2.98518  4.58477  3.61503
          0.00837  5.18254  5.90489  0.61958  0.77255  0.48576  0.95510
     61   3.40678  4.73246  5.36836  4.78374  3.47391  4.66979  5.05142  1.22500  4.60632  1.12703  3.69886  4.82207  4.98703  4.73790  4.64156  3.45822  3.34991  2.05064  5.49269  4.33203    129 l - - H
          2.68618  4.42225  2.77519  2.73123  3.46354  2.40513  3.72494  3.29354  2.67741  2.69355  4.24690  2.90347  2.73739  3.18146  2.89801  2.37887  2.77519  2.98518  4.58477  3.61503
          0.00837  5.18254  5.90489  0.61958  0.77255  0.48576  0.95510
     62   2.26359  5.46276  2.39157  2.39687  4.36780  3.65220  3.63723  4.12760  2.28582  3.40488  4.20742  1.97383  3.32835  2.80816  2.83065  2.28032  3.18636  3.61971  5.89622  4.48606    130 n - - H
          2.68618  4.42225  2.77519  2.73123  3.46354  2.40513  3.72494  3.29354  2.67741  2.69355  4.24690  2.90347  2.73739  3.18146  2.89801  2.37887  2.77519  2.98518  4.58477  3.61503
          0.01572  5.18254  4.60683  0.61958  0.77255  0.48576  0.95510
     63   2.52785  3.66463  2.93372  1.93849  3.52131  3.35206  3.37605  3.99063  2.02769  3.52308  4.48788  2.82068  4.12198  2.75548  2.66182  2.32650  2.99797  3.57462  5.88240  3.89793    131 e - - T
          2.68618  4.42225  2.77519  2.73123  3.46354  2.40513  3.72494  3.29354  2.67741  2.69355  4.24690  2.90347  2.73739  3.18146  2.89801  2.37887  2.77519  2.98518  4.58477  3.61503
          0.00844  5.17526  5.89760  0.61958  0.77255  0.47088  0.97937
     64   2.58715  4.27502  3.82575  3.93785  3.47374  4.11014  4.41773  1.81671  3.80703  2.12979  2.74832  3.57737  4.47875  3.74398  3.81757  2.14986  2.47192  2.11348  5.06891  3.52490    132 i - - S
          2.68618  4.42225  2.77519  2.73123  3.46354  2.40513  3.72494  3.29354  2.67741  2.69355  4.24690  2.90347  2.73739  3.18146  2.89801  2.37887  2.77519  2.98518  4.58477  3.61503
          0.00837  5.18254  5.90489  0.61958  0.77255  0.48576  0.95510
     65   2.78427  4.97729  2.79326  2.45196  3.89037  3.51341  3.70606  4.05143  1.93662  2.48612  3.83220  2.42920  3.26676  2.56483  2.65814  2.76534  2.64889  3.83349  5.88463  4.47853    133 k - - -
          2.68618  4.42225  2.77519  2.73123  3.46354  2.40513  3.72494  3.29354  2.67741  2.69355  4.24690  2.90347  2.73739  3.18146  2.89801  2.37887  2.77519  2.98518  4.58477  3.61503
          0.00837  5.18254  5.90489  0.61958  0.77255  0.48576  0.95510
     66   1.89026  4.22897  2.95786  2.57285  4.68980  3.74536  3.93647  2.79816  2.36354  3.67004  4.42991  2.55313  4.13794  2.60479  2.68663  2.32542  2.74143  3.02166  5.83415  4.44545    134 a - - G
          2.68618  4.42225  2.77519  2.73123  3.46354  2.40513  3.72494  3.29354  2.67741  2.69355  4.24690  2.90347  2.73739  3.18146  2.89801  2.37887  2.77519  2.98518  4.58477  3.61503
          0.00837  5.18254  5.90489  0.61958  0.77255  0.48576  0.95510
     67   2.43508  5.46391  2.33494  2.49266  4.80801  2.20369  3.15346  3.97976  2.33482  3.76878  4.50484  2.66392  3.03263  2.85204  3.08635  2.29668  2.95570  3.51148  5.89717  4.48676    135 g - - S
          2.68618  4.42225  2.77519  2.73123  3.46354  2.40513  3.72494  3.29354  2.67741  2.69355  4.24690  2.90347  2.73739  3.18146  2.89801  2.37887  2.77519  2.98518  4.58477  3.61503
          0.50547  5.18254  0.93863  0.61958  0.77255  0.48576  0.95510
     68   2.57692  5.06736  3.09970  2.37947  3.58845  3.56885  3.76597  3.77365  2.25958  2.67533  4.12867  2.92648  2.48525  2.62445  2.94180  2.23794  2.77500  3.41706  5.54766  3.87124    136 s - - .
          2.68631  4.42214  2.77549  2.73162  3.46327  2.40497  3.72491  3.29352  2.67709  2.69318  4.24729  2.90370  2.73778  3.18109  2.89747  2.37878  2.77558  2.98557  4.58473  3.61447
          0.99574  0.46826  5.41315  0.72827  0.65921  1.32502  0.30897
     69   2.69443  5.23573  2.77876  2.25676  4.56688  2.88657  3.29465  3.59035  2.26654  3.53505  4.28007  2.52425  2.94974  2.56970  2.82083  2.51925  2.79364  3.22406  3.97504  4.27443    142 e - - .
          2.68618  4.42225  2.77519  2.73123  3.46354  2.40513  3.72494  3.29354  2.67741  2.69355  4.24690  2.90347  2.73739  3.18146  2.89801  2.37887  2.77519  2.98518  4.58477  3.61503
          0.01373  4.69080  5.41315  0.61958  0.77255  1.24495  0.33962
     70   2.77529  4.22676  4.33657  3.74480  2.89570  3.89317  4.20265  2.55706  3.12035  1.53487  2.37981  3.66376  4.01345  3.36428  3.75596  2.99962  3.00734  2.10337  4.84057  3.34736    143 l - - .
          2.68618  4.42225  2.77519  2.73123  3.46354  2.40513  3.72494  3.29354  2.67741  2.69355  4.24690  2.90347  2.73739  3.18146  2.89801  2.37887  2.77519  2.98518  4.58477  3.61503
          0.01340  4.71528  5.43763  0.61958  0.77255  1.04943  0.43100
     71   3.06317  4.46384  4.67603  3.86158  1.14961  4.16196  4.20256  2.72115  3.95384  2.06951  3.55657  4.17106  4.51737  4.10324  4.04521  3.07390  3.29366  2.71424  4.60987  2.25965    144 f - - .
          2.68618  4.42225  2.77519  2.73123  3.46354  2.40513  3.72494  3.29354  2.67741  2.69355  4.24690  2.90347  2.73739  3.18146  2.89801  2.37887  2.77519  2.98518  4.58477  3.61503
          0.01236  4.79554  5.51789  0.61958  0.77255  1.17578  0.36901
     72   2.69827  5.31040  2.26957  2.37953  4.65288  3.32498  3.19558  4.13730  2.19369  3.61447  4.04913  1.88134  3.97120  2.74275  2.86064  2.51974  2.82828  3.69970  5.74432  4.33442    145 n - - .
          2.68618  4.42225  2.77519  2.73123  3.46354  2.40513  3.72494  3.29354  2.67741  2.69355  4.24690  2.90347  2.73739  3.18146  2.89801  2.37887  2.77519  2.98518  4.58477  3.61503
          0.01220  4.80787  5.53021  0.61958  0.77255  1.17676  0.36857
     73   2.61805  5.27545  3.08348  2.40659  4.60328  3.59546  3.60329  4.07323  2.04392  3.57104  4.32220  3.07129  1.94515  2.46979  2.77808  2.60059  2.55823  3.53845  5.71671  4.32226    146 p - - .
          2.68618  4.42225  2.77519  2.73123  3.46354  2.40513  3.72494  3.29354  2.67741  2.69355  4.24690  2.90347  2.73739  3.18146  2.89801  2.37887  2.77519  2.98518  4.58477  3.61503
          0.01210  4.81603  5.53838  0.61958  0.77255  0.28074  1.40742
     74   2.85749  3.80983  2.30234  2.19448  4.78652  3.71441  3.32464  3.88674  2.29960  3.50160  4.48543  2.15810  4.10782  2.89758  2.27263  2.52633  2.82078  3.37816  5.87833  4.46898    147 n - - E
          2.68618  4.42225  2.77519  2.73123  3.46354  2.40513  3.72494  3.29354  2.67741  2.69355  4.24690  2.90347  2.73739  3.18146  2.89801  2.37887  2.77519  2.98518  4.58477  3.61503
          0.00867  5.14821  5.87056  0.61958  0.77255  0.52409  0.89672
     75   2.74434  3.86251  3.25498  2.69841  3.70506  3.74508  3.93847  3.86118  1.90706  3.24678  4.18887  2.16581  4.13713  2.52851  2.41237  2.33137  2.69304  3.60429  5.79038  3.80047    148 k - - E
          2.68618  4.42225  2.77519  2.73123  3.46354  2.40513  3.72494  3.29354  2.67741  2.69355  4.24690  2.90347  2.73739  3.18146  2.89801  2.37887  2.77519  2.98518  4.58477  3.61503
          0.01759  5.16173  4.44801  0.61958  0.77255  0.55316  0.85597
     76   2.85224  3.58713  4.91122  4.29860  2.22480  4.15175  3.54833  1.75825  4.09211  1.72111  3.05556  4.30128  4.51576  3.21888  4.11412  3.24839  3.06677  2.03343  4.98862  3.81178    149 l - - E
          2.68618  4.42225  2.77519  2.73123  3.46354  2.40513  3.72494  3.29354  2.67741  2.69355  4.24690  2.90347  2.73739  3.18146  2.89801  2.37887  2.77519  2.98518  4.58477  3.61503
          0.00863  5.15277  5.87511  0.61958  0.77255  0.53349  0.88323
     77   2.93816  4.08734  4.64838  4.05162  2.11813  4.11995  2.45059  2.14388  3.37343  1.89279  3.53348  4.17660  4.48691  2.84372  3.60093  3.09184  3.21975  2.18118  4.34400  3.65646    150 l - - E
          2.68618  4.42225  2.77519  2.73123  3.46354  2.40513  3.72494  3.29354  2.67741  2.69355  4.24690  2.90347  2.73739  3.18146  2.89801  2.37887  2.77519  2.98518  4.58477  3.61503
          0.00855  5.16173  5.88407  0.61958  0.77255  0.44581  1.02250
     78   2.88291  3.61256  4.78231  4.17874  3.21004  4.14861  3.85094  1.96471  4.00206  1.48706  3.29650  3.96922  4.51418  3.42464  4.07423  2.28484  2.52538  2.45412  5.02405  3.20189    151 l - - -
          2.68618  4.42225  2.77519  2.73123  3.46354  2.40513  3.72494  3.29354  2.67741  2.69355  4.24690  2.90347  2.73739  3.18146  2.89801  2.37887  2.77519  2.98518  4.58477  3.61503
          0.04259  5.18254  3.32186  0.61958  0.77255  0.48576  0.95510
     79   2.84244  4.16070  2.56622  2.72583  3.30726  1.52516  3.95025  3.76661  2.57766  3.34040  4.31747  3.20591  4.14440  2.72301  3.06402  2.30619  2.97274  3.60686  5.73610  4.37467    152 g - - -
          2.68618  4.42225  2.77519  2.73123  3.46354  2.40513  3.72494  3.29354  2.67741  2.69355  4.24690  2.90347  2.73739  3.18146  2.89801  2.37887  2.77519  2.98518  4.58477  3.61503
          0.00867  5.14861  5.87096  0.61958  0.77255  0.59274  0.80478
     80   2.87595  5.44791  2.95476  2.35317  4.79184  3.65384  3.54015  3.85814  1.73253  3.75268  4.48889  2.17067  3.26960  2.30142  3.03079  2.59559  2.88831  2.96950  5.88126  4.47102    153 k - - C
          2.68618  4.42225  2.77519  2.73123  3.46354  2.40513  3.72494  3.29354  2.67741  2.69355  4.24690  2.90347  2.73739  3.18146  2.89801  2.37887  2.77519  2.98518  4.58477  3.61503
          0.00867  5.14861  5.87096  0.61958  0.77255  0.59274  0.80478
     81   2.85739  4.59669  2.21538  1.98181  4.79399  3.06161  3.69592  4.27965  2.27540  3.75445  4.49013  2.84559  4.10713  2.32554  2.95534  2.14933  2.85488  3.83976  4.91159  3.60887    154 e - - C
          2.68618  4.42225  2.77519  2.73123  3.46354  2.40513  3.72494  3.29354  2.67741  2.69355  4.24690  2.90347  2.73739  3.18146  2.89801  2.37887  2.77519  2.98518  4.58477  3.61503
          0.03440  5.14861  3.57534  0.61958  0.77255  0.59274  0.80478
     82   2.88932  5.01354  2.42736  2.32688  4.65502  1.94997  3.91096  3.64816  2.60750  2.52429  4.39794  2.97761  3.92676  2.96721  3.01172  2.20254  2.92437  3.28930  5.80295  4.41568    155 g - - C
          2.68623  4.42238  2.77533  2.73137  3.46367  2.40456  3.72508  3.29367  2.67754  2.69353  4.24678  2.90300  2.73753  3.18160  2.89814  2.37889  2.77533  2.98512  4.58490  3.61516
          0.18841  1.84860  4.24967  0.64916  0.73916  0.42605  1.05867
     83   1.67680  4.82729  3.65775  3.09502  3.57682  3.89152  3.63418  3.22727  2.98281  2.96752  3.92621  3.54977  3.48360  3.38939  3.46761  2.08900  1.78576  2.79238  5.39298  4.13176    158 a - - C
          2.68618  4.42225  2.77519  2.73123  3.46354  2.40513  3.72494  3.29354  2.67741  2.69355  4.24690  2.90347  2.73739  3.18146  2.89801  2.37887  2.77519  2.98518  4.58477  3.61503
          0.00854  5.16279  5.88514  0.61958  0.77255  0.46874  0.98295
     84   2.15548  5.46130  3.20796  2.54689  4.80353  1.71533  3.49370  4.28644  2.22555  3.76467  4.50321  2.75206  3.66167  2.64083  2.61622  2.57223  3.19097  3.85053  5.89503  4.48725    159 g - - T
          2.68618  4.42225  2.77519  2.73123  3.46354  2.40513  3.72494  3.29354  2.67741  2.69355  4.24690  2.90347  2.73739  3.18146  2.89801  2.37887  2.77519  2.98518  4.58477  3.61503
          0.00841  5.17834  5.90068  0.61958  0.77255  0.47705  0.96920
     85   3.08219  5.48319  3.04623  2.66138  4.80207  1.65334  3.86420  4.26306  2.84934  3.20862  4.56864  1.42804  4.23251  3.18128  3.34321  2.55974  3.05776  3.86773  5.96766  4.57435    160 n - - T
          2.68618  4.42225  2.77519  2.73123  3.46354  2.40513  3.72494  3.29354  2.67741  2.69355  4.24690  2.90347  2.73739  3.18146  2.89801  2.37887  2.77519  2.98518  4.58477  3.61503
          0.00837  5.18254  5.90489  0.61958  0.77255  0.48576  0.95510
     86   2.96727  3.83432  3.19702  2.88853  3.93152  3.62450  3.09214  2.92866  2.60456  2.23571  3.99520  1.60468  4.21493  3.17513  2.98613  2.67426  2.99833  3.25546  5.57563  4.08547    161 n - - C
          2.68618  4.42225  2.77519  2.73123  3.46354  2.40513  3.72494  3.29354  2.67741  2.69355  4.24690  2.90347  2.73739  3.18146  2.89801  2.37887  2.77519  2.98518  4.58477  3.61503
          0.00837  5.18254  5.90489  0.61958  0.77255  0.48576  0.95510
     87   3.32419  5.18566  5.22650  4.77277  1.83012  1.38399  4.33863  3.69516  4.61645  3.28443  4.33165  4.67329  5.14932  4.67616  4.67867  4.13070  4.06741  3.52801  1.47750  2.20100    162 g - - -
          2.68618  4.42225  2.77519  2.73123  3.46354  2.40513  3.72494  3.29354  2.67741  2.69355  4.24690  2.90347  2.73739  3.18146  2.89801  2.37887  2.77519  2.98518  4.58477  3.61503
          0.00837  5.18254  5.90489  0.61958  0.77255  0.48576  0.95510
     88   1.27395  4.27402  3.55412  3.39972  3.78090  2.94656  4.25845  2.61035  3.34381  2.75054  3.38460  3.77438  3.93080  3.63289  3.67020  2.39441  2.98138  2.42357  5.24256  4.01910    163 a - - -
          2.68624  4.42231  2.77525  2.73129  3.46360  2.40519  3.72500  3.29332  2.67717  2.69361  4.24696  2.90334  2.73730  3.18152  2.89807  2.37882  2.77525  2.98524  4.58483  3.61509
          0.05086  3.06064  5.90489  0.91915  0.50892  0.48576  0.95510
     89   2.87454  4.68989  3.36701  2.80899  3.56692  1.84488  3.56662  3.34644  2.63898  3.41770  4.23100  2.61280  4.18584  2.91809  2.23502  2.61417  2.90676  2.82979  5.66352  3.46853    167 g - - T
          2.68618  4.42225  2.77519  2.73123  3.46354  2.40513  3.72494  3.29354  2.67741  2.69355  4.24690  2.90347  2.73739  3.18146  2.89801  2.37887  2.77519  2.98518  4.58477  3.61503
          0.00837  5.18254  5.90489  0.61958  0.77255  0.48576  0.95510
     90   1.90990  4.90917  4.20784  3.71969  4.71288  0.89384  4.73156  4.11572  3.69173  3.79252  4.35465  3.82751  3.65863  3.98942  4.05109  2.35202  3.02490  2.73974  6.07831  4.84841    168 g - - T
          2.68618  4.42225  2.77519  2.73123  3.46354  2.40513  3.72494  3.29354  2.67741  2.69355  4.24690  2.90347  2.73739  3.18146  2.89801  2.37887  2.77519  2.98518  4.58477  3.61503
          0.00837  5.18254  5.90489  0.61958  0.77255  0.48576  0.95510
     91   2.90292  4.70478  2.44192  2.69219  3.22630  3.74803  2.64536  4.13164  2.41449  3.42065  4.41897  2.39285  4.14045  2.86632  2.45411  2.90837  3.13884  3.47923  5.82483  2.16205    169 y - - -
          2.68618  4.42225  2.77519  2.73123  3.46354  2.40513  3.72494  3.29354  2.67741  2.69355  4.24690  2.90347  2.73739  3.18146  2.89801  2.37887  2.77519  2.98518  4.58477  3.61503
          0.00837  5.18254  5.90489  0.61958  0.77255  0.48576  0.95510
     92   2.88578  4.25891  3.11023  2.56546  4.10065  3.38947  3.28489  4.15235  2.22441  3.67048  3.66407  2.52515  2.10068  2.95413  2.85851  2.65522  3.10974  3.56965  5.83443  2.43031    170 p - - H
          2.68618  4.42225  2.77519  2.73123  3.46354  2.40513  3.72494  3.29354  2.67741  2.69355  4.24690  2.90347  2.73739  3.18146  2.89801  2.37887  2.77519  2.98518  4.58477  3.61503
          0.00837  5.18254  5.90489  0.61958  0.77255  0.48576  0.95510
     93   2.90954  4.73901  2.82310  1.71507  4.31423  3.73998  3.18105  3.40229  2.58974  3.53860  4.45400  2.91135  4.13284  2.66705  2.97600  2.53557  2.20092  3.12057  5.85448  3.17308    171 e - - H
          2.68618  4.42225  2.77519  2.73123  3.46354  2.40513  3.72494  3.29354  2.67741  2.69355  4.24690  2.90347  2.73739  3.18146  2.89801  2.37887  2.77519  2.98518  4.58477  3.61503
          0.14247  5.18254  2.06219  0.61958  0.77255  0.48576  0.95510
     94   2.76676  3.46054  4.11156  3.11268  3.24562  4.03246  3.16081  1.92206  3.04223  2.12181  3.28587  4.01997  4.40177  3.91368  3.42418  3.17070  2.91491  1.87995  5.01143  2.87633    172 v - - H
          2.68619  4.42226  2.77520  2.73124  3.46355  2.40514  3.72495  3.29355  2.67742  2.69356  4.24615  2.90348  2.73740  3.18147  2.89802  2.37888  2.77520  2.98519  4.58478  3.61504
          0.05852  3.46404  3.66748  0.40948  1.09063  0.31572  1.30660
     95   2.39030  5.69032  2.91491  2.63290  5.08776  0.80568  4.28400  4.56027  2.88134  4.09081  4.89316  3.02426  4.38727  3.42897  3.67937  3.13326  3.39079  4.14571  6.27152  4.85496    174 g - - H
          2.68618  4.42225  2.77519  2.73123  3.46354  2.40513  3.72494  3.29354  2.67741  2.69355  4.24690  2.90347  2.73739  3.18146  2.89801  2.37887  2.77519  2.98518  4.58477  3.61503
          0.02811  5.16271  3.81709  0.61958  0.77255  0.55011  0.86012
     96   2.45085  4.27062  2.84273  2.25067  4.78399  3.52538  3.89953  3.91135  2.06719  3.65419  4.16728  2.80241  3.05159  2.57275  2.24757  2.65326  2.59146  3.83082  5.87594  3.49106    175 k - - H
          2.68618  4.42225  2.77519  2.73123  3.46354  2.40513  3.72494  3.29354  2.67741  2.69355  4.24690  2.90347  2.73739  3.18146  2.89801  2.37887  2.77519  2.98518  4.58477  3.61503
          0.03056  5.14331  3.71900  0.61958  0.77255  0.41619  1.07750
     97   2.41563  5.44751  3.09940  1.61106  4.78867  3.53462  3.90907  3.89265  2.15956  3.27394  4.09575  3.19092  4.11523  2.42397  2.21870  2.53278  3.12743  3.83606  5.88238  4.47416    176 e - - H
          2.68618  4.42225  2.77519  2.73123  3.46354  2.40513  3.72494  3.29354  2.67741  2.69355  4.24690  2.90347  2.73739  3.18146  2.89801  2.37887  2.77519  2.98518  4.58477  3.61503
          0.00855  5.16173  5.88407  0.61958  0.77255  0.55316  0.85597
     98   1.78241  3.94084  3.83325  2.81948  3.40377  3.26119  3.65915  2.30735  3.46780  2.20781  3.38644  3.23239  4.39431  3.73612  3.74923  2.91125  3.21036  2.52664  5.16412  2.53014    177 a - - H
          2.68618  4.42225  2.77519  2.73123  3.46354  2.40513  3.72494  3.29354  2.67741  2.69355  4.24690  2.90347  2.73739  3.18146  2.89801  2.37887  2.77519  2.98518  4.58477  3.61503
          0.00855  5.16173  5.88407  0.61958  0.77255  0.44581  1.02250
     99   1.73445  4.13391  3.93561  2.34675  3.22795  3.98262  3.68531  2.35847  2.89770  2.52723  2.93038  3.60349  4.36054  2.99695  3.64769  2.90973  2.87492  2.79489  4.15043  3.80980    178 a - - H
          2.68618  4.42225  2.77519  2.73123  3.46354  2.40513  3.72494  3.29354  2.67741  2.69355  4.24690  2.90347  2.73739  3.18146  2.89801  2.37887  2.77519  2.98518  4.58477  3.61503
          0.00837  5.18254  5.90489  0.61958  0.77255  0.48576  0.95510
    100   2.95652  5.45871  1.80470  1.51876  4.80028  3.73108  3.91866  3.83970  2.46342  3.24881  4.50035  2.84905  3.89148  2.67802  2.79442  2.92037  3.12901  3.73267  4.55124  4.48464    179 e - - H
          2.68618  4.42225  2.77519  2.73123  3.46354  2.40513  3.72494  3.29354  2.67741  2.69355  4.24690  2.90347  2.73739  3.18146  2.89801  2.37887  2.77519  2.98518  4.58477  3.61503
          0.01722  5.18254  4.46882  0.61958  0.77255  0.48576  0.95510
    101   2.23849  5.43700  2.80064  1.75554  4.40581  3.40400  3.66856  3.23451  2.19599  3.29178  4.34182  3.20101  4.12265  2.58758  3.05054  2.41614  2.68209  3.43338  5.87605  4.47154    180 e - - H
          2.68618  4.42225  2.77519  2.73123  3.46354  2.40513  3.72494  3.29354  2.67741  2.69355  4.24690  2.90347  2.73739  3.18146  2.89801  2.37887  2.77519  2.98518  4.58477  3.61503
          0.00845  5.17377  5.89611  0.61958  0.77255  0.46797  0.98424
    102   2.61774  3.40626  2.97690  3.42205  3.55482  3.77694  4.01208  1.76892  3.43335  2.31762  3.70659  3.05041  4.39347  3.70872  3.72991  1.96666  3.15590  2.30395  5.19383  3.97957    181 i - - T
          2.68618  4.42225  2.77519  2.73123  3.46354  2.40513  3.72494  3.29354  2.67741  2.69355  4.24690  2.90347  2.73739  3.18146  2.89801  2.37887  2.77519  2.98518  4.58477  3.61503
          0.00837  5.18254  5.90489  0.61958  0.77255  0.48576  0.95510
    103   2.43165  5.28356  2.82453  2.37493  4.39949  3.57953  3.58142  3.16316  2.41513  2.07890  3.00575  3.17971  4.15728  2.53664  2.84828  2.60644  3.02605  3.12353  5.76047  4.09397    182 l - - H
          2.68618  4.42225  2.77519  2.73123  3.46354  2.40513  3.72494  3.29354  2.67741  2.69355  4.24690  2.90347  2.73739  3.18146  2.89801  2.37887  2.77519  2.98518  4.58477  3.61503
          0.00837  5.18254  5.90489  0.61958  0.77255  0.48576  0.95510
    104   2.80096  5.46524  1.99471  1.74548  4.80996  3.27002  3.22341  4.29571  2.58505  3.77038  4.50600  2.27221  3.70695  2.78413  2.91282  2.69779  3.05006  3.44144  4.90617  4.04817    183 e - - H
          2.68618  4.42225  2.77519  2.73123  3.46354  2.40513  3.72494  3.29354  2.67741  2.69355  4.24690  2.90347  2.73739  3.18146  2.89801  2.37887  2.77519  2.98518  4.58477  3.61503
          0.00837  5.18254  5.90489  0.61958  0.77255  0.48576  0.95510
    105   2.83785  3.98875  3.02333  1.84509  4.66041  3.40853  3.61047  2.61282  2.15721  2.82367  3.55127  3.03234  4.14199  2.69984  2.76548  2.68377  2.96072  3.47588  5.81798  3.84515    184 e - - H
          2.68618  4.42225  2.77519  2.73123  3.46354  2.40513  3.72494  3.29354  2.67741  2.69355  4.24690  2.90347  2.73739  3.18146  2.89801  2.37887  2.77519  2.98518  4.58477  3.61503
          0.00837  5.18254  5.90489  0.61958  0.77255  0.48576  0.95510
    106   3.76438  5.01733  5.80517  5.25748  3.54217  5.17669  5.63641  0.75707  5.12172  1.81411  3.15800  5.33963  5.41429  5.22915  5.16395  4.54585  3.57690  1.74991  5.95320  4.82468    185 i - - H
          2.68618  4.42225  2.77519  2.73123  3.46354  2.40513  3.72494  3.29354  2.67741  2.69355  4.24690  2.90347  2.73739  3.18146  2.89801  2.37887  2.77519  2.98518  4.58477  3.61503
          0.00837  5.18254  5.90489  0.61958  0.77255  0.48576  0.95510
    107   2.64434  5.39630  2.32377  2.58055  3.99140  3.40812  3.93262  3.80169  2.38676  3.12307  3.50633  3.22194  4.13517  2.73090  1.48604  2.88776  2.98043  3.77139  5.84654  4.45378    186 r - - H
          2.68618  4.42225  2.77519  2.73123  3.46354  2.40513  3.72494  3.29354  2.67741  2.69355  4.24690  2.90347  2.73739  3.18146  2.89801  2.37887  2.77519  2.98518  4.58477  3.61503
          0.00837  5.18254  5.90489  0.61958  0.77255  0.48576  0.95510
    108   2.92049  5.46628  2.86903  1.90240  4.81127  3.64276  3.91713  4.01055  1.68534  3.23049  4.30334  2.88264  4.12396  2.63623  2.02685  2.77182  2.95823  3.85690  5.89872  4.48849    187 k - - H
          2.68618  4.42225  2.77519  2.73123  3.46354  2.40513  3.72494  3.29354  2.67741  2.69355  4.24690  2.90347  2.73739  3.18146  2.89801  2.37887  2.77519  2.98518  4.58477  3.61503
          0.00837  5.18254  5.90489  0.61958  0.77255  0.48576  0.95510
    109   2.37579  5.27997  3.29368  1.76960  4.55400  3.76670  3.69303  3.29099  2.73418  2.83386  3.18188  2.91778  4.15808  2.31975  2.84503  2.64731  2.63376  3.13831  5.75768  4.00889    188 e - - H
          2.68618  4.42225  2.77519  2.73123  3.46354  2.40513  3.72494  3.29354  2.67741  2.69355  4.24690  2.90347  2.73739  3.18146  2.89801  2.37887  2.77519  2.98518  4.58477  3.61503
          0.00837  5.18254  5.90489  0.61958  0.77255  0.48576  0.95510
    110   2.25744  4.53669  5.14660  4.54634  3.07114  4.39837  4.75539  1.78144  4.34954  1.70572  3.25030  4.55432  4.74571  4.48841  4.37361  3.71808  2.85685  1.37850  5.23738  4.06220    189 v - - H
          2.68618  4.42225  2.77519  2.73123  3.46354  2.40513  3.72494  3.29354  2.67741  2.69355  4.24690  2.90347  2.73739  3.18146  2.89801  2.37887  2.77519  2.98518  4.58477  3.61503
          0.00837  5.18254  5.90489  0.61958  0.77255  0.48576  0.95510
    111   2.93399  5.48124  2.09583  1.25538  4.82515  3.19539  3.92839  4.18202  2.40387  3.78587  4.29980  3.14523  4.13300  2.81870  2.90229  2.65609  3.08664  3.87138  5.91389  4.50196    190 e - - T
          2.68619  4.42226  2.77521  2.73124  3.46355  2.40514  3.72496  3.29355  2.67730  2.69352  4.24691  2.90348  2.73741  3.18148  2.89802  2.37888  2.77517  2.98520  4.58478  3.61504
          0.03613  3.41850  5.90489  0.37823  1.15542  0.48576  0.95510
    112   2.71503  5.46585  2.45080  2.39886  4.81083  2.21155  3.47243  4.08471  1.88683  3.77108  4.50655  2.60292  4.12260  2.92460  2.77262  2.33041  2.98408  3.46848  5.89857  4.32957    192 k - - T
          2.68618  4.42225  2.77519  2.73123  3.46354  2.40513  3.72494  3.29354  2.67741  2.69355  4.24690  2.90347  2.73739  3.18146  2.89801  2.37887  2.77519  2.98518  4.58477  3.61503
          0.00837  5.18254  5.90489  0.61958  0.77255  0.48576  0.95510
    113   1.91625  1.59031  4.07743  3.50526  3.73068  3.52243  4.29756  3.08419  3.33917  2.81366  3.18147  3.84664  4.39428  3.71325  3.23510  2.59844  2.52617  2.63290  5.20542  3.77332    193 c - - -
          2.68618  4.42225  2.77519  2.73123  3.46354  2.40513  3.72494  3.29354  2.67741  2.69355  4.24690  2.90347  2.73739  3.18146  2.89801  2.37887  2.77519  2.98518  4.58477  3.61503
          0.00837  5.18254  5.90489  0.61958  0.77255  0.48576  0.95510
    114   3.01398  5.51195  1.10453  2.60444  4.84581  2.93996  3.46633  3.54393  2.57987  3.81206  4.55804  2.91724  4.16579  2.87124  3.04818  2.71545  3.24780  3.89704  5.94861  4.53705    194 d - - S
          2.68618  4.42225  2.77519  2.73123  3.46354  2.40513  3.72494  3.29354  2.67741  2.69355  4.24690  2.90347  2.73739  3.18146  2.89801  2.37887  2.77519  2.98518  4.58477  3.61503
          0.00837  5.18254  5.90489  0.61958  0.77255  0.48576  0.95510
    115   2.72734  3.57888  3.74755  3.18265  3.45910  3.35530  3.49460  2.92903  2.88315  2.31969  2.77036  2.39145  4.31024  2.93479  3.13056  2.29988  2.61816  2.80508  5.34546  3.37149    195 s - - E
          2.68621  4.42228  2.77508  2.73116  3.46357  2.40516  3.72497  3.29357  2.67744  2.69358  4.24693  2.90350  2.73743  3.18149  2.89804  2.37880  2.77512  2.98521  4.58480  3.61506
          0.39608  3.28098  1.23975  0.65742  0.73019  0.48576  0.95510
    116   2.45429  4.42175  4.90272  4.29962  2.28663  4.23102  4.55966  2.40280  4.11708  1.07245  3.14855  4.35562  4.15683  4.24483  4.16045  3.54447  3.27947  2.20239  5.03564  3.88211    198 l - - .
          2.68618  4.42225  2.77519  2.73123  3.46354  2.40513  3.72494  3.29354  2.67741  2.69355  4.24690  2.90347  2.73739  3.18146  2.89801  2.37887  2.77519  2.98518  4.58477  3.61503
          0.01176  4.84465  5.56699  0.61958  0.77255  1.05030  0.43052
    117   2.67911  5.34273  2.38450  2.02878  4.68465  3.60397  3.54268  4.16899  2.45161  3.64637  4.10674  3.07201  4.00131  1.80800  2.87952  2.10023  3.06902  3.73181  5.77650  4.36635    199 q - - S
          2.68618  4.42225  2.77519  2.73123  3.46354  2.40513  3.72494  3.29354  2.67741  2.69355  4.24690  2.90347  2.73739  3.18146  2.89801  2.37887  2.77519  2.98518  4.58477  3.61503
          0.01141  4.87488  5.59722  0.61958  0.77255  1.12569  0.39220
    118   2.43030  4.14840  3.30261  2.65592  4.13903  1.76317  3.90009  3.54004  2.73231  2.97257  3.86722  2.64515  4.07582  2.88200  3.18162  2.33954  3.06281  3.03523  5.45107  3.37164    200 g - - E
          2.68618  4.42225  2.77519  2.73123  3.46354  2.40513  3.72494  3.29354  2.67741  2.69355  4.24690  2.90347  2.73739  3.18146  2.89801  2.37887  2.77519  2.98518  4.58477  3.61503
          0.01141  4.87488  5.59722  0.61958  0.77255  0.22678  1.59502
    119   2.78283  4.25960  5.04597  4.43916  1.43887  3.76542  4.62859  1.80684  4.23530  2.29312  3.38527  4.43916  4.63998  4.37363  4.25546  3.59803  3.25307  1.70068  5.12160  3.94434    201 f - - E
          2.68618  4.42225  2.77519  2.73123  3.46354  2.40513  3.72494  3.29354  2.67741  2.69355  4.24690  2.90347  2.73739  3.18146  2.89801  2.37887  2.77519  2.98518  4.58477  3.61503
          0.00837  5.18254  5.90489  0.61958  0.77255  0.48576  0.95510
    120   3.00661  4.40120  4.84444  4.23760  1.70828  4.16195  4.48760  2.14453  4.04951  2.07438  2.69600  3.44443  4.52630  2.29710  4.10185  3.46775  3.23869  2.19654  4.62183  3.53911    202 f - - E
          2.68618  4.42225  2.77519  2.73123  3.46354  2.40513  3.72494  3.29354  2.67741  2.69355  4.24690  2.90347  2.73739  3.18146  2.89801  2.37887  2.77519  2.98518  4.58477  3.61503
          0.00837  5.18254  5.90489  0.61958  0.77255  0.48576  0.95510
    121   3.91348  5.16163  5.93873  5.36898  2.89770  5.29176  5.67889  1.15938  5.22059  1.29813  2.86434  5.46341  5.46943  5.22589  5.20951  4.66013  4.13901  1.61570  5.88264  4.82586    203 i - - E
          2.68618  4.42225  2.77519  2.73123  3.46354  2.40513  3.72494  3.29354  2.67741  2.69355  4.24690  2.90347  2.73739  3.18146  2.89801  2.37887  2.77519  2.98518  4.58477  3.61503
          0.00837  5.18254  5.90489  0.61958  0.77255  0.48576  0.95510
    122   2.66201  4.06279  4.91049  4.29892  2.13205  3.93255  4.49584  2.21251  4.09591  2.18506  2.83901  4.30937  4.52941  3.82731  4.12357  3.10788  1.76059  2.25950  5.00613  2.88682    204 t - - E
          2.68618  4.42225  2.77519  2.73123  3.46354  2.40513  3.72494  3.29354  2.67741  2.69355  4.24690  2.90347  2.73739  3.18146  2.89801  2.37887  2.77519  2.98518  4.58477  3.61503
          0.00837  5.18254  5.90489  0.61958  0.77255  0.48576  0.95510
    123   1.69817  4.39892  3.47856  2.91881  3.87386  3.83815  1.97355  3.60930  2.90411  3.02707  3.51206  2.99967  4.22575  3.24450  2.88467  2.29322  2.74840  3.32542  5.54765  4.24735    205 a - - E
          2.68618  4.42225  2.77519  2.73123  3.46354  2.40513  3.72494  3.29354  2.67741  2.69355  4.24690  2.90347  2.73739  3.18146  2.89801  2.37887  2.77519  2.98518  4.58477  3.61503
          0.00837  5.18254  5.90489  0.61958  0.77255  0.48576  0.95510
    124   2.77880  5.06401  4.06315  3.74430  5.31707  1.35565  4.92321  4.78724  3.83947  4.39711  5.17280  3.35311  4.47901  4.13084  3.77608  0.85296  3.23368  4.14590  6.57576  5.32933    206 s - - E
          2.68618  4.42225  2.77519  2.73123  3.46354  2.40513  3.72494  3.29354  2.67741  2.69355  4.24690  2.90347  2.73739  3.18146  2.89801  2.37887  2.77519  2.98518  4.58477  3.61503
          0.00837  5.18254  5.90489  0.61958  0.77255  0.48576  0.95510
    125   2.78198  4.40248  4.97613  4.19314  3.21541  4.20058  4.53551  1.98601  4.15364  1.57502  1.97397  4.35730  4.56208  4.28787  4.16866  3.30950  3.09657  1.75709  5.03147  3.65506    207 l - - T
          2.68618  4.42225  2.77519  2.73123  3.46354  2.40513  3.72494  3.29354  2.67741  2.69355  4.24690  2.90347  2.73739  3.18146  2.89801  2.37887  2.77519  2.98518  4.58477  3.61503
          0.00837  5.18254  5.90489  0.61958  0.77255  0.48576  0.95510
    126   1.88718  3.78981  4.10803  3.57630  4.21980  1.09120  4.50766  3.01154  3.53029  3.29844  3.84141  3.54655  4.40322  3.82521  3.87272  2.20192  3.31999  3.29578  5.64589  4.41992    208 g - - T
          2.68618  4.42225  2.77519  2.73123  3.46354  2.40513  3.72494  3.29354  2.67741  2.69355  4.24690  2.90347  2.73739  3.18146  2.89801  2.37887  2.77519  2.98518  4.58477  3.61503
          0.00837  5.18254  5.90489  0.61958  0.77255  0.48576  0.95510
    127   3.41190  5.49202  3.44029  3.44773  5.71284  0.37656  4.98870  5.25355  3.49923  4.81848  5.66243  3.05177  4.66110  4.21840  4.34985  3.32114  3.89335  4.58859  6.93142  5.60136    209 G - - S
          2.68618  4.42225  2.77519  2.73123  3.46354  2.40513  3.72494  3.29354  2.67741  2.69355  4.24690  2.90347  2.73739  3.18146  2.89801  2.37887  2.77519  2.98518  4.58477  3.61503
          0.00837  5.18254  5.90489  0.61958  0.77255  0.48576  0.95510
    128   2.71761  4.12096  4.92962  4.68784  5.46949  0.36040  5.49206  4.92834  4.56098  4.61187  5.39518  4.43749  4.56498  4.83601  3.60922  2.84397  3.56384  4.18764  6.80524  5.69925    210 G - - S
          2.68618  4.42225  2.77519  2.73123  3.46354  2.40513  3.72494  3.29354  2.67741  2.69355  4.24690  2.90347  2.73739  3.18146  2.89801  2.37887  2.77519  2.98518  4.58477  3.61503
          0.00837  5.18254  5.90489  0.61958  0.77255  0.48576  0.95510
    129   2.66835  4.82734  4.64043  4.24297  2.97840  3.81626  5.02314  3.96228  4.18793  3.70987  4.59604  4.26286  4.53009  4.43047  4.42020  2.42595  0.55332  3.58302  6.04036  4.83331    211 T - - H
          2.68618  4.42225  2.77519  2.73123  3.46354  2.40513  3.72494  3.29354  2.67741  2.69355  4.24690  2.90347  2.73739  3.18146  2.89801  2.37887  2.77519  2.98518  4.58477  3.61503
          0.00837  5.18254  5.90489  0.61958  0.77255  0.48576  0.95510
    130   3.39045  5.29169  4.68756  4.73263  5.90771  0.19668  5.83385  5.58838  5.09069  5.22844  6.04229  4.65994  4.85073  5.24249  5.22995  3.22925  3.96994  4.70698  7.11292  6.07831    212 G - - H
          2.68618  4.42225  2.77519  2.73123  3.46354  2.40513  3.72494  3.29354  2.67741  2.69355  4.24690  2.90347  2.73739  3.18146  2.89801  2.37887  2.77519  2.98518  4.58477  3.61503
          0.00837  5.18254  5.90489  0.61958  0.77255  0.48576  0.95510
    131   2.58435  4.92860  4.87638  4.64168  5.55720  3.13142  5.51468  5.03297  4.64781  4.70797  5.46868  4.41664  4.55230  4.84322  4.84449  0.65909  1.40714  4.23306  6.88440  5.77642    213 S - - H
          2.68618  4.42225  2.77519  2.73123  3.46354  2.40513  3.72494  3.29354  2.67741  2.69355  4.24690  2.90347  2.73739  3.18146  2.89801  2.37887  2.77519  2.98518  4.58477  3.61503
          0.00837  5.18254  5.90489  0.61958  0.77255  0.48576  0.95510
    132   2.44381  4.92474  5.01620  4.92084  5.64865  0.36513  5.70788  5.10692  4.96472  4.82246  5.58636  4.51732  4.58176  5.09899  5.06116  2.65590  3.58552  3.47120  6.99795  5.93130    214 G - - H
          2.68618  4.42225  2.77519  2.73123  3.46354  2.40513  3.72494  3.29354  2.67741  2.69355  4.24690  2.90347  2.73739  3.18146  2.89801  2.37887  2.77519  2.98518  4.58477  3.61503
          0.00837  5.18254  5.90489  0.61958  0.77255  0.48576  0.95510
    133   1.80955  4.19668  4.90774  4.29650  2.29717  3.50120  4.49650  2.43161  4.09437  1.54245  3.38604  4.30882  4.53008  4.23670  4.12341  3.07868  3.10756  2.10558  5.00789  3.44056    215 l - - H
          2.68618  4.42225  2.77519  2.73123  3.46354  2.40513  3.72494  3.29354  2.67741  2.69355  4.24690  2.90347  2.73739  3.18146  2.89801  2.37887  2.77519  2.98518  4.58477  3.61503
          0.00837  5.18254  5.90489  0.61958  0.77255  0.48576  0.95510
    134   1.61767  4.85347  3.79813  3.24931  4.14919  1.54227  4.27749  3.02655  3.21947  3.07331  4.08195  3.66352  4.32775  3.38446  3.61098  2.54896  2.32925  3.10992  5.54690  4.29190    216 g - - H
          2.68618  4.42225  2.77519  2.73123  3.46354  2.40513  3.72494  3.29354  2.67741  2.69355  4.24690  2.90347  2.73739  3.18146  2.89801  2.37887  2.77519  2.98518  4.58477  3.61503
          0.00837  5.18254  5.90489  0.61958  0.77255  0.48576  0.95510
    135   2.35469  4.09927  3.28647  2.89423  4.59248  3.77038  4.10010  4.02435  2.89420  3.60897  4.40477  3.05309  1.68878  3.11255  3.35855  1.73107  2.25374  3.65054  5.82795  4.48701    217 p - - H
          2.68618  4.42225  2.77519  2.73123  3.46354  2.40513  3.72494  3.29354  2.67741  2.69355  4.24690  2.90347  2.73739  3.18146  2.89801  2.37887  2.77519  2.98518  4.58477  3.61503
          0.00837  5.18254  5.90489  0.61958  0.77255  0.48576  0.95510
    136   2.69073  4.49590  4.37063  3.64000  3.04351  4.08189  4.37822  2.67988  2.37366  1.85136  3.38080  3.31481  3.89492  3.91412  3.38660  3.36230  3.15828  1.71345  5.10443  2.54671    218 v - - H
          2.68618  4.42225  2.77519  2.73123  3.46354  2.40513  3.72494  3.29354  2.67741  2.69355  4.24690  2.90347  2.73739  3.18146  2.89801  2.37887  2.77519  2.98518  4.58477  3.61503
          0.00837  5.18254  5.90489  0.61958  0.77255  0.48576  0.95510
    137   3.33073  4.86198  5.59003  5.02418  3.93408  4.91377  5.33801  1.30284  4.86453  1.37288  2.54022  5.07433  5.20069  4.99452  4.90354  4.26283  3.32647  1.54495  5.73485  4.58019    219 i - - H
          2.68618  4.42225  2.77519  2.73123  3.46354  2.40513  3.72494  3.29354  2.67741  2.69355  4.24690  2.90347  2.73739  3.18146  2.89801  2.37887  2.77519  2.98518  4.58477  3.61503
          0.00837  5.18254  5.90489  0.61958  0.77255  0.48576  0.95510
    138   1.64564  4.48984  3.50557  3.82320  3.59657  3.94458  4.39210  2.42188  3.71208  1.49515  3.19967  4.05186  4.46207  3.94066  3.91022  2.85951  2.65268  2.47290  5.10180  3.90740    220 l - - H
          2.68618  4.42225  2.77519  2.73123  3.46354  2.40513  3.72494  3.29354  2.67741  2.69355  4.24690  2.90347  2.73739  3.18146  2.89801  2.37887  2.77519  2.98518  4.58477  3.61503
          0.00837  5.18254  5.90489  0.61958  0.77255  0.48576  0.95510
    139   2.93165  5.48217  2.44799  1.62494  4.82835  3.29434  3.58885  4.31501  2.09226  3.78729  4.52317  3.20171  4.13157  2.18229  2.31125  2.62951  3.19991  3.87353  5.91316  4.50147    221 e - - H
          2.68618  4.42225  2.77519  2.73123  3.46354  2.40513  3.72494  3.29354  2.67741  2.69355  4.24690  2.90347  2.73739  3.18146  2.89801  2.37887  2.77519  2.98518  4.58477  3.61503
          0.00837  5.18254  5.90489  0.61958  0.77255  0.48576  0.95510
    140   2.22869  4.40449  4.10783  2.93026  3.70258  4.02599  4.30138  2.21371  2.55143  2.12179  2.58661  3.44279  4.40086  3.73259  2.80324  3.28895  3.11775  2.08805  5.18193  3.44240    222 v - - H
          2.68618  4.42225  2.77519  2.73123  3.46354  2.40513  3.72494  3.29354  2.67741  2.69355  4.24690  2.90347  2.73739  3.18146  2.89801  2.37887  2.77519  2.98518  4.58477  3.61503
          0.00837  5.18254  5.90489  0.61958  0.77255  0.48576  0.95510
    141   1.86347  3.57234  4.99500  4.38816  3.32254  4.26064  4.60040  1.83731  4.19026  1.18052  3.35455  4.40559  4.61827  4.33034  4.22089  3.36168  3.31766  2.59964  5.10106  3.92741    223 l - - H
          2.68618  4.42225  2.77519  2.73123  3.46354  2.40513  3.72494  3.29354  2.67741  2.69355  4.24690  2.90347  2.73739  3.18146  2.89801  2.37887  2.77519  2.98518  4.58477  3.61503
          0.00837  5.18254  5.90489  0.61958  0.77255  0.48576  0.95510
    142   2.65971  4.62999  3.20961  2.34438  4.44970  3.13911  3.82420  4.27576  1.67276  3.75671  4.05318  2.78968  4.12485  2.67223  2.18884  2.10799  3.18696  3.53392  5.88949  4.48189    224 k - - H
          2.68618  4.42225  2.77519  2.73123  3.46354  2.40513  3.72494  3.29354  2.67741  2.69355  4.24690  2.90347  2.73739  3.18146  2.89801  2.37887  2.77519  2.98518  4.58477  3.61503
          0.00837  5.18254  5.90489  0.61958  0.77255  0.48576  0.95510
    143   2.76260  5.45983  1.87860  1.63630  4.80180  3.73065  3.91842  3.78845  2.44068  3.76377  4.50135  2.88523  4.12435  2.57407  2.85227  2.72002  3.18756  3.06921  5.89431  3.62249    225 e - - H
          2.68618  4.42225  2.77519  2.73123  3.46354  2.40513  3.72494  3.29354  2.67741  2.69355  4.24690  2.90347  2.73739  3.18146  2.89801  2.37887  2.77519  2.98518  4.58477  3.61503
          0.00837  5.18254  5.90489  0.61958  0.77255  0.48576  0.95510
    144   2.67629  5.02048  2.37562  2.02261  4.48949  3.73883  3.78729  3.46842  2.48280  2.67399  3.34442  2.58949  4.13175  2.77639  2.21773  2.78811  3.18757  3.39175  5.85894  3.85515    226 e - - T
          2.68618  4.42225  2.77519  2.73123  3.46354  2.40513  3.72494  3.29354  2.67741  2.69355  4.24690  2.90347  2.73739  3.18146  2.89801  2.37887  2.77519  2.98518  4.58477  3.61503
          0.36582  5.18254  1.20145  0.61958  0.77255  0.48576  0.95510
    145   3.05853  4.59985  3.70383  3.64538  2.21028  4.07131  3.54047  3.08038  3.42646  2.53462  3.71680  3.90314  4.43890  3.79908  3.80846  3.35008  2.93659  2.88261  4.68424  1.12528    227 y - - S
          2.68624  4.42231  2.77525  2.73129  3.46338  2.40470  3.72500  3.29360  2.67740  2.69361  4.24696  2.90353  2.73745  3.18152  2.89797  2.37893  2.77525  2.98524  4.58483  3.61509
          0.29391  1.70475  2.61951  0.16151  1.90286  1.18324  0.36569
    146   2.49531  4.69418  3.05653  2.36412  4.56074  3.43258  2.88921  4.02993  2.13738  3.40617  4.28556  2.85943  2.01487  2.67330  2.90528  2.53910  3.01733  3.61686  5.68441  4.28914    229 p - - T
          2.68618  4.42225  2.77519  2.73123  3.46354  2.40513  3.72494  3.29354  2.67741  2.69355  4.24690  2.90347  2.73739  3.18146  2.89801  2.37887  2.77519  2.98518  4.58477  3.61503
          0.01284  4.75722  5.47957  0.61958  0.77255  0.26054  1.47245
    147   2.70602  5.46483  2.67433  2.37887  4.80867  2.01938  3.39754  4.29465  1.55393  3.76940  4.50647  2.65278  4.11714  2.77611  3.14355  2.91544  3.05275  3.63947  5.89751  4.48576    230 k - - T
          2.68630  4.42237  2.77532  2.73112  3.46317  2.40508  3.72443  3.29366  2.67753  2.69367  4.24702  2.90331  2.73752  3.18158  2.89729  2.37899  2.77532  2.98530  4.58489  3.61515
          0.05309  3.27573  4.27499  1.59102  0.22780  0.42396  1.06263
    148   2.06399  4.66099  3.52740  2.96670  3.72720  3.85264  4.07393  2.31978  2.07505  3.18404  3.80378  3.11483  3.07821  3.08342  2.79592  2.70567  2.86065  2.38033  5.49235  4.20539    239 a - - S
          2.68619  4.42226  2.77521  2.73125  3.46355  2.40514  3.72496  3.29355  2.67742  2.69349  4.24691  2.90348  2.73725  3.18148  2.89802  2.37888  2.77521  2.98520  4.58478  3.61504
          0.05490  3.30571  4.08954  0.36019  1.19582  0.46411  0.99074
    149   2.99144  4.41841  4.26723  3.77747  2.87270  4.12507  4.44183  2.07995  3.68181  1.37141  3.10167  4.18527  2.82646  4.09414  3.73981  3.12556  2.38152  2.52355  5.03492  3.51866    241 l - - E
          2.68618  4.42225  2.77519  2.73123  3.46354  2.40513  3.72494  3.29354  2.67741  2.69355  4.24690  2.90347  2.73739  3.18146  2.89801  2.37887  2.77519  2.98518  4.58477  3.61503
          0.00849  5.16860  5.89095  0.61958  0.77255  0.45816  1.00088
    150   2.79759  3.92779  4.31548  3.73382  3.62183  4.07163  3.91902  2.20369  2.51620  1.95233  3.62619  3.99572  4.44320  3.87669  2.88090  3.21884  1.97396  1.91685  5.11982  3.92105    242 v - - E
          2.68618  4.42225  2.77519  2.73123  3.46354  2.40513  3.72494  3.29354  2.67741  2.69355  4.24690  2.90347  2.73739  3.18146  2.89801  2.37887  2.77519  2.98518  4.58477  3.61503
          0.00837  5.18254  5.90489  0.61958  0.77255  0.48576  0.95510
    151   2.78760  4.14962  4.61436  3.83018  2.70784  4.12411  3.99131  1.92173  3.70207  2.32949  3.30912  2.52918  4.49163  3.11762  4.00373  3.26925  2.65853  1.77208  5.05213  3.05985    243 v - - E
          2.68618  4.42225  2.77519  2.73123  3.46354  2.40513  3.72494  3.29354  2.67741  2.69355  4.24690  2.90347  2.73739  3.18146  2.89801  2.37887  2.77519  2.98518  4.58477  3.61503
          0.00837  5.18254  5.90489  0.61958  0.77255  0.48576  0.95510
    152   2.05983  3.63566  3.46584  2.76755  3.89453  2.48212  4.04931  3.63240  2.89331  3.27541  4.11467  2.59723  3.77782  3.23448  3.33753  2.21691  2.03857  3.01338  5.56184  3.49398    244 t - - E
          2.68618  4.42225  2.77519  2.73123  3.46354  2.40513  3.72494  3.29354  2.67741  2.69355  4.24690  2.90347  2.73739  3.18146  2.89801  2.37887  2.77519  2.98518  4.58477  3.61503
          0.00837  5.18254  5.90489  0.61958  0.77255  0.48576  0.95510
    153   3.00133  3.94697  4.85862  4.25042  1.87629  3.61306  4.48663  2.00699  4.05835  2.35915  3.40293  3.07587  3.64175  3.77877  4.10412  3.46533  3.04073  1.63531  5.01315  3.08349    245 v - - E
          2.68618  4.42225  2.77519  2.73123  3.46354  2.40513  3.72494  3.29354  2.67741  2.69355  4.24690  2.90347  2.73739  3.18146  2.89801  2.37887  2.77519  2.98518  4.58477  3.61503
          0.00837  5.18254  5.90489  0.61958  0.77255  0.48576  0.95510
    154   2.56383  3.30825  4.44766  3.68760  3.43074  3.74507  4.39860  2.59692  3.74314  2.33794  3.59067  3.69843  4.01238  3.67129  3.92720  1.80435  3.04420  1.45950  5.08692  3.89453    246 v - - E
          2.68618  4.42225  2.77519  2.73123  3.46354  2.40513  3.72494  3.29354  2.67741  2.69355  4.24690  2.90347  2.73739  3.18146  2.89801  2.37887  2.77519  2.98518  4.58477  3.61503
          0.00837  5.18254  5.90489  0.61958  0.77255  0.48576  0.95510
    155   3.00233  4.46521  3.81988  3.92597  3.56889  4.11383  4.42115  1.71321  3.79832  2.37565  3.24750  3.87049  4.48254  3.44641  3.96287  3.13825  1.83898  1.63935  5.08111  3.89115    247 v - - E
          2.68618  4.42225  2.77519  2.73123  3.46354  2.40513  3.72494  3.29354  2.67741  2.69355  4.24690  2.90347  2.73739  3.18146  2.89801  2.37887  2.77519  2.98518  4.58477  3.61503
          0.00837  5.18254  5.90489  0.61958  0.77255  0.48576  0.95510
    156   2.94338  3.95782  3.95657  4.03688  1.81743  4.15422  4.48018  2.36787  2.97405  1.80937  2.69053  4.26939  4.51934  4.19064  3.75729  3.45922  2.75762  2.60689  4.22631  2.53906    248 l - - E
          2.68618  4.42225  2.77519  2.73123  3.46354  2.40513  3.72494  3.29354  2.67741  2.69355  4.24690  2.90347  2.73739  3.18146  2.89801  2.37887  2.77519  2.98518  4.58477  3.61503
          0.00837  5.18254  5.90489  0.61958  0.77255  0.48576  0.95510
    157   3.01700  5.19903  3.76311  3.14411  5.31793  3.82812  4.96463  4.74198  3.92651  4.39902  5.23351  3.96371  0.45535  4.20669  4.28500  2.75274  3.67163  3.79880  6.61690  5.35774    249 P - - -
          2.68618  4.42225  2.77519  2.73123  3.46354  2.40513  3.72494  3.29354  2.67741  2.69355  4.24690  2.90347  2.73739  3.18146  2.89801  2.37887  2.77519  2.98518  4.58477  3.61503
          0.02172  5.18254  4.14332  0.61958  0.77255  0.48576  0.95510
    158   2.70836  4.08165  3.13314  2.92391  1.85018  3.66406  3.79418  3.58383  2.83419  3.23469  4.07965  2.97327  4.22376  3.02724  3.34857  1.59069  3.08417  3.30331  5.52990  3.46204    250 s - - -
          2.68647  4.42255  2.77508  2.73102  3.46383  2.40542  3.72479  3.29321  2.67710  2.69370  4.24719  2.90286  2.73708  3.18118  2.89830  2.37895  2.77527  2.98548  4.58506  3.61509
          0.46604  1.05276  3.74867  0.57453  0.82775  0.45948  0.99863
    159   2.55191  5.09782  2.62994  2.15620  4.79988  2.59597  3.70892  3.94910  2.16812  3.13767  4.49603  2.68178  3.99785  2.62628  2.59976  2.43543  2.65446  3.66660  5.88821  4.34789    256 e - - G
          2.68618  4.42225  2.77519  2.73123  3.46354  2.40513  3.72494  3.29354  2.67741  2.69355  4.24690  2.90347  2.73739  3.18146  2.89801  2.37887  2.77519  2.98518  4.58477  3.61503
          0.01904  5.16181  4.33319  0.61958  0.77255  0.55289  0.85634
    160   2.81050  4.06287  2.85556  2.65932  2.30636  3.70079  3.48007  2.55146  3.06508  2.66707  3.43369  2.63276  4.27283  3.38679  3.18543  2.71247  2.35855  2.79099  5.37700  3.66047    257 f - - G
          2.68618  4.42225  2.77519  2.73123  3.46354  2.40513  3.72494  3.29354  2.67741  2.69355  4.24690  2.90347  2.73739  3.18146  2.89801  2.37887  2.77519  2.98518  4.58477  3.61503
          0.38115  5.15142  1.16753  0.61958  0.77255  0.58444  0.81512
    161   2.72831  5.28191  2.16749  2.49868  4.61499  3.01319  3.76838  3.95094  2.45672  3.58322  4.32894  2.93671  3.74162  2.52521  2.90523  1.75910  2.53791  3.66677  5.72446  4.32040    258 s - - .
          2.68618  4.42225  2.77519  2.73123  3.46354  2.40513  3.72494  3.29354  2.67741  2.69355  4.24690  2.90347  2.73739  3.18146  2.89801  2.37887  2.77519  2.98518  4.58477  3.61503
          0.01252  4.78278  5.50513  0.61958  0.77255  0.28104  1.40650
    162   2.94259  5.44370  1.98862  1.44323  4.78414  3.71441  3.64973  4.26733  2.64239  3.74701  4.48582  2.82529  3.71488  2.67499  3.13499  2.64944  2.71420  3.28376  4.69254  4.47000    259 e - - G
          2.68618  4.42225  2.77519  2.73123  3.46354  2.40513  3.72494  3.29354  2.67741  2.69355  4.24690  2.90347  2.73739  3.18146  2.89801  2.37887  2.77519  2.98518  4.58477  3.61503
          0.01923  5.14231  4.32754  0.61958  0.77255  0.41471  1.08038
    163   2.84000  3.44418  3.51549  2.57216  4.15748  1.88783  4.07085  3.39114  2.82817  3.20470  3.92021  2.70002  3.70462  3.27549  3.37191  2.55626  3.19855  1.80116  5.50866  4.21846    260 v - - -
          2.68618  4.42225  2.77519  2.73123  3.46354  2.40513  3.72494  3.29354  2.67741  2.69355  4.24690  2.90347  2.73739  3.18146  2.89801  2.37887  2.77519  2.98518  4.58477  3.61503
          0.01452  5.17254  4.73921  0.61958  0.77255  0.46559  0.98823
    164   2.78712  4.23580  3.70773  2.73740  3.81886  3.38052  4.15340  2.29258  2.28579  2.81514  3.73693  3.49674  3.32185  3.34350  2.92332  3.09965  2.53897  1.74941  5.36488  3.98841    261 v - - H
          2.68618  4.42225  2.77519  2.73123  3.46354  2.40513  3.72494  3.29354  2.67741  2.69355  4.24690  2.90347  2.73739  3.18146  2.89801  2.37887  2.77519  2.98518  4.58477  3.61503
          0.00842  5.17659  5.89894  0.61958  0.77255  0.47353  0.97498
    165   2.94951  4.63921  3.53213  3.22021  3.21466  3.99504  3.51908  2.30130  2.83103  2.30869  3.74589  3.78267  4.37210  3.37974  2.90006  3.24888  2.56659  1.44865  5.22981  4.00784    262 v - - H
          2.68618  4.42225  2.77519  2.73123  3.46354  2.40513  3.72494  3.29354  2.67741  2.69355  4.24690  2.90347  2.73739  3.18146  2.89801  2.37887  2.77519  2.98518  4.58477  3.61503
          0.00837  5.18254  5.90489  0.61958  0.77255  0.48576  0.95510
    166   2.49961  5.46333  3.11430  1.89544  4.80698  3.56367  3.71218  4.29176  2.45571  3.76786  4.50444  3.19843  3.69495  2.19456  1.94203  2.28135  3.09785  3.85322  5.89671  3.42165    263 e - - H
          2.68618  4.42225  2.77519  2.73123  3.46354  2.40513  3.72494  3.29354  2.67741  2.69355  4.24690  2.90347  2.73739  3.18146  2.89801  2.37887  2.77519  2.98518  4.58477  3.61503
          0.00837  5.18254  5.90489  0.61958  0.77255  0.48576  0.95510
    167   2.73814  4.95693  3.53109  2.67439  3.82491  3.85737  4.07847  2.71585  2.88120  2.78143  2.77843  3.01796  1.65641  3.08479  3.01237  2.47935  3.12414  3.25864  5.49895  3.96701    264 p - - H
          2.68618  4.42225  2.77519  2.73123  3.46354  2.40513  3.72494  3.29354  2.67741  2.69355  4.24690  2.90347  2.73739  3.18146  2.89801  2.37887  2.77519  2.98518  4.58477  3.61503
          0.00837  5.18254  5.90489  0.61958  0.77255  0.48576  0.95510
    168   2.66568  5.37354  2.99757  2.26613  4.32849  3.74753  3.93884  3.91537  2.41719  3.35296  4.42437  3.10242  4.14006  2.66671  2.73165  2.84044  3.11072  3.67829  5.82936  1.45561    265 y - - H
          2.68618  4.42225  2.77519  2.73123  3.46354  2.40513  3.72494  3.29354  2.67741  2.69355  4.24690  2.90347  2.73739  3.18146  2.89801  2.37887  2.77519  2.98518  4.58477  3.61503
          0.00837  5.18254  5.90489  0.61958  0.77255  0.48576  0.95510
    169   2.93125  5.17786  3.36838  2.81011  4.24309  3.80036  3.86827  3.18144  2.42192  3.09469  4.24820  1.09879  4.19005  2.96315  3.18752  2.89623  3.00839  3.44475  5.67719  4.03861    266 n - - H
          2.68618  4.42225  2.77519  2.73123  3.46354  2.40513  3.72494  3.29354  2.67741  2.69355  4.24690  2.90347  2.73739  3.18146  2.89801  2.37887  2.77519  2.98518  4.58477  3.61503
          0.00837  5.18254  5.90489  0.61958  0.77255  0.48576  0.95510
    170   1.08198  4.23238  4.12693  3.60351  4.37051  3.82402  4.56665  3.75282  3.56075  3.44914  4.31341  3.89880  3.69427  3.85975  3.91270  1.75987  1.89597  3.42494  4.63353  4.54792    267 a - - H
          2.68618  4.42225  2.77519  2.73123  3.46354  2.40513  3.72494  3.29354  2.67741  2.69355  4.24690  2.90347  2.73739  3.18146  2.89801  2.37887  2.77519  2.98518  4.58477  3.61503
          0.00837  5.18254  5.90489  0.61958  0.77255  0.48576  0.95510
    171   2.28942  4.61451  3.64569  2.61963  3.47472  3.33531  4.27752  1.78985  2.83977  2.14290  3.22183  3.73147  4.38444  3.43601  3.51152  3.26603  3.07292  2.14704  4.76338  3.99096    268 i - - H
          2.68618  4.42225  2.77519  2.73123  3.46354  2.40513  3.72494  3.29354  2.67741  2.69355  4.24690  2.90347  2.73739  3.18146  2.89801  2.37887  2.77519  2.98518  4.58477  3.61503
          0.00837  5.18254  5.90489  0.61958  0.77255  0.48576  0.95510
    172   2.59910  4.87067  3.55048  2.43190  2.57258  3.88921  4.11944  3.34533  2.82374  1.37654  3.74846  3.37663  4.27330  2.87207  3.04273  3.03332  2.98206  3.16183  5.42718  3.92461    269 l - - H
          2.68618  4.42225  2.77519  2.73123  3.46354  2.40513  3.72494  3.29354  2.67741  2.69355  4.24690  2.90347  2.73739  3.18146  2.89801  2.37887  2.77519  2.98518  4.58477  3.61503
          0.00837  5.18254  5.90489  0.61958  0.77255  0.48576  0.95510
    173   1.78863  3.62075  3.78897  3.24053  4.21170  1.82442  4.28635  3.36359  3.21351  3.27493  4.13636  3.41651  4.32258  3.53393  3.61226  1.99528  2.04470  3.30537  5.59746  4.03349    270 a - - H
          2.68618  4.42225  2.77519  2.73123  3.46354  2.40513  3.72494  3.29354  2.67741  2.69355  4.24690  2.90347  2.73739  3.18146  2.89801  2.37887  2.77519  2.98518  4.58477  3.61503
          0.00837  5.18254  5.90489  0.61958  0.77255  0.48576  0.95510
    174   3.04634  4.53318  5.10129  4.49766  3.50487  4.36772  4.71309  1.62009  4.30196  1.08282  2.87199  4.51591  4.71419  4.43645  4.32923  3.35466  2.81966  2.26996  5.19593  4.02732    271 l - - H
          2.68618  4.42225  2.77519  2.73123  3.46354  2.40513  3.72494  3.29354  2.67741  2.69355  4.24690  2.90347  2.73739  3.18146  2.89801  2.37887  2.77519  2.98518  4.58477  3.61503
          0.00837  5.18254  5.90489  0.61958  0.77255  0.48576  0.95510
    175   2.57255  5.46775  3.10977  2.20438  4.81358  3.06309  3.09855  4.12595  1.74447  3.77332  4.50823  2.81331  3.26774  2.59340  2.49256  2.31078  2.99899  3.85880  5.89994  4.48859    272 k - - H
          2.68618  4.42225  2.77519  2.73123  3.46354  2.40513  3.72494  3.29354  2.67741  2.69355  4.24690  2.90347  2.73739  3.18146  2.89801  2.37887  2.77519  2.98518  4.58477  3.61503
          0.00837  5.18254  5.90489  0.61958  0.77255  0.48576  0.95510
    176   2.47111  5.44634  3.09152  2.03528  4.09513  3.41208  3.62574  4.26325  2.33260  3.60517  3.97905  2.70078  4.12573  2.50280  2.17553  2.39590  2.86716  3.26017  4.41138  3.70178    273 e - - H
          2.68618  4.42225  2.77519  2.73123  3.46354  2.40513  3.72494  3.29354  2.67741  2.69355  4.24690  2.90347  2.73739  3.18146  2.89801  2.37887  2.77519  2.98518  4.58477  3.61503
          0.00837  5.18254  5.90489  0.61958  0.77255  0.48576  0.95510
    177   2.88698  4.41223  4.90368  4.29462  3.08591  3.95072  4.51700  2.22325  4.09854  0.95694  2.59290  4.32153  4.54944  3.84451  4.13673  3.33768  2.93756  2.60241  5.03236  3.85673    274 l - - H
          2.68618  4.42225  2.77519  2.73123  3.46354  2.40513  3.72494  3.29354  2.67741  2.69355  4.24690  2.90347  2.73739  3.18146  2.89801  2.37887  2.77519  2.98518  4.58477  3.61503
          0.00837  5.18254  5.90489  0.61958  0.77255  0.48576  0.95510
    178   2.63512  4.25235  3.66960  2.75110  3.99107  3.45502  3.78019  2.12286  2.59992  2.34832  2.99395  3.32119  4.28731  2.97419  2.51492  2.66999  3.04636  2.58215  5.39434  3.39634    275 i - - H
          2.68618  4.42225  2.77519  2.73123  3.46354  2.40513  3.72494  3.29354  2.67741  2.69355  4.24690  2.90347  2.73739  3.18146  2.89801  2.37887  2.77519  2.98518  4.58477  3.61503
          0.02208  5.18254  4.12130  0.61958  0.77255  0.48576  0.95510
    179   2.80454  5.46119  2.33300  1.54932  4.80656  3.72293  3.79239  4.29276  2.21103  3.31493  4.50181  2.65408  3.89665  2.61558  2.79570  2.58714  3.08808  3.85200  5.89364  3.48774    276 e - - H
          2.68618  4.42225  2.77519  2.73123  3.46354  2.40513  3.72494  3.29354  2.67741  2.69355  4.24690  2.90347  2.73739  3.18146  2.89801  2.37887  2.77519  2.98518  4.58477  3.61503
          0.00849  5.16895  5.89130  0.61958  0.77255  0.45881  0.99977
    180   2.69584  4.17324  2.93683  2.39766  3.69713  3.75828  2.46262  3.37587  2.55285  3.21467  4.37417  2.60861  3.99173  2.56640  3.08651  2.45326  3.01360  3.11477  5.78683  2.55307    277 e - - T
          2.68619  4.42227  2.77521  2.73112  3.46355  2.40505  3.72496  3.29355  2.67742  2.69356  4.24691  2.90348  2.73741  3.18148  2.89802  2.37888  2.77521  2.98520  4.58478  3.61505
          0.04259  3.24488  5.90489  0.34752  1.22568  0.48576  0.95510
    181   1.88584  3.12894  4.11254  3.53866  3.22094  3.62878  4.30549  2.91022  3.46650  2.79013  3.69713  3.86925  4.05150  3.54279  3.19536  1.64636  2.92548  2.05327  5.18539  3.97386    279 s - - -
          2.68618  4.42225  2.77519  2.73123  3.46354  2.40513  3.72494  3.29354  2.67741  2.69355  4.24690  2.90347  2.73739  3.18146  2.89801  2.37887  2.77519  2.98518  4.58477  3.61503
          0.00837  5.18254  5.90489  0.61958  0.77255  0.48576  0.95510
    182   3.45600  6.06946  0.77228  2.21362  5.37644  3.36653  3.55125  4.89918  3.22888  4.35956  5.15048  2.50791  4.43789  3.27750  3.79776  2.99679  3.26721  4.44506  6.49634  5.00524    280 d - - S
          2.68618  4.42225  2.77519  2.73123  3.46354  2.40513  3.72494  3.29354  2.67741  2.69355  4.24690  2.90347  2.73739  3.18146  2.89801  2.37887  2.77519  2.98518  4.58477  3.61503
          0.00837  5.18254  5.90489  0.61958  0.77255  0.48576  0.95510
    183   1.94724  2.90484  4.28447  3.57494  3.15734  3.00426  4.01537  2.74161  3.60997  2.41177  3.02228  3.97697  4.43681  3.15843  3.84498  2.23246  2.20113  2.49235  5.12691  3.92646    281 a - - E
          2.68618  4.42225  2.77519  2.73123  3.46354  2.40513  3.72494  3.29354  2.67741  2.69355  4.24690  2.90347  2.73739  3.18146  2.89801  2.37887  2.77519  2.98518  4.58477  3.61503
          0.00837  5.18254  5.90489  0.61958  0.77255  0.48576  0.95510
    184   2.88151  3.49262  4.77969  4.17632  3.50147  4.14861  4.47207  2.06018  4.00024  1.91586  3.25370  2.99360  4.51421  3.66163  4.07346  2.86051  2.22199  1.65308  5.02498  3.39942    282 v - - E
          2.68618  4.42225  2.77519  2.73123  3.46354  2.40513  3.72494  3.29354  2.67741  2.69355  4.24690  2.90347  2.73739  3.18146  2.89801  2.37887  2.77519  2.98518  4.58477  3.61503
          0.00837  5.18254  5.90489  0.61958  0.77255  0.48576  0.95510
    185   3.20509  4.55390  5.17434  4.57500  2.39917  4.42400  4.78274  1.27810  4.37817  1.81844  3.48695  4.22688  4.76874  4.51519  4.40057  3.74499  2.87150  1.66478  5.25913  4.08453    283 i - - E
          2.68618  4.42225  2.77519  2.73123  3.46354  2.40513  3.72494  3.29354  2.67741  2.69355  4.24690  2.90347  2.73739  3.18146  2.89801  2.37887  2.77519  2.98518  4.58477  3.61503
          0.00837  5.18254  5.90489  0.61958  0.77255  0.48576  0.95510
    186   2.88655  3.13301  4.94538  4.33242  3.15948  4.17624  4.50932  2.29883  4.01567  1.81807  2.85576  4.32973  2.73036  4.26043  4.14196  3.32519  2.87911  1.40848  5.01082  3.83414    284 v - - E
          2.68618  4.42225  2.77519  2.73123  3.46354  2.40513  3.72494  3.29354  2.67741  2.69355  4.24690  2.90347  2.73739  3.18146  2.89801  2.37887  2.77519  2.98518  4.58477  3.61503
          0.00837  5.18254  5.90489  0.61958  0.77255  0.48576  0.95510
    187   2.86396  4.41164  4.98814  4.37511  1.79513  4.20865  3.96921  1.58361  4.16387  1.80794  3.38508  4.36593  4.56864  4.29413  4.17586  3.52036  3.26976  2.10770  5.02543  3.09809    285 i - - E
          2.68618  4.42225  2.77519  2.73123  3.46354  2.40513  3.72494  3.29354  2.67741  2.69355  4.24690  2.90347  2.73739  3.18146  2.89801  2.37887  2.77519  2.98518  4.58477  3.61503
          0.00837  5.18254  5.90489  0.61958  0.77255  0.48576  0.95510
    188   2.97713  4.55496  1.53129  2.14463  4.82635  3.73798  2.82969  4.31162  2.67708  3.70485  4.52751  2.96846  2.65687  2.67030  3.17157  2.41752  3.20937  3.87379  5.91895  4.50707    286 d - - E
          2.68618  4.42225  2.77519  2.73123  3.46354  2.40513  3.72494  3.29354  2.67741  2.69355  4.24690  2.90347  2.73739  3.18146  2.89801  2.37887  2.77519  2.98518  4.58477  3.61503
          0.00837  5.18254  5.90489  0.61958  0.77255  0.48576  0.95510
    189   3.95465  5.84247  4.04284  4.02389  3.88426  4.37534  5.15039  5.12085  4.42533  4.64047  5.73506  0.22774  5.08645  4.68973  4.74425  4.04743  4.40496  4.73182  6.04380  4.46864    287 N - - H
          2.68618  4.42225  2.77519  2.73123  3.46354  2.40513  3.72494  3.29354  2.67741  2.69355  4.24690  2.90347  2.73739  3.18146  2.89801  2.37887  2.77519  2.98518  4.58477  3.61503
          0.00837  5.18254  5.90489  0.61958  0.77255  0.48576  0.95510
    190   2.64996  5.50198  1.65560  2.00148  4.84518  3.56020  3.66830  4.33270  2.61970  3.80648  4.54443  2.62621  4.14411  1.97740  3.18204  2.76234  3.04934  3.63754  5.93443  4.51985    288 d - - H
          2.68618  4.42225  2.77519  2.73123  3.46354  2.40513  3.72494  3.29354  2.67741  2.69355  4.24690  2.90347  2.73739  3.18146  2.89801  2.37887  2.77519  2.98518  4.58477  3.61503
          0.00837  5.18254  5.90489  0.61958  0.77255  0.48576  0.95510
    191   1.66656  5.40922  3.22933  2.60507  4.10966  3.12470  3.67035  4.20016  1.97824  3.60090  4.45623  2.71670  4.13290  3.03409  2.68404  2.09964  3.08358  3.64857  5.85628  3.94319    289 a - - H
          2.68618  4.42225  2.77519  2.73123  3.46354  2.40513  3.72494  3.29354  2.67741  2.69355  4.24690  2.90347  2.73739  3.18146  2.89801  2.37887  2.77519  2.98518  4.58477  3.61503
          0.00837  5.18254  5.90489  0.61958  0.77255  0.48576  0.95510
    192   3.39480  4.95443  5.59419  4.98413  3.18416  4.86353  5.17339  1.96052  4.79154  0.68838  2.54963  5.02793  5.11246  4.81289  4.76725  4.19506  3.85568  2.80114  3.65053  4.39801    290 L - - H
          2.68618  4.42225  2.77519  2.73123  3.46354  2.40513  3.72494  3.29354  2.67741  2.69355  4.24690  2.90347  2.73739  3.18146  2.89801  2.37887  2.77519  2.98518  4.58477  3.61503
          0.01339  5.18254  4.86857  0.61958  0.77255  0.48576  0.95510
    193   2.65155  4.74955  3.77751  3.06268  2.87272  3.74135  3.37950  2.57410  2.56172  1.99697  3.50429  2.68755  3.99221  3.11890  3.20416  3.02312  3.20899  2.80935  5.32438  2.38431    291 l - - H
          2.68618  4.42225  2.77519  2.73123  3.46354  2.40513  3.72494  3.29354  2.67741  2.69355  4.24690  2.90347  2.73739  3.18146  2.89801  2.37887  2.77519  2.98518  4.58477  3.61503
          0.00842  5.17757  5.89992  0.61958  0.77255  0.47550  0.97174
    194   2.68782  5.10118  2.24195  2.15978  4.81517  2.88283  3.66440  4.30185  2.14432  3.67421  4.50951  2.42515  4.12265  2.31652  2.25216  2.80073  3.14033  3.86027  5.90107  4.48951    292 k - - C
          2.68618  4.42225  2.77519  2.73123  3.46354  2.40513  3.72494  3.29354  2.67741  2.69355  4.24690  2.90347  2.73739  3.18146  2.89801  2.37887  2.77519  2.98518  4.58477  3.61503
          0.01864  5.18254  4.35392  0.61958  0.77255  0.48576  0.95510
    195   2.74694  4.44195  3.88257  3.75840  3.06065  3.93653  4.13874  1.42279  3.73013  2.11258  3.07112  3.24978  4.47893  3.76215  3.97629  2.81048  3.08904  2.00105  5.05606  3.64425    293 i - - C
          2.68618  4.42225  2.77519  2.73123  3.46354  2.40513  3.72494  3.29354  2.67741  2.69355  4.24690  2.90347  2.73739  3.18146  2.89801  2.37887  2.77519  2.98518  4.58477  3.61503
          0.00846  5.17236  5.89470  0.61958  0.77255  0.46524  0.98881
    196   2.27382  2.43901  3.92854  2.85323  3.58827  3.26184  4.32448  2.33702  3.52438  2.15333  3.48968  3.27542  4.26697  3.78531  3.42831  2.68169  3.02064  2.23137  5.15718  3.13999    294 l - - S
          2.68618  4.42225  2.77519  2.73123  3.46354  2.40513  3.72494  3.29354  2.67741  2.69355  4.24690  2.90347  2.73739  3.18146  2.89801  2.37887  2.77519  2.98518  4.58477  3.61503
          0.00837  5.18254  5.90489  0.61958  0.77255  0.48576  0.95510
    197   2.65617  5.46400  2.33530  2.51878  4.21824  2.66526  3.73274  4.29372  2.28179  3.76895  4.16199  2.06758  2.97201  2.54778  3.03797  2.49149  2.89814  3.59389  5.89715  4.30234    295 n - - T
          2.68618  4.42225  2.77519  2.73123  3.46354  2.40513  3.72494  3.29354  2.67741  2.69355  4.24690  2.90347  2.73739  3.18146  2.89801  2.37887  2.77519  2.98518  4.58477  3.61503
          0.00564  5.17981        *  0.61958  0.77255  0.00000        *
//
