# Supplementary material for: The CRISPR-Cas systems were selectively inactivated during evolution of Bacillus cereus group for adaptation to diverse environments
Source: ISME J. 2020 Mar 4;14(6):1479–93. doi: 10.1038/s41396-020-0623-5 (PMC7242445; doi:10.1038/s41396-020-0623-5)
Supplement: Supplementary file 6 — Table S1 [file 41396_2020_623_MOESM6_ESM.xls]

## Sheet: cas+spacers
Table S1 CRISPR-Cas system in Bc group
styles	taxa	strains_GCA	strains_ID	cas1	cas2	cas3	cas4	cas5	cas6	cas7	cas8	other genes	location	Number of CRISPR Region	up stream	down stream	1	2	3	4	5	6	7	8	9	10	11	12	13	14	15	16	17	18	19	20	21	22	23	24	25	26	27	28	29	30	31	32	33
I-C	Bps	GCA_000161455.1_ASM16145v1_DSM 12442	lcl|CM000745.1_prot_EEM13959.1_5112	1	1	1	1	1	0	1	1	0	chromosome	2		2	S3	S25	S160	S392	S413	S449	S480	S525	S683	S692	S701			S781	S793	S902		S1280	S1458	S1528	S1562	S1607	S1655	S1690	S1765
	Bps	GCA_002557835.1_ASM255783v1_AFS028766	lcl|NUAE01000006.1_prot_PEU49611.1_537	1	1	1	1	1	0	1	1	0	plasmid	1		1	S3	S25			S413	S449	S480	S525	S683	S692	S701	S724	S780				S1002	S1280	S1458	S1528	S1562	S1607		S1690	S1765
	Bth	GCA_002558015.1_ASM255801v1_AFS013213	lcl|NTVJ01000008.1_prot_PEU97058.1_6629	1	1	1	1	1	0	1	1	0	plasmid	2	1	1	S5	S79	S154		S243	S393	S508		S527	S769	S1008	S1064		S1243	S1345		S1489	S1550	S1574	S1713	S1722	S1764	S1770	S1774	S1803		S1841	S1853	S1891
	Bth	GCA_002571305.1_ASM257130v1_AFS059039	lcl|NVEK01000015.1_prot_PFW49771.1_1811	1	1	1	1	1	0	1	1	0	plasmid	2	1	1	S5	S79	S154		S243	S393	S508		S527	S769	S1008	S1064		S1243	S1345		S1489	S1550	S1574	S1713	S1722	S1764	S1770	S1774	S1803		S1841	S1853	S1891
	Bth	GCA_002586085.1_ASM258608v1_AFS030866	lcl|NUPG01000012.1_prot_PGY83795.1_767	1	1	1	1	1	0	1	1	0	plasmid	2	1	1	S5	S79	S154	S172		S393		S513	S527	S769		S1064	S1171	S1243	S1345	S1466		S1550	S1574	S1713	S1722	S1764	S1770	S1774	S1803	S1837	S1841		S1891
	Bce	GCA_002552335.1_ASM255233v1_AFS095084	lcl|NVMB01000008.1_prot_PED04394.1_5764	1	1	1	1	1	0	1	1	0	plasmid	1	1			S6		S18		S77			S141			S170																					S559
	Bce	GCA_002562585.1_ASM256258v1_AFS008423	lcl|NTXA01000002.1_prot_PEX36095.1_1921	1	1	1	1	1	0	1	1	1cas7c; 2Csd2	plasmid	3	1	2		S6	S17	S18								S170				S226											S499						S559
	Bth	GCA_001968805.1_ASM196880v1_INTA Fr7-4	lcl|MSFC01000001.1_prot_OMH38491.1_85	1	1	1	1	1	0	1	1	1cas7c; 1Csd2	plasmid	3	1	2	S2						S89			S153						S226			S296		S308				S437	S489	S499	S500
	Bce	GCA_002552635.1_ASM255263v1_AFS091626	lcl|NVNC01000010.1_prot_PED90646.1_278	1	1	1	1	1	0	1	1	1cas7c; 2Csd2	plasmid	3	1	2				S18							S155	S170				S226						S331					S499						S559
	Bce	GCA_002561535.1_ASM256153v1_AFS014847	lcl|NTUX01000009.1_prot_PFB36426.1_1280	1	1	1	1	1	0	1	1	0	plasmid	2	1	1					S19								S171			S226											S499			S522
	Bce	GCA_002558665.1_ASM255866v1_AFS003807	lcl|NTYP01000002.1_prot_PES00086.1_2356	1	1	1	1	1	0	1	1	3Csd2	plasmid	5	1	4														S200		S226	S231			S305				S354			S499		S502		S544	S552
	Bce	GCA_002559125.1_ASM255912v1_AFS005998	lcl|NTYA01000007.1_prot_PER15289.1_5995	1	1	1	1	1	0	1	1	2Csd2	plasmid	2	1	1								S124							S202	S226		S237					S338		S437		S499
	Bth	GCA_002147055.1_ASM214705v1_BGSC 4BF1	lcl|NFDA01000033.1_prot_OTX92155.1_789	1	1	1	1	1	0	1	1	1cas7c; 1Csd2	plasmid	3	1	2	S7	S9			S77							S204		S288					S408		S474	S479						S739	S745		S787	S860	S885
	Bce	GCA_002577465.1_ASM257746v1_AFS040984	lcl|NULU01000001.1_prot_PGT47330.1_1360	1	1	1	1	1	0	1	1	3Csd2	plasmid	4	1	3		S9	S36	S68	S77	S87				S159		S204			S325					S432			S526	S632		S653	S657	S739
	Bce	GCA_002585165.1_ASM258516v1_AFS037584	lcl|NUNB01000014.1_prot_PGV43512.1_2698	1	1	1	1	1	0	1	1	1cas7c; 2Csd2	plasmid	3	1	2		S9			S77		S132	S136	S141								S401	S403												S760			S885
	Bce	GCA_002558745.1_ASM255874v1_AFS003338	lcl|NTYS01000012.1_prot_PES18556.1_686	1	1	1	1	1	0	1	1	1cas7c; 2Csd2	plasmid	3	1	2		S9			S77		S132	S136	S141							S355	S401	S403							S650					S760			S885
	Bce	GCA_002559565.1_ASM255956v1_AFS000144	lcl|NTZZ01000003.1_prot_PEU16836.1_4147	1	1	1	1	1	0	1	1	1cas7c; 2Csd2	plasmid	2	1	1					S77				S141		S169		S279																	S760
	Bps	GCA_002554825.1_ASM255482v1_AFS018975	lcl|NUCF01000003.1_prot_PEK72840.1_2927	1	1	1	1	1	0	1	1	0	plasmid	1		1	S8	S11	S122		S233	S348	S379	S426	S458	S461	S496	S532	S550	S624	S646	S685	S847	S1009	S1096	S1097	S1161	S1418	S1436	S1438	S1542	S1553	S1605	S1728	S1808
	Bps	GCA_002572465.1_ASM257246v1_AFS060037	lcl|NVJY01000009.1_prot_PGE88510.1_5541	1	1	1	1	1	0	1	1	0	chromosome	1		1	S8	S11	S122	S156			S379	S426	S458		S496	S532	S550		S646	S685						S1418	S1436	S1438	S1542	S1553	S1605	S1728
	Bto	GCA_002581275.1_ASM258127v1_AFS051123	lcl|NURO01000003.1_prot_PHC13181.1_6105	1	1	1	1	1	0	1	1	1cas5; 1cas8; 1cas7c	plasmid	2	1	1	S12	S345	S621	S622	S702	S840	S866	S947	S1148	S1160	S1271	S1361	S1579	S1652	S1825	S1835	S1842	S1904
	Bce	GCA_000290835.1_Baci_cere_VD115_V1_translated_cds	lcl|JH792165.1_prot_EJR59995.1_3354	1	1	1	1	1	0	1	1	0	plasmid	2		2	S15	S180	S214	S227	S285	S323	S414	S442	S470	S510	S556	S591	S613	S704	S870	S1018	S1098	S1152	S1482	S1548	S1628	S1629	S1640	S1851	S1874
	Bce	GCA_000290735.1_Baci_cere_VD169_V1_translated_cds	lcl|JH791833.1_prot_EJR85233.1_5039	1	1	1	1	1	0	1	1	1ct1132	chromosome	2	1	1	S23		S147	S164	S184	S188	S208	S272	S272	S280			S362	S529	S568	S647	S695		S782	S826		S862	S863	S867	S868	S1001					S1157		S1202
	Bce	GCA_000290775.1_Baci_cere_VD156_V1_translated_cds	lcl|JH791865.1_prot_EJR78603.1_4219	1	1	1	1	1	0	1	1	1ct1132	plasmid	1		1		S39									S346	S347						S735			S852						S1013	S1015	S1110	S1153		S1189	S1202
	Bth	GCA_002146755.1_ASM214675v1_BGSC 4BP1	lcl|NFDH01000013.1_prot_OTY20807.1_153	1	1	1	1	1	0	1	1	1cas7c; 1Csd2	plasmid	3	1	2	S24		S114	S183	S185	S281	S300	S301	S378		S405	S448	S531	S637		S707		S762			S884	S892				S1138		S1219			S1342
	Bth	GCA_002147905.1_ASM214790v1_BGSC 4BN1	lcl|MOOL01000016.1_prot_OUB22070.1_548	1	1	1	1	1	0	1	1	2cas7c	plasmid	3	1	2	S24		S114	S183	S185	S281	S300	S301	S378		S405	S448	S531	S637		S707		S762			S884	S892				S1138		S1219			S1342
	Bce	GCA_002021445.1_ASM202144v1_MOD1_Bc71	lcl|MQTG01000001.1_prot_OPA11555.1_111	1	1	1	1	1	0	1	1	Cas7/Csd2	plasmid	3	1	2		S61								S404			S531		S672		S752		S853	S874			S953	S1058	S1066		S1174	S1219	S1268	S1309		S1362	S1400
	Bce	GCA_002566115.1_ASM256611v1_AFS085794	lcl|NUVT01000009.1_prot_PFJ18877.1_2758	1	1	1	1	1	0	1	1	0	plasmid	2	1	1	S26	S32	S52	S130	S134	S139	S234	S374	S406	S428	S465	S482	S482	S514	S580	S706	S708	S849	S967	S996	S1044	S1155	S1168	S1209	S1226	S1245	S1382	S1627	S1639	S1650	S1699	S1708
	Bce	GCA_000290915.1_Baci_cere_VD048_V1_translated_cds	lcl|JH792310.1_prot_EJR29502.1_3826	1	1	1	1	1	0	1	1	1cas7c	plasmid	2	1	1	S27	S150	S261	S262	S263	S264	S265	S273	S286	S321	S344	S350	S429	S443	S447	S453	S536	S561	S589	S771	S798	S799	S907	S1019	S1045	S1170	S1293	S1368	S1487	S1557	S1689	S1820	S1829
	Bps	GCA_002555725.1_ASM255572v1_AFS008599	lcl|NUDY01000004.1_prot_PEI52361.1_4031	1	1	1	1	1	0	1	1	0	plasmid	1		1	S29	S33	S133	S148	S349	S566	S651	S667	S716	S718	S864	S871	S1379	S1603	S1647
	Bth	GCA_002558525.1_ASM255852v1_AFS005140	lcl|NTYF01000015.1_prot_PER57169.1_1317	1	1	1	1	1	0	1	1	0	plasmid	2	1	1	S40	S49			S243		S418	S421		S486	S508				S606	S688		S977	S997	S1008	S1070		S1188	S1341	S1401	S1412			S1489				S1742
	Bth	GCA_002564505.1_ASM256450v1_AFS088016	lcl|NUUZ01000001.1_prot_PFI13756.1_2808	1	1	1	1	1	0	1	1	0	plasmid	2	1	1		S49	S168	S172		S315	S418	S421	S446			S513	S555	S592			S727					S1171				S1412	S1443	S1466		S1541	S1568	S1685	S1742
	Bps	GCA_002555615.1_ASM255561v1_AFS009709	lcl|NUDQ01000001.1_prot_PEM79226.1_2109	1	1	1	1	1	0	1	1	0	plasmid	1		1	S41	S106	S143	S190	S322	S367	S594	S631	S693	S730	S842	S856	S971	S987	S989	S1140	S1149	S1347	S1408	S1425	S1428	S1680	S1683	S1735	S1894
	Bto	GCA_002550355.1_ASM255035v1_AFS096303	lcl|NVNZ01000025.1_prot_PDY91157.1_1679	1	1	1	1	1	0	1	1	0	plasmid	1		1	S44	S241	S298	S416	S473	S485	S570	S687	S802	S872	S881	S883	S945	S1093	S1144	S1406	S1445	S1736	S1739	S1759	S1786	S1813
	Bps	GCA_002572065.1_ASM257206v1_AFS064122	lcl|NVJG01000017.1_prot_PGD78579.1_1080	1	1	1	1	1	0	1	1	0	plasmid	1		1	S45	S439	S494	S587	S611	S744	S770	S896	S905	S925	S1255	S1329	S1334	S1386	S1533	S1614	S1670	S1683	S1709	S1727	S1748	S1749	S1757	S1761	S1867	S1909
	Bth	GCA_002146545.1_ASM214654v1_BGSC 4AT1	lcl|NFCQ01000009.1_prot_OTX25275.1_129	1	1	1	1	1	0	1	1	2Csd2; 1cas5; 1cas6; 1cas; 1cas4; 1cas2; 1cas1	plasmid	2	1	1	S53						S352		S423	S553	S577	S597	S607	S680		S906	S928	S984		S1042	S1046			S1125	S1127		S1177	S1202	S1217	S1248	S1275	S1343
	Bth	GCA_002146445.1_ASM214644v1_BGSC 4AR1	lcl|NFCP01000005.1_prot_OTW88827.1_306	1	1	1	1	1	0	1	1	2Csd2	plasmid	2	1	1		S81	S175	S240	S254	S328		S412					S607	S680	S689	S906	S928		S1027	S1042	S1046	S1083	S1095	S1125		S1141		S1202		S1248	S1275		S1380
	Bce	GCA_002564815.1_ASM256481v1_AFS081508	lcl|NUXC01000005.1_prot_PFL25502.1_4627	1	1	1	1	1	0	1	1	0	plasmid	1		1	S63	S100	S107	S419	S686	S709	S789	S933	S938	S1176	S1389	S1459	S1490	S1535	S1578	S1591	S1737	S1799	S1865
	Bmy	GCA_002014535.1_ASM201453v1_FSL	lcl|MUAI01000001.1_prot_OOR08507.1_1426	1	1	1	1	1	0	1	1	0	plasmid	1		1	S65	S71	S83	S93	S199	S462	S579	S639	S719	S792	S923	S1047	S1065	S1151	S1208	S1260	S1270	S1357	S1370	S1415	S1845	S1847	S1869
	Bps	GCA_002550145.1_ASM255014v1_AFS098856	lcl|NVPN01000005.1_prot_PDY14584.1_528	1	1	1	1	1	0	1	1	0	plasmid	2	1	1	S84			S195										S435			S483	S491							S683	S701						S1145
	Bps	GCA_002158195.1_ASM215819v1_FSL K6-0042	lcl|MWPX01000001.1_prot_OUM50358.1_1305	1	1	1	1	1	0	1	1	0	plasmid	1		1		S115	S149		S209	S230	S233	S284	S295	S312	S348	S410	S422		S438	S463			S504	S521	S574	S595	S605	S642			S742	S847	S1096	S1097	S1099		S1161
	Bth	GCA_002562205.1_ASM256220v1_AFS009835	lcl|NTWJ01000002.1_prot_PEW32438.1_2909	1	1	1	1	1	0	1	1	0	plasmid	2		2	S90	S104	S109	S125	S173	S213	S225	S228	S361	S451	S459	S468	S551	S681	S768	S775	S777	S784	S946	S1306	S1762	S1789
	Bps	GCA_002583865.1_ASM258386v1_AFS037117	lcl|NUTM01000002.1_prot_PHF02090.1_1006	1	1	1	1	1	0	1	1	0	plasmid	1		1	S91	S193	S274	S293	S311	S314	S316	S343	S520	S525	S567	S1129	S1175	S1531	S1779	S1807	S1916
	Bce	GCA_001583875.1_ASM158387v1_FSL W8-0640	lcl|LOQA01000001.1_prot_KXY66913.1_63	1	1	1	1	1	0	1	1	0	plasmid	2	1	1	S99	S135	S172	S513	S691	S796	S911	S1171	S1254	S1274	S1422	S1466	S1613	S1636	S1660	S1700	S1836	S1837
	Bce	GCA_900094855.1_ASM90009485v1_RIVM_BC938	lcl|FMJO01000018.1_prot_SCN30448.1_91	1	1	1	1	1	0	1	1	0	plasmid	2	1	1	S105	S110	S111	S112	S119	S158	S197	S246	S256	S257	S258	S545	S630	S931	S1041	S1263	S1330	S1529	S1532	S1539	S1822	S1839	S1852
	Bce	GCA_002560175.1_ASM256017v1_AFS025120	lcl|NTQU01000002.1_prot_PFC84433.1_2619	1	1	1	1	1	0	1	1	0	plasmid	2	1	1	S165	S313	S417	S487	S590	S859	S934	S1292	S1615	S1635	S1653	S1678	S1745
	Bce	GCA_002578045.1_ASM257804v1_AFS039342	lcl|NUMR01000018.1_prot_PGU69810.1_1129	1	1	1	1	1	0	1	1	0	chromosome	2	1	1	S187	S198	S306	S411	S452	S460	S484	S518	S549	S564	S585	S757	S897	S910	S942	S965	S976	S995	S1010	S1172	S1350	S1453	S1491	S1597	S1731	S1776	S1831
	Bce	GCA_002561925.1_ASM256192v1_AFS015939	lcl|NTUN01000004.1_prot_PFA74892.1_3467	1	1	1	1	1	0	1	1	2Csd2	plasmid	1		1	S255	S762	S879	S1024	S1381	S1409	S1419	S1475	S1581	S1582
	Bth	GCA_001595725.1_ASM159572v1_Bt185	lcl|CP014282.1_prot_AMR01443.1_805	1	1	1	1	1	0	1	1	2Csd2; 1cas5; 1cas6; 1cas	plasmid	2	1	1	S436	S450	S694	S1183	S1203	S1301	S1383	S1392	S1462	S1520	S1701	S1816	S1846
	Bth	GCA_002893515.1_ASM289351v1_78-2	lcl|NHNO01000001.1_prot_PNK40694.1_634	1	1	1	1	1	0	1	1	1cas7c; 1Csd2	plasmid	2	1	1	S436	S450	S694	S1183	S1203	S1301	S1383	S1392	S1462	S1520	S1701	S1816	S1846
I-C d1	Ban	GCA_002570225.1_ASM257022v1_AFS072084	lcl|NVHS01000001.1_prot_PGB57655.1_1263	0	1	1	0	1	0	1	1	0	plasmid	1	1		S50	S211	S381	S391	S478	S497		S1026		S1310	S1311	S1364	S1486	S1679	S1681
	Bce	GCA_001584025.1_ASM158402v1_FSL H8-0482	lcl|LOAZ01000033.1_prot_KXY50823.1_488	0	1	1	0	1	0	1	1	0	plasmid	1		1	S13	S67	S368	S441			S602	S614		S663		S678		S700	S705	S715	S723	S747	S779							S960	S986
	Bto	GCA_002572165.1_ASM257216v1_AFS059543	lcl|NVJZ01000004.1_prot_PGE93593.1_3538	0	1	1	0	1	0	1	1	0	plasmid	3	1	2	S13	S67			S512	S593	S602		S660		S665		S699							S841	S858	S880	S886	S889	S900			S990	S1111	S1112	S1113	S1190	S1191
	Bth	GCA_002560515.1_ASM256051v1_AFS023418	lcl|NTRM01000001.1_prot_PFD95335.1_1541	0	1	1	0	1	0	1	1	0	plasmid	3	1	2					S50							S117			S144	S145																S384	S386
	Bth	GCA_002561175.1_ASM256117v1_AFS017371	lcl|NTTX01000004.1_prot_PEZ78544.1_5435	0	1	1	0	1	0	1	1	0	plasmid	3	1	2					S50							S117			S144	S145																S384	S386
	Bth	GCA_002574575.1_ASM257457v1_AFS054440	lcl|NUGY01000003.1_prot_PGM15725.1_3533	0	1	1	0	1	0	1	1	0	plasmid	3	1	2					S50							S117			S144	S145																S384	S386
	Bth	GCA_002575035.1_ASM257503v1_AFS053994	lcl|NUHF01000004.1_prot_PGM47706.1_4359	0	1	1	0	1	0	1	1	0	plasmid	3	1	2					S50							S117			S144	S145					S297	S303										S384	S386
	Bth	GCA_002575645.1_ASM257564v1_AFS050550	lcl|NUII01000004.1_prot_PGO11765.1_5460	0	1	1	0	1	0	1	1	0	plasmid	3	1	2					S50							S117			S144	S145					S297	S303										S384	S386
	Bth	GCA_002583105.1_ASM258310v1_AFS032723	lcl|NUOL01000005.1_prot_PGX40668.1_4566	0	1	1	0	1	0	1	1	0	plasmid	3	1	2					S50							S117			S144	S145				S266												S384	S386
	Bth	GCA_002566715.1_ASM256671v1_AFS075082	lcl|NUZF01000001.1_prot_PFO46806.1_1291	0	1	1	0	1	0	1	1	0	plasmid	2	1	1					S50							S117			S144	S145																S384	S386
	Bth	GCA_002567865.1_ASM256786v1_AFS067605	lcl|NVBL01000007.1_prot_PFR70430.1_5894	0	1	1	0	1	0	1	1	0	plasmid	3	1	2					S50							S117			S144	S145																S384	S386
	Bth	GCA_002567945.1_ASM256794v1_AFS066485	lcl|NVBW01000002.1_prot_PFS40508.1_3431	0	1	1	0	1	0	1	1	0	plasmid	3	1	2					S50							S117			S144	S145							S319									S384	S386
	Bth	GCA_002570625.1_ASM257062v1_AFS059859	lcl|NVEA01000006.1_prot_PFV66371.1_5136	0	1	1	0	1	0	1	1	0	plasmid	3	1	2					S50							S117			S144	S145					S297	S303			S324	S334	S335	S336				S384	S386
	Bth	GCA_002553105.1_ASM255310v1_AFS094730	lcl|NVMF01000002.1_prot_PEF32243.1_3550	0	1	1	0	1	0	1	1	0	plasmid	3	1	2					S50							S117			S144	S145					S297	S303										S384	S386
	Bth	GCA_002561045.1_ASM256104v1_AFS018179	lcl|NTTR01000002.1_prot_PEZ40738.1_2127	0	1	1	0	1	0	1	1	0	plasmid	3	1	2					S50		S59			S77		S117	S126
	Bth	GCA_002558915.1_ASM255891v1_AFS002494	lcl|NTZD01000001.1_prot_PES90797.1_1239	0	1	1	0	1	0	1	1	0	plasmid	3	1	2					S50		S59			S77		S117	S126
	Bth	GCA_002575615.1_ASM257561v1_AFS050333	lcl|NUIJ01000001.1_prot_PGO21832.1_1635	0	1	1	0	1	0	1	1	0	plasmid	2	1	1					S50		S59			S77		S117	S126
	Bth	GCA_002562975.1_ASM256297v1_AFS029475	lcl|NTSS01000007.1_prot_PFF78581.1_5414	0	1	1	0	1	0	1	1	0	plasmid	2	1	1							S59			S77		S117	S126
	Bth	GCA_002584855.1_ASM258485v1_AFS030095	lcl|NUPO01000001.1_prot_PGZ30152.1_2521	0	1	1	0	1	0	1	1	0	plasmid	3	1	2					S50		S59			S77			S126				S161							S320
	Bth	GCA_002565265.1_ASM256526v1_AFS086178	lcl|NUVP01000007.1_prot_PFI92182.1_4701	0	1	1	0	1	0	1	1	0	plasmid	3	1	2					S50		S59			S77		S117	S126
	Bth	GCA_002566645.1_ASM256664v1_AFS076262	lcl|NUYX01000003.1_prot_PFN92249.1_3067	0	1	1	0	1	0	1	1	0	plasmid	3	1	2					S50		S59			S77		S117	S126
	Bth	GCA_002568595.1_ASM256859v1_AFS064999	lcl|NVCP01000004.1_prot_PFT63567.1_4121	0	1	1	0	1	0	1	1	0	plasmid	3	1	2					S50		S59			S77		S117	S126
	Bth	GCA_002571245.1_ASM257124v1_AFS059526	lcl|NVEE01000007.1_prot_PFV91431.1_6091	0	1	1	0	1	0	1	1	0	plasmid	3	1	2					S50		S59			S77		S117	S126
	Bth	GCA_002550455.1_ASM255045v1_AFS095989	lcl|NVLS01000002.1_prot_PDZ01257.1_2888	0	1	1	0	1	0	1	1	0	plasmid	2	1	1					S50		S59			S77		S117	S126	S137
	Bth	GCA_002582575.1_ASM258257v1_AFS036437	lcl|NUNG01000004.1_prot_PGV61934.1_4492	0	1	1	0	1	0	1	1	0	plasmid	3	1	2					S50		S59			S77		S117	S126	S137				S162	S189											S380	S382
	Bth	GCA_002567585.1_ASM256758v1_AFS070359	lcl|NVAT01000001.1_prot_PFQ91587.1_1982	0	1	1	0	1	0	1	1	0	plasmid	2	1	1					S50						S95
	Bth	GCA_002567955.1_ASM256795v1_AFS066483	lcl|NVBX01000008.1_prot_PFS44030.1_934	0	1	1	0	1	0	1	1	0	plasmid	2	1	1					S50						S95
	Bth	GCA_002577005.1_ASM257700v1_AFS043402	lcl|NUKR01000001.1_prot_PGR72574.1_1291	0	1	1	0	1	0	1	1	0	plasmid	2	1	1					S50						S95
	Bth	GCA_002565945.1_ASM256594v1_AFS075683	lcl|NUZB01000011.1_prot_PFO22565.1_2815	0	1	1	0	1	0	1	1	0	plasmid	2	1	1					S50								S126
	Bth	GCA_002560815.1_ASM256081v1_AFS022064	lcl|NTSC01000005.1_prot_PFE79410.1_783	0	1	1	0	1	0	1	1	0	plasmid	2	1	1												S117			S144	S145																S384	S386
	Bth	GCA_002560875.1_ASM256087v1_AFS019758	lcl|NTTD01000003.1_prot_PEY57830.1_5701	0	1	1	0	1	0	1	1	0	plasmid	2	1	1												S117			S144	S145																S384	S386
	Bth	GCA_002561375.1_ASM256137v1_AFS016611	lcl|NTUJ01000002.1_prot_PFA43152.1_3112	0	1	1	0	1	0	1	1	0	plasmid	2	1	1												S117			S144	S145																S384	S386
	Bth	GCA_002559535.1_ASM255953v1_AFS000517	lcl|NTZW01000005.1_prot_PET92743.1_5096	0	1	1	0	1	0	1	1	0	plasmid	2	1	1												S117			S144	S145																S384	S386
	Bth	GCA_002575015.1_ASM257501v1_AFS054136	lcl|NUHC01000003.1_prot_PGM30623.1_4455	0	1	1	0	1	0	1	1	0	plasmid	2	1	1												S117			S144	S145																S384	S386
	Bth	GCA_002574725.1_ASM257472v1_AFS054059	lcl|NUHD01000003.1_prot_PGM38035.1_4155	0	1	1	0	1	0	1	1	0	plasmid	2	1	1												S117			S144	S145																S384	S386
	Bth	GCA_002576025.1_ASM257602v1_AFS046545	lcl|NUJM01000006.1_prot_PGP91333.1_5252	0	1	1	0	1	0	1	1	1cas2; 2Csd2	plasmid	2	1	1					S50							S117			S144	S145																S384	S386
	Bce	GCA_002575955.1_ASM257595v1_AFS047152	lcl|NUJI01000012.1_prot_PGP70878.1_419	0	1	1	0	1	0	1	1	0	plasmid	1		1	S82	S108	S212	S353	S363	S576	S629	S717	S861	S1062	S1102	S1136	S1143	S1218	S1223	S1269	S1295	S1405	S1452	S1552	S1646	S1684	S1758	S1840	S1883
	Bth	GCA_002577445.1_ASM257744v1_AFS040987	lcl|NULS01000002.1_prot_PGT33789.1_3176	0	1	1	0	1	0	1	1	0	plasmid	2	1	1	S94					S226			S394				S466	S467			S575			S710			S736						S1156
	Bth	GCA_002560605.1_ASM256060v1_AFS023096	lcl|NTRP01000014.1_prot_PFE16250.1_863	0	1	1	0	1	0	1	1	0	plasmid	2	1	1		S95				S226				S395			S466	S467	S481		S575			S710				S737					S1156			S1225
	Bth	GCA_002562045.1_ASM256204v1_AFS011673	lcl|NTVV01000002.1_prot_PEV53255.1_3431	0	1	1	0	1	0	1	1	0	plasmid	2	1	1		S95								S395					S481	S560		S633	S658					S737				S1063				S1225
	Bth	GCA_002562665.1_ASM256266v1_AFS007900	lcl|NTXF01000002.1_prot_PEX54270.1_2589	0	1	1	0	1	0	1	1	0	plasmid	2	1	1		S95								S395			S466	S467	S481		S575			S710				S737					S1156			S1225
	Bth	GCA_002570475.1_ASM257047v1_AFS061760	lcl|NVDH01000003.1_prot_PFU51098.1_3785	0	1	1	0	1	0	1	1	0	plasmid	2	1	1		S95								S395					S481	S560		S633	S658					S737				S1063				S1225
	Bth	GCA_002577525.1_ASM257752v1_AFS040661	lcl|NULW01000002.1_prot_PGT48652.1_2503	0	1	1	0	1	0	1	1	0	plasmid	2	1	1		S95	S98		S217					S395					S481	S560		S633	S658		S720	S721		S737				S1063				S1225
	Bth	GCA_002565195.1_ASM256519v1_AFS075396	lcl|NUZE01000001.1_prot_PFO35700.1_1700	0	1	1	0	1	0	1	1	0	plasmid	2	1	1		S95		S196			S297			S395					S481	S560		S633	S658					S737		S966	S999	S1063		S1180	S1211	S1225	S1369
	Bth	GCA_002568345.1_ASM256834v1_AFS063894	lcl|NVCV01000005.1_prot_PFT83570.1_4643	0	1	1	0	1	0	1	1	0	plasmid	2	1	1		S95								S395					S481	S560		S633	S658					S737				S1063				S1225
	Bth	GCA_002568525.1_ASM256852v1_AFS065825	lcl|NVCF01000009.1_prot_PFS97524.1_1606	0	1	1	0	1	0	1	1	0	plasmid	2	1	1		S95					S297	S303		S395	S397	S402			S481	S560		S633	S658					S737	S873		S999	S1063				S1225	S1369
	Bth	GCA_001183785.1_ASM118378v1_HD521	lcl|CP010106.1_prot_AKR34403.1_1322	0	1	1	0	1	0	1	1	1cas7	plasmid	2		2	S544	S547	S548	S904	S1261	S1262	S1611
I-C d2	Bth	GCA_002575195.1_ASM257519v1_AFS053253	lcl|NUHN01000001.1_prot_PGN02160.1_2170	0	0	1	0	1	0	1	1	0	plasmid	2	1	1					S50		S59					S117	S126
	Bth	GCA_002574295.1_ASM257429v1_AFS056670	lcl|NUGA01000006.1_prot_PGK84115.1_5364	0	0	1	0	1	0	1	1	0	plasmid	2	1	1					S50						S95
	Bth	GCA_002574505.1_ASM257450v1_AFS055470	lcl|NUGP01000016.1_prot_PGL88295.1_1081	0	0	1	0	1	0	1	1	0	plasmid	3	1	2					S50						S95				S144	S145																S384	S386
	Bth	GCA_002576405.1_ASM257640v1_AFS043499	lcl|NUKP01000002.1_prot_PGR54596.1_3382	0	0	1	0	1	0	1	1	0	plasmid	3	1	2	S35	S37	S43	S48	S50	S51			S76			S117			S144	S145													S369			S384	S386
	Bth	GCA_002561665.1_ASM256166v1_AFS011084	lcl|NTVZ01000018.1_prot_PEV70278.1_2863	0	0	1	0	1	0	1	1	0	plasmid	1	1								S59	S62		S77
	Bmy	GCA_002118175.1_ASM211817v1_S2E19	lcl|MRWV01000001.1_prot_OSY10885.1_114	0	0	1	0	1	0	1	1	0	plasmid	2		2	S58	S121	S140				S365	S503	S506		S887	S922	S935	S950		S991	S1048	S1250		S1346	S1752	S1753		S1795	S1796	S1797	S1798			S1905
	Bce	GCA_000399045.1_Baci_cere_VDM019_V1_translated_cds	lcl|KB976203.1_prot_EOO33052.1_6062	0	0	1	0	1	0	1	1	0	plasmid	3		3	S58	S121	S140	S326	S333	S337				S572	S887	S922	S935	S950	S975	S991	S1048	S1250	S1272	S1346			S1792					S1809	S1810	S1905
	Bth	GCA_002146365.1_ASM214636v1_BGSC 4AF1	lcl|NFCI01000051.1_prot_OTW92895.1_1028	0	0	1	0	1	0	1	1	1cas4	chromosome	1		1	S66	S67	S604
	Bce	GCA_000161315.1_ASM16131v1_translated_cds	lcl|CM000736.1_prot_EEL61423.1_5772	0	0	1	0	1	0	1	1	0	chromosome	3	1	2	S88	S101	S113	S488	S490	S1206	S1299	S1312	S1606	S1741	S1890	S1903
	Bce	GCA_002575215.1_ASM257521v1_AFS053027	lcl|NUHP01000021.1_prot_PGN12008.1_2071	0	0	1	0	1	0	1	1	0	plasmid	2	1	1		S95								S395					S481	S560		S633	S658					S737				S1063				S1225
	Bth	GCA_002563045.1_ASM256304v1_AFS022028	lcl|NTSD01000004.1_prot_PFE88292.1_4266	0	0	1	0	1	0	1	1	0	plasmid	2	1	1		S95								S395					S481	S560		S633	S658					S737				S1063				S1225
	Bth	GCA_002567905.1_ASM256790v1_AFS066671	lcl|NVBU01000006.1_prot_PFS23858.1_1837	0	0	1	0	1	0	1	1	0	plasmid	2	1	1		S95								S395					S481	S560		S633	S658					S737				S1063				S1225
	Bce	GCA_002559595.1_ASM255959v1_AFS028514	lcl|NTSX01000002.1_prot_PEY24731.1_2339	0	0	1	0	1	0	1	1	0	plasmid	2	1	1	S96	S127	S151			S210	S226			S338		S499		S575		S625				S753		S761		S894	S909	S959			S1026	S1057	S1067		S1348
	Bce	GCA_002562695.1_ASM256269v1_AFS007868	lcl|NTXG01000012.1_prot_PEX64882.1_933	0	0	1	0	1	0	1	1	0	plasmid	2	1	1	S96			S167	S177	S210		S277	S278	S338	S466		S501			S625	S654		S741		S758		S882					S1007	S1026	S1057		S1094
	Bce	GCA_002562335.1_ASM256233v1_AFS009443	lcl|NTWO01000002.1_prot_PEW65119.1_5042	0	0	1	0	1	0	1	1	0	plasmid	2	1	1	S96					S210	S226			S338		S499		S575	S581			S655		S753		S761				S959	S1005		S1026	S1057	S1067		S1348
	Bth	GCA_000387405.2_bt_cbt_v2.0_translated_cds	lcl|ARXZ02000002.1_prot_ERI02387.1_6019	0	0	1	0	1	0	1	1	0	plasmid	2	1	1	S128			S176						S268		S270					S372						S538		S626
	Bth	GCA_000468975.2_Leapi01_second_assembly_version_translated_cds	lcl|AMXS02000080.1_prot_ETE95549.1_5755	0	0	1	0	1	0	1	1	0	plasmid	2	1	1		S131	S142	S176		S223		S251	S252									S425					S538									S926	S927
	Bce	GCA_000399345.1_Baci_cere_BMG1_7_V1_translated_cds	lcl|KB976560.1_prot_EOP98356.1_1415	0	0	1	0	1	0	1	1	0	plasmid	2	1	1				S176	S216	S223									S358	S364		S425					S538				S668
	Bce	GCA_001044855.1_ASM104485v1_genomic	lcl|LABP01000036.1_prot_KMQ21379.1_2294	0	0	1	0	1	0	1	1	0	plasmid	2	1	1				S176		S223	S248						S289					S425					S538						S788
	Bce	GCA_001008665.1_ASM100866v1_B4158	lcl|LCYP01000008.1_prot_KLA37297.1_6090	0	0	1	0	1	0	0	1	0	plasmid	1	1					S176															S430				S538			S643		S696
	Bce	GCA_002558645.1_ASM255864v1_AFS004414	lcl|NTYN01000013.1_prot_PES01152.1_881	0	0	1	0	1	0	1	1	0	plasmid	2	1	1				S176	S216	S223												S425					S538
	Bth	GCA_000193355.1_ASM19335v1_translated_cds	lcl|CP001907.1_prot_AEA15056.1_1363	0	0	1	0	1	0	1	1	0	plasmid	2	1	1				S176	S216	S223												S425					S538
	Bth	GCA_000341665.1_ASM34166v1_translated_cds	lcl|CP004123.1_prot_AGG00098.1_1384	0	0	1	0	1	0	1	1	0	plasmid	2	1	1				S176	S216	S223												S425					S538
	Bth	GCA_000688795.1_ASM68879v1_YBT-1520	lcl|CP004858.1_prot_AHZ50393.1_1616	0	0	1	0	1	0	1	1	0	plasmid	2	1	1				S176	S216	S223												S425					S538
	Bth	GCA_000717535.1_ASM71753v1_HD-1	lcl|CP004870.1_prot_AIE32793.1_1657	0	0	1	0	1	0	1	1	0	plasmid	2	1	1				S176	S216	S223												S425					S538
	Bth	GCA_000747545.1_ASM74754v1_YBT-1520	lcl|CP007607.1_prot_AIM28823.1_407	0	0	1	0	1	0	1	1	0	plasmid	2	1	1				S176	S216	S223												S425					S538
	Bth	GCA_000803665.1_ASM80366v1_HD-29	lcl|CP010089.1_prot_AJA18943.1_1593	0	0	1	0	1	0	1	1	0	plasmid	2	1	1				S176		S223							S289					S425					S538						S788
	Bth	GCA_001618665.1_ASM161866v1_Bc601	lcl|CP015150.1_prot_AMX76383.1_1533	0	0	1	0	1	0	1	1	0	plasmid	2	1	1				S176	S216	S224					S269							S425					S538
	Bth	GCA_001880125.1_ASM188012v1_BP865	lcl|MOXR01000001.1_prot_OIX30798.1_173	0	0	1	0	1	0	1	1	0	plasmid	2	1	1				S176	S216	S223												S425					S538
	Bth	GCA_002147165.1_ASM214716v1_BGSC 4J1	lcl|NFDU01000039.1_prot_OTY94310.1_292	0	0	1	0	1	0	1	1	0	plasmid	2	1	1				S176		S223							S289					S425					S538						S788
	Bth	GCA_002147155.1_ASM214715v1_BGSC 4J2	lcl|NFDV01000110.1_prot_OTZ14240.1_769	0	0	1	0	1	0	1	1	0	plasmid	2	1	1				S176		S223												S425					S538
	Bth	GCA_002147185.1_ASM214718v1_BGSC 4J3	lcl|NFDW01000016.1_prot_OTZ23456.1_234	0	0	1	0	1	0	1	1	0	plasmid	2	1	1				S176		S223							S289					S425					S538						S788
	Bth	GCA_002147245.1_ASM214724v1_BGSC 4L3	lcl|NFDZ01000031.1_prot_OTZ45571.1_1065	0	0	1	0	1	0	1	1	0	plasmid	2	1	1				S176	S216	S223												S425					S538
	Bth	GCA_002147435.1_ASM214743v1_BGSC 4X1	lcl|NFEI01000026.1_prot_OUA05167.1_348	0	0	1	0	1	0	1	1	0	plasmid	2	1	1				S176	S216	S223												S425					S538
	Bth	GCA_002147555.1_ASM214755v1_I13	lcl|NFEN01000017.1_prot_OUA32320.1_363	0	0	1	0	1	0	1	1	0	plasmid	2	1	1				S176		S223												S425					S538
	Bth	GCA_002147575.1_ASM214757v1_T07005	lcl|NFEO01000007.1_prot_OUA32214.1_248	0	0	1	0	1	0	1	1	0	plasmid	2	1	1				S176		S223							S289					S425					S538						S788
	Bth	GCA_002147565.1_ASM214756v1_T07019	lcl|NFEP01000041.1_prot_OUA28218.1_671	0	0	1	0	1	0	1	1	0	plasmid	2	1	1				S176		S223												S425					S538
	Bth	GCA_002147605.1_ASM214760v1_T07030	lcl|NFEQ01000029.1_prot_OUA57316.1_569	0	0	1	0	1	0	1	1	0	plasmid	2	1	1				S176		S223							S289					S425					S538						S788
	Bth	GCA_002147645.1_ASM214764v1_T07148	lcl|NFES01000005.1_prot_OUA51156.1_126	0	0	1	0	1	0	1	1	0	plasmid	2	1	1				S176		S223							S289					S425					S538						S788
	Bth	GCA_002147685.1_ASM214768v1_T07153	lcl|NFEU01000061.1_prot_OUA82350.1_2484	0	0	1	0	1	0	1	1	0	plasmid	2	1	1				S176		S223							S289					S425					S538						S788
	Bth	GCA_002147725.1_ASM214772v1_T07183	lcl|NFEV01000018.1_prot_OUA90688.1_924	0	0	1	0	1	0	1	1	0	plasmid	2	1	1				S176		S223							S289					S425					S538						S788
	Bth	GCA_002893605.1_ASM289360v1_G03	lcl|NHNQ01000004.1_prot_PNK56571.1_3412	0	0	1	0	1	0	1	1	0	plasmid	1	1					S176															S430				S538			S643		S696
	Bth	GCA_002574115.1_ASM257411v1_AFS057829	lcl|NUFO01000006.1_prot_PGK06494.1_5243	0	0	1	0	1	0	1	1	0	plasmid	2	1	1				S176	S216	S223												S425					S538
	Bth	GCA_002581075.1_ASM258107v1_AFS043930	lcl|NUSR01000004.1_prot_PHD93269.1_4426	0	0	1	0	1	0	1	1	0	plasmid	2	1	1				S176	S216	S223												S425					S538
	Bth	GCA_002589015.1_ASM258901v1_AFS031473	lcl|NUUL01000007.1_prot_PHG55269.1_5859	0	0	1	0	1	0	1	1	0	plasmid	2	1	1				S176	S216	S223												S425					S538
	Bth	GCA_002147235.1_ASM214723v1_BGSC 4J4	lcl|NFDX01000039.1_prot_OTZ09078.1_880	0	0	1	0	1	0	1	1	cas7	plasmid	2	1	1													S289	S339					S430							S643		S696	S788
	Bth	GCA_002147635.1_ASM214763v1_T07128	lcl|NFER01000015.1_prot_OUA48704.1_478	0	0	1	0	1	0	1	1	0	plasmid	2	1	1													S289	S339					S430							S643		S696	S788
	Bce	GCA_000399365.1_Baci_cere_HuB13-1_V1_translated_cds	lcl|KB976607.1_prot_EOP36553.1_1622	0	0	1	0	1	0	1	1	0	plasmid	2	1	1														S339							S528
	Bce	GCA_000399505.1_Baci_cere_ISP2954_V1_translated_cds	lcl|KB976745.1_prot_EOP69077.1_1404	0	0	1	0	1	0	1	1	0	plasmid	2	1	1														S339					S430	S515								S696		S790	S791
	Bce	GCA_002021545.1_ASM202154v1_MOD1_Bc30	lcl|MQTK01000005.1_prot_OPA42578.1_4649	0	0	1	0	1	0	1	1	0	plasmid	2	1	1														S339					S430	S515								S696
	Bth	GCA_000835235.1_ASM83523v1_HD1	lcl|CP009999.1_prot_AJK37991.1_6366	0	0	1	0	1	0	1	1	0	plasmid	2	1	1														S339					S430	S515								S696
	Bth	GCA_001017635.1_ASM101763v1_YC-10	lcl|CP011349.1_prot_AKJ57097.1_326	0	0	1	0	1	0	1	1	0	plasmid	2	1	1														S339					S430	S515								S696
	Bth	GCA_001420855.1_ASM142085v1_YWC2-8	lcl|CP013055.1_prot_ALL56707.1_377	0	0	1	0	1	0	1	1	0	plasmid	2	1	1														S339					S430	S515								S696
	Bth	GCA_000710255.1_BTK_A5_HD-1	lcl|JMHW01000026.1_prot_KEH50391.1_847	0	0	1	0	1	0	1	1	0	plasmid	2	1	1														S339					S430	S515								S696
	Bth	GCA_000969665.1_ASM96966v1_27	lcl|JWJY01000002.1_prot_KKB32749.1_310	0	0	1	0	1	0	1	1	0	plasmid	2	1	1														S339					S430	S515								S696
	Bth	GCA_001880115.1_ASM188011v1_HD-133	lcl|MOXQ01000002.1_prot_OIX22564.1_2111	0	0	1	0	1	0	1	1	0	plasmid	2	1	1														S339					S430							S643		S696
	Bth	GCA_002147255.1_ASM214725v1_BGSC 4J5	lcl|NFDY01000059.1_prot_OTZ23249.1_1574	0	0	1	0	1	0	1	1	cas7	plasmid	2	1	1														S339														S696
	Bth	GCA_002268645.2_ASM226864v2_1126_1	lcl|NHPK02000004.1_prot_PHQ22794.1_3428	0	0	1	0	1	0	1	1	0	plasmid	1	1															S339					S430			S535		S562		S643		S696
	Bth	GCA_002236945.1_ASM223694v1_HD133	lcl|NHZG01000002.1_prot_OXR56921.1_2205	0	0	1	0	1	0	1	1	0	plasmid	2	1	1														S339					S430							S643		S696
	Bth	GCA_002147535.1_ASM214753v1_HD5	lcl|NFEM01000008.1_prot_OUA11640.1_191	0	0	1	0	1	0	1	1	0	plasmid	2	1	1														S339														S696
	Bth	GCA_002555365.1_ASM255536v1_AFS018409	lcl|NUCJ01000008.1_prot_PEK96396.1_6583	0	0	1	0	1	0	1	1	0	plasmid	2	1	1														S339					S430	S515								S696
	Bth	GCA_002589045.1_ASM258904v1_AFS034084	lcl|NUTX01000022.1_prot_PHF71854.1_3679	0	0	1	0	1	0	1	1	0	plasmid	2	1	1														S339					S430	S515								S696
	Bth	GCA_002572135.1_ASM257213v1_AFS061780	lcl|NVJS01000011.1_prot_PGE62269.1_3262	0	0	1	0	1	0	1	1	0	plasmid	2	1	1														S339					S430	S515								S696
	Bce	GCA_000399385.1_Baci_cere_VD131_V1_translated_cds	lcl|KB976649.1_prot_EOP18422.1_249	0	0	1	0	1	0	1	1	0	plasmid	2	1	1	S191	S192	S205	S206	S207	S1072	S1073		S1075	S1076	S1077	S1078	S1556	S1559	S1563	S1564	S1566	S1617	S1631	S1632	S1634	S1784
	Bth	GCA_001757755.1_ASM175775v1_GOE5	lcl|LXLJ01000003.1_prot_OFD05045.1_664	0	0	1	0	1	0	1	1	0	plasmid	1		1	S191	S192				S1072	S1073	S1074	S1075	S1076	S1077	S1078
	Bmy	GCA_002118185.1_ASM211818v1_EC18	lcl|MRWW01000001.1_prot_OSY16595.1_403	0	0	1	0	1	0	1	1	0	plasmid	3		3	S219	S236	S249	S267	S267	S302	S329	S370	S469	S476	S635	S649	S669	S674	S712	S729	S759	S767	S850	S994	S1086	S1087	S1114	S1115	S1159	S1169	S1196	S1210	S1246	S1318	S1351	S1426	S1492
	Bce	GCA_002561385.1_ASM256138v1_AFS016365	lcl|NTUL01000001.1_prot_PFA48531.1_1338	0	0	1	0	1	0	1	1	0	plasmid	2	1	1	S275	S294	S385	S388	S389	S516	S1025	S1273	S1304	S1353	S1420	S1598	S1623	S1624	S1691
	Bce	GCA_002582955.1_ASM258295v1_AFS033388	lcl|NUOF01000002.1_prot_PGX06441.1_3583	0	0	1	0	1	0	1	1	0	plasmid	2		2	S332				S609	S803	S804	S804	S805	S805	S807	S808	S809	S810	S811	S812	S813	S814	S815	S816	S817	S818	S819	S820	S821	S822	S823	S824	S825	S827	S828	S829	S830
	Bce	GCA_002583275.1_ASM258327v1_AFS031287	lcl|NUOY01000005.1_prot_PGY23010.1_5866	0	0	1	0	1	0	1	1	0	plasmid	2		2	S332	S563	S565	S569	S609	S803	S804	S804	S805	S805	S807	S808	S809	S810	S811	S812	S813	S814	S815	S816	S817	S818	S819	S820	S821	S822	S823	S824	S825	S827	S828	S829	S830
	Bce	GCA_002571035.1_ASM257103v1_AFS059087	lcl|NVEJ01000001.1_prot_PFW19609.1_1388	0	0	1	0	1	0	1	1	0	plasmid	2		2	S332		S565	S569	S609	S803	S804	S804	S805	S805	S807	S808	S809	S810	S811	S812	S813	S814	S815	S816	S817	S818	S819	S820	S821	S822	S823	S824	S825	S827	S828	S829	S830
	Bth	GCA_002147895.1_ASM214789v1_BGSC 4AU1	lcl|MOOK01000037.1_prot_OUB60301.1_694	0	0	1	0	1	0	1	1	0	plasmid	1	1		S427	S963	S1204	S1303	S1599
	Bth	GCA_001548175.1_ASM154817v1_tolworthi	lcl|AP014864.1_prot_BAR80959.1_78	0	0	1	0	1	0	1	1	0	plasmid	1	1		S515	S643	S696	S1422	S1423	S1546	S1622	S1817	S1915
	Bce	GCA_002564345.1_ASM256434v1_AFS088431	lcl|NUUU01000003.1_prot_PFH81005.1_3675	0	0	1	0	1	0	1	1	0	plasmid	1		1	S69	S174	S340	S341	S342	S440	S477	S599	S765	S774	S952	S1079	S1154	S1649	S1726	S1885
	Bth	GCA_002570585.1_ASM257058v1_AFS059914	lcl|NVDY01000003.1_prot_PFV54059.1_3511	0	0	1	0	1	0	1	1	0	plasmid	1		1	S1	S38	S102	S317	S783	S801	S1000	S1016	S1146	S1241	S1431	S1516	S1648	S1677	S1876
	Bce	GCA_000399465.1_Baci_cere_VDM053_V1_translated_cds	lcl|KB976711.1_prot_EOP60320.1_571	0	0	1	0	1	0	1	1	0	plasmid	3		3	S10	S201	S357	S375	S433	S511	S530	S851	S1132	S1224	S1251	S1252	S1266	S1287	S1370	S1370	S1602	S1794	S1889
	Bce	GCA_002550135.1_ASM255013v1_AFS098983	lcl|NVKO01000001.1_prot_PDY26397.1_2394	0	0	1	0	1	0	1	1	0	plasmid	2		2	S14	S86	S92	S129	S152	S166	S220	S235	S250	S271	S359	S360	S371	S409	S471	S493	S495	S573	S636	S648	S652	S675	S675	S682	S697	S869	S921	S930	S1059	S1069	S1103	S1103	S1214
	Bce	GCA_002559985.1_ASM255998v1_AFS025909	lcl|NTQL01000003.1_prot_PFC30673.1_2857	0	0	1	0	1	0	1	1	0	plasmid	2	1	1	S34			S77		S85	S87		S204			S276				S325	S396					S517		S526		S584					S657	S679	S739
	Bce	GCA_002576575.1_ASM257657v1_AFS050653	lcl|NUIH01000001.1_prot_PGO18024.1_1779	0	0	1	0	1	0	1	1	0	plasmid	1		1	S34	S42					S87	S167			S226		S277	S278			S396		S466	S499	S501				S575	S584			S638	S654
	Bce	GCA_002575815.1_ASM257581v1_AFS048756	lcl|NUIW01000013.1_prot_PGP08120.1_1153	0	0	1	0	1	0	1	1	0	plasmid	2	1	1	S34			S77	S78		S87		S204	S215							S396						S519										S739
	Bce	GCA_002576045.1_ASM257604v1_AFS046388	lcl|NUJN01000006.1_prot_PGQ02471.1_4655	0	0	1	0	1	0	1	1	0	plasmid	2	1	1	S34			S77			S87		S204								S396							S526		S584					S657		S739
	Bce	GCA_002586215.1_ASM258621v1_AFS030663	lcl|NUPJ01000001.1_prot_PGY88702.1_2481	0	0	1	0	1	0	1	1	0	plasmid	2	1	1	S34			S77	S78		S87		S204	S215							S396							S526									S739
	Bce	GCA_002564885.1_ASM256488v1_AFS079942	lcl|NUXR01000006.1_prot_PFM15659.1_3127	0	0	1	0	1	0	1	1	0	plasmid	2	1	1	S34			S77	S78		S87		S204	S215							S396									S584	S616						S739
	Bce	GCA_002571165.1_ASM257116v1_AFS060621	lcl|NVDO01000004.1_prot_PFU98335.1_3933	0	0	1	0	1	0	1	1	0	plasmid	2	1	1	S34			S77		S85	S87		S204			S276				S325	S396					S517		S526		S584					S657	S679	S739
	Bce	GCA_002562085.1_ASM256208v1_AFS011202	lcl|NTVY01000003.1_prot_PEV69276.1_3369	0	0	1	0	1	0	1	1	0	plasmid	3	2	1	S34						S87										S396	S434									S616	S634
	Bce	GCA_002559115.1_ASM255911v1_AFS006340	lcl|NTXV01000005.1_prot_PEQ91361.1_4776	0	0	1	0	1	0	1	1	1Csd2	plasmid	2	1	1	S34			S77	S78		S87		S204	S215							S396									S584	S616						S739
	Bce	GCA_002559205.1_ASM255920v1_AFS004748	lcl|NTYJ01000012.1_prot_PER69794.1_675	0	0	1	0	1	0	1	1	1Csd2	plasmid	2	1	1	S34		S70	S77		S85	S87		S204			S276			S304	S325	S396					S517		S526		S584					S657	S679	S739
	Bce	GCA_000935235.1_ASM93523v1_MIT0214	lcl|JXDH01000011.1_prot_KIZ31930.1_317	0	0	1	0	1	0	0	1	0	plasmid	1		1	S50						S806		S1032	S1310	S1311					S1688
I-C d3	Bce	GCA_002576155.1_ASM257615v1_AFS045441	lcl|NUJY01000019.1_prot_PGQ91055.1_1994	1	1	0	1	0	0	1	1	2Csd2	plasmid	1		1	S186	S222	S242	S244	S498	S600	S644	S755	S890	S983	S1006	S1202	S1337	S1354	S1393	S1507	S1518	S1519	S1616	S1686	S1729	S1772	S1815	S1861	S1862	S1888
I-C d4	Bce	GCA_000399425.1_Baci_cere_VD146_V1_translated_cds	lcl|KB976675.1_prot_EOP44810.1_628	0	0	0	0	1	0	1	1	0	plasmid	2		2	S287	S299	S326	S327	S333	S407	S492	S509	S571	S572	S975	S979	S1085	S1088	S1089	S1090	S1091	S1092	S1134	S1135	S1142	S1186	S1200	S1227	S1272	S1295	S1552	S1564	S1567	S1617	S1621	S1630	S1633
	Bce	GCA_000290975.2_Baci_cere_VD142_V2_translated_cds	lcl|KE150044.1_prot_EJP94400.1_238	0	0	0	0	1	0	1	1	0	plasmid	1	1		S659	S703	S1332
	Bth	GCA_000161595.1_ASM16159v1_translated_cds	lcl|CM000752.1_prot_EEM55607.1_6487	0	0	0	0	1	0	1	1	0	chromosome	1		1	S64	S475	S698
	Bth	GCA_002146325.1_ASM214632v1_BGSC 4AC1	lcl|NFCF01000040.1_prot_903	0	0	0	0	1	0	1	1	0	chromosome	1		1	S64	S475	S698
	Bth	GCA_000300475.1_ASM30047v1_translated_cds	lcl|CP003687.1_prot_AFU12098.1_657	0	0	0	0	1	0	1	1	0		0
	Bto	GCA_002556945.1_ASM255694v1_AFS026256	lcl|NUAW01000001.1_prot_PEO33439.1_1266	0	0	0	0	1	0	1	1	0	plasmid	2	1	1																										S898	S913	S914	S915	S916	S917	S918
	Bto	GCA_002580085.1_ASM258008v1_AFS052650	lcl|NURI01000005.1_prot_PHB85520.1_4936	0	0	0	0	1	0	1	1	0	plasmid	2	1	1		S13				S67							S602													S898	S913	S914	S915	S916	S917	S918
	Bto	GCA_002568865.1_ASM256886v1_AFS084242	lcl|NVFJ01000003.1_prot_PFY06227.1_3307	0	0	0	0	1	0	1	1	0	plasmid	2	1	1		S13				S67							S602													S898	S913	S914	S915	S916	S917	S918
	Bto	GCA_002557115.1_ASM255711v1_AFS024499	lcl|NUBE01000001.1_prot_PEO83341.1_1013	0	0	0	0	1	0	1	1	0	plasmid	1		1	S4	S13		S47		S67							S602		S612	S618	S640	S656	S666	S713	S728	S743			S776
	Bto	GCA_002570105.1_ASM257010v1_AFS072832	lcl|NVHM01000002.1_prot_PGB19126.1_2977	0	0	0	0	1	0	1	1	0	chromosome	2	1	1	S4	S13		S47		S67							S602
	Bto	GCA_002580305.1_ASM258030v1_AFS051208	lcl|NURN01000010.1_prot_PHC05285.1_4017	0	0	0	0	1	0	1	1	0	chromosome	1		1		S13				S67							S602
	Bto	GCA_002582025.1_ASM258202v1_AFS041177	lcl|NUTA01000002.1_prot_PHE36316.1_2181	0	0	0	0	1	0	1	1	0	chromosome	1		1		S13				S67							S602
	Bto	GCA_002569425.1_ASM256942v1_AFS083349	lcl|NVFN01000001.1_prot_PFY28320.1_1861	0	0	0	0	1	0	1	1	0	chromosome	1		1		S13				S67							S602
	Bto	GCA_002571615.1_ASM257161v1_AFS068780	lcl|NVIJ01000005.1_prot_PGC58047.1_5311	0	0	0	0	1	0	1	1	0	plasmid	1		1		S13				S67	S253	S259	S260	S524	S534		S602										S746	S754
	Bto	GCA_002572235.1_ASM257223v1_AFS067879	lcl|NVIN01000016.1_prot_PGC83923.1_1470	0	0	0	0	1	0	1	1	0	chromosome	1		1		S13				S67							S602
	Bto	GCA_002551965.1_ASM255196v1_AFS097295	lcl|NVNW01000009.1_prot_PEB93317.1_5372	0	0	0	0	1	0	1	1	0	chromosome	2	1	1		S13	S22			S67						S588	S602
	Bto	GCA_002580895.1_ASM258089v1_AFS044782	lcl|NUSN01000006.1_prot_PHD53727.1_5506	0	0	0	0	1	0	1	1	0	plasmid	1		1					S66	S67								S603																			S988
	Bto	GCA_002581925.1_ASM258192v1_AFS042148	lcl|NUSY01000001.1_prot_PHE18084.1_1566	0	0	0	0	1	0	1	1	0		0
	Bto	GCA_002589305.1_ASM258930v1_AFS031495	lcl|NUUK01000003.1_prot_PHG39234.1_3055	0	0	0	0	1	0	1	1	0		0
	Bto	GCA_002569035.1_ASM256903v1_AFS086995	lcl|NVEZ01000005.1_prot_PFX44732.1_5477	0	0	0	0	1	0	1	1	0		0
	Bto	GCA_002571435.1_ASM257143v1_AFS070094	lcl|NVIC01000002.1_prot_PGC15627.1_3836	0	0	0	0	1	0	1	1	0		0
	Bto	GCA_002554905.1_ASM255490v1_AFS017687	lcl|NUCM01000007.1_prot_PEL05061.1_5848	0	0	0	0	1	0	1	1	0		0
	Bto	GCA_002553325.1_ASM255332v1_AFS091268	lcl|NVOT01000001.1_prot_PEF82292.1_2194	0	0	0	0	1	0	1	1	0		0
	Bto	GCA_002552785.1_ASM255278v1_AFS089449	lcl|NVPE01000008.1_prot_PEE31340.1_6362	0	0	0	0	1	0	1	1	0		0
I-B	Bcy	GCA_900095655.1_ASM90009565v1_AFSSA_08CEB44bac	lcl|FMIK01000007.1_prot_SCL82643.1_2515	1	1	1	1	1	1	1	1	1Cas1; 1Cas9	chromosome	2	1	1	S20	S97	S181	S586	S601	S619	S748	S764	S855	S875	S1106	S1116	S1187	S1205	S1265	S1335	S1388	S1402	S1480	S1537	S1725	S1788	S1791	S1857
	Bps	GCA_002569225.1_ASM256922v1_AFS077796	lcl|NVGN01000002.1_prot_PFZ86275.1_2305	1	1	1	1	1	1	1	1	0	plasmid	1		1	S21	S146	S318		S400	S785	S845	S908	S958	S1061		S1182	S1276	S1281		S1320	S1750	S1854
	Bps	GCA_002572385.1_ASM257238v1_AFS062349	lcl|NVJM01000006.1_prot_PGE22805.1_5329	1	1	1	1	1	1	1	1	0	plasmid	1		1	S21	S146	S318	S377	S400	S785	S845	S908	S958	S1061	S1173	S1182	S1276	S1281	S1284	S1320	S1750	S1854
	Bps	GCA_002556385.1_ASM255638v1_AFS003288	lcl|NUEP01000008.1_prot_PEJ39729.1_4894	1	1	1	1	1	1	1	1	0	plasmid	2	1	1	S28	S55	S221	S307	S383	S457	S507	S543	S546	S627	S733	S919	S924	S948	S957	S968	S1031	S1061	S1199	S1325	S1404	S1424	S1447	S1505	S1510	S1514	S1536	S1601	S1750	S1754	S1818	S1884
	Bps	GCA_002569075.1_ASM256907v1_AFS086794	lcl|NVFA01000008.1_prot_PFX60431.1_5826	1	1	1	1	1	1	1	1	0	plasmid	1		1	S103	S203	S356	S444	S505	S664	S891	S936	S1082	S1100	S1147	S1207	S1322	S1658	S1692
	Bps	GCA_002551005.1_ASM255100v1_AFS090198	lcl|NVOY01000002.1_prot_PEA56650.1_1737	1	1	1	1	1	1	1	1	0	chromosome	1		1	S178	S472	S615	S766	S1051	S1130	S1414	S1454	S1522	S1530	S1707	S1773	S1802	S1806	S1844	S1848
	Bps	GCA_002557535.1_ASM255753v1_AFS022225	lcl|NUBT01000003.1_prot_PEP69796.1_3875	1	1	1	1	1	1	1	1	0	plasmid	1		1	S190	S322	S367		S693	S842			S971	S987		S1149		S1408	S1425
	Bps	GCA_002556345.1_ASM255634v1_AFS004741	lcl|NUEJ01000001.1_prot_PEJ00092.1_1281	1	1	1	1	1	1	1	1	0	plasmid	1		1	S190	S322	S367		S693	S842			S971		S988	S1149		S1408	S1425
	Bps	GCA_002556205.1_ASM255620v1_AFS000475	lcl|NUFE01000013.1_prot_PEK29530.1_1113	1	1	1	1	1	1	1	1	0	plasmid	1		1	S190	S322	S367		S693	S842			S971	S987		S1149		S1408	S1425
	Bps	GCA_002569005.1_ASM256900v1_AFS088632	lcl|NVEU01000001.1_prot_PFW85013.1_5820	1	1	1	1	1	1	1	1	1Cas7	plasmid	1		1	S190	S322	S367	S620	S693	S842	S843	S844	S971	S987		S1149	S1230	S1408	S1425
	Bps	GCA_002579165.1_ASM257916v1_AFS056690	lcl|NUQN01000012.1_prot_PHA67153.1_1455	1	1	1	1	1	1	1	1	0	plasmid	1		1	S190	S322	S367		S693	S842			S971	S987		S1149		S1408	S1425
	Bps	GCA_002582195.1_ASM258219v1_AFS040503	lcl|NUTD01000002.1_prot_PHE52392.1_2509	1	1	1	1	1	1	1	1	0	plasmid	1		1	S190	S322	S367		S693	S842			S971	S987		S1149		S1408	S1425
	Bps	GCA_002552375.1_ASM255237v1_AFS095077	lcl|NVOG01000005.1_prot_PED09582.1_4378	1	1	1	1	1	1	1	1	0	plasmid	1		1	S239	S309	S464	S1028	S1213	S1221	S1372	S1540	S1743	S1782
	Bps	GCA_002556975.1_ASM255697v1_AFS026857	lcl|NUAS01000007.1_prot_PEO23410.1_5407	1	1	1	1	1	1	1	1	0	plasmid	1		1	S239	S309	S464	S1028	S1213	S1221	S1372	S1540	S1743	S1782
	Bps	GCA_002568975.1_ASM256897v1_AFS088703	lcl|NVET01000011.1_prot_PFW70645.1_613	1	1	1	1	1	1	1	1	0	plasmid	1		1	S239	S309	S464	S1028	S1213	S1221	S1372	S1540	S1743	S1782
	Bps	GCA_002569705.1_ASM256970v1_AFS079122	lcl|NVGI01000006.1_prot_PFZ63100.1_5231	1	1	1	1	1	1	1	1	0	plasmid	1		1	S239	S309	S464	S1028	S1213	S1221	S1372	S1540	S1743	S1782
	Bps	GCA_002579115.1_ASM257911v1_AFS056801	lcl|NUQM01000001.1_prot_PHA53921.1_2058	1	1	1	1	1	1	1	1	0	plasmid	1		1	S239	S309	S464	S1028	S1213	S1221	S1372	S1540	S1743	S1782
	Bps	GCA_002581425.1_ASM258142v1_AFS049531	lcl|NURV01000002.1_prot_PHC60330.1_815	1	1	1	1	1	1	1	1	0	plasmid	1		1	S239	S309	S464	S1028	S1213	S1221	S1372	S1540	S1743	S1782
	Bps	GCA_002569875.1_ASM256987v1_AFS074688	lcl|NVHB01000012.1_prot_PGA63560.1_575	1	1	1	1	1	1	1	1	0	plasmid	1		1					S1213	S1221	S1372		S1743
	Bcy	GCA_900094915.1_ASM90009491v1_NVH_883-00	lcl|FMJN01000005.1_prot_SCN29630.1_172	1	1	1	1	1	1	1	1	0	chromosome	2	1	1	S373	S398	S398	S541	S596	S645	S690	S877	S1014		S1259			S1324	S1340	S1440	S1457	S1457		S1543	S1547	S1547	S1549	S1608	S1643	S1656	S1698	S1756	S1778	S1780		S1857
	Bcy	GCA_002251005.1_ASM225100v1_CH_39	lcl|NOKB01000002.1_prot_OYO43748.1_750	1	1	1	1	1	1	1	1	0	chromosome	3	1	2	S373	S398		S541	S596	S645	S690	S877		S1179	S1259			S1324	S1340	S1440	S1457		S1503	S1543	S1547		S1549	S1608	S1643	S1656	S1698	S1756	S1778	S1780	S1830	S1857
	Bcy	GCA_002250885.1_ASM225088v1_CH_38	lcl|NOKC01000002.1_prot_OYO51132.1_4349	1	1	1	1	1	1	1	1	0	chromosome	3	1	2	S373	S398		S541	S596	S645	S690	S877		S1179	S1259	S1319		S1324	S1340	S1440	S1457		S1503	S1543	S1547		S1549	S1608	S1643	S1656	S1698	S1756	S1778	S1780	S1830	S1857
	Bcy	GCA_002251025.1_ASM225102v1_CH_15	lcl|NOKF01000002.1_prot_OYO59972.1_263	1	1	1	1	1	1	1	1	0	chromosome	3	1	2	S373	S398		S541	S596	S645	S690	S877		S1179	S1259			S1324	S1340	S1440	S1457		S1503	S1543	S1547		S1549	S1608	S1643	S1656	S1698	S1756	S1778	S1780	S1830	S1857
	Bcy	GCA_002250965.1_ASM225096v1_CH_4	lcl|NOKH01000002.1_prot_OYO68118.1_263	1	1	1	1	1	1	1	1	0	chromosome	3	1	2	S373	S398		S541	S596	S645	S690	S877		S1179	S1259			S1324	S1340	S1440	S1457		S1503	S1543	S1547		S1549	S1608	S1643	S1656	S1698	S1756	S1778	S1780	S1830	S1857
	Bcy	GCA_002251115.1_ASM225111v1_CH_3	lcl|NOKI01000002.1_prot_OYO75940.1_4419	1	1	1	1	1	1	1	1	0	chromosome	3	1	2	S373	S398		S541	S596	S645	S690	S877		S1179	S1259			S1324	S1340	S1440	S1457		S1503	S1543	S1547		S1549	S1608	S1643	S1656	S1698	S1756	S1778	S1780	S1830	S1857
	Bcy	GCA_002251045.1_ASM225104v1_CH_2	lcl|NOKJ01000001.1_prot_OYO84317.1_4426	1	1	1	1	1	1	1	1	0	chromosome	3	1	2	S373	S398		S541	S596	S645	S690	S877		S1179	S1259		S1323		S1340	S1440	S1457		S1503	S1543	S1547		S1549	S1608	S1643	S1656	S1698	S1756	S1778	S1780	S1830	S1857
	Bps	GCA_002579975.1_ASM257997v1_AFS052781	lcl|NURH01000003.1_prot_PHB80398.1_3094	1	1	1	1	1	1	1	1	0		0
I-B-like	Bcy	GCA_001050335.1_ASM105033v1_CVUAS 2833	lcl|JYPG01000005.1_prot_KMT52018.1_80	1	1	1	1	1	1	1	0	1cas1; 1cas3; 1cas5; 1cas6; 1cas8; 1csn1; 2DevR; Cst1可能代替cas6	chrompsome	1		1	S20	S56	S57	S619	S619	S725	S748	S764	S875	S1116	S1205	S1265	S1297	S1335	S1339	S1352	S1385	S1388	S1480	S1537	S1555	S1725	S1788	S1791	S1857
	Bcy	GCA_002250925.1_ASM225092v1_CH_23	lcl|NOKE01000001.1_prot_OYO59539.1_4233	2	2	2	2	2	2	2	2	One cas9 is instead of cas4.	chromosome	2		2	S20	S56	S57	S619	S619	S725		S764	S875		S1205		S1297	S1335	S1339	S1352	S1385				S1555	S1725			S1857
	Bcy	GCA_002251055.1_ASM225105v1_CH_1	lcl|NOKK01000002.1_prot_OYO84388.1_4266	1	1	1	1	1	1	1	1	0	chromosome	3	1	2	S46	S72	S72	S157	S238	S366		S537	S542	S583	S722	S731		S876	S932	S1126	S1201	S1212	S1257	S1258	S1471	S1501	S1724	S1781	S1843
	Bcy	GCA_002250905.1_ASM225090v1_CH_25	lcl|NOKD01000001.1_prot_OYO52045.1_511	1	1	1	1	1	1	1	0	0	chromosome	2	1	1		S72	S72			S366	S456	S537		S583	S722		S865	S876	S932	S1126	S1201		S1257		S1471	S1501		S1781	S1843
	Bmy	GCA_000746925.1_BHP_1_BHP	lcl|JMQC01000007.1_prot_KFN04660.1_127	1	1	1	1	1	1	1	0	1Cst1	plasmid	2	1	1	S30	S60	S118	S218	S245	S290	S310	S330	S351	S420	S454	S455	S557	S610	S732	S740	S893	S899	S964	S1109	S1244	S1432	S1437	S1500	S1512	S1544	S1560	S1659	S1703	S1704	S1823	S1864	S1879
	Bce	GCA_002552015.1_ASM255201v1_AFS097130	lcl|NVLG01000010.1_prot_PEC06349.1_393	1	1	1	1	1	1	1	0	0	plasmid	2	1	1	S53		S352	S423		S553		S577		S597			S984	S1127	S1177	S1217	S1343		S1407			S1589		S1850
	Bce	GCA_002560955.1_ASM256095v1_AFS018489	lcl|NTTL01000002.1_prot_PEY95360.1_3104	1	1	1	1	1	1	1	0	0	plasmid	2	1	1	S53		S352	S423		S553		S577		S597			S984	S1127	S1177	S1217	S1343		S1407			S1589		S1850
	Bce	GCA_002564865.1_ASM256486v1_AFS080756	lcl|NUXJ01000001.1_prot_PFL53919.1_3614	1	1	1	1	1	1	1	0	0	plasmid	2	1	1	S53		S352	S423		S553		S577		S597			S984	S1127	S1177	S1217	S1343		S1407			S1589		S1850
	Bce	GCA_002567675.1_ASM256767v1_AFS068876	lcl|NVAY01000004.1_prot_PFQ98130.1_3879	1	1	1	1	1	1	1	0	0	plasmid	2	1	1	S53		S352	S423		S553		S577		S597		S879	S984	S1127	S1177	S1217	S1343		S1407	S1581	S1582	S1589		S1850
	Bce	GCA_002576275.1_ASM257627v1_AFS044532	lcl|NUKF01000005.1_prot_PGR21278.1_4800	1	1	1	1	1	1	1	0	0	plasmid	2	1	1	S53		S352	S423		S553		S577		S597			S984	S1127	S1177	S1217	S1343		S1407			S1589		S1850
	Bce	GCA_002577455.1_ASM257745v1_AFS040986	lcl|NULT01000001.1_prot_PGT30954.1_1792	1	1	1	1	1	1	1	0	0	plasmid	2	1	1	S53		S352	S423		S553		S577		S597		S879	S984	S1127	S1177	S1217	S1343		S1407	S1581	S1582	S1589		S1850
	Bce	GCA_002585785.1_ASM258578v1_AFS032567	lcl|NUOM01000015.1_prot_PGX60211.1_1613	1	1	1	1	1	1	1	0	0	plasmid	2	1	1	S53		S352	S423		S553		S577		S597		S879	S984	S1127	S1177	S1217	S1343		S1407	S1581	S1582	S1589		S1850
	Bce	GCA_002565115.1_ASM256511v1_AFS076729	lcl|NUYR01000005.1_prot_PFN57044.1_84	1	1	1	1	1	1	1	0	0	plasmid	2	1	1		S54	S352		S424		S554		S578		S598					S1217		S1344	S1407				S1590
	Bth	GCA_002574265.1_ASM257426v1_AFS057244	lcl|NUFW01000001.1_prot_PGK46848.1_1594	1	1	1	1	1	1	1	0	0	plasmid	2	1	1	S80	S116	S123	S194	S232	S282	S291	S376	S399	S539	S661	S961	S1029	S1052	S1080	S1108	S1197	S1278	S1326	S1473	S1478	S1515	S1576
	Bce	GCA_002550705.1_ASM255070v1_AFS093397	lcl|NVMP01000001.1_prot_PDZ81594.1_1905	1	1	1	1	1	1	1	0	0	plasmid	2	1	1	S81			S175	S240	S254		S328	S412			S689		S879		S1027		S1083	S1095	S1141			S1380				S1581	S1582	S1604	S1882
	Bce	GCA_002563225.1_ASM256322v1_AFS020204	lcl|NTSO01000004.1_prot_PFF50937.1_5307	1	1	1	1	1	1	1	0	0	plasmid	2	1	1	S81			S175	S240	S254		S328	S412			S689		S879		S1027		S1083	S1095	S1141			S1380				S1581	S1582	S1604	S1882
	Bce	GCA_002567465.1_ASM256746v1_AFS070891	lcl|NVAN01000002.1_prot_PFQ42440.1_2954	1	1	1	1	1	1	1	0	0	plasmid	2	1	1	S81			S175	S240	S254		S328	S412			S689		S879		S1027		S1083	S1095	S1141			S1380				S1581	S1582	S1604	S1882
	Bce	GCA_002571855.1_ASM257185v1_AFS062062	lcl|NVJP01000005.1_prot_PGE53130.1_5652	1	1	1	1	1	1	1	0	0	plasmid	2	1	1	S81			S175	S240	S254		S328	S412			S689				S1027		S1083	S1095	S1141			S1380						S1604	S1882
	Bce	GCA_002576345.1_ASM257634v1_AFS043896	lcl|NUKL01000003.1_prot_PGR39553.1_3776	1	1	1	1	1	1	1	0	0	plasmid	2	1	1	S81			S175	S240	S254		S328	S412			S689				S1027		S1083	S1095	S1141			S1380						S1604	S1882
	Bth	GCA_002565105.1_ASM256510v1_AFS076772	lcl|NUYQ01000004.1_prot_PFN63217.1_4394	1	1	1	1	1	1	1	0	0	plasmid	2	1	1	S81	S138	S163				S292			S540	S662		S846	S941	S962		S1030				S1198	S1327		S1450	S1474	S1479
I-B d1	Bth	GCA_002566135.1_ASM256613v1_AFS085496	lcl|NUVX01000018.1_prot_PFJ40338.1_1305	0	1	1	0	1	1	1	0	0	chromosome	2	1	1
	Bce	GCA_000293705.1_Baci_cere_HuA2-1_V1_translated_cds	lcl|JH804672.1_prot_EJV81944.1_3346	0	0	1	0	1	0	1	1	0	chromosome	3	1	2	S120	S229	S247	S749	S750	S751	S1040	S1050	S1158	S1178	S1355	S1356	S1371	S1376	S1377	S1434	S1493	S1508	S1697
	Bmy	GCA_002014505.1_ASM201450v1_FSL M7-0109	lcl|MUAH01000001.1_prot_OOR02004.1_1286	0	0	1	0	1	1	1	1	0	plasmid	1		1
	Bce	GCA_002550835.1_ASM255083v1_AFS092789	lcl|NVMX01000001.1_prot_PEA00694.1_2137	0	0	1	0	1	0	1	0	0	chromosome	4	1	3				S73	S73	S74	S75	S179							S582		S628					S1162	S1194	S1195	S1215			S1395	S1483	S1484	S1657	S1667	S1668
	Bce	GCA_002576725.1_ASM257672v1_AFS048015	lcl|NUJB01000005.1_prot_PGP23452.1_4949	0	0	1	0	1	1	1	0	0	plasmid	3	1	2	S16	S31	S73	S73	S73	S74	S75		S182	S283	S415	S431	S445	S558		S617	S628	S641	S714	S772	S1033			S1195	S1215	S1228	S1336		S1483	S1484
[truncated: 92 more columns]
