# Supplementary material for: The CRISPR-Cas systems were selectively inactivated during evolution of Bacillus cereus group for adaptation to diverse environments
Source: ISME J. 2020 Mar 4;14(6):1479–93. doi: 10.1038/s41396-020-0623-5 (PMC7242445; doi:10.1038/s41396-020-0623-5)
Supplement: Supplementary file 7 — Table S2 [file 41396_2020_623_MOESM7_ESM.xls]

## Sheet: Ecological niches
styles	taxa	strains_GCA	ecological niches	classification
I-C	Bps	GCA_000161455.1_ASM16145v1_DSM 12442		food
	Bps	GCA_002557835.1_ASM255783v1_AFS028766		plant
	Bth	GCA_002558015.1_ASM255801v1_AFS013213		plant core
	Bth	GCA_002571305.1_ASM257130v1_AFS059039		soil
	Bth	GCA_002586085.1_ASM258608v1_AFS030866	Soybean, core	plant core
	Bce	GCA_002552335.1_ASM255233v1_AFS095084	Soybean, root	plant root
	Bce	GCA_002562585.1_ASM256258v1_AFS008423	Soybean, core	plant core
	Bth	GCA_001968805.1_ASM196880v1_INTA Fr7-4	soil	soil
	Bce	GCA_002552635.1_ASM255263v1_AFS091626	Soybean, core	plant core
	Bce	GCA_002561535.1_ASM256153v1_AFS014847	Corn	plant
	Bce	GCA_002558665.1_ASM255866v1_AFS003807	Corn, core	plant core
	Bce	GCA_002559125.1_ASM255912v1_AFS005998	Soybean, core	plant core
	Bth	GCA_002147055.1_ASM214705v1_BGSC 4BF1	unknown
	Bce	GCA_002577465.1_ASM257746v1_AFS040984	Corn, core	plant core
	Bce	GCA_002585165.1_ASM258516v1_AFS037584	Corn, core	plant core
	Bce	GCA_002558745.1_ASM255874v1_AFS003338	Corn	plant
	Bce	GCA_002559565.1_ASM255956v1_AFS000144	Corn	plant
	Bps	GCA_002554825.1_ASM255482v1_AFS018975		soil
	Bps	GCA_002572465.1_ASM257246v1_AFS060037		soil
	Bto	GCA_002581275.1_ASM258127v1_AFS051123	Wheat	plant
	Bce	GCA_000290835.1_Baci_cere_VD115_V1_translated_cds		human
	Bce	GCA_000290735.1_Baci_cere_VD169_V1_translated_cds	unknown
	Bce	GCA_000290775.1_Baci_cere_VD156_V1_translated_cds	unknown
	Bth	GCA_002146755.1_ASM214675v1_BGSC 4BP1		soil
	Bth	GCA_002147905.1_ASM214790v1_BGSC 4BN1		plant
	Bce	GCA_002021445.1_ASM202144v1_MOD1_Bc71	food, Paprika	food
	Bce	GCA_002566115.1_ASM256611v1_AFS085794	Corn, leaf	plant leaf
	Bce	GCA_000290915.1_Baci_cere_VD048_V1_translated_cds		human
	Bps	GCA_002555725.1_ASM255572v1_AFS008599		soil
	Bth	GCA_002558525.1_ASM255852v1_AFS005140		plant root
	Bth	GCA_002564505.1_ASM256450v1_AFS088016		soil
	Bps	GCA_002555615.1_ASM255561v1_AFS009709		plant root
	Bto	GCA_002550355.1_ASM255035v1_AFS096303	Soybean, leaf	plant leaf
	Bps	GCA_002572065.1_ASM257206v1_AFS064122		human excrement
	Bth	GCA_002146545.1_ASM214654v1_BGSC 4AT1	unknown
	Bth	GCA_002146445.1_ASM214644v1_BGSC 4AR1	soil	soil
	Bce	GCA_002564815.1_ASM256481v1_AFS081508	plant core	plant core
	Bmy	GCA_002014535.1_ASM201453v1_FSL	food, raw milk	food
	Bps	GCA_002550145.1_ASM255014v1_AFS098856		soil
	Bps	GCA_002158195.1_ASM215819v1_FSL K6-0042		food
	Bth	GCA_002562205.1_ASM256220v1_AFS009835	soil	soil
	Bps	GCA_002583865.1_ASM258386v1_AFS037117		soil
	Bce	GCA_001583875.1_ASM158387v1_FSL W8-0640	food, Skim milk CLT	food
	Bce	GCA_900094855.1_ASM90009485v1_RIVM_BC938	unknown
	Bce	GCA_002560175.1_ASM256017v1_AFS025120	Soybean, core	plant core
	Bce	GCA_002578045.1_ASM257804v1_AFS039342	Corn, leaf	plant leaf
	Bce	GCA_002561925.1_ASM256192v1_AFS015939	Corn, core	plant core
	Bth	GCA_001595725.1_ASM159572v1_Bt185		soil
	Bth	GCA_002893515.1_ASM289351v1_78-2		soil
I-C d1	Ban	GCA_002570225.1_ASM257022v1_AFS072084	Corn	plant
	Bce	GCA_001584025.1_ASM158402v1_FSL H8-0482	Soil, in areas adjacent to barns	soil
	Bto	GCA_002572165.1_ASM257216v1_AFS059543	Corn	plant
	Bth	GCA_002560515.1_ASM256051v1_AFS023418	Soybean, core	plant core
	Bth	GCA_002561175.1_ASM256117v1_AFS017371	unknown
	Bth	GCA_002574575.1_ASM257457v1_AFS054440	Soybean, leaf	plant leaf
	Bth	GCA_002575035.1_ASM257503v1_AFS053994	Soybean, core	plant core
	Bth	GCA_002575645.1_ASM257564v1_AFS050550	Soybean, leaf	plant leaf
	Bth	GCA_002583105.1_ASM258310v1_AFS032723	Soybean, core	plant core
	Bth	GCA_002566715.1_ASM256671v1_AFS075082	Soybean, core	plant core
	Bth	GCA_002567865.1_ASM256786v1_AFS067605	Mushroom	fungi_mushroom_Agaricales
	Bth	GCA_002567945.1_ASM256794v1_AFS066485	Mushroom	fungi_mushroom_Agaricales
	Bth	GCA_002570625.1_ASM257062v1_AFS059859	unknown
	Bth	GCA_002553105.1_ASM255310v1_AFS094730	Soybean, leaf	plant leaf
	Bth	GCA_002561045.1_ASM256104v1_AFS018179	Corn, grainbin dust	plant core
	Bth	GCA_002558915.1_ASM255891v1_AFS002494	Corn, root	plant root
	Bth	GCA_002575615.1_ASM257561v1_AFS050333	Soybean, core	plant core
	Bth	GCA_002562975.1_ASM256297v1_AFS029475	Corn, core	plant core
	Bth	GCA_002584855.1_ASM258485v1_AFS030095	Soybean, root	plant root
	Bth	GCA_002565265.1_ASM256526v1_AFS086178	unknown
	Bth	GCA_002566645.1_ASM256664v1_AFS076262	Soybean, leaf	plant leaf
	Bth	GCA_002568595.1_ASM256859v1_AFS064999	Soybean, leaf	plant leaf
	Bth	GCA_002571245.1_ASM257124v1_AFS059526	Corn, grainbin dust	plant core
	Bth	GCA_002550455.1_ASM255045v1_AFS095989	Soybean, core	plant core
	Bth	GCA_002582575.1_ASM258257v1_AFS036437	Mushroom	fungi_mushroom_Agaricales
	Bth	GCA_002567585.1_ASM256758v1_AFS070359	Corn, core	plant core
	Bth	GCA_002567955.1_ASM256795v1_AFS066483	Corn, leaf	plant leaf
	Bth	GCA_002577005.1_ASM257700v1_AFS043402	Corn, core	plant core
	Bth	GCA_002565945.1_ASM256594v1_AFS075683	Earthworm	animal_earthworm_Haplotaxida
	Bth	GCA_002560815.1_ASM256081v1_AFS022064	Corn, root	plant root
	Bth	GCA_002560875.1_ASM256087v1_AFS019758	Soybean, core	plant core
	Bth	GCA_002561375.1_ASM256137v1_AFS016611	Soybean, leaf	plant leaf
	Bth	GCA_002559535.1_ASM255953v1_AFS000517	Soybean, core	plant core
	Bth	GCA_002575015.1_ASM257501v1_AFS054136	Corn, grainbin dust	plant core
	Bth	GCA_002574725.1_ASM257472v1_AFS054059	Corn, core	plant core
	Bth	GCA_002576025.1_ASM257602v1_AFS046545	Corn, core	plant core
	Bce	GCA_002575955.1_ASM257595v1_AFS047152	soil	soil
	Bth	GCA_002577445.1_ASM257744v1_AFS040987	Soybean, root	plant root
	Bth	GCA_002560605.1_ASM256060v1_AFS023096	Soybean, leaf	plant leaf
	Bth	GCA_002562045.1_ASM256204v1_AFS011673	Soybean, root	plant root
	Bth	GCA_002562665.1_ASM256266v1_AFS007900	Soybean, core	plant core
	Bth	GCA_002570475.1_ASM257047v1_AFS061760	Corn	plant
	Bth	GCA_002577525.1_ASM257752v1_AFS040661	Corn, leaf	plant leaf
	Bth	GCA_002565195.1_ASM256519v1_AFS075396	Soybean, leaf	plant leaf
	Bth	GCA_002568345.1_ASM256834v1_AFS063894	Mushroom	fungi_mushroom_Agaricales
	Bth	GCA_002568525.1_ASM256852v1_AFS065825	Soybean, root	plant root
	Bth	GCA_001183785.1_ASM118378v1_HD521	soil	soil
I-C d2	Bth	GCA_002575195.1_ASM257519v1_AFS053253	Soybean, leaf	plant leaf
	Bth	GCA_002574295.1_ASM257429v1_AFS056670	Corn, grainbin dust	plant core
	Bth	GCA_002574505.1_ASM257450v1_AFS055470	Soybean, leaf	plant leaf
	Bth	GCA_002576405.1_ASM257640v1_AFS043499	Soybean, root	plant root
	Bth	GCA_002561665.1_ASM256166v1_AFS011084	Soybean, root	plant root
	Bmy	GCA_002118175.1_ASM211817v1_S2E19	Soil	soil
	Bce	GCA_000399045.1_Baci_cere_VDM019_V1_translated_cds		human
	Bth	GCA_002146365.1_ASM214636v1_BGSC 4AF1	unknown
	Bce	GCA_000161315.1_ASM16131v1_translated_cds	unknown
	Bce	GCA_002575215.1_ASM257521v1_AFS053027	Soybean, leaf	plant leaf
	Bth	GCA_002563045.1_ASM256304v1_AFS022028	Soybean, leaf	plant leaf
	Bth	GCA_002567905.1_ASM256790v1_AFS066671	Corn, root	plant root
	Bce	GCA_002559595.1_ASM255959v1_AFS028514	Corn, core	plant core
	Bce	GCA_002562695.1_ASM256269v1_AFS007868	Soybean, core	plant core
	Bce	GCA_002562335.1_ASM256233v1_AFS009443	Corn, core	plant core
	Bth	GCA_000387405.2_bt_cbt_v2.0_translated_cds	soil	soil
	Bth	GCA_000468975.2_Leapi01_second_assembly_version_translated_cds	Mythimna loreyi	animal_insect_Lepidoptera
	Bce	GCA_000399345.1_Baci_cere_BMG1_7_V1_translated_cds		human
	Bce	GCA_001044855.1_ASM104485v1_genomic		plant
	Bce	GCA_001008665.1_ASM100866v1_B4158	food, vegetables and (fermented) vegetable products	food
	Bce	GCA_002558645.1_ASM255864v1_AFS004414	Oats	plant
	Bth	GCA_000193355.1_ASM19335v1_translated_cds		animal_nematode and insect
	Bth	GCA_000341665.1_ASM34166v1_translated_cds		animal_insect_Lepidoptera
	Bth	GCA_000688795.1_ASM68879v1_YBT-1520	unknown
	Bth	GCA_000717535.1_ASM71753v1_HD-1		soil
	Bth	GCA_000747545.1_ASM74754v1_YBT-1520		animal_nematode and insect
	Bth	GCA_000803665.1_ASM80366v1_HD-29		animal_insect_Lepidoptera
	Bth	GCA_001618665.1_ASM161866v1_Bc601		industrial product
	Bth	GCA_001880125.1_ASM188012v1_BP865	phylloplane	plant leaf
	Bth	GCA_002147165.1_ASM214716v1_BGSC 4J1		animal_insect_Lepidoptera
	Bth	GCA_002147155.1_ASM214715v1_BGSC 4J2		animal_insect_Lepidoptera
	Bth	GCA_002147185.1_ASM214718v1_BGSC 4J3		animal_insect_Lepidoptera
	Bth	GCA_002147245.1_ASM214724v1_BGSC 4L3		animal_insect_Lepidoptera
	Bth	GCA_002147435.1_ASM214743v1_BGSC 4X1		animal_insect_Lepidoptera
	Bth	GCA_002147555.1_ASM214755v1_I13	unknown
	Bth	GCA_002147575.1_ASM214757v1_T07005		animal_insect_Lepidoptera
	Bth	GCA_002147565.1_ASM214756v1_T07019		animal_insect_Lepidoptera
	Bth	GCA_002147605.1_ASM214760v1_T07030		animal_insect_Lepidoptera
	Bth	GCA_002147645.1_ASM214764v1_T07148		animal_insect_Lepidoptera
	Bth	GCA_002147685.1_ASM214768v1_T07153		animal_insect_Lepidoptera
	Bth	GCA_002147725.1_ASM214772v1_T07183		animal_insect_Lepidoptera
	Bth	GCA_002893605.1_ASM289360v1_G03	soil	soil
	Bth	GCA_002574115.1_ASM257411v1_AFS057829	Wheat	plant
	Bth	GCA_002581075.1_ASM258107v1_AFS043930	Oats	plant
	Bth	GCA_002589015.1_ASM258901v1_AFS031473	Oats	plant
	Bth	GCA_002147235.1_ASM214723v1_BGSC 4J4		animal_insect_Lepidoptera
	Bth	GCA_002147635.1_ASM214763v1_T07128		animal_insect_Lepidoptera
	Bce	GCA_000399365.1_Baci_cere_HuB13-1_V1_translated_cds		human
	Bce	GCA_000399505.1_Baci_cere_ISP2954_V1_translated_cds		human
	Bce	GCA_002021545.1_ASM202154v1_MOD1_Bc30	food, Dietary Supplements	food
	Bth	GCA_000835235.1_ASM83523v1_HD1		soil
	Bth	GCA_001017635.1_ASM101763v1_YC-10		plant root
	Bth	GCA_001420855.1_ASM142085v1_YWC2-8		soil
	Bth	GCA_000710255.1_BTK_A5_HD-1	Pectinophora gossypiella	animal_insect_Lepidoptera
	Bth	GCA_000969665.1_ASM96966v1_27	insect, Planococcus citri	animal_insect_Homoptera
	Bth	GCA_001880115.1_ASM188011v1_HD-133	Plodia interpunctella	animal_insect_Lepidoptera
	Bth	GCA_002147255.1_ASM214725v1_BGSC 4J5		animal_insect_Lepidoptera
	Bth	GCA_002268645.2_ASM226864v2_1126_1	soil	soil
	Bth	GCA_002236945.1_ASM223694v1_HD133	Plodia interpunctella	animal_insect_Lepidoptera
	Bth	GCA_002147535.1_ASM214753v1_HD5		animal_insect_Lepidoptera
	Bth	GCA_002555365.1_ASM255536v1_AFS018409	Oats	plant
	Bth	GCA_002589045.1_ASM258904v1_AFS034084	Wheat	plant
	Bth	GCA_002572135.1_ASM257213v1_AFS061780	Oats	plant
	Bce	GCA_000399385.1_Baci_cere_VD131_V1_translated_cds		human
	Bth	GCA_001757755.1_ASM175775v1_GOE5	Tomato rhizosphere	plant rhizosphere
	Bmy	GCA_002118185.1_ASM211818v1_EC18	Soil	soil
	Bce	GCA_002561385.1_ASM256138v1_AFS016365	Soybean, core	plant core
	Bce	GCA_002582955.1_ASM258295v1_AFS033388	soil	soil
	Bce	GCA_002583275.1_ASM258327v1_AFS031287	soil	soil
	Bce	GCA_002571035.1_ASM257103v1_AFS059087	soil	soil
	Bth	GCA_002147895.1_ASM214789v1_BGSC 4AU1		animal_insect_Lepidoptera
	Bth	GCA_001548175.1_ASM154817v1_tolworthi	unknown
	Bce	GCA_002564345.1_ASM256434v1_AFS088431	soil	soil
	Bth	GCA_002570585.1_ASM257058v1_AFS059914	Corn, core	plant core
	Bce	GCA_000399465.1_Baci_cere_VDM053_V1_translated_cds		human
	Bce	GCA_002550135.1_ASM255013v1_AFS098983	soil	soil
	Bce	GCA_002559985.1_ASM255998v1_AFS025909	Soybean, core	plant core
	Bce	GCA_002576575.1_ASM257657v1_AFS050653	Soybean, core	plant core
	Bce	GCA_002575815.1_ASM257581v1_AFS048756	Soybean, core	plant core
	Bce	GCA_002576045.1_ASM257604v1_AFS046388	Soybean, core	plant core
	Bce	GCA_002586215.1_ASM258621v1_AFS030663	Soybean, core	plant core
	Bce	GCA_002564885.1_ASM256488v1_AFS079942	Corn, root	plant root
	Bce	GCA_002571165.1_ASM257116v1_AFS060621	Soybean, core	plant core
	Bce	GCA_002562085.1_ASM256208v1_AFS011202	Soybean, core	plant core
	Bce	GCA_002559115.1_ASM255911v1_AFS006340	Soybean, core	plant core
	Bce	GCA_002559205.1_ASM255920v1_AFS004748	Soybean, core	plant core
	Bce	GCA_000935235.1_ASM93523v1_MIT0214	soil, Deep subsurface	soil
I-C d3	Bce	GCA_002576155.1_ASM257615v1_AFS045441	unknown
I-C d4	Bce	GCA_000399425.1_Baci_cere_VD146_V1_translated_cds	unknown
	Bce	GCA_000290975.2_Baci_cere_VD142_V2_translated_cds		human
	Bth	GCA_000161595.1_ASM16159v1_translated_cds	unknown
	Bth	GCA_002146325.1_ASM214632v1_BGSC 4AC1	unknown
	Bth	GCA_000300475.1_ASM30047v1_translated_cds	unknown
	Bto	GCA_002556945.1_ASM255694v1_AFS026256	Soybean, leaf	plant leaf
	Bto	GCA_002580085.1_ASM258008v1_AFS052650	insect, Japanese Beetle	animal_insect_Coleoptera
	Bto	GCA_002568865.1_ASM256886v1_AFS084242	insect, Japanese Beetle	animal_insect_Coleoptera
	Bto	GCA_002557115.1_ASM255711v1_AFS024499	Wheat	plant
	Bto	GCA_002570105.1_ASM257010v1_AFS072832	Soybean, root	plant root
	Bto	GCA_002580305.1_ASM258030v1_AFS051208	Weed	plant
	Bto	GCA_002582025.1_ASM258202v1_AFS041177	Weed leaf	plant leaf
	Bto	GCA_002569425.1_ASM256942v1_AFS083349	soil	soil
	Bto	GCA_002571615.1_ASM257161v1_AFS068780	excrement	human excrement
	Bto	GCA_002572235.1_ASM257223v1_AFS067879	Soybean, leaf	plant leaf
	Bto	GCA_002551965.1_ASM255196v1_AFS097295	Corn, core	plant core
	Bto	GCA_002580895.1_ASM258089v1_AFS044782	Soybean, leaf	plant leaf
	Bto	GCA_002581925.1_ASM258192v1_AFS042148	Corn, grainbin dust	plant core
	Bto	GCA_002589305.1_ASM258930v1_AFS031495	Soybean, leaf	plant leaf
	Bto	GCA_002569035.1_ASM256903v1_AFS086995	Soybean, leaf	plant leaf
	Bto	GCA_002571435.1_ASM257143v1_AFS070094	Soybean, leaf	plant leaf
	Bto	GCA_002554905.1_ASM255490v1_AFS017687	soil	soil
	Bto	GCA_002553325.1_ASM255332v1_AFS091268	Corn, root	plant root
	Bto	GCA_002552785.1_ASM255278v1_AFS089449	Soybean, leaf	plant leaf
I-B	Bcy	GCA_900095655.1_ASM90009565v1_AFSSA_08CEB44bac	unknown
	Bps	GCA_002569225.1_ASM256922v1_AFS077796		soil
	Bps	GCA_002572385.1_ASM257238v1_AFS062349		plant
	Bps	GCA_002556385.1_ASM255638v1_AFS003288		plant leaf
	Bps	GCA_002569075.1_ASM256907v1_AFS086794		soil
	Bps	GCA_002551005.1_ASM255100v1_AFS090198	Corn, leaf	plant leaf
	Bps	GCA_002557535.1_ASM255753v1_AFS022225		plant core
	Bps	GCA_002556345.1_ASM255634v1_AFS004741		soil
	Bps	GCA_002556205.1_ASM255620v1_AFS000475		plant leaf
	Bps	GCA_002569005.1_ASM256900v1_AFS088632		plant core
	Bps	GCA_002579165.1_ASM257916v1_AFS056690		soil
	Bps	GCA_002582195.1_ASM258219v1_AFS040503		plant core
	Bps	GCA_002552375.1_ASM255237v1_AFS095077		soil
	Bps	GCA_002556975.1_ASM255697v1_AFS026857		soil
	Bps	GCA_002568975.1_ASM256897v1_AFS088703		plant core
	Bps	GCA_002569705.1_ASM256970v1_AFS079122		plant core
	Bps	GCA_002579115.1_ASM257911v1_AFS056801		soil
	Bps	GCA_002581425.1_ASM258142v1_AFS049531		soil
	Bps	GCA_002569875.1_ASM256987v1_AFS074688	Soybean, leaf	plant leaf
	Bcy	GCA_900094915.1_ASM90009491v1_NVH_883-00	unknown
	Bcy	GCA_002251005.1_ASM225100v1_CH_39		food
	Bcy	GCA_002250885.1_ASM225088v1_CH_38		food
	Bcy	GCA_002251025.1_ASM225102v1_CH_15		food
	Bcy	GCA_002250965.1_ASM225096v1_CH_4		food
	Bcy	GCA_002251115.1_ASM225111v1_CH_3		food
	Bcy	GCA_002251045.1_ASM225104v1_CH_2		food
	Bps	GCA_002579975.1_ASM257997v1_AFS052781		plant core
I-B-like	Bcy	GCA_001050335.1_ASM105033v1_CVUAS 2833	food, Potato puree, food poisoning	food
	Bcy	GCA_002250925.2_ASM225092v1_CH_23	food, Mashed potatoes	food
	Bcy	GCA_002251055.1_ASM225105v1_CH_1	food, Mashed potatoes	food
	Bcy	GCA_002250905.1_ASM225090v1_CH_25	food, Mashed potatoes	food
	Bmy	GCA_000746925.1_BHP_1_BHP		soil
	Bce	GCA_002552015.1_ASM255201v1_AFS097130	Corn, core	plant core
	Bce	GCA_002560955.1_ASM256095v1_AFS018489	Corn, core	plant core
	Bce	GCA_002564865.1_ASM256486v1_AFS080756	Soybean, core	plant core
	Bce	GCA_002567675.1_ASM256767v1_AFS068876	Corn, root	plant root
	Bce	GCA_002576275.1_ASM257627v1_AFS044532	Corn, root	plant root
	Bce	GCA_002577455.1_ASM257745v1_AFS040986	Soybean, core	plant core
	Bce	GCA_002585785.1_ASM258578v1_AFS032567	Corn	plant
	Bce	GCA_002565115.1_ASM256511v1_AFS076729	Corn, core	plant core
	Bth	GCA_002574265.1_ASM257426v1_AFS057244	soil	soil
	Bce	GCA_002550705.1_ASM255070v1_AFS093397	Soybean, core	plant core
	Bce	GCA_002563225.1_ASM256322v1_AFS020204	Soybean, core	plant core
	Bce	GCA_002567465.1_ASM256746v1_AFS070891	Corn	plant
	Bce	GCA_002571855.1_ASM257185v1_AFS062062	Corn, core	plant core
	Bce	GCA_002576345.1_ASM257634v1_AFS043896	Corn, core	plant core
	Bth	GCA_002565105.1_ASM256510v1_AFS076772	plant core	plant core
I-B d1	Bth	GCA_002566135.1_ASM256613v1_AFS085496	plant core	plant core
	Bce	GCA_000293705.1_Baci_cere_HuA2-1_V1_translated_cds		human
	Bmy	GCA_002014505.1_ASM201450v1_FSL M7-0109	food, raw milk	food
	Bce	GCA_002550835.1_ASM255083v1_AFS092789	Corn, core	plant core
	Bce	GCA_002576725.1_ASM257672v1_AFS048015	tree leaf	plant leaf
none	Bce	GCA_000789315.1_ASM78931v1_03BB87	human	human
	Bce	GCA_001044485.1_ASM104448v1_genomic	mouse	animal_mouse
	Bce	GCA_001044655.1_ASM104465v1_genomic	food	food
	Bce	GCA_001044735.1_ASM104473v1_genomic	human excrement	human excrement
	Bce	GCA_001044825.1_ASM104482v1_genomic	food	food
	Bce	GCA_001044875.1_ASM104487v1_genomic	food	food
	Bce	GCA_001044955.1_ASM104495v1_genomic	human excrement	human excrement
	Bce	GCA_001635995.1_ASM163599v1_HN001	food	food
	Bce	GCA_001678165.1_ASM167816v1_UW85	plant roots	plant root
	Bce	GCA_001940365.1_ASM194036v1_MOD1_Bc174	Hybrid Tilapia	animal_fish
	Bce	GCA_002014575.1_ASM201457v1_FSL_M7-1219	food	food
	Bce	GCA_002014705.1_ASM201470v1_FSL_K6-1030	food	food
	Bce	GCA_002224345.1_ASM222434v1_C1L	plant rhizosphere	plant rhizosphere
	Bce	GCA_002550775.1_ASM255077v1_AFS092659	corn core	plant core
	Bce	GCA_002552805.1_ASM255280v1_AFS089031	weed core	plant core
	Bce	GCA_002556855.1_ASM255685v1_AFS027647	plant core	plant core
	Bce	GCA_002559365.1_ASM255936v1_AFS001900	corn	plant
	Bce	GCA_002560415.1_ASM256041v1_AFS023720	soil	soil
	Bce	GCA_002560615.1_ASM256061v1_AFS022681	plant core	plant core
	Bce	GCA_002561355.1_ASM256135v1_AFS016599	corn	plant
	Bce	GCA_002562985.1_ASM256298v1_AFS029052	weed core	plant core
	Bce	GCA_002563025.1_ASM256302v1_AFS022169	corn core	plant core
	Bce	GCA_002566215.1_ASM256621v1_AFS083741	soil	soil
	Bce	GCA_002575715.1_ASM257571v1_AFS049141	soil	soil
	Bce	GCA_002575935.1_ASM257593v1_AFS047280	corn core	plant core
	Bce	GCA_002576825.1_ASM257682v1_AFS046340	corn core	plant core
	Bce	GCA_002577175.1_ASM257717v1_AFS042006	corn core	plant core
	Bce	GCA_002577245.1_ASM257724v1_AFS041711	plant core	plant core
	Bce	GCA_002578195.1_ASM257819v1_AFS039692	soil	soil
	Bce	GCA_002578635.1_ASM257863v1_AFS038688	corn core	plant core
	Bce	GCA_002813875.1_ASM281387v1_MLY1	waste water	waste water
	Bmy	GCA_000742855.1_ASM74285v1_219298	human	human
	Bmy	GCA_000832885.1_ASM83288v1_BTZ	unknown
	Bmy	GCA_001044935.1_ASM104493v1_genomic	food	food
	Bmy	GCA_001757845.1_ASM175784v1_GOE9	tomato rhizosphere	plant rhizosphere
	Bmy	GCA_002001145.1_SB4_SB4	food	food
	Bmy	GCA_002014715.1_ASM201471v1_FSL_H7-0683	food	food
	Bmy	GCA_002104575.1_ASM210457v1_Gnyt1	soil	soil
	Bmy	GCA_002576515.1_ASM257651v1_AFS043018	soil	soil
	Bmy	GCA_002909185.1_ASM290918v1_GM6LP	Lolium perenne	plant
	Bmy	GCA_002909205.1_ASM290920v1_GM5LP	Lolium perenne	plant
	Bmy	GCA_900094695.1_ASM90009469v1_SDA_NFFE664	unknown
	Bps	GCA_002014615.1_ASM201461v1_FSL_H8-0534	soil	soil
	Bps	GCA_002550095.1_ASM255009v1_AFS099456	corn core	plant core
	Bps	GCA_002550255.1_ASM255025v1_AFS098141	corn core	plant core
	Bps	GCA_002550445.1_ASM255044v1_AFS095604	soybean core	plant core
	Bps	GCA_002550685.1_ASM255068v1_AFS093408	plant leaf	plant leaf
	Bps	GCA_002551555.1_ASM255155v1_AFS089336	corn core	plant core
	Bps	GCA_002551795.1_ASM255179v1_AFS098564	soil	soil
	Bps	GCA_002552575.1_ASM255257v1_AFS092470	soybean core	plant core
	Bps	GCA_002552715.1_ASM255271v1_AFS090208	corn	plant
	Bps	GCA_002553115.1_ASM255311v1_AFS095135	plant leaf	plant leaf
	Bps	GCA_002553275.1_ASM255327v1_AFS092115	corn core	plant core
	Bps	GCA_002554885.1_ASM255488v1_AFS018958	soil	soil
	Bps	GCA_002555005.1_ASM255500v1_AFS017092	soil	soil
	Bps	GCA_002555145.1_ASM255514v1_AFS013396	corn core	plant core
	Bps	GCA_002555245.1_ASM255524v1_AFS011189	soybean core	plant core
	Bps	GCA_002555275.1_ASM255527v1_AFS012367	soybean core	plant core
	Bps	GCA_002555415.1_ASM255541v1_AFS018356	corn core	plant core
	Bps	GCA_002555685.1_ASM255568v1_AFS009013	corn leaf	plant leaf
	Bps	GCA_002555785.1_ASM255578v1_AFS008320	corn root	plant root
	Bps	GCA_002556235.1_ASM255623v1_AFS000230	corn root	plant root
	Bps	GCA_002556505.1_ASM255650v1_AFS001949	corn root	plant root
	Bps	GCA_002557065.1_ASM255706v1_AFS026185	corn	plant
	Bps	GCA_002557245.1_ASM255724v1_AFS024482	unknown
	Bps	GCA_002557285.1_ASM255728v1_AFS024178	soil	soil
	Bps	GCA_002557385.1_ASM255738v1_AFS022719	corn root	plant root
	Bps	GCA_002557465.1_ASM255746v1_AFS022598	soybean leaf	plant leaf
	Bps	GCA_002557585.1_ASM255758v1_AFS022050	corn core	plant core
	Bps	GCA_002568645.1_ASM256864v1_AFS087909	unknown
	Bps	GCA_002568655.1_ASM256865v1_AFS088215	corn	plant
	Bps	GCA_002568705.1_ASM256870v1_AFS084126	soil	soil
	Bps	GCA_002568765.1_ASM256876v1_AFS081374	corn root	plant root
	Bps	GCA_002569565.1_ASM256956v1_AFS080834	weed leaf	plant leaf
	Bps	GCA_002569755.1_ASM256975v1_AFS076343	soybean core	plant core
	Bps	GCA_002569925.1_ASM256992v1_AFS074519	soil	soil
	Bps	GCA_002569945.1_ASM256994v1_AFS074367	soil	soil
	Bps	GCA_002569985.1_ASM256998v1_AFS074290	soybean leaf	plant leaf
	Bps	GCA_002570325.1_ASM257032v1_AFS070925	corn core	plant core
	Bps	GCA_002571515.1_ASM257151v1_AFS069829	corn core	plant core
	Bps	GCA_002571545.1_ASM257154v1_AFS069374	soil	soil
	Bps	GCA_002571845.1_ASM257184v1_AFS062254	corn leaf	plant leaf
	Bps	GCA_002571985.1_ASM257198v1_AFS065668	soil	soil
	Bps	GCA_002572075.1_ASM257207v1_AFS063129	corn core	plant core
	Bps	GCA_002572215.1_ASM257221v1_AFS058668	soil	soil
	Bps	GCA_002572305.1_ASM257230v1_AFS065710	soybean core	plant core
	Bps	GCA_002572375.1_ASM257237v1_AFS062925	soybean core	plant core
	Bps	GCA_002572495.1_ASM257249v1_AFS058374	soybean core	plant core
	Bps	GCA_002579375.1_ASM257937v1_AFS055788	corn core	plant core
	Bps	GCA_002579385.1_ASM257938v1_AFS054612	corn root	plant root
	Bps	GCA_002579475.1_ASM257947v1_AFS054473	corn core	plant core
	Bps	GCA_002579785.1_ASM257978v1_AFS053905	corn core	plant core
	Bps	GCA_002580615.1_ASM258061v1_AFS048805	corn core	plant core
	Bps	GCA_002580755.1_ASM258075v1_AFS045932	soil	soil
	Bps	GCA_002581285.1_ASM258128v1_AFS050088	corn leaf	plant leaf
	Bps	GCA_002581465.1_ASM258146v1_AFS048537	soybean core	plant core
	Bps	GCA_002581835.1_ASM258183v1_AFS042788	soil	soil
	Bps	GCA_002582085.1_ASM258208v1_AFS040883	soil	soil
	Bps	GCA_002582165.1_ASM258216v1_AFS040159	soybean root	plant root
	Bps	GCA_002582485.1_ASM258248v1_AFS037265	soybean leaf	plant leaf
	Bps	GCA_002583735.1_ASM258373v1_AFS039118	corn leaf	plant leaf
	Bps	GCA_002589635.1_ASM258963v1_AFS032644	corn	plant
	Bth	GCA_000497525.2_ASM49752v2_YBT-1518	nematode & soil	animal_nematode
	Bth	GCA_000774075.2_ASM77407v2_XL6	soil	soil
	Bth	GCA_000816555.1_ASM81655v1_AK47	mangroove rhizosphere	plant rhizosphere
	Bth	GCA_000833655.1_ASM83365v1_HD600	silkworm	animal_insect_Lepidoptera
	Bth	GCA_000878525.1_ASM87852v1_Sbt003	soil	soil
	Bth	GCA_000940785.1_ASM94078v1_BGSC_4AA1	Coleoptera & soil	animal_insect_Coleoptera
	Bth	GCA_001182785.1_ASM118278v1_HS18-1	soil	soil
	Bth	GCA_001276195.1_ASM127619v1_BMB3201	soil	soil
	Bth	GCA_001402735.1_ASM140273v1_BR58	grain	plant
	Bth	GCA_001517195.1_BR37_BR37	grain	plant
	Bth	GCA_001598095.1_ASM159809v1_HD12	soil	soil
	Bth	GCA_001675515.1_ASM167551v1_ST7	soil	soil
	Bth	GCA_001685565.1_ASM168556v1_MYBT18246	Caenorhabditis elegans	animal_nematode
	Bth	GCA_001692675.1_ASM169267v1_KNU-07	ginseng	plant
	Bth	GCA_001721165.1_ASM172116v1_Bt18247	Caenorhabditis elegans	animal_nematode
	Bth	GCA_002025105.1_ASM202510v1_L-7601	unknown
	Bth	GCA_002146315.1_ASM214631v1_BGSC_4AE1	Lepidoptera_Bombyx mori	animal_insect_Lepidoptera
	Bth	GCA_002146335.1_ASM214633v1_BGSC_4A4	Lepidoptera_Ephestia elutella	animal_insect_Lepidoptera
	Bth	GCA_002146345.1_ASM214634v1_BGSC_4AD1	soil	soil
	Bth	GCA_002146395.1_ASM214639v1_BGSC_4AG1	Coleoptera & soil	animal_insect_Coleoptera
	Bth	GCA_002146425.1_ASM214642v1_BGSC_4AP1	Lepidoptera	animal_insect_Lepidoptera
	Bth	GCA_002146525.1_ASM214652v1_BGSC_4AQ1	soil	soil
	Bth	GCA_002146615.1_ASM214661v1_BGSC_4AX1	Lepidoptera & soil	animal_insect_Lepidoptera
	Bth	GCA_002146625.1_ASM214662v1_BGSC_4B2	Lepidoptera_Malacosoma distria	animal_insect_Lepidoptera
	Bth	GCA_002146665.1_ASM214666v1_BGSC_4BH1	rice rhizosphere	plant rhizosphere
	Bth	GCA_002146725.1_ASM214672v1_BGSC_4BM1	soil	soil
	Bth	GCA_002146785.1_ASM214678v1_BGSC_4BR1	Lepidoptera_Lymantria monacha	animal_insect_Lepidoptera
	Bth	GCA_002146825.1_ASM214682v1_BGSC_4BX1	Coleoptera & soil	animal_insect_Coleoptera
	Bth	GCA_002146885.1_ASM214688v1_BGSC_4CD1	soil	soil
	Bth	GCA_002146945.1_ASM214694v1_BGSC_4I4	Lepidoptera_Plodia interpunctella	animal_insect_Lepidoptera
	Bth	GCA_002146975.1_ASM214697v1_BGSC_4AV1	unknown
	Bth	GCA_002147085.1_ASM214708v1_BGSC_4CB1	Lepidoptera & soil	animal_insect_Lepidoptera
	Bth	GCA_002147105.1_ASM214710v1_BGSC_4G1	Lepidoptera_Gallaeria mellonella	animal_insect_Lepidoptera
	Bth	GCA_002147315.1_ASM214731v1_BGSC_4N1	Lepidoptera_Gallaeria mellonella	animal_insect_Lepidoptera
	Bth	GCA_002147325.1_ASM214732v1_BGSC_4O1	Lepidoptera	animal_insect_Lepidoptera
	Bth	GCA_002147375.1_ASM214737v1_BGSC_4T1	Lepidoptera	animal_insect_Lepidoptera
	Bth	GCA_002147395.1_ASM214739v1_BGSC_4U1	Lepidoptera_Bombyx mori	animal_insect_Lepidoptera
	Bth	GCA_002147415.1_ASM214741v1_BGSC_4W1	Lepidoptera_Bombyx mori	animal_insect_Lepidoptera
	Bth	GCA_002147425.1_ASM214742v1_BGSC_4V1	Lepidoptera_Bombyx mori	animal_insect_Lepidoptera
	Bth	GCA_002147495.1_ASM214749v1_YBT032	Lepidoptera	animal_insect_Lepidoptera
	Bth	GCA_002147795.1_ASM214779v1_BGSC_4AN1	unknown
	Bth	GCA_002147805.1_ASM214780v1_BGSC_4AK1	unknown
	Bth	GCA_002147825.1_ASM214782v1_BGSC_4AM1	Lepidoptera_Prodenia litura	animal_insect_Lepidoptera
	Bth	GCA_002147935.1_ASM214793v1_BGSC_4BV1	unknown
	Bth	GCA_002147965.1_ASM214796v1_BGSC_4BW1	unknown
	Bth	GCA_002148015.1_ASM214801v1_BGSC_4BS1	soil	soil
	Bth	GCA_002148025.1_ASM214802v1_BGSC_4AH1	soil	soil
	Bth	GCA_002148045.1_ASM214804v1_BGSC_4CF1	soil	soil
	Bth	GCA_002148105.1_ASM214810v1_h16	unknown
	Bth	GCA_002148155.1_ASM214815v1_T30001	Diptera	animal_insect_Diptera
	Bth	GCA_002184245.1_ASM218424v1_YGd22-03	soil	soil
	Bth	GCA_002243685.1_ASM224368v1_ATCC_10792	Lepidoptera_Ephestia kühniella	animal_insect_Lepidoptera
	Bto	GCA_002555405.1_ASM255540v1_AFS018451	soybean core	plant core
	Bto	GCA_002557005.1_ASM255700v1_AFS026137	soybean core	plant core
	Bto	GCA_002557515.1_ASM255751v1_AFS021349	corn core	plant core
	Bto	GCA_002569445.1_ASM256944v1_AFS083176	soybean root	plant root
	Bto	GCA_002572295.1_ASM257229v1_AFS066620	soybean core	plant core
	Bto	GCA_002573545.1_ASM257354v1_AFS094862	soil	soil
	Bto	GCA_002578965.1_ASM257896v1_AFS057443	soybean core	plant core
	Bto	GCA_002580865.1_ASM258086v1_AFS045461	soybean core	plant core
	Bto	GCA_002589595.1_ASM258959v1_AFS033477	corn core	plant core
