# Supplementary material for: The CRISPR-Cas systems were selectively inactivated during evolution of Bacillus cereus group for adaptation to diverse environments
Source: ISME J. 2020 Mar 4;14(6):1479–93. doi: 10.1038/s41396-020-0623-5 (PMC7242445; doi:10.1038/s41396-020-0623-5)
Supplement: Supplementary file 8 — Table S3 [file 41396_2020_623_MOESM8_ESM.xls]

## Sheet: complete_CRISPR-Cas
Bac_name	Sum	IS1_combined.curated	IS1_ORF1.original	IS1_ORF2.original	IS110.curated	IS200_IS605.curated	IS21_combined.original	IS21_ORF1.curated	IS21_ORF2.curated	IS256.pfam	IS3_IS150_combined.original	IS3_IS150_ORF1.original	IS3_IS150_ORF2.curated	IS3_IS2_combined.curated	IS3_IS2_ORF2.curated	IS3_IS3_combined.original	IS3_IS3_ORF1.curated	IS3_IS3_ORF1.original	IS3_IS3_ORF2.curated	IS3_IS407_combined.original	IS3_IS407_ORF2.curated	IS3_IS51_combined.original	IS3_IS51_ORF1.original	IS3_IS51_ORF2.curated	IS30.curated	IS4.original	IS481.original	IS5_IS1031.curated	IS5_IS427_combined.original	IS5_IS5.curated	IS5_IS903.curated	IS5_ISL2.curated	IS6.curated	IS630.original	IS66_combined.original	IS66_ORF2.original	IS66_ORF3.curated	IS91.curated	IS982.curated	IS982.original	ISAs1.curated	ISL3.curated	Tn3.curated	Tn3.original	Tn3.pfam
B.ce_Bce_GCA_000290835.1_Baci_cere_VD115_V1_genomic_com	52	0	0	0	2	2	0	0	1	0	30	2	0	0	0	0	0	0	0	0	0	0	0	0	0	11	0	0	0	0	0	0	3	0	0	0	0	0	0	0	0	0	0	0	1
B.ce_Bce_GCA_000290915.1_Baci_cere_VD048_V1_genomic_com	54	0	0	0	0	0	0	0	0	0	19	4	0	0	0	1	0	0	0	0	0	0	0	0	0	9	0	2	0	0	0	0	17	0	0	0	0	0	0	0	0	0	0	0	2
B.cy_GCA_002250885.1_ASM225088v1_CH_38_com	57	0	0	0	2	0	5	1	1	2	13	2	0	0	0	9	0	0	0	0	0	0	0	0	3	6	0	0	0	7	0	0	6	0	0	0	0	0	0	0	0	0	0	0	0
B.cy_GCA_002250965.1_ASM225096v1_CH_4_com	57	0	0	0	2	0	5	1	1	2	13	2	0	0	0	9	0	0	0	0	0	0	0	0	3	6	0	0	0	7	0	0	6	0	0	0	0	0	0	0	0	0	0	0	0
B.cy_GCA_002251005.1_ASM225100v1_CH_39_com	57	0	0	0	2	0	5	1	1	2	13	2	0	0	0	9	0	0	0	0	0	0	0	0	3	6	0	0	0	7	0	0	6	0	0	0	0	0	0	0	0	0	0	0	0
B.cy_GCA_002251025.1_ASM225102v1_CH_15_com	57	0	0	0	2	0	5	1	1	2	13	2	0	0	0	9	0	0	0	0	0	0	0	0	3	6	0	0	0	7	0	0	6	0	0	0	0	0	0	0	0	0	0	0	0
B.cy_GCA_002251045.1_ASM225104v1_CH_2_com	57	0	0	0	2	0	5	1	1	2	13	2	0	0	0	9	0	0	0	0	0	0	0	0	3	6	0	0	0	7	0	0	6	0	0	0	0	0	0	0	0	0	0	0	0
B.cy_GCA_002251115.1_ASM225111v1_CH_3_com	57	0	0	0	2	0	5	1	1	2	13	2	0	0	0	9	0	0	0	0	0	0	0	0	3	6	0	0	0	7	0	0	6	0	0	0	0	0	0	0	0	0	0	0	0
B.ps_GCA_000161455.1_ASM16145v1_DSM_12442_com	63	0	0	0	2	1	0	0	0	0	8	2	0	0	0	2	0	0	0	0	0	0	0	0	0	18	0	0	0	0	0	0	22	0	4	0	0	0	0	0	0	0	0	0	4
B.ps_GCA_002158195.1_ASM215819v1_FSL_K6-0042_com	64	0	0	0	4	1	2	0	1	0	9	2	4	0	0	2	0	0	0	0	0	0	0	0	0	12	0	0	0	2	0	0	23	0	0	0	0	0	0	0	0	0	0	0	2
B.ps_GCA_002550145.1_ASM255014v1_AFS098856_com	67	0	0	0	3	1	0	0	0	0	9	2	0	0	0	2	0	0	0	0	0	0	0	0	0	18	0	0	0	0	0	0	24	0	4	0	0	0	0	0	0	0	0	0	4
B.ps_GCA_002552375.1_ASM255237v1_AFS095077_com	53	0	0	0	2	2	0	0	0	0	11	3	3	0	0	2	0	0	0	0	0	0	0	0	0	11	0	0	0	0	0	0	15	0	2	0	0	0	0	0	0	0	0	0	2
B.ps_GCA_002554825.1_ASM255482v1_AFS018975_com	64	0	0	0	4	2	1	0	0	0	8	2	1	0	0	2	0	0	0	0	0	0	0	0	0	12	0	0	0	3	0	0	23	0	0	0	0	0	0	0	0	1	0	0	5
B.ps_GCA_002555615.1_ASM255561v1_AFS009709_com	57	0	0	0	2	2	0	0	0	0	11	3	2	0	0	3	0	0	0	0	0	0	0	0	0	9	0	0	0	0	0	0	20	0	3	0	0	0	0	0	0	0	0	0	2
B.ps_GCA_002555725.1_ASM255572v1_AFS008599_com	67	0	0	0	1	0	0	0	0	0	6	3	0	0	0	3	0	0	0	0	0	0	0	0	0	21	0	0	0	0	0	0	26	0	3	0	0	0	0	0	0	0	0	0	4
B.ps_GCA_002556205.1_ASM255620v1_AFS000475_com	63	0	0	0	2	2	0	0	0	0	13	4	3	0	0	2	0	0	0	0	0	0	0	0	0	11	0	0	0	0	0	0	21	0	3	0	0	0	0	0	0	0	0	0	2
B.ps_GCA_002556345.1_ASM255634v1_AFS004741_com	54	0	0	0	2	2	0	0	0	0	10	3	2	0	0	3	0	0	0	0	0	0	0	0	0	8	0	0	0	0	0	0	19	0	3	0	0	0	0	0	0	0	0	0	2
B.ps_GCA_002556385.1_ASM255638v1_AFS003288_com	72	0	0	0	2	1	0	0	1	0	10	3	1	0	0	3	0	0	0	0	0	0	0	0	0	18	0	0	0	0	0	0	28	0	1	0	0	0	0	0	0	0	0	0	4
B.ps_GCA_002556975.1_ASM255697v1_AFS026857_com	62	0	0	0	2	2	0	0	0	0	13	3	3	0	0	2	0	0	0	0	0	0	0	0	0	9	0	0	0	0	0	0	24	0	2	0	0	0	0	0	0	0	0	0	2
B.ps_GCA_002557535.1_ASM255753v1_AFS022225_com	64	0	0	0	2	2	0	0	1	0	13	5	2	0	0	2	0	0	0	0	0	0	0	0	0	10	0	0	0	0	0	0	23	0	2	0	0	0	0	0	0	0	0	0	2
B.ps_GCA_002557835.1_ASM255783v1_AFS028766_com	65	0	0	0	4	1	0	0	0	0	9	2	0	0	0	2	0	0	0	0	0	0	0	0	0	17	0	0	0	0	0	0	22	0	4	0	0	0	0	0	0	0	0	0	4
B.ps_GCA_002568975.1_ASM256897v1_AFS088703_com	63	0	0	0	2	2	0	0	1	0	13	3	3	0	0	2	0	0	0	0	0	0	0	0	0	12	0	0	0	0	0	0	20	0	3	0	0	0	0	0	0	0	0	0	2
B.ps_GCA_002569005.1_ASM256900v1_AFS088632_com	60	0	0	0	2	2	0	0	0	0	13	3	3	0	0	2	0	0	0	0	0	0	0	0	0	10	0	0	0	0	0	0	20	0	3	0	0	0	0	0	0	0	0	0	2
B.ps_GCA_002569075.1_ASM256907v1_AFS086794_com	63	0	0	0	1	1	0	0	1	0	8	1	2	0	0	3	0	0	0	0	0	0	0	0	0	14	0	0	0	0	0	0	22	0	8	0	0	0	0	0	0	0	0	0	2
B.ps_GCA_002569225.1_ASM256922v1_AFS077796_com	64	0	0	0	1	1	0	0	1	0	7	1	3	0	0	3	0	0	0	0	0	0	0	0	0	14	0	0	0	0	0	0	23	0	8	0	0	0	0	0	0	0	0	0	2
B.ps_GCA_002569705.1_ASM256970v1_AFS079122_com	66	0	0	0	2	2	0	0	1	0	13	4	3	0	0	2	0	0	0	0	0	0	0	0	0	11	0	0	0	0	0	0	23	0	3	0	0	0	0	0	0	0	0	0	2
B.ps_GCA_002572065.1_ASM257206v1_AFS064122_com	69	0	0	0	2	1	0	0	1	0	8	2	2	0	0	1	0	0	0	0	0	0	0	0	0	12	0	0	0	1	0	0	33	0	3	0	0	0	0	0	0	0	0	0	3
B.ps_GCA_002572385.1_ASM257238v1_AFS062349_com	63	0	0	0	1	1	0	0	1	0	8	1	2	0	0	3	0	0	0	0	0	0	0	0	0	15	0	0	0	0	0	0	21	0	8	0	0	0	0	0	0	0	0	0	2
B.ps_GCA_002572465.1_ASM257246v1_AFS060037_com	69	0	0	0	4	2	1	0	0	0	8	2	0	0	0	1	0	0	0	0	0	0	0	0	0	17	0	0	0	2	0	0	26	0	0	0	0	0	0	0	0	1	0	0	5
B.ps_GCA_002579115.1_ASM257911v1_AFS056801_com	53	0	0	0	2	2	0	0	1	0	10	3	2	0	0	3	0	0	0	0	0	0	0	0	0	6	0	0	0	0	0	0	19	0	3	0	0	0	0	0	0	0	0	0	2
B.ps_GCA_002579165.1_ASM257916v1_AFS056690_com	61	0	0	0	2	2	0	0	0	0	12	4	2	0	0	3	0	0	0	0	0	0	0	0	0	11	0	0	0	0	0	0	20	0	3	0	0	0	0	0	0	0	0	0	2
B.ps_GCA_002579975.1_ASM257997v1_AFS052781_com	60	0	0	0	2	2	0	0	0	0	13	4	2	0	0	2	0	0	0	0	0	0	0	0	0	9	0	0	0	0	0	0	21	0	3	0	0	0	0	0	0	0	0	0	2
B.ps_GCA_002581425.1_ASM258142v1_AFS049531_com	65	0	0	0	2	2	0	0	0	0	13	3	3	0	0	2	0	0	0	0	0	0	0	0	0	11	0	0	0	0	0	0	25	0	2	0	0	0	0	0	0	0	0	0	2
B.ps_GCA_002582195.1_ASM258219v1_AFS040503_com	59	0	0	0	2	2	0	0	1	0	13	3	2	0	0	2	0	0	0	0	0	0	0	0	0	8	0	0	0	0	0	0	21	0	3	0	0	0	0	0	0	0	0	0	2
B.ps_GCA_002583865.1_ASM258386v1_AFS037117_com	59	0	0	0	1	0	0	0	0	0	6	3	0	0	0	3	0	0	0	0	0	0	0	0	0	18	0	0	0	0	0	0	20	0	3	0	0	0	0	0	0	0	0	0	5
B.th_GCA_001595725.1_ASM159572v1_Bt185_com	64	0	0	0	1	5	0	0	0	0	30	7	1	0	0	2	0	1	1	0	0	0	0	0	0	12	0	0	0	0	0	0	0	0	0	0	0	0	0	2	0	0	0	0	2
B.th_GCA_002146755.1_ASM214675v1_BGSC_4BP1_com	65	0	0	0	6	1	0	0	0	0	29	18	0	0	0	0	0	0	0	0	0	0	0	0	0	9	0	0	0	0	0	0	1	0	0	0	0	0	0	0	0	0	0	0	1
B.th_GCA_002147905.1_ASM214790v1_BGSC_4BN1_com	68	0	0	0	6	1	0	0	0	0	29	19	0	0	0	0	0	0	0	0	0	0	0	0	0	11	0	0	0	0	0	0	1	0	0	0	0	0	0	0	0	0	0	0	1
B.th_GCA_002558015.1_ASM255801v1_AFS013213_com	47	0	0	0	2	0	3	0	2	1	7	1	2	0	0	0	0	0	0	0	0	0	0	0	0	12	0	0	0	1	0	0	8	1	0	0	0	0	0	1	0	0	0	1	5
B.th_GCA_002558525.1_ASM255852v1_AFS005140_com	51	0	0	0	2	0	3	0	2	1	7	1	2	0	0	0	0	0	0	0	0	0	0	0	0	13	0	0	0	1	0	0	10	1	0	0	0	0	0	1	0	0	0	1	6
B.th_GCA_002564505.1_ASM256450v1_AFS088016_com	48	0	0	0	2	0	3	0	2	1	7	1	2	0	0	0	0	0	0	0	0	0	0	0	0	12	0	0	0	1	0	0	8	1	0	0	0	0	0	1	0	0	0	1	6
B.th_GCA_002571305.1_ASM257130v1_AFS059039_com	46	0	0	0	2	0	3	0	2	1	7	1	2	0	0	0	0	0	0	0	0	0	0	0	0	11	0	0	0	1	0	0	8	1	0	0	0	0	0	1	0	0	0	1	5
B.th_GCA_002893515.1_ASM289351v1_78-2_com	52	0	0	0	4	1	2	0	0	0	12	6	1	0	0	2	0	1	1	0	0	1	0	0	1	13	0	0	0	0	0	0	0	0	0	0	0	0	0	3	0	2	0	0	2
Bce_com_GCA_000290735.1	153	0	0	0	0	1	0	0	0	0	26	26	13	0	0	19	24	0	13	0	0	0	0	13	0	7	6	0	0	0	0	0	0	5	0	0	0	0	0	0	0	0	0	0	0
Bce_com_GCA_000290775.1	139	0	0	0	1	1	0	0	0	0	23	23	10	0	0	13	13	0	9	5	1	9	0	9	0	6	3	0	0	0	0	0	2	2	0	0	0	0	0	0	0	0	6	0	3
Bce_com_GCA_001583875.1	32	0	0	0	0	1	0	0	0	0	5	6	2	0	0	2	2	0	2	1	0	3	0	2	0	5	0	0	0	1	0	0	0	0	0	0	0	0	0	0	0	0	0	0	0
Bce_com_GCA_002021445.1	49	0	0	0	3	1	0	0	0	0	8	8	4	0	0	4	4	0	4	3	0	5	0	4	0	1	0	0	0	0	0	0	0	0	0	0	0	0	0	0	0	0	0	0	0
Bce_com_GCA_002550705.1	70	0	0	0	3	0	0	0	0	0	11	11	6	0	0	7	7	0	5	0	0	5	0	5	0	7	0	0	0	0	0	0	1	2	0	0	0	0	0	0	0	0	0	0	0
Bce_com_GCA_002552015.1	52	0	0	0	0	0	0	0	0	0	9	9	5	0	0	4	4	0	4	1	0	5	0	4	0	5	0	0	0	0	0	0	2	0	0	0	0	0	0	0	0	0	0	0	0
Bce_com_GCA_002552335.1	81	0	0	0	2	3	0	0	0	0	12	13	6	0	0	8	9	0	6	3	0	7	0	6	0	5	0	0	0	0	0	0	0	1	0	0	0	0	0	0	0	0	0	0	0
Bce_com_GCA_002552635.1	74	0	0	0	2	0	0	0	0	0	11	12	5	0	0	7	9	0	5	4	1	6	0	5	0	6	0	0	0	0	0	0	0	1	0	0	0	0	0	0	0	0	0	0	0
Bce_com_GCA_002558665.1	129	0	0	0	1	3	0	0	0	0	22	19	9	0	0	14	14	0	8	3	1	8	0	7	0	10	2	0	0	1	0	0	6	1	0	0	0	0	0	0	0	0	0	0	0
Bce_com_GCA_002558745.1	95	0	0	0	3	2	0	0	0	0	14	15	7	0	0	10	11	0	7	4	0	8	0	7	0	3	2	0	0	0	0	0	0	2	0	0	0	0	0	0	0	0	0	0	0
Bce_com_GCA_002559125.1	31	0	0	0	1	2	0	0	1	0	2	3	1	0	0	1	1	0	1	1	0	2	0	1	0	7	0	0	0	0	0	0	1	0	0	0	0	0	0	0	0	0	2	2	2
Bce_com_GCA_002559565.1	160	0	0	0	4	6	0	0	0	0	24	26	12	0	0	16	12	6	12	6	0	14	0	12	0	6	2	0	0	0	0	0	0	2	0	0	0	0	0	0	0	0	0	0	0
Bce_com_GCA_002560955.1	42	0	0	0	0	1	0	0	0	0	7	7	4	0	0	3	3	0	3	1	0	4	0	3	0	4	0	0	0	0	0	0	2	0	0	0	0	0	0	0	0	0	0	0	0
Bce_com_GCA_002561535.1	71	0	0	0	2	3	0	0	0	0	11	12	5	0	0	7	8	0	5	3	0	6	0	5	0	3	0	0	0	0	0	0	0	1	0	0	0	0	0	0	0	0	0	0	0
Bce_com_GCA_002561925.1	87	0	0	0	4	1	0	0	1	0	16	14	7	0	0	8	6	0	6	0	0	6	0	5	0	7	0	0	0	1	0	0	4	1	0	0	0	0	0	0	0	0	0	0	0
Bce_com_GCA_002562585.1	75	0	0	0	2	3	0	0	0	0	11	12	5	0	0	7	8	0	5	3	0	6	0	5	0	7	0	0	0	0	0	0	0	1	0	0	0	0	0	0	0	0	0	0	0
Bce_com_GCA_002563225.1	63	0	0	0	3	1	0	0	1	0	10	8	6	0	0	6	5	0	5	1	1	4	0	4	0	7	0	0	0	0	0	0	1	0	0	0	0	0	0	0	0	0	0	0	0
Bce_com_GCA_002564815.1	59	0	0	0	1	2	0	0	0	0	4	4	2	0	0	3	3	0	2	0	0	2	0	2	0	7	0	0	0	0	0	0	21	1	1	0	1	0	0	0	0	0	0	0	3
Bce_com_GCA_002564865.1	46	0	0	0	3	1	0	0	0	0	7	7	4	0	0	3	3	0	3	0	0	3	0	3	0	8	0	0	0	0	0	0	1	0	0	0	0	0	0	0	0	0	0	0	0
Bce_com_GCA_002565115.1	33	0	0	0	3	1	0	0	0	0	5	5	3	0	0	2	2	0	2	0	0	2	0	2	0	4	0	0	0	0	0	0	2	0	0	0	0	0	0	0	0	0	0	0	0
Bce_com_GCA_002566115.1	103	0	0	0	3	1	2	1	1	0	13	12	7	0	0	8	9	0	7	1	1	7	0	7	3	6	1	0	0	0	0	0	3	2	1	1	1	0	0	0	0	1	1	1	2
Bce_com_GCA_002567465.1	46	0	0	0	3	0	0	0	1	0	7	8	4	0	0	3	3	0	3	0	0	3	0	3	0	7	0	0	0	0	0	0	1	0	0	0	0	0	0	0	0	0	0	0	0
Bce_com_GCA_002567675.1	51	0	0	0	3	1	0	0	0	0	8	8	4	0	0	4	4	0	4	0	0	3	0	3	0	8	0	0	0	0	0	0	1	0	0	0	0	0	0	0	0	0	0	0	0
Bce_com_GCA_002571855.1	58	0	0	0	0	1	0	0	0	0	10	10	5	0	0	5	6	0	4	1	0	5	0	4	0	4	1	0	0	0	0	0	2	0	0	0	0	0	0	0	0	0	0	0	0
Bce_com_GCA_002576275.1	69	0	0	0	3	1	0	0	1	0	10	10	6	0	0	6	6	0	5	0	0	5	0	5	0	8	0	0	0	1	0	0	1	1	0	0	0	0	0	0	0	0	0	0	0
Bce_com_GCA_002576345.1	43	0	0	0	0	1	0	0	0	0	7	7	4	0	0	3	3	0	3	1	0	4	0	3	0	5	0	0	0	0	0	0	2	0	0	0	0	0	0	0	0	0	0	0	0
Bce_com_GCA_002577455.1	63	0	0	0	3	1	0	0	1	0	10	8	6	0	0	6	5	0	5	1	1	4	0	4	0	7	0	0	0	0	0	0	1	0	0	0	0	0	0	0	0	0	0	0	0
Bce_com_GCA_002577465.1	76	0	0	0	2	2	0	0	0	0	11	12	5	0	0	7	8	0	5	3	0	6	0	5	0	6	0	0	0	0	0	0	1	0	0	0	0	0	0	0	0	0	1	1	1
Bce_com_GCA_002578045.1	84	0	0	0	3	1	2	1	1	0	11	10	5	0	0	6	7	0	5	1	1	5	0	5	1	5	1	0	0	0	0	0	3	2	1	1	1	0	0	0	0	1	1	1	2
Bce_com_GCA_002585165.1	80	0	0	0	2	3	0	0	0	0	12	13	6	0	0	8	9	0	6	3	0	7	0	6	0	4	0	0	0	0	0	0	0	1	0	0	0	0	0	0	0	0	0	0	0
Bce_com_GCA_002585785.1	37	0	0	0	3	1	0	0	1	0	5	7	2	0	0	2	2	0	2	0	0	2	0	2	0	7	0	0	0	0	0	0	1	0	0	0	0	0	0	0	0	0	0	0	0
Bce_com_GCA_900094855.1	36	0	0	0	0	2	0	0	0	0	4	4	2	0	0	2	3	0	2	1	0	2	0	2	0	7	1	0	0	0	0	0	1	0	0	0	0	0	0	0	0	0	1	1	1
Bcy_com_GCA_001050335.1	163	0	0	0	0	0	2	2	0	2	17	11	12	0	0	20	21	0	13	3	0	18	6	12	5	3	3	0	0	7	0	0	5	0	0	0	0	0	0	0	0	1	0	0	0
Bcy_com_GCA_002250905.1	150	0	0	0	0	0	2	1	1	2	19	11	12	0	0	17	18	0	13	3	0	15	3	12	3	3	3	0	0	6	0	0	5	0	0	0	0	0	0	0	0	1	0	0	0
Bcy_com_GCA_002250925.1	151	0	0	0	0	0	2	1	1	2	19	11	12	0	0	17	18	0	13	3	0	15	3	12	3	3	3	0	0	7	0	0	5	0	0	0	0	0	0	0	0	1	0	0	0
Bcy_com_GCA_002251055.1	152	1	1	0	0	0	2	1	1	2	19	11	12	0	0	17	18	0	13	3	0	15	3	12	3	3	3	0	0	6	0	0	5	0	0	0	0	0	0	0	0	1	0	0	0
Bcy_com_GCA_900094915.1	94	0	0	0	2	0	8	3	5	2	8	6	6	0	0	9	10	0	7	2	0	6	1	5	2	6	0	0	0	0	0	0	6	0	0	0	0	0	0	0	0	0	0	0	0
Bcy_com_GCA_900095655.1	51	0	0	0	2	2	3	1	1	3	4	3	4	0	0	5	4	0	5	0	0	3	0	3	3	2	0	0	0	1	0	0	2	0	0	0	0	0	0	0	0	0	0	0	0
Bmy_com_GCA_002014535.1	86	0	0	0	2	2	0	1	0	0	7	7	4	0	0	5	5	0	4	1	1	4	0	4	0	9	1	0	0	0	0	0	23	1	0	0	0	0	0	0	0	0	2	1	2
Bps_com_GCA_002551005.1	89	0	0	0	1	1	6	2	4	0	8	4	5	0	0	10	9	0	4	2	1	5	2	3	0	10	1	0	0	4	0	0	3	0	1	1	1	0	0	0	0	0	0	0	1
Bps_com_GCA_002569875.1	129	0	0	0	2	1	0	0	0	0	14	11	9	0	0	13	16	0	10	2	1	10	1	8	0	3	3	0	0	0	0	0	15	3	2	2	0	0	0	0	0	0	1	1	1
Bth_com_GCA_001968805.1	53	0	0	0	0	4	0	0	0	0	8	9	4	0	0	6	6	0	4	2	0	3	0	3	0	3	0	0	0	0	0	0	0	1	0	0	0	0	0	0	0	0	0	0	0
Bth_com_GCA_002146445.1	105	0	0	0	2	5	0	1	0	0	16	16	9	0	0	9	9	0	7	1	0	8	0	7	0	8	0	0	0	0	0	0	1	2	0	0	0	0	0	0	0	0	1	1	2
Bth_com_GCA_002146545.1	106	0	0	0	2	5	0	1	0	0	16	17	9	0	0	9	9	0	7	1	0	8	0	7	0	8	0	0	0	0	0	0	1	2	0	0	0	0	0	0	0	0	1	1	2
Bth_com_GCA_002147055.1	143	0	0	0	1	4	0	0	0	0	24	21	12	0	0	17	18	0	12	2	1	11	0	10	0	2	1	0	0	0	0	0	3	4	0	0	0	0	0	0	0	0	0	0	0
Bth_com_GCA_002562205.1	11	0	0	0	1	2	0	0	0	0	0	1	0	0	0	0	0	0	0	0	0	0	0		0	6	0	0	0	1	0	0	0	0	0	0	0	0	0	0	0	0	0	0	0
Bth_com_GCA_002565105.1	135	0	0	0	0	2	0	1	0	0	17	15	10	0	0	13	14	0	10	3	2	12	1	8	0	13	2	0	0	1	0	0	4	1	0	0	0	0	0	0	0	0	2	2	2
Bth_com_GCA_002574265.1	74	0	0	0	2	1	0	0	0	2	11	9	6	0	0	7	8	0	5	0	0	4	0	4	0	9	1	0	0	1	0	0	0	1	0	0	0	0	0	0	0	0	1	1	1
Bth_com_GCA_002586085.1	113	0	0	0	2	0	5	2	3	1	10	8	7	0	0	8	8	0	6	1	1	6	1	5	0	10	2	0	1	1	0	0	6	1	0	0	0	0	2	0	0	0	5	5	6
Bto_com_GCA_002550355.1	95	0	0	0	0	1	1	0	1	0	13	12	8	0	0	10	11	0	7	3	0	7	0	7	0	5	2	0	0	1	0	0	3	3	0	0	0	0	0	0	0	0	0	0	0
Bto_com_GCA_002581275.1	23	0	0	0	0	1	0	0	0	0	3	3	1	0	0	1	1	0	1	1	0	1	0	1	0	3	0	0	0	0	0	0	0	0	0	0	0	0	0	0	0	0	2	2	2

## Sheet: incomplete_CRISPR-Cas
Bac_name	Sum	IS1_combined.curated	IS1_ORF1.original	IS1_ORF2.original	IS110.curated	IS200_IS605.curated	IS21_combined.original	IS21_ORF1.curated	IS21_ORF2.curated	IS256.pfam	IS3_IS150_combined.original	IS3_IS150_ORF1.original	IS3_IS150_ORF2.curated	IS3_IS2_combined.curated	IS3_IS2_ORF2.curated	IS3_IS3_combined.original	IS3_IS3_ORF1.curated	IS3_IS3_ORF1.original	IS3_IS3_ORF2.curated	IS3_IS407_combined.original	IS3_IS407_ORF2.curated	IS3_IS51_combined.original	IS3_IS51_ORF1.original	IS3_IS51_ORF2.curated	IS30.curated	IS4.original	IS481.original	IS5_IS1031.curated	IS5_IS427_combined.original	IS5_IS5.curated	IS5_IS903.curated	IS5_ISL2.curated	IS6.curated	IS630.original	IS66_combined.original	IS66_ORF2.original	IS66_ORF3.curated	IS91.curated	IS982.curated	IS982.original	ISAs1.curated	ISL3.curated	Tn3.curated	Tn3.original	Tn3.pfam
B.ce_GCA_000290975.2_Baci_cere_VD142_V2_genomic_incom	69	0	0	0	1	2	0	0	0	0	16	14	0	0	0	1	0	0	0	0	0	0	0	0	0	24	0	1	0	0	0	0	9	0	0	0	0	0	0	0	0	0	0	0	1
B.ce_GCA_000293705.1_Baci_cere_HuA2-1_V1_genomic_incom	97	0	0	0	4	2	0	0	0	0	33	4	0	0	0	9	0	0	0	0	0	0	0	0	0	21	0	1	0	0	0	0	19	0	0	0	0	0	0	0	0	0	0	0	4
B.ce_GCA_000399045.1_Baci_cere_VDM019_V1_genomic_incom	61	0	0	0	0	1	0	0	0	0	7	1	1	0	0	1	0	0	0	0	0	0	0	0	0	16	0	0	0	0	0	0	32	0	0	0	0	0	0	0	0	0	0	0	2
B.ce_GCA_000399345.1_Baci_cere_BMG1_7_V1_genomic_incom	142	0	0	0	22	5	30	0	0	0	38	19	1	0	0	0	0	0	0	0	0	0	0	0	0	21	0	0	0	1	0	0	2	0	0	0	0	0	0	0	0	0	0	1	2
B.ce_GCA_000399365.1_Baci_cere_HuB13-1_V1_genomic_incom	150	0	0	0	13	4	44	0	0	0	37	18	1	0	0	0	0	0	0	0	0	0	0	0	0	24	0	0	0	1	0	0	3	0	0	0	0	0	0	0	0	0	0	1	4
B.ce_GCA_000399385.1_Baci_cere_VD131_V1_genomic_incom	79	0	0	0	3	1	0	0	0	0	36	17	0	0	0	0	0	0	0	0	0	0	0	0	0	18	0	0	0	0	0	0	2	0	0	0	0	0	0	0	0	0	0	0	2
B.ce_GCA_000399465.1_Baci_cere_VDM053_V1_genomic_incom	95	0	1	0	1	2	0	0	1	0	46	3	0	0	0	1	0	0	0	0	0	0	0	0	0	7	0	0	0	0	0	0	31	0	0	0	0	0	0	0	0	0	0	0	2
B.ce_GCA_000399505.1_Baci_cere_ISP2954_V1_genomic_incom	162	0	0	0	26	4	42	0	0	0	37	17	1	0	0	0	0	0	0	0	0	0	0	0	0	24	0	0	0	1	0	0	3	0	0	0	0	0	0	0	0	0	0	1	6
B.ce_GCA_001044855.1_ASM104485v1_genomic_incom	248	0	0	0	7	3	20	4	3	0	104	34	2	0	0	12	0	0	0	0	0	0	0	0	0	19	0	0	0	29	0	0	1	0	0	0	0	0	0	0	0	0	0	1	9
B.my_GCA_000746925.1_BHP_1_BHP_incom	96	0	0	0	4	0	0	0	0	0	30	10	0	0	0	1	0	0	0	0	0	0	0	0	0	9	0	0	0	11	0	0	26	0	0	0	0	0	0	0	0	0	0	0	5
B.th_GCA_000193355.1_ASM19335v1_genomic_incom	77	0	0	0	16	3	22	0	3	0	10	1	2	0	0	0	0	0	0	0	0	0	0	0	0	14	0	0	0	1	0	0	1	0	0	0	0	0	0	0	0	0	0	0	4
B.th_GCA_000341665.1_ASM34166v1_genomic_incom	112	0	0	0	18	6	34	0	3	0	12	3	3	0	0	0	0	0	0	0	0	0	0	0	0	23	0	0	0	1	0	0	1	0	0	0	0	0	0	0	0	0	0	0	8
B.th_GCA_000688795.1_ASM68879v1_YBT-1520_incom	184	0	0	0	20	4	48	0	0	0	38	19	1	0	0	0	0	0	0	0	0	0	0	0	0	41	0	0	0	1	0	0	2	0	0	0	0	0	0	0	0	0	0	3	7
B.th_GCA_000717535.1_ASM71753v1_HD-1_incom	189	0	0	0	27	4	43	0	0	0	38	19	1	0	0	0	0	0	0	0	0	0	0	0	0	38	0	0	0	1	0	0	2	0	0	0	0	0	0	0	0	0	1	3	12
B.th_GCA_000747545.1_ASM74754v1_YBT-1520_incom	177	0	0	0	18	4	45	0	0	0	38	18	1	0	0	0	0	0	0	0	0	0	0	0	0	39	0	0	0	1	0	0	2	0	0	0	0	0	0	0	0	0	0	4	7
B.th_GCA_000803665.1_ASM80366v1_HD-29_incom	156	0	0	0	11	3	22	2	1	0	66	21	1	0	0	4	0	0	0	0	0	0	0	0	0	12	0	0	0	5	0	0	1	0	0	0	0	0	0	0	0	0	0	2	5
B.th_GCA_000835235.1_ASM83523v1_HD1_incom	215	0	0	0	31	4	59	0	0	0	40	19	1	0	0	0	0	0	0	0	0	0	0	0	0	43	0	0	0	1	0	0	2	0	0	0	0	0	0	0	0	0	1	6	8
B.th_GCA_001017635.1_ASM101763v1_YC-10_incom	193	0	0	0	25	4	49	0	0	0	40	19	1	0	0	0	0	0	0	0	0	0	0	0	0	40	0	0	0	1	0	0	2	0	0	0	0	0	0	0	0	0	0	5	7
B.th_GCA_001420855.1_ASM142085v1_YWC2-8_incom	155	0	0	0	22	1	39	0	0	0	35	16	0	0	0	0	0	0	0	0	0	0	0	0	0	32	0	0	0	0	0	0	0	0	0	0	0	0	0	0	0	0	0	4	6
B.th_GCA_001548175.1_ASM154817v1_tolworthi_incom	265	0	0	0	22	5	49	0	2	0	56	51	1	0	0	1	0	0	0	0	0	0	0	0	0	74	0	0	0	0	0	0	0	0	0	0	0	0	0	0	0	0	0	0	4
B.th_GCA_001618665.1_ASM161866v1_Bc601_incom	148	0	0	0	22	0	35	0	0	0	34	16	0	0	0	0	0	0	0	0	0	0	0	0	0	30	0	0	0	0	0	0	0	0	0	0	0	0	0	0	0	0	0	3	8
B.th_GCA_002146325.1_ASM214632v1_BGSC_4AC1_incom	137	0	0	0	11	3	2	0	1	0	26	1	0	0	0	6	0	0	3	0	0	0	0	0	0	25	0	3	2	0	0	0	23	0	1	0	0	0	0	18	0	0	1	0	11
B.th_GCA_002146365.1_ASM214636v1_BGSC_4AF1_incom	94	0	0	0	5	0	0	0	0	0	44	27	0	0	0	0	0	0	1	0	0	0	0	0	0	3	0	0	0	0	0	0	10	1	0	0	0	0	0	0	0	1	0	0	2
B.th_GCA_002147155.1_ASM214715v1_BGSC_4J2_incom	213	0	0	0	5	5	28	4	3	0	101	33	2	0	0	11	0	0	0	0	0	0	0	0	0	12	0	0	0	3	0	0	1	0	0	0	0	0	0	0	0	0	0	1	4
B.th_GCA_002147165.1_ASM214716v1_BGSC_4J1_incom	229	0	0	0	11	1	29	1	3	0	98	25	2	0	0	12	0	0	0	0	0	0	0	0	0	28	0	0	0	5	0	0	1	0	0	0	0	0	0	0	0	0	0	1	12
B.th_GCA_002147185.1_ASM214718v1_BGSC_4J3_incom	249	0	0	0	14	3	34	8	3	0	102	33	2	0	0	12	0	0	0	0	0	0	0	0	0	23	0	0	0	3	0	0	1	0	0	0	0	0	0	0	0	0	0	1	10
B.th_GCA_002147235.1_ASM214723v1_BGSC_4J4_incom	214	0	0	0	8	1	10	6	4	0	114	34	2	0	0	13	0	0	0	0	0	0	0	0	0	13	0	0	2	2	0	0	1	0	0	0	0	0	0	0	0	0	0	0	4
B.th_GCA_002147245.1_ASM214724v1_BGSC_4L3_incom	177	0	0	0	21	6	40	0	0	0	53	33	1	0	0	0	0	0	0	0	0	0	0	0	0	10	0	0	0	1	0	0	3	0	0	0	0	0	0	0	0	0	0	3	6
B.th_GCA_002147255.1_ASM214725v1_BGSC_4J5_incom	191	0	0	0	10	5	58	0	1	0	43	19	1	0	0	0	0	0	0	0	0	0	0	0	0	47	0	0	0	0	0	0	0	0	0	0	0	0	0	0	0	0	0	1	6
B.th_GCA_002147435.1_ASM214743v1_BGSC_4X1_incom	192	0	0	0	30	5	38	0	0	0	60	36	1	0	0	0	0	0	0	0	0	0	0	0	0	9	0	0	0	1	0	0	4	0	0	0	0	0	0	0	0	0	0	2	6
B.th_GCA_002147535.1_ASM214753v1_HD5_incom	191	0	0	0	11	5	58	0	1	0	42	19	1	0	0	0	0	0	0	0	0	0	0	0	0	47	0	0	0	0	0	0	0	0	0	0	0	0	0	0	0	0	0	1	6
B.th_GCA_002147555.1_ASM214755v1_I13_incom	250	0	0	0	16	3	34	8	3	0	102	33	2	0	0	12	0	0	0	0	0	0	0	0	0	23	0	0	0	2	0	0	1	0	0	0	0	0	0	0	0	0	0	1	10
B.th_GCA_002147565.1_ASM214756v1_T07019_incom	235	0	0	0	8	2	34	6	4	0	99	36	2	0	0	3	0	0	0	0	0	0	0	0	0	17	0	0	2	3	0	0	1	0	0	0	0	0	0	0	0	0	4	2	12
B.th_GCA_002147575.1_ASM214757v1_T07005_incom	230	0	0	0	13	3	24	8	2	0	103	34	2	0	0	12	0	0	0	0	0	0	0	0	0	13	0	0	0	3	0	0	1	0	0	0	0	0	0	0	0	0	0	3	9
B.th_GCA_002147605.1_ASM214760v1_T07030_incom	231	0	0	0	7	5	34	4	3	0	98	33	2	0	0	12	0	0	0	0	0	0	0	0	0	18	0	1	2	2	0	0	1	0	0	0	0	0	0	0	0	0	0	1	8
B.th_GCA_002147635.1_ASM214763v1_T07128_incom	204	0	0	0	10	1	8	4	3	0	112	32	2	0	0	12	0	0	0	0	0	0	0	0	0	13	0	0	0	2	0	0	1	0	0	0	0	0	0	0	0	0	0	0	4
B.th_GCA_002147645.1_ASM214764v1_T07148_incom	237	0	0	0	14	3	26	4	2	0	106	35	2	0	0	14	0	0	0	0	0	0	0	0	0	14	0	0	1	2	0	0	1	0	0	0	0	0	0	0	0	0	0	4	9
B.th_GCA_002147685.1_ASM214768v1_T07153_incom	220	0	0	0	11	3	20	4	2	0	106	35	2	0	0	14	0	0	0	0	0	0	0	0	0	11	0	0	0	3	0	0	1	0	0	0	0	0	0	0	0	0	0	1	7
B.th_GCA_002147725.1_ASM214772v1_T07183_incom	241	0	0	0	13	3	32	6	3	0	101	33	2	0	0	11	0	0	0	0	0	0	0	0	0	21	0	0	0	3	0	0	1	0	0	0	0	0	0	0	0	0	0	1	11
B.th_GCA_002147895.1_ASM214789v1_BGSC_4AU1_incom	283	0	0	0	2	0	20	0	0	0	74	25	0	0	0	85	0	0	0	0	0	0	0	0	0	24	0	2	1	19	0	0	4	18	0	0	0	0	0	0	0	0	0	0	9
Ban_incom_GCA_002570225.1	76	0	0	0	0	0	0	0	0	0	12	10	7	0	0	8	7	0	6	1	0	5	0	4	0	2	1	0	1	0	0	0	2	1	0	0	0	0	1	1	0	0	2	2	3
Bce_incom_GCA_000161315.1	69	0	0	0	3	2	0	0	0	0	9	10	5	0	0	7	7	0	5	1	0	5	0	5	0	7	1	0	0	0	0	0	1	1	0	0	0	0	0	0	0	0	0	0	0
Bce_incom_GCA_000399425.1	130	0	0	0	1	3	0	0	0	0	15	15	8	0	0	10	10	0	8	2	2	8	0	8	0	13	2	0	0	0	0	0	16	2	0	0	0	0	0	0	0	0	2	2	3
Bce_incom_GCA_000935235.1	52	0	0	0	2	0	0	0	0	0	9	7	5	0	0	5	4	0	5	1	0	4	0	3	0	4	1	0	0	0	0	0	2	0	0	0	0	0	0	0	0	0	0	0	0
Bce_incom_GCA_001008665.1	161	0	0	0	4	1	6	3	5	0	21	19	12	0	0	17	16	0	11	4	0	10	0	9	0	3	5	0	0	0	0	0	0	0	0	0	0	0	0	0	0	0	4	5	6
Bce_incom_GCA_001584025.1	38	0	0	0	0	2	0	0	0	0	4	4	2	0	0	2	4	0	0	2	0	2	0	2	0	6	0	0	0	0	0	0	0	0	0	0	0	0	0	0	0	0	2	2	4
Bce_incom_GCA_002021545.1	130	0	0	0	6	4	2	1	1	0	15	15	8	0	0	12	12	0	8	5	1	8	0	8	0	6	2	0	0	1	0	0	2	2	0	0	0	0	0	0	0	0	3	4	4
Bce_incom_GCA_002550135.1	34	0	0	0	0	0	1	0	1	0	0	0	0	0	0	0	0	0	0	0	0	0	0	0	0	7	0	0	0	0	0	0	16	0	0	0	0	0	0	0	0	0	3	3	3
Bce_incom_GCA_002550835.1	36	0	0	0	1	1	1	0	1	0	4	5	2	0	0	3	2	1	2	1	0	3	0	2	0	5	0	0	0	0	0	0	1	0	0	0	0	0	0	0	0	0	0	0	1
Bce_incom_GCA_002558645.1	113	0	0	0	2	2	2	1	1	0	13	13	7	0	0	11	11	0	7	4	1	7	0	7	0	6	2	0	0	1	0	0	2	2	0	0	0	0	0	0	0	0	3	4	4
Bce_incom_GCA_002559115.1	70	0	0	0	2	4	0	0	0	0	11	11	5	0	0	7	7	0	5	2	0	5	0	5	0	6	0	0	0	0	0	0	0	0	0	0	0	0	0	0	0	0	0	0	0
Bce_incom_GCA_002559205.1	85	0	0	0	2	0	0	0	0	0	13	15	7	0	0	9	7	2	7	2	0	7	0	7	0	7	0	0	0	0	0	0	0	0	0	0	0	0	0	0	0	0	0	0	0
Bce_incom_GCA_002559595.1	70	0	0	0	2	3	0	0	0	0	11	12	5	0	0	7	7	0	5	2	0	5	0	5	0	6	0	0	0	0	0	0	0	0	0	0	0	0	0	0	0	0	0	0	0
Bce_incom_GCA_002559985.1	70	0	0	0	2	2	0	0	0	0	11	12	5	0	0	7	5	2	5	2	0	5	0	5	0	7	0	0	0	0	0	0	0	0	0	0	0	0	0	0	0	0	0	0	0
Bce_incom_GCA_002561385.1	10	0	0	0	1	1	0	0	0	0	2	1	1	0	0	1	0	0	1	0	0	0	0	0	0	1	0	0	0	0	0	0	1	0	0	0	0	0	0	0	0	0	0	0	0
Bce_incom_GCA_002562085.1	77	0	0	0	1	1	0	0	0	0	11	13	6	0	0	8	6	2	6	2	0	6	0	6	0	4	0	0	0	0	0	0	2	0	0	0	0	0	0	0	0	0	1	1	1
Bce_incom_GCA_002562335.1	80	0	0	0	3	2	0	0	0	0	12	14	6	0	0	8	9	0	6	3	0	6	0	6	0	5	0	0	0	0	0	0	0	0	0	0	0	0	0	0	0	0	0	0	0
Bce_incom_GCA_002562695.1	68	0	0	0	2	2	0	0	0	0	10	12	5	0	0	7	7	0	5	2	0	5	0	5	0	6	0	0	0	0	0	0	0	0	0	0	0	0	0	0	0	0	0	0	0
Bce_incom_GCA_002564345.1	41	0	1	0	0	0	1	0	1	0	0	0	0	0	0	0	0	0	0	0	0	0	0	0	0	7	0	0	0	0	0	0	25	0	0	0	0	0	0	0	0	0	2	2	2
Bce_incom_GCA_002564885.1	96	0	0	0	2	2	0	0	0	0	15	16	8	0	0	10	8	3	8	3	0	8	0	8	0	5	0	0	0	0	0	0	0	0	0	0	0	0	0	0	0	0	0	0	0
Bce_incom_GCA_002571035.1	38	0	0	0	0	0	1	0	1	0	0	0	0	0	0	0	0	0	0	0	0	0	0	0	0	7	0	0	0	0	0	0	20	0	0	0	0	0	0	0	0	0	3	3	3
Bce_incom_GCA_002571165.1	76	0	0	0	2	0	0	0	0	0	11	13	6	0	0	8	9	0	6	3	0	6	0	6	0	6	0	0	0	0	0	0	0	0	0	0	0	0	0	0	0	0	0	0	0
Bce_incom_GCA_002575215.1	112	0	0	0	1	1	0	0	0	0	16	14	8	0	0	12	11	0	8	3	0	7	0	6	0	9	1	0	0	0	0	0	4	3	0	0	0	0	0	0	0	0	2	3	3
Bce_incom_GCA_002575815.1	68	0	0	0	3	2	0	0	0	0	10	12	5	0	0	7	7	0	5	2	0	5	0	5	0	5	0	0	0	0	0	0	0	0	0	0	0	0	0	0	0	0	0	0	0
Bce_incom_GCA_002575955.1	37	0	0	0	0	0	0	0	1	1	0	0	0	0	0	0	0	0	0	0	0	0	0	0	0	12	0	0	0	0	0	0	14	0	0	0	0	0	0	0	0	0	3	3	3
Bce_incom_GCA_002576045.1	72	0	0	0	2	1	1	0	0	0	10	12	5	0	0	7	7	0	5	2	0	5	0	5	0	7	0	0	0	0	0	0	0	0	0	0	0	0	0	0	0	0	1	1	1
Bce_incom_GCA_002576155.1	108	0	0	0	4	1	5	5	0	0	12	10	5	0	0	8	8	0	5	2	1	5	0	5	0	6	1	0	0	0	0	0	2	2	0	0	0	0	4	0	0	0	5	5	7
Bce_incom_GCA_002576575.1	68	0	0	0	3	1	0	0	0	0	10	12	5	0	0	7	7	0	5	2	0	5	0	5	0	6	0	0	0	0	0	0	0	0	0	0	0	0	0	0	0	0	0	0	0
Bce_incom_GCA_002576725.1	9	0	0	0	0	0	0	0	0	0	0	0	0	0	0	0	0	0	0	0	0	0	0	0	0	7	0	0	0	0	0	0	0	0	0	0	0	0	0	0	0	0	0	1	1
Bce_incom_GCA_002582955.1	38	0	0	0	0	0	2	0	2	0	0	0	0	0	0	0	0	0	0	0	0	0	0	0	0	8	0	0	0	0	0	0	17	0	0	0	0	0	0	0	0	0	3	3	3
Bce_incom_GCA_002583275.1	38	0	0	0	0	1	1	0	1	0	0	0	0	0	0	0	0	0	0	0	0	0	0	0	0	9	0	0	0	0	0	0	17	0	0	0	0	0	0	0	0	0	3	3	3
Bce_incom_GCA_002586215.1	41	0	0	0	4	0	0	0	0	0	7	7	3	0	0	2	2	0	2	0	0	2	0	2	0	9	0	0	0	0	0	0	1	0	0	0	0	0	0	0	0	0	0	0	0
Bmy_incom_GCA_002014505.1	26	0	0	0	1	2	0	0	0	0	0	0	0	0	0	0	0	0	0	0	0	0	0	0	0	8	0	1	0	0	0	0	6	0	0	0	0	0	0	0	0	0	2	2	4
Bmy_incom_GCA_002118175.1	71	0	0	0	0	0	0	1	0	0	4	4	3	0	0	4	4	0	3	0	0	3	0	3	0	13	0	0	0	0	0	0	1	24	0	0	0	0	0	0	0	0	1	1	2
Bmy_incom_GCA_002118185.1	83	0	0	0	0	4	0	1	0	1	6	6	5	0	0	6	5	1	5	0	0	5	0	5	0	9	0	0	0	0	0	0	22	1	0	0	0	0	0	0	0	0	0	0	1
Bth_incom_GCA_000161595.1	173	0	0	0	5	3	1	3	0	0	19	17	12	0	0	17	11	7	11	1	0	12	0	9	0	16	3	0	1	0	1	0	8	3	1	0	1	0	1	1	0	0	3	2	4
Bth_incom_GCA_000300475.1	150	0	0	0	4	0	0	0	0	0	12	12	6	0	0	8	6	4	6	4	0	6	0	6	0	32	0	0	0	0	0	0	24	4	0	0	0	0	0	0	0	0	6	6	4
Bth_incom_GCA_000387405.2	105	0	0	0	6	4	6	2	5	0	9	11	5	0	0	8	8	0	5	3	0	5	0	5	0	12	2	0	0	1	0	0	1	2	0	0	0	0	0	0	0	0	1	2	2
Bth_incom_GCA_000468975.2	149	0	0	0	4	1	6	3	4	0	19	17	11	0	0	15	14	0	10	2	0	9	0	8	0	5	2	0	0	0	0	0	1	3	0	0	0	0	0	0	0	0	4	5	6
Bth_incom_GCA_000710255.1	134	0	0	0	3	4	1	0	1	0	14	14	12	0	0	14	14	0	12	1	0	4	0	12	0	9	2	0	0	1	0	0	2	2	0	0	0	0	0	0	0	0	3	4	5
Bth_incom_GCA_000969665.1	84	0	0	0	3	1	1	1	0	0	10	10	4	0	0	8	8	0	4	3	1	4	0	4	0	7	2	0	0	1	0	0	2	2	0	0	0	0	0	0	0	0	2	3	3
Bth_incom_GCA_001183785.1	16	0	0	0	1	3	0	0	1	0	1	0	1	0	0	1	0	0	1	0	0	0	0	0	0	6	0	0	0	0	0	0	1	0	0	0	0	0	0	0	0	0	0	0	0
Bth_incom_GCA_001757755.1	79	0	0	0	3	0	0	0	0	0	15	9	4	0	0	8	8	0	4	2	0	4	0	4	0	11	1	0	0	1	0	0	3	2	0	0	0	0	0	0	0	0	0	0	0
Bth_incom_GCA_001880115.1	165	0	0	0	4	3	7	3	5	0	20	18	12	0	0	15	15	0	11	3	0	10	0	9	0	6	2	0	0	2	0	0	1	3	0	0	0	0	0	0	0	0	4	5	7
Bth_incom_GCA_001880125.1	107	0	0	0	4	2	2	1	1	0	13	9	6	0	0	11	10	0	7	3	0	6	0	5	0	9	2	0	0	1	0	0	2	2	0	0	0	0	0	0	0	0	3	4	4
Bth_incom_GCA_002236945.1	143	0	0	0	4	3	7	3	5	0	18	15	11	0	0	13	12	0	9	2	0	8	0	7	0	5	2	0	0	2	0	0	1	3	0	0	0	0	0	0	0	0	3	4	6
Bth_incom_GCA_002268645.2	155	0	0	0	3	1	7	3	5	0	19	17	11	0	0	15	14	0	10	3	0	9	0	8	0	5	2	0	0	1	0	0	1	3	0	0	0	0	0	0	0	0	5	6	7
Bth_incom_GCA_002550455.1	146	0	0	0	1	1	0	1	0	0	21	18	11	0	0	16	15	0	11	2	1	10	0	9	0	7	2	1	0	0	0	0	2	4	0	0	0	0	0	0	0	0	3	4	6
Bth_incom_GCA_002553105.1	108	0	0	0	0	1	0	0	0	0	15	13	8	12	0	0	10	0	8	3	1	7	0	6	0	8	1	0	0	0	0	0	5	2	0	0	0	0	0	0	0	0	2	3	3
Bth_incom_GCA_002555365.1	222	0	0	0	8	4	4	2	2	0	26	26	14	0	0	22	14	8	14	8	2	14	0	14	0	8	4	0	0	2	0	0	4	4	0	0	0	0	0	0	0	0	6	8	4
Bth_incom_GCA_002558915.1	114	0	0	0	1	1	1	0	16	0	0	15	8	0	0	12	7	4	8	3	0	7	0	6	0	9	1	0	0	0	0	0	4	3	0	0	0	0	0	0	0	0	2	3	3
Bth_incom_GCA_002559535.1	108	0	0	0	0	1	0	0	0	0	15	13	8	12	0	0	10	0	8	3	1	7	0	6	0	8	1	0	0	0	0	0	5	2	0	0	0	0	0	0	0	0	2	3	3
Bth_incom_GCA_002560515.1	96	0	0	0	1	3	0	0	0	1	12	12	7	0	0	9	8	0	7	0	0	6	0	5	0	10	1	0	0	0	0	0	4	2	0	0	0	0	0	0	0	0	2	3	3
Bth_incom_GCA_002560605.1	123	0	0	0	1	1	1	0	1	0	18	16	9	0	0	13	8	4	9	3	0	8	0	7	0	8	1	0	0	0	0	0	4	3	0	0	0	0	0	0	0	0	2	3	3
Bth_incom_GCA_002560815.1	108	0	0	0	0	1	0	0	0	0	15	13	8	12	0	0	7	3	8	3	1	7	0	6	0	8	1	0	0	0	0	0	5	2	0	0	0	0	0	0	0	0	2	3	3
Bth_incom_GCA_002560875.1	105	0	0	0	0	1	0	0	0	0	15	13	8	1	0	11	7	3	8	1	0	7	0	6	0	8	1	0	0	0	0	0	5	2	0	0	0	0	0	0	0	0	2	3	3
Bth_incom_GCA_002561045.1	83	0	0	0	1	2	0	0	0	0	10	11	5	0	0	10	8	0	5	1	1	4	0	3	0	6	1	0	0	1	0	0	4	2	0	0	0	0	0	0	0	0	2	3	3
Bth_incom_GCA_002561175.1	109	0	0	0	1	1	1	0	1	0	16	14	8	0	0	12	10	0	8	2	0	6	0	5	0	9	1	0	0	0	0	0	3	3	0	0	0	0	0	0	0	0	2	3	3
Bth_incom_GCA_002561375.1	108	0	0	0	0	1	0	0	0	0	15	13	8	1	0	11	10	0	8	3	1	7	0	6	0	8	1	0	0	0	0	0	5	2	0	0	0	0	0	0	0	0	2	3	3
Bth_incom_GCA_002561665.1	34	0	0	0	2	0	0	0	0	0	4	5	1	0	0	3	1	2	1	1	1	1	0	1	0	5	1	0	0	1	0	0	0	1	0	0	0	0	0	0	0	0	1	1	1
Bth_incom_GCA_002562045.1	81	0	0	0	1	3	0	0	0	0	10	9	6	0	0	9	5	3	6	1	1	4	0	3	0	4	1	0	0	1	0	0	4	2	0	0	0	0	0	0	0	0	2	3	3
Bth_incom_GCA_002562665.1	111	0	0	0	1	1	1	0	1	0	16	16	8	0	0	12	11	0	8	2	0	7	0	6	0	7	1	0	0	0	0	0	2	3	0	0	0	0	0	0	0	0	2	3	3
Bth_incom_GCA_002562975.1	88	0	0	0	1	1	0	0	0	0	10	11	6	0	0	10	8	0	6	1	1	5	0	4	0	7	1	0	0	1	0	0	5	2	0	0	0	0	0	0	0	0	2	3	3
Bth_incom_GCA_002563045.1	107	0	0	0	0	1	0	0	0	0	15	13	8	1	0	11	10	0	8	2	1	7	0	6	0	8	1	0	0	0	0	0	5	2	0	0	0	0	0	0	0	0	2	3	3
Bth_incom_GCA_002565195.1	108	0	0	0	0	1	0	0	0	0	15	13	8	1	0	11	10	0	8	3	1	7	0	6	0	8	1	0	0	0	0	0	5	2	0	0	0	0	0	0	0	0	2	3	3
Bth_incom_GCA_002565265.1	122	0	0	0	1	1	1	0	1	0	17	17	9	0	0	13	12	0	9	2	0	8	0	7	0	8	1	0	0	0	0	0	4	3	0	0	0	0	0	0	0	0	2	3	3
Bth_incom_GCA_002565945.1	112	0	0	0	1	0	0	0	0	0	16	15	9	0	0	12	11	0	9	3	0	8	0	7	0	7	0	0	0	0	0	0	4	2	0	0	0	0	0	0	0	0	2	3	3
Bth_incom_GCA_002566135.1	73	0	0	0	0	2	0	0	0	0	8	9	4	0	0	5	6	0	4	3	1	4	0	4	0	10	1	0	0	2	0	0	2	0	0	0	0	0	0	0	0	0	3	2	3
Bth_incom_GCA_002566645.1	111	0	0	0	1	1	0	0	0	0	16	16	8	0	0	12	11	0	8	2	0	7	0	6	0	7	1	0	0	0	0	0	4	3	0	0	0	0	0	0	0	0	2	3	3
Bth_incom_GCA_002566715.1	100	0	0	0	1	2	0	0	0	0	14	12	7	0	0	10	9	0	7	2	1	6	0	5	0	8	1	0	0	1	0	0	4	2	0	0	0	0	0	0	0	0	2	3	3
Bth_incom_GCA_002567585.1	119	0	0	0	0	1	0	0	0	1	17	19	8	0	0	14	11	0	8	1	0	6	0	6	0	7	1	0	0	1	0	0	6	4	0	0	0	0	0	0	0	0	2	3	3
Bth_incom_GCA_002567865.1	81	0	0	0	1	3	0	0	0	0	10	9	6	0	0	9	8	0	6	1	1	4	0	3	0	4	1	0	0	1	0	0	4	2	0	0	0	0	0	0	0	0	2	3	3
Bth_incom_GCA_002567905.1	106	0	0	0	0	1	0	0	0	0	15	13	8	1	0	11	10	0	8	3	1	7	0	6	0	8	1	0	0	0	0	0	3	2	0	0	0	0	0	0	0	0	2	3	3
Bth_incom_GCA_002567945.1	106	0	0	0	0	1	0	0	0	0	15	13	8	1	0	11	10	0	8	3	1	7	0	6	0	8	1	0	0	0	0	0	3	2	0	0	0	0	0	0	0	0	2	3	3
Bth_incom_GCA_002567955.1	114	0	0	0	0	1	0	0	0	0	15	13	8	1	0	11	10	0	8	3	1	7	0	6	0	11	1	0	0	0	0	0	5	2	0	0	0	0	0	0	0	0	3	4	4
Bth_incom_GCA_002568345.1	83	0	0	0	2	3	0	0	0	0	10	9	6	0	0	9	8	0	6	1	1	4	0	3	0	4	1	0	0	1	0	0	5	2	0	0	0	0	0	0	0	0	2	3	3
Bth_incom_GCA_002568525.1	107	0	0	0	0	1	0	0	0	0	15	13	8	1	0	11	10	0	8	3	1	7	0	6	0	8	1	0	0	0	0	0	4	2	0	0	0	0	0	0	0	0	2	3	3
Bth_incom_GCA_002568595.1	121	0	0	0	1	1	1	0	1	0	17	16	9	0	0	13	12	0	9	2	0	8	0	7	0	8	1	0	0	0	0	0	4	3	0	0	0	0	0	0	0	0	2	3	3
Bth_incom_GCA_002570475.1	107	0	0	0	0	1	0	0	0	0	15	13	8	1	0	11	10	0	8	3	1	7	0	6	0	7	1	0	0	0	0	0	5	2	0	0	0	0	0	0	0	0	2	3	3
Bth_incom_GCA_002570585.1	22	0	0	0	2	2	0	0	0	0	2	2	1	0	0	2	1	1	1	0	0	1	0		0	5	0	0	0	1	0	0	0	1	0	0	0	0	0	0	0	0	0	0	0
Bth_incom_GCA_002570625.1	108	0	0	0	0	1	0	0	0	0	15	13	8	1	0	11	10	0	8	3	1	7	0	6	0	8	1	0	0	0	0	0	5	2	0	0	0	0	0	0	0	0	2	3	3
Bth_incom_GCA_002571245.1	81	0	0	0	1	3	0	0	0	0	10	9	6	0	0	9	5	3	6	1	1	4	0	3	0	4	1	0	0	1	0	0	4	2	0	0	0	0	0	0	0	0	2	3	3
Bth_incom_GCA_002572135.1	104	0	0	0	4	2	2	2	0	0	12	12	6	0	0	10	10	0	6	3	1	6	0	6	0	4	2	0	0	1	0	0	2	2	0	0	0	0	0	0	0	0	3	4	4
Bth_incom_GCA_002574115.1	81	0	0	0	6	3	4	1	4	0	7	8	4	0	0	6	6	0	4	2	0	4	0	4	0	7	2	0	0	1	0	0	1	2	0	0	0	0	0	0	0	0	1	2	2
Bth_incom_GCA_002574295.1	115	0	0	0	1	1	0	0	0	1	16	17	8	0	0	14	11	0	8	1	0	6	0	5	0	7	1	0	0	1	0	0	5	4	0	0	0	0	0	0	0	0	2	3	3
Bth_incom_GCA_002574505.1	88	0	0	0	0	1	0	0	0	0	13	12	6	0	0	9	8	0	6	0	0	5	0	4	0	8	1	0	0	0	0	0	5	2	0	0	0	0	0	0	0	0	2	3	3
Bth_incom_GCA_002574575.1	97	0	0	0	0	1	0	0	0	0	15	12	7	1	0	10	9	0	7	2	1	6	0	5	0	7	1	0	0	0	0	0	3	2	0	0	0	0	0	0	0	0	2	3	3
Bth_incom_GCA_002574725.1	115	0	0	0	0	1	0	0	0	1	16	17	8	0	0	14	6	5	8	1	0	6	0	5	0	7	1	0	0	1	0	0	6	4	0	0	0	0	0	0	0	0	2	3	3
Bth_incom_GCA_002575015.1	111	0	0	0	0	1	0	0	0	0	15	13	8	1	0	11	10	0	8	3	1	7	0	6	0	8	1	0	0	0	0	0	5	2	0	0	0	0	0	0	0	0	3	4	4
Bth_incom_GCA_002575035.1	108	0	0	0	0	1	0	0	0	0	15	13	8	1	0	11	10	0	8	3	1	7	0	6	0	8	1	0	0	0	0	0	5	2	0	0	0	0	0	0	0	0	2	3	3
Bth_incom_GCA_002575195.1	115	0	0	0	1	1	0	0	0	0	17	15	9	0	0	12	12	0	9	3	0	8	0	7	0	6	1	0	0	0	0	0	4	2	0	0	0	0	0	0	0	0	2	3	3
Bth_incom_GCA_002575615.1	110	0	0	0	1	1	0	0	0	0	16	15	8	0	0	12	7	4	8	2	0	7	0	6	0	7	1	0	0	0	0	0	4	3	0	0	0	0	0	0	0	0	2	3	3
Bth_incom_GCA_002575645.1	108	0	0	0	0	1	0	0	0	0	15	13	8	1	0	11	7	3	8	3	1	7	0	6	0	8	1	0	0	0	0	0	5	2	0	0	0	0	0	0	0	0	2	3	3
Bth_incom_GCA_002576025.1	124	0	0	0	0	1	0	0	0	1	18	19	9	0	0	15	7	5	9	1	0	7	0	6	0	7	1	0	0	1	0	0	5	4	0	0	0	0	0	0	0	0	2	3	3
Bth_incom_GCA_002576405.1	108	0	0	0	0	1	0	0	0	0	15	13	8	1	0	11	7	3	8	3	1	7	0	6	0	8	1	0	0	0	0	0	5	2	0	0	0	0	0	0	0	0	2	3	3
Bth_incom_GCA_002577005.1	124	0	0	0	0	1	0	0	0	1	18	19	9	0	0	15	7	5	9	1	0	7	0	6	0	7	1	0	0	1	0	0	5	4	0	0	0	0	0	0	0	0	2	3	3
Bth_incom_GCA_002577445.1	115	0	0	0	1	1	1	1	1	0	16	15	8	0	0	12	11	0	8	3	0	7	0	6	0	8	1	0	0	0	0	0	4	3	0	0	0	0	0	0	0	0	2	3	3
Bth_incom_GCA_002577525.1	113	0	0	0	0	1	0	0	0	0	15	13	8	1	0	11	10	0	8	3	1	7	0	6	0	10	1	0	0	0	0	0	5	2	0	0	0	0	0	0	0	0	3	4	4
Bth_incom_GCA_002581075.1	110	0	0	0	4	3	0	0	0	0	13	13	7	0	0	11	11	0	7	4	1	7	0	7	0	4	2	0	0	1	0	0	2	2	0	0	0	0	0	0	0	0	3	4	4
Bth_incom_GCA_002582575.1	146	0	0	0	1	1	0	1	0	0	21	18	11	0	0	16	15	0	11	2	1	10	0	9	0	7	2	1	0	0	0	0	2	4	0	0	0	0	0	0	0	0	3	4	6
Bth_incom_GCA_002583105.1	108	0	0	0	0	1	0	0	0	0	15	13	8	1	0	11	7	3	8	3	1	7	0	6	0	8	1	0	0	0	0	0	5	2	0	0	0	0	0	0	0	0	2	3	3
Bth_incom_GCA_002584855.1	118	0	0	0	1	1	1	0	1	0	17	16	8	0	0	13	7	5	8	3	0	7	0	6	0	8	1	0	0	0	0	0	4	3	0	0	0	0	0	0	0	0	2	3	3
Bth_incom_GCA_002589015.1	115	0	0	0	4	3	2	1	1	0	13	13	7	0	0	11	7	4	7	4	1	7	0	7	0	5	2	0	0	1	0	0	2	2	0	0	0	0	0	0	0	0	3	4	4
Bth_incom_GCA_002589045.1	105	0	0	0	3	2	2	1	1	0	12	12	6	0	0	10	6	4	6	4	1	6	0	6	0	5	2	0	0	1	0	0	2	2	0	0	0	0	0	0	0	0	3	4	4
Bth_incom_GCA_002893605.1	144	0	0	0	3	1	6	3	4	0	18	16	10	0	0	14	9	4	9	3	0	8	0	7	0	6	2	0	0	2	0	0	1	3	0	0	0	0	0	0	0	0	4	5	6
Bto_incom_GCA_002551965.1	28	0	0	0	1	1	0	0	0	0	3	3	1	0	0	2	1	1	1	1	0	1	0	1	0	8	0	0	0	0	0	0	3	0	0	0	0	0	0	0	0	0	0	0	0
Bto_incom_GCA_002552785.1	46	0	0	0	2	2	0	0	0	0	6	6	3	0	0	4	3	1	3	2	0	3	0	3	0	6	0	0	0	0	0	0	1	1	0	0	0	0	0	0	0	0	0	0	0
Bto_incom_GCA_002553325.1	46	0	0	0	0	2	1	0	1	0	6	6	3	0	0	4	3	1	3	3	0	3	0	3	0	6	0	0	0	0	0	0	0	1	0	0	0	0	0	0	0	0	0	0	0
Bto_incom_GCA_002554905.1	27	0	0	0	0	1	0	0	0	0	3	3	1	0	0	2	1	1	1	1	0	1	0	1	0	5	0	0	0	0	0	0	0	0	0	0	0	0	0	0	0	0	2	2	2
Bto_incom_GCA_002556945.1	44	0	0	0	0	1	0	0	1	0	8	6	4	0	0	3	3	0	3	0	0	3	0	3	0	3	0	0	0	0	0	0	0	0	0	0	0	0	0	0	0	0	2	2	2
Bto_incom_GCA_002557115.1	22	0	0	0	1	1	0	0	0	0	3	3	2	0	0	1	1	0	1	1	0	1	0	1	0	4	0	0	0	0	0	0	2	0	0	0	0	0	0	0	0	0	0	0	0
Bto_incom_GCA_002568865.1	52	0	0	0	0	1	0	0	0	0	9	7	5	0	0	4	4	0	4	1	0	4	0	4	0	3	0	0	0	0	0	0	0	0	0	0	0	0	0	0	0	0	2	2	2
Bto_incom_GCA_002569035.1	36	0	0	0	0	1	0	0	0	0	7	5	3	0	0	2	2	0	2	1	0	2	0	2	0	3	0	0	0	0	0	0	0	0	0	0	0	0	0	0	0	0	2	2	2
Bto_incom_GCA_002569425.1	30	0	0	0	0	2	0	0	0	0	4	4	2	0	0	2	2	0	2	2	0	2	0	2	0	6	0	0	0	0	0	0	0	0	0	0	0	0	0	0	0	0	0	0	0
Bto_incom_GCA_002570105.1	28	0	0	0	0	1	0	0	0	0	4	3	1	0	0	3	1	2	1	1	0	1	0	1	0	4	0	0	0	0	0	0	1	0	0	0	0	0	0	0	0	0	1	1	2
Bto_incom_GCA_002571435.1	37	0	0	0	0	1	0	0	0	0	5	5	2	0	0	3	2	1	2	1	0	2	0	2	0	5	0	0	0	0	0	0	0	0	0	0	0	0	0	0	0	0	2	2	2
Bto_incom_GCA_002571615.1	127	0	0	0	2	1	0	0	0	0	16	14	11	0	0	14	11	4	11	3	0	10	1	9	0	8	1	0	0	0	0	0	5	0	0	0	0	0	0	0	0	0	2	2	2
Bto_incom_GCA_002572165.1	69	0	0	0	0	0	0	0	0	0	10	9	6	0	0	8	5	3	5	2	0	5	0	5	0	7	1	0	0	0	0	0	1	2	0	0	0	0	0	0	0	0	0	0	0
Bto_incom_GCA_002572235.1	36	0	0	0	0	1	0	0	0	0	5	5	2	0	0	3	2	1	2	1	0	2	0	2	0	4	0	0	0	0	0	0	0	0	0	0	0	0	0	0	0	0	2	2	2
Bto_incom_GCA_002580085.1	54	0	0	0	0	1	0	0	0	0	9	7	5	0	0	5	4	1	4	1	0	4	0	4	0	3	0	0	0	0	0	0	0	0	0	0	0	0	0	0	0	0	2	2	2
Bto_incom_GCA_002580305.1	23	0	0	0	0	3	0	0	0	0	3	3	1	0	0	1	1	0	1	1	0	1	0	1	0	6	0	0	0	0	0	0	1	0	0	0	0	0	0	0	0	0	0	0	0
Bto_incom_GCA_002580895.1	47	0	0	0	0	0	0	0	0	0	4	4	3	0	0	3	2	1	2	1	0	2	0	2	0	5	0	0	0	1	0	0	4	1	3	1	2	0	0	0	0	0	2	2	2
Bto_incom_GCA_002581925.1	26	0	0	0	1	1	0	0	0	0	3	3	1	0	0	1	1	0	1	1	0	1	0	1	0	8	0	0	0	0	0	0	3	0	0	0	0	0	0	0	0	0	0	0	0
Bto_incom_GCA_002582025.1	28	0	0	0	0	2	0	0	0	0	4	5	2	0	0	2	2	0	2	1	0	2	0	2	0	4	0	0	0	0	0	0	0	0	0	0	0	0	0	0	0	0	0	0	0
Bto_incom_GCA_002589305.1	22	0	0	0	1	1	0	0	0	0	3	3	1	0	0	2	1	1	1	0	0	1	0	1	0	4	0	0	0	0	0	0	2	0	0	0	0	0	0	0	0	0	0	0	0

## Sheet: none_CRISPR-Cas
Bac_name	Sum	IS1_combined.curated	IS1_ORF1.original	IS1_ORF2.original	IS110.curated	IS200_IS605.curated	IS21_combined.original	IS21_ORF1.curated	IS21_ORF2.curated	IS256.pfam	IS3_IS150_combined.original	IS3_IS150_ORF1.original	IS3_IS150_ORF2.curated	IS3_IS2_combined.curated	IS3_IS2_ORF2.curated	IS3_IS3_combined.original	IS3_IS3_ORF1.curated	IS3_IS3_ORF1.original	IS3_IS3_ORF2.curated	IS3_IS407_combined.original	IS3_IS407_ORF2.curated	IS3_IS51_combined.original	IS3_IS51_ORF1.original	IS3_IS51_ORF2.curated	IS30.curated	IS4.original	IS481.original	IS5_IS1031.curated	IS5_IS427_combined.original	IS5_IS5.curated	IS5_IS903.curated	IS5_ISL2.curated	IS6.curated	IS630.original	IS66_combined.original	IS66_ORF2.original	IS66_ORF3.curated	IS91.curated	IS982.curated	IS982.original	ISAs1.curated	ISL3.curated	Tn3.curated	Tn3.original	Tn3.pfam
B.th_GCA_001685565.1_ASM168556v1_MYBT18246_noncom	390	0	0	0	75	0	5	2	3	0	7	2	0	0	0	20	1	1	0	0	0	0	0	0	0	11	0	76	4	0	0	0	88	68	0	0	0	0	0	1	2	0	2	2	20
B.th_GCA_002147825.1_ASM214782v1_BGSC_4AM1_noncom	377	0	0	0	15	2	23	31	0	0	50	10	0	0	0	19	0	4	2	0	0	0	0	0	0	14	0	21	0	1	0	0	131	11	0	0	0	0	0	24	5	0	2	0	12
B.th_GCA_002147105.1_ASM214710v1_BGSC_4G1_noncom	335	0	0	0	8	0	40	8	1	0	129	66	0	0	0	1	0	0	0	0	0	0	0	0	0	70	0	0	0	0	0	0	0	0	0	0	0	0	0	2	0	0	1	0	9
B.th_GCA_001721165.1_ASM172116v1_Bt18247_noncom	328	0	0	0	71	2	72	0	0	0	42	0	0	0	0	15	0	39	0	0	0	0	0	0	0	2	0	4	0	7	0	0	42	0	0	0	0	3	0	0	0	0	0	1	28
B.th_GCA_002146945.1_ASM214694v1_BGSC_4I4_noncom	312	0	0	0	168	1	40	0	2	0	47	23	6	0	0	0	0	0	0	0	0	0	0	0	0	24	0	0	0	0	0	0	1	0	0	0	0	0	0	0	0	0	0	0	0
B.th_GCA_002147375.1_ASM214737v1_BGSC_4T1_noncom	295	0	0	0	8	0	40	8	1	0	129	67	0	0	0	1	0	0	0	0	0	0	0	0	0	30	0	0	0	0	0	0	0	0	0	0	0	0	0	2	0	0	1	0	8
B.th_GCA_002146315.1_ASM214631v1_BGSC_4AE1_noncom	271	0	0	0	8	0	40	8	1	0	130	67	0	0	0	1	0	0	0	0	0	0	0	0	0	5	0	0	0	0	0	0	0	0	0	0	0	0	0	2	0	0	1	0	8
B.th_GCA_002147085.1_ASM214708v1_BGSC_4CB1_noncom	271	0	0	0	8	0	40	8	1	0	130	67	0	0	0	1	0	0	0	0	0	0	0	0	0	5	0	0	0	0	0	0	0	0	0	0	0	0	0	2	0	0	1	0	8
B.th_GCA_000497525.2_ASM49752v2_YBT-1518_noncom	248	0	0	0	35	9	2	1	1	0	9	0	0	0	0	9	0	3	1	0	0	0	0	0	0	7	0	94	0	0	0	0	45	0	0	0	0	0	0	30	0	0	0	0	2
B.th_GCA_000833655.1_ASM83365v1_HD600_noncom	244	0	0	0	83	0	12	0	1	0	57	11	0	0	0	6	0	1	1	0	0	0	0	0	0	52	0	0	0	0	0	0	0	0	0	0	0	0	0	1	0	0	1	2	16
B.ce_GCA_001044955.1_ASM104495v1_genomic_noncom	237	0	0	0	7	3	20	4	3	0	96	34	2	0	0	12	0	0	0	0	0	0	0	0	0	18	0	0	0	29	0	0	1	0	0	0	0	0	0	0	0	0	0	1	7
B.th_GCA_001675515.1_ASM167551v1_ST7_noncom	203	0	0	0	11	1	3	0	0	0	94	39	0	0	0	0	0	1	0	0	0	0	0	0	0	11	0	0	0	0	0	0	40	0	0	0	0	0	0	0	0	0	0	0	3
B.th_GCA_002148155.1_ASM214815v1_T30001_noncom	190	0	0	0	8	2	41	18	2	0	37	12	2	0	0	2	0	1	0	0	0	0	0	0	1	22	0	1	0	1	0	0	25	0	0	0	0	0	0	1	0	0	0	1	13
B.th_GCA_002147805.1_ASM214780v1_BGSC_4AK1_noncom	175	0	0	0	4	0	7	3	1	0	30	3	0	0	0	3	0	0	1	0	0	0	0	0	1	26	0	8	0	10	0	0	17	46	0	0	0	0	0	0	0	0	1	1	13
B.th_GCA_001276195.1_ASM127619v1_BMB3201_noncom	172	0	0	0	11	4	72	0	1	0	36	11	1	0	0	1	0	0	0	0	0	0	0	0	0	26	0	0	0	0	0	0	1	0	0	0	0	0	0	2	0	0	1	0	5
B.th_GCA_002148105.1_ASM214810v1_h16_noncom	161	0	0	0	1	1	21	20	1	0	3	1	0	0	0	0	0	0	0	0	0	0	0	0	0	14	0	43	0	15	0	0	6	20	0	0	0	0	0	4	0	8	0	2	1
B.th_GCA_002147965.1_ASM214796v1_BGSC_4BW1_noncom	153	0	0	0	24	2	0	0	0	0	14	5	0	0	0	3	0	0	0	0	0	0	0	0	0	18	0	15	50	1	0	0	12	0	0	0	0	0	0	0	0	0	0	1	8
B.th_GCA_000878525.1_ASM87852v1_Sbt003_noncom	150	0	0	0	13	2	6	0	0	0	29	2	0	0	0	7	0	3	0	0	0	0	0	0	0	4	0	12	2	0	0	0	24	0	0	0	0	0	0	38	0	0	0	2	6
B.th_GCA_002148025.1_ASM214802v1_BGSC_4AH1_noncom	149	0	0	0	2	1	2	0	0	0	59	7	0	0	0	2	0	1	0	0	0	0	0	0	0	16	0	2	0	0	0	0	36	10	0	0	0	0	0	0	0	8	0	0	3
B.th_GCA_002147425.1_ASM214742v1_BGSC_4V1_noncom	148	0	0	0	1	1	21	20	1	0	3	1	0	0	0	0	0	0	0	0	0	0	0	0	0	14	0	32	0	14	0	0	5	20	0	0	0	0	0	4	0	8	0	2	1
B.th_GCA_001598095.1_ASM159809v1_HD12_noncom	146	0	0	0	54	1	2	0	2	0	43	11	0	0	0	2	0	0	0	0	0	0	0	0	0	22	0	1	0	0	0	0	0	0	0	0	0	0	0	2	0	0	1	0	5
B.th_GCA_002243685.1_ASM224368v1_ATCC_10792_noncom	140	0	0	0	17	3	47	0	2	0	10	3	1	0	0	0	0	0	0	0	0	0	0	0	0	35	0	0	0	0	0	0	1	0	0	0	0	0	0	0	0	0	0	0	21
B.th_GCA_002147395.1_ASM214739v1_BGSC_4U1_noncom	135	0	0	0	1	1	20	18	1	0	3	1	0	0	0	0	0	0	0	0	0	0	0	0	0	13	0	30	0	15	0	0	2	20	0	0	0	0	0	0	0	8	0	1	1
B.my_GCA_002104575.1_ASM210457v1_Gnyt1_noncom	133	0	0	0	16	7	0	0	5	0	34	12	0	0	0	5	0	0	0	0	0	0	0	0	0	12	0	0	0	14	0	0	17	6	0	0	0	0	0	0	0	0	0	0	5
B.th_GCA_002148045.1_ASM214804v1_BGSC_4CF1_noncom	129	0	0	0	9	0	1	8	8	0	29	3	0	0	0	0	0	0	1	0	0	0	0	0	0	19	0	5	1	0	0	0	22	2	0	0	0	0	0	6	0	0	0	0	15
B.th_GCA_002148015.1_ASM214801v1_BGSC_4BS1_noncom	127	0	0	0	7	1	10	0	0	0	56	10	0	0	0	0	0	0	0	0	0	0	0	0	0	23	0	0	0	0	0	0	12	2	0	0	0	0	0	0	0	0	0	0	6
B.th_GCA_001517195.1_BR37_BR37_noncom	125	0	0	0	6	4	7	1	3	0	51	12	2	0	0	3	0	0	0	0	0	0	0	0	0	10	0	0	0	5	0	0	1	0	0	0	0	0	0	0	0	0	0	1	19
B.th_GCA_002146335.1_ASM214633v1_BGSC_4A4_noncom	118	0	0	0	20	4	40	0	3	0	12	2	1	0	0	0	0	0	0	0	0	0	0	0	0	31	0	1	1	0	0	0	0	0	0	0	0	0	0	0	0	0	0	0	3
B.ce_GCA_002813875.1_ASM281387v1_MLY1_noncom	112	0	0	0	60	0	0	0	0	0	4	0	0	0	0	0	0	0	0	0	0	0	0	0	0	8	0	0	0	2	0	0	16	0	0	0	0	9	0	0	0	3	0	0	10
B.th_GCA_002147325.1_ASM214732v1_BGSC_4O1_noncom	112	0	0	0	6	1	2	0	1	0	54	22	0	0	0	2	0	0	0	0	0	0	0	0	0	15	0	1	0	0	0	0	0	0	0	0	0	0	0	2	0	0	1	0	5
B.th_GCA_002146725.1_ASM214672v1_BGSC_4BM1_noncom	109	0	0	0	6	5	0	0	0	1	14	16	0	0	0	6	0	0	0	0	0	0	0	0	0	26	0	0	0	0	0	0	32	0	0	0	0	0	0	0	0	0	0	0	3
B.th_GCA_002146785.1_ASM214678v1_BGSC_4BR1_noncom	106	0	0	0	7	0	11	0	1	0	18	2	0	0	0	2	0	0	0	0	0	0	0	0	0	39	0	2	0	0	0	0	2	2	0	0	0	0	0	1	0	0	0	1	18
B.th_GCA_002146425.1_ASM214642v1_BGSC_4AP1_noncom	105	0	0	0	9	2	40	0	0	0	25	5	0	0	0	4	0	0	0	0	0	0	0	0	0	19	0	0	0	0	0	0	0	0	0	0	0	0	0	0	0	0	0	0	1
B.th_GCA_002147415.1_ASM214741v1_BGSC_4W1_noncom	101	0	0	0	6	2	0	0	2	0	9	2	0	0	0	15	0	0	14	0	0	0	0	0	0	16	0	0	0	1	0	0	19	10	0	0	0	0	0	1	0	2	0	0	2
B.th_GCA_001182785.1_ASM118278v1_HS18-1_noncom	100	0	0	0	3	5	0	0	0	0	47	2	0	0	0	1	0	0	0	0	0	0	0	0	0	19	0	0	0	1	0	0	19	0	0	0	0	0	0	0	0	0	0	0	3
B.my_GCA_000742855.1_ASM74285v1_219298_noncom	99	1	1	0	2	1	0	0	0	0	15	2	3	0	0	7	0	0	0	0	0	0	0	0	0	23	0	0	0	0	0	0	37	0	3	0	0	0	0	0	0	0	0	0	4
B.my_GCA_000832885.1_ASM83288v1_BTZ_noncom	98	1	1	0	2	1	0	0	0	0	15	2	3	0	0	7	0	0	0	0	0	0	0	0	0	22	0	0	0	0	0	0	37	0	3	0	0	0	0	0	0	0	0	0	4
B.th_GCA_002146615.1_ASM214661v1_BGSC_4AX1_noncom	97	0	0	0	2	1	2	0	0	0	51	0	0	0	0	1	0	0	0	0	0	0	0	0	0	25	0	0	0	1	0	0	9	1	0	0	0	0	0	0	0	0	0	0	4
B.th_GCA_002147315.1_ASM214731v1_BGSC_4N1_noncom	97	0	0	0	16	2	0	0	1	2	23	24	0	0	0	2	0	0	0	0	0	0	0	0	0	16	0	0	0	4	0	0	0	0	0	0	0	0	0	2	0	0	1	0	4
B.th_GCA_002147935.1_ASM214793v1_BGSC_4BV1_noncom	96	0	0	0	2	0	4	0	0	0	28	2	0	0	0	1	0	0	0	0	0	0	0	0	0	22	0	2	0	0	0	0	28	1	0	0	0	0	0	0	0	0	0	0	6
B.ce_GCA_001044825.1_ASM104482v1_genomic_noncom	93	0	0	0	0	0	1	0	3	0	52	4	3	0	0	0	0	0	0	0	0	0	0	0	0	22	0	0	0	0	0	0	0	0	0	0	0	0	0	0	0	0	0	1	7
B.ce_GCA_001044655.1_ASM104465v1_genomic_noncom	91	0	0	0	2	5	1	1	1	0	37	30	0	0	0	1	0	0	0	0	0	0	0	0	0	4	0	0	0	0	0	0	1	0	0	0	0	0	0	6	0	0	0	0	2
B.ce_GCA_001044735.1_ASM104473v1_genomic_noncom	91	0	0	0	0	0	0	0	0	0	71	0	3	0	0	0	0	0	0	0	0	0	0	0	0	13	0	0	0	0	0	0	0	0	0	0	0	0	0	0	0	0	0	0	4
B.ce_GCA_002566215.1_ASM256621v1_AFS083741_noncom	88	0	0	0	6	1	5	0	1	0	8	2	0	0	0	1	0	2	0	0	0	0	0	0	0	6	0	6	0	1	0	0	25	6	0	0	0	0	0	1	3	0	1	1	12
B.th_GCA_002146975.1_ASM214697v1_BGSC_4AV1_noncom	88	0	0	0	5	2	1	0	0	0	15	12	0	0	0	1	0	0	1	0	0	0	0	0	0	10	0	0	0	16	0	0	19	0	0	0	0	0	0	1	0	0	2	2	1
B.ps_GCA_002579475.1_ASM257947v1_AFS054473_noncom	82	0	0	0	2	2	0	0	1	0	11	2	0	0	0	4	0	0	0	0	0	0	0	0	0	21	0	0	0	0	0	0	31	0	4	0	0	0	0	0	0	0	0	0	4
B.th_GCA_002147495.1_ASM214749v1_YBT032_noncom	82	0	0	0	9	2	5	0	1	0	14	0	1	0	0	5	0	0	0	0	0	0	0	0	0	6	0	21	16	0	0	0	0	0	0	0	0	0	0	0	0	0	0	0	2
B.ce_GCA_002550775.1_ASM255077v1_AFS092659_noncom	79	0	0	0	9	5	4	3	1	0	7	2	0	0	0	8	0	0	3	0	0	0	0	0	0	2	0	5	0	1	0	0	24	2	0	0	0	0	0	0	0	0	0	0	3
B.th_GCA_001402735.1_ASM140273v1_BR58_noncom	79	0	0	0	2	2	0	0	0	0	17	0	0	0	0	1	0	0	0	0	0	0	0	0	0	20	0	0	1	1	0	0	30	0	0	0	0	0	0	0	0	0	0	0	5
B.ps_GCA_002014615.1_ASM201461v1_FSL_H8-0534_noncom	78	0	0	0	5	1	0	0	0	0	8	2	0	0	0	2	0	0	0	0	0	0	0	0	0	19	0	0	0	0	0	0	33	0	4	0	0	0	0	0	0	0	0	0	4
B.th_GCA_002146825.1_ASM214682v1_BGSC_4BX1_noncom	78	0	0	0	1	7	0	0	4	4	18	1	1	0	0	1	0	0	0	0	0	0	0	0	0	17	0	0	0	8	0	0	10	0	0	0	0	0	0	2	0	1	0	0	3
B.ce_GCA_002014705.1_ASM201470v1_FSL_K6-1030_noncom	77	0	0	0	7	4	2	1	1	0	7	3	1	0	0	2	0	3	0	0	0	0	0	0	0	5	0	4	0	1	0	0	15	2	0	0	0	0	0	3	0	0	0	2	14
B.my_GCA_001757845.1_ASM175784v1_GOE9_noncom	77	0	0	0	1	4	0	0	0	1	25	3	0	0	0	0	0	0	0	0	0	0	0	0	0	12	0	0	0	1	0	0	27	0	2	0	0	0	0	0	0	0	0	0	1
B.ps_GCA_002557245.1_ASM255724v1_AFS024482_noncom	77	0	0	0	1	0	0	0	1	2	5	2	3	0	0	3	0	1	0	0	0	0	0	0	0	18	0	0	0	1	0	0	33	0	4	0	0	0	0	0	0	0	0	0	3
B.ce_GCA_001044875.1_ASM104487v1_genomic_noncom	75	0	0	0	1	7	0	0	0	0	47	2	0	0	0	0	0	0	0	0	0	0	0	0	0	8	0	0	0	8	0	0	2	0	0	0	0	0	0	0	0	0	0	0	0
B.th_GCA_002146625.1_ASM214662v1_BGSC_4B2_noncom	75	0	0	0	8	2	1	0	1	8	13	1	1	0	0	4	0	0	0	0	0	0	0	0	0	10	0	0	0	0	0	0	5	0	0	0	0	0	0	0	0	0	0	3	18
B.ps_GCA_002572215.1_ASM257221v1_AFS058668_noncom	74	0	0	0	1	2	0	0	0	0	8	2	0	0	0	4	0	0	0	0	0	0	0	0	0	20	0	0	0	0	0	0	28	0	4	0	0	0	0	0	0	0	0	0	5
B.ps_GCA_002582085.1_ASM258208v1_AFS040883_noncom	74	0	0	0	3	0	0	0	0	0	9	2	0	0	0	4	0	0	0	0	0	0	0	0	0	18	0	0	0	0	0	0	30	0	3	1	0	0	0	0	0	0	0	0	4
B.th_GCA_002146665.1_ASM214666v1_BGSC_4BH1_noncom	73	0	0	0	0	0	0	0	0	0	12	0	0	0	0	6	0	3	2	0	0	0	0	0	0	7	0	2	24	0	0	0	17	0	0	0	0	0	0	0	0	0	0	0	0
B.ps_GCA_002557585.1_ASM255758v1_AFS022050_noncom	72	0	0	0	1	1	0	0	0	0	8	1	3	0	0	6	0	0	2	0	0	0	0	0	0	13	0	0	0	0	0	0	32	0	3	0	0	0	0	0	0	0	0	0	2
B.th_GCA_002147795.1_ASM214779v1_BGSC_4AN1_noncom	72	0	0	0	5	2	1	0	0	0	15	12	0	0	0	1	0	0	1	0	0	0	0	0	0	11	0	0	0	0	0	0	19	0	0	0	0	0	0	1	0	0	2	2	0
B.th_GCA_002184245.1_ASM218424v1_YGd22-03_noncom	72	0	0	0	5	1	5	0	1	0	21	13	0	0	0	0	0	0	0	0	0	0	0	0	0	7	0	0	0	0	0	0	13	3	0	0	0	0	0	0	0	0	0	0	3
B.my_GCA_001044935.1_ASM104493v1_genomic_noncom	71	0	0	0	0	2	0	0	0	0	16	1	0	0	0	1	0	0	0	0	0	0	0	0	0	9	0	0	0	0	0	0	39	0	1	0	0	0	0	0	0	0	0	0	2
B.ce_GCA_002552805.1_ASM255280v1_AFS089031_noncom	70	0	0	0	7	1	1	1	0	0	8	4	0	0	0	1	0	2	1	0	0	0	0	0	0	9	0	4	5	0	0	0	20	2	0	0	0	0	0	0	0	0	0	1	3
B.my_GCA_002001145.1_SB4_SB4_noncom	69	0	0	0	2	2	2	1	0	0	10	1	0	0	0	2	0	0	0	0	0	0	0	0	0	12	0	0	0	4	0	0	29	0	0	0	0	0	0	0	0	0	0	1	3
B.my_GCA_900094695.1_ASM90009469v1_SDA_NFFE664_noncom	68	0	1	0	0	3	0	0	0	0	15	12	0	0	0	0	0	0	0	0	0	0	0	0	0	16	0	0	0	5	0	0	15	0	0	0	0	0	0	0	0	0	0	0	1
B.ps_GCA_002550445.1_ASM255044v1_AFS095604_noncom	68	0	0	0	4	0	0	0	0	0	6	2	3	0	0	3	0	0	0	0	0	0	0	0	0	12	0	0	0	0	0	0	33	0	1	0	0	0	0	0	0	0	0	0	4
B.ps_GCA_002572375.1_ASM257237v1_AFS062925_noncom	68	0	1	0	2	1	0	0	0	0	7	2	1	0	0	2	0	0	0	0	0	0	0	0	0	16	0	0	0	0	0	0	32	0	1	0	0	0	0	0	0	0	0	0	3
B.ce_GCA_002562985.1_ASM256298v1_AFS029052_noncom	67	0	0	0	9	1	1	0	0	0	9	4	0	0	0	1	0	1	0	0	0	0	0	0	0	9	0	3	2	0	0	0	20	2	0	0	0	0	0	0	0	0	0	1	4
B.ce_GCA_002575715.1_ASM257571v1_AFS049141_noncom	67	0	0	0	6	0	6	0	0	0	9	2	0	0	0	4	0	1	0	0	0	0	0	0	0	6	0	8	2	0	0	0	12	1	0	0	0	0	0	0	2	0	0	3	5
B.ps_GCA_002572075.1_ASM257207v1_AFS063129_noncom	67	0	1	0	2	1	0	0	0	0	9	1	1	0	0	2	0	0	0	0	0	0	0	0	0	14	0	0	0	0	0	0	31	0	2	0	0	0	0	0	0	0	0	0	3
B.th_GCA_002146395.1_ASM214639v1_BGSC_4AG1_noncom	67	0	0	0	10	0	4	1	0	1	4	0	0	0	0	0	0	1	0	0	0	0	0	0	0	16	0	0	0	1	0	0	20	0	0	0	0	0	0	0	0	0	1	0	8
B.to_GCA_002557515.1_ASM255751v1_AFS021349_noncom	67	0	0	0	6	0	1	0	0	0	13	4	2	0	0	4	0	1	0	0	0	0	0	0	0	6	0	3	0	1	0	0	23	1	0	0	0	0	0	1	0	0	0	1	0
B.ce_GCA_002561355.1_ASM256135v1_AFS016599_noncom	66	0	0	0	6	1	1	1	0	0	9	4	0	0	0	1	0	1	0	0	0	0	0	0	0	9	0	3	3	0	0	0	20	2	0	0	0	0	0	1	0	0	0	1	3
B.ps_GCA_002568705.1_ASM256870v1_AFS084126_noncom	66	0	0	0	3	1	0	0	0	0	8	2	0	0	0	2	0	0	0	0	0	0	0	0	0	19	0	0	0	0	0	0	23	0	4	0	0	0	0	0	0	0	0	0	4
B.ps_GCA_002579375.1_ASM257937v1_AFS055788_noncom	66	0	0	0	2	1	0	0	1	0	9	3	0	0	0	4	0	0	0	0	0	0	0	0	0	16	0	0	0	0	0	0	24	0	1	0	0	0	0	0	0	0	0	0	5
B.th_GCA_000816555.1_ASM81655v1_AK47_noncom	66	0	0	0	7	2	7	0	0	0	24	7	1	0	0	0	0	0	0	0	0	0	0	0	0	11	0	0	0	1	0	0	2	0	0	0	0	0	0	0	0	0	0	1	3
B.ps_GCA_002550685.1_ASM255068v1_AFS093408_noncom	65	0	0	0	1	0	0	0	0	0	6	1	2	0	0	4	0	0	0	0	0	0	0	0	0	14	0	0	0	0	0	0	31	0	3	0	0	0	0	0	0	0	0	0	3
B.ps_GCA_002555245.1_ASM255524v1_AFS011189_noncom	65	0	0	0	2	1	0	0	0	0	10	4	0	0	0	2	0	0	0	0	0	0	0	0	0	15	0	0	0	0	0	0	27	0	2	0	0	0	0	0	0	0	0	0	2
B.ps_GCA_002569945.1_ASM256994v1_AFS074367_noncom	65	0	0	0	3	1	0	0	0	0	9	2	0	0	0	2	0	0	0	0	0	0	0	0	0	18	0	0	0	0	0	0	22	0	4	0	0	0	0	0	0	0	0	0	4
B.th_GCA_002146345.1_ASM214634v1_BGSC_4AD1_noncom	65	0	0	0	10	0	4	1	0	1	4	0	0	0	0	0	0	1	0	0	0	0	0	0	0	16	0	0	0	1	0	0	17	0	0	0	0	0	0	0	0	0	1	1	8
B.ce_GCA_002559365.1_ASM255936v1_AFS001900_noncom	64	0	0	0	7	1	1	1	0	0	7	4	0	0	0	2	0	1	0	0	0	0	0	0	0	9	0	3	3	0	0	0	20	2	0	0	0	0	0	0	0	0	0	1	2
B.ce_GCA_002577245.1_ASM257724v1_AFS041711_noncom	64	0	0	0	10	0	3	2	0	0	5	3	0	0	0	4	0	1	1	0	0	0	0	0	0	4	0	5	8	2	0	2	0	7	0	0	0	0	0	3	1	0	0	0	3
B.ce_GCA_002578195.1_ASM257819v1_AFS039692_noncom	64	0	0	0	6	1	0	1	1	0	10	4	0	0	0	0	0	2	0	0	0	0	0	0	0	9	0	4	5	0	0	0	15	2	0	0	0	0	0	0	0	0	0	1	3
B.ps_GCA_002553275.1_ASM255327v1_AFS092115_noncom	64	0	0	0	2	1	0	0	0	0	10	2	0	0	0	3	0	0	0	0	0	0	0	0	0	16	0	0	0	0	0	0	25	0	3	0	0	0	0	0	0	0	0	0	2
B.to_GCA_002578965.1_ASM257896v1_AFS057443_noncom	64	0	0	0	4	1	3	0	2	0	12	3	1	0	0	1	0	0	0	0	0	0	0	0	1	3	0	2	3	0	0	0	22	3	0	0	0	0	0	1	0	0	0	0	2
B.ce_GCA_001635995.1_ASM163599v1_HN001_noncom	63	0	0	0	0	4	0	0	0	0	42	11	0	0	0	1	0	0	0	0	0	0	0	0	0	5	0	0	0	0	0	0	0	0	0	0	0	0	0	0	0	0	0	0	0
B.ps_GCA_002555785.1_ASM255578v1_AFS008320_noncom	63	0	0	0	3	2	0	0	0	0	11	3	4	0	0	4	0	0	0	0	0	0	0	0	0	6	0	0	0	0	0	0	25	0	4	0	0	0	0	0	0	0	0	0	1
B.ps_GCA_002557385.1_ASM255738v1_AFS022719_noncom	63	0	0	0	1	0	0	0	1	0	8	1	2	0	0	4	0	0	0	0	0	0	0	0	0	15	0	0	0	0	0	0	23	0	6	0	0	0	0	0	0	0	0	0	2
B.ps_GCA_002569925.1_ASM256992v1_AFS074519_noncom	63	0	0	0	1	0	0	0	0	0	6	3	0	0	0	3	0	0	0	0	0	0	0	0	0	18	0	0	0	0	0	0	25	0	3	0	0	0	0	0	0	0	0	0	4
B.ce_GCA_001678165.1_ASM167816v1_UW85_noncom	62	0	0	0	2	3	0	0	0	0	18	8	0	0	0	0	0	0	0	0	0	0	0	0	0	13	0	0	0	17	0	0	0	0	0	0	0	0	0	0	0	0	0	0	1
B.ce_GCA_001940365.1_ASM194036v1_MOD1_Bc174_noncom	62	0	0	0	16	1	2	0	1	0	8	2	0	0	0	2	0	0	0	0	0	0	0	0	0	5	0	0	0	2	0	0	11	2	0	0	0	0	0	0	0	2	0	0	8
B.ce_GCA_002014575.1_ASM201457v1_FSL_M7-1219_noncom	62	0	1	0	0	3	2	0	3	0	8	4	0	0	0	0	0	0	0	0	0	0	0	0	0	5	0	0	0	1	0	0	32	0	0	0	0	0	0	0	0	0	0	0	3
B.ce_GCA_002560415.1_ASM256041v1_AFS023720_noncom	62	0	0	0	8	1	0	1	1	0	8	4	0	0	0	0	0	1	1	0	0	0	0	0	0	9	0	3	3	0	0	0	15	2	0	0	0	0	0	1	0	0	0	1	3
B.ce_GCA_002575935.1_ASM257593v1_AFS047280_noncom	62	0	0	0	8	1	1	1	0	0	9	4	0	0	0	2	0	1	0	0	0	0	0	0	0	8	0	5	4	0	0	0	13	2	0	0	0	0	0	0	0	0	0	1	2
B.my_GCA_002909205.1_ASM290920v1_GM5LP_noncom	62	0	0	0	0	2	0	0	0	1	4	0	1	0	0	2	0	0	0	0	0	0	0	0	0	15	0	0	0	0	0	0	32	0	1	0	0	0	0	0	0	0	0	0	4
B.ps_GCA_002557465.1_ASM255746v1_AFS022598_noncom	62	0	0	0	1	0	0	0	1	0	8	1	3	0	0	4	0	0	0	0	0	0	0	0	0	15	0	0	0	0	0	0	21	0	6	0	0	0	0	0	0	0	0	0	2
B.ps_GCA_002580615.1_ASM258061v1_AFS048805_noncom	62	0	0	0	2	1	0	0	1	0	8	3	0	0	0	3	0	0	0	0	0	0	0	0	0	15	0	0	0	0	0	0	23	0	1	0	0	0	0	0	0	0	0	0	5
B.ps_GCA_002581835.1_ASM258183v1_AFS042788_noncom	62	0	0	0	1	0	0	0	0	0	6	2	0	0	0	3	0	0	0	0	0	0	0	0	0	19	0	0	0	0	0	0	25	0	3	0	0	0	0	0	0	0	0	0	3
B.ps_GCA_002582485.1_ASM258248v1_AFS037265_noncom	62	0	0	0	2	1	0	0	0	0	7	1	1	0	0	3	0	0	0	0	0	0	0	0	0	10	0	0	0	0	0	0	31	0	3	0	0	0	0	0	0	0	0	0	3
B.th_GCA_002146885.1_ASM214688v1_BGSC_4CD1_noncom	62	0	0	0	1	0	0	0	0	0	6	0	1	0	0	1	0	0	0	0	0	0	0	0	0	13	0	0	0	0	0	0	37	1	0	0	0	0	0	1	0	0	0	0	1
B.ce_GCA_002556855.1_ASM255685v1_AFS027647_noncom	61	0	0	0	4	1	6	1	2	0	6	3	0	0	0	4	0	0	1	0	0	0	0	0	0	8	0	7	0	1	0	0	2	4	0	0	0	0	0	1	0	0	1	1	8
B.my_GCA_002576515.1_ASM257651v1_AFS043018_noncom	61	0	0	0	1	2	0	0	0	0	5	1	2	0	0	3	1	1	1	0	0	0	0	0	0	15	0	0	0	0	0	0	25	0	1	1	0	0	0	0	0	0	0	0	2
B.ps_GCA_002555005.1_ASM255500v1_AFS017092_noncom	61	0	0	0	3	2	1	1	1	0	10	2	1	0	0	2	0	0	0	0	0	0	0	0	0	11	0	0	0	3	0	0	20	0	0	0	0	0	0	0	0	0	0	1	3
B.ps_GCA_002571545.1_ASM257154v1_AFS069374_noncom	61	0	0	0	1	0	0	0	0	0	8	1	3	0	0	3	0	0	0	0	0	0	0	0	0	14	0	0	0	0	0	0	26	0	1	0	0	0	0	0	0	0	0	0	4
B.ps_GCA_002572495.1_ASM257249v1_AFS058374_noncom	61	0	0	0	1	1	0	0	0	0	8	1	3	0	0	3	0	0	0	0	0	0	0	0	0	12	0	0	0	0	0	0	25	0	5	0	0	0	0	0	0	0	0	0	2
B.ps_GCA_002581285.1_ASM258128v1_AFS050088_noncom	61	0	0	0	1	0	0	0	0	0	7	1	3	0	0	3	0	0	0	0	0	0	0	0	0	17	0	0	0	0	0	0	26	0	1	0	0	0	0	0	0	0	0	0	2
B.ps_GCA_002583735.1_ASM258373v1_AFS039118_noncom	61	0	1	0	2	1	0	0	0	0	9	1	1	0	0	2	0	0	0	0	0	0	0	0	0	12	0	0	0	0	0	0	28	0	1	0	0	0	0	0	0	0	0	0	3
B.ps_GCA_002589635.1_ASM258963v1_AFS032644_noncom	61	0	1	0	2	1	0	0	0	0	7	2	1	0	0	2	0	0	0	0	0	0	0	0	0	11	0	0	0	0	0	0	30	0	1	0	0	0	0	0	0	0	0	0	3
B.th_GCA_000940785.1_ASM94078v1_BGSC_4AA1_noncom	61	0	0	0	5	0	11	0	1	0	12	1	0	0	0	0	0	0	0	0	0	0	0	0	0	26	0	0	0	0	0	0	0	0	0	0	0	0	0	1	0	0	0	0	4
B.to_GCA_002569445.1_ASM256944v1_AFS083176_noncom	61	0	0	0	4	2	3	0	2	0	13	3	1	0	0	1	0	0	0	0	0	0	0	0	1	2	0	0	2	0	0	0	21	3	0	0	0	0	0	1	0	0	0	0	2
B.my_GCA_002909185.1_ASM290918v1_GM6LP_noncom	60	0	0	0	0	2	0	0	0	1	4	0	1	0	0	2	0	0	0	0	0	0	0	0	0	13	0	0	0	0	0	0	32	0	1	0	0	0	0	0	0	0	0	0	4
B.ps_GCA_002550095.1_ASM255009v1_AFS099456_noncom	60	0	0	0	2	2	0	0	0	0	4	3	2	0	0	4	0	1	1	0	0	0	0	0	0	14	0	0	0	0	0	0	22	0	2	0	0	0	0	0	0	0	0	0	3
B.ps_GCA_002556235.1_ASM255623v1_AFS000230_noncom	60	0	0	0	1	0	0	0	1	0	8	1	2	0	0	3	0	0	0	0	0	0	0	0	0	16	0	0	0	0	0	0	20	0	6	0	0	0	0	0	0	0	0	0	2
B.ps_GCA_002570325.1_ASM257032v1_AFS070925_noncom	60	0	0	0	2	1	0	0	1	0	2	1	2	0	0	4	0	1	1	0	0	0	0	0	0	11	0	0	0	0	0	0	25	0	6	0	0	0	0	0	0	0	0	0	3
B.ps_GCA_002571845.1_ASM257184v1_AFS062254_noncom	60	0	0	0	1	0	0	0	1	0	6	1	2	0	0	3	0	0	0	0	0	0	0	0	0	17	0	0	0	0	0	0	21	0	6	0	0	0	0	0	0	0	0	0	2
B.ps_GCA_002579385.1_ASM257938v1_AFS054612_noncom	60	0	0	0	3	2	0	0	0	0	11	2	1	0	0	2	0	0	0	0	0	0	0	0	0	8	0	0	0	0	0	0	26	0	4	0	0	0	0	0	0	0	0	0	1
B.th_GCA_002146525.1_ASM214652v1_BGSC_4AQ1_noncom	60	0	0	0	3	1	0	0	0	0	26	6	0	0	0	2	0	1	2	0	0	0	0	0	0	10	0	0	0	0	0	0	7	0	0	0	0	0	0	0	0	0	0	0	2
B.to_GCA_002557005.1_ASM255700v1_AFS026137_noncom	60	0	0	0	6	1	1	0	2	0	11	3	1	0	0	1	0	0	0	0	0	0	0	0	0	2	0	4	1	1	0	0	20	2	0	0	0	0	0	1	1	0	0	0	2
B.to_GCA_002572295.1_ASM257229v1_AFS066620_noncom	60	0	0	0	4	2	2	0	2	0	11	3	1	0	0	1	0	0	0	0	0	0	0	0	1	2	0	0	3	0	0	0	21	3	0	0	0	0	0	1	1	0	0	0	2
B.to_GCA_002580865.1_ASM258086v1_AFS045461_noncom	60	0	0	0	5	1	2	0	2	0	11	4	1	0	0	1	0	0	0	0	0	0	0	0	1	2	0	2	3	0	0	0	19	3	0	0	0	0	0	1	0	0	0	0	2
B.ps_GCA_002551795.1_ASM255179v1_AFS098564_noncom	59	0	1	0	2	1	0	0	0	0	8	2	1	0	0	2	0	0	0	0	0	0	0	0	0	11	0	0	0	0	0	0	26	0	2	0	0	0	0	0	0	0	0	0	3
B.ps_GCA_002552575.1_ASM255257v1_AFS092470_noncom	59	0	0	0	3	2	0	0	0	0	11	3	4	0	0	4	0	0	0	0	0	0	0	0	0	6	0	0	0	0	0	0	21	0	4	0	0	0	0	0	0	0	0	0	1
B.ps_GCA_002555145.1_ASM255514v1_AFS013396_noncom	59	0	0	0	2	1	0	0	0	0	8	2	0	0	0	3	0	0	0	0	0	0	0	0	0	12	0	0	0	0	0	0	26	0	3	0	0	0	0	0	0	0	0	0	2
B.ps_GCA_002555685.1_ASM255568v1_AFS009013_noncom	59	0	0	0	2	2	0	0	0	0	4	3	2	0	0	4	0	1	1	0	0	0	0	0	0	15	0	0	0	0	0	0	20	0	2	0	0	0	0	0	0	0	0	0	3
B.ps_GCA_002557285.1_ASM255728v1_AFS024178_noncom	59	0	0	0	3	2	0	0	0	0	11	3	4	0	0	4	0	0	0	0	0	0	0	0	0	4	0	0	0	0	0	0	23	0	4	0	0	0	0	0	0	0	0	0	1
B.ps_GCA_002568655.1_ASM256865v1_AFS088215_noncom	59	0	0	0	2	1	0	0	0	0	4	0	3	0	0	4	0	0	0	0	0	0	0	0	0	13	0	0	0	1	0	0	28	0	0	0	0	0	0	0	0	0	0	0	3
B.ps_GCA_002569755.1_ASM256975v1_AFS076343_noncom	59	0	0	0	3	2	0	0	0	0	11	3	4	0	0	4	0	0	0	0	0	0	0	0	0	5	0	0	0	0	0	0	22	0	4	0	0	0	0	0	0	0	0	0	1
B.ps_GCA_002569985.1_ASM256998v1_AFS074290_noncom	59	0	0	0	2	2	0	0	0	0	5	3	0	0	0	4	0	0	0	0	0	0	0	0	0	11	0	0	0	2	0	0	19	0	5	0	0	0	0	0	0	0	0	0	6
B.ps_GCA_002572305.1_ASM257230v1_AFS065710_noncom	59	0	0	0	3	2	0	0	0	0	9	3	4	0	0	4	0	0	0	0	0	0	0	0	0	4	0	0	0	0	0	0	25	0	4	0	0	0	0	0	0	0	0	0	1
B.ps_GCA_002582165.1_ASM258216v1_AFS040159_noncom	59	0	0	0	2	1	0	0	0	0	3	2	2	0	0	5	0	1	1	0	0	0	0	0	0	13	0	0	0	1	0	0	23	0	2	0	0	0	0	0	0	0	0	0	3
B.th_GCA_000774075.2_ASM77407v2_XL6_noncom	59	0	0	0	4	1	2	0	1	0	16	2	2	0	0	4	0	2	0	0	0	0	0	0	0	19	0	0	0	0	0	0	0	4	0	0	0	0	0	0	0	0	0	0	2
B.ce_GCA_002224345.1_ASM222434v1_C1L_noncom	58	0	0	0	0	5	0	0	0	0	27	6	0	0	0	1	0	0	0	0	0	0	0	0	0	17	0	0	0	0	0	0	2	0	0	0	0	0	0	0	0	0	0	0	0
B.ce_GCA_002563025.1_ASM256302v1_AFS022169_noncom	58	0	0	0	6	1	0	1	1	0	8	4	0	0	0	1	0	1	0	0	0	0	0	0	0	8	0	3	3	0	0	0	15	2	0	0	0	0	0	1	0	0	0	1	2
B.ce_GCA_002578635.1_ASM257863v1_AFS038688_noncom	58	0	0	0	8	1	1	0	1	0	7	3	0	0	0	0	0	0	1	0	0	0	0	0	0	3	0	2	2	0	0	0	18	2	0	0	0	0	0	0	0	0	0	1	8
B.ps_GCA_002553115.1_ASM255311v1_AFS095135_noncom	58	0	0	0	2	1	0	0	0	0	4	2	3	0	0	1	0	0	0	0	0	0	0	0	0	10	0	0	0	1	0	0	28	0	2	0	0	0	0	0	0	0	0	0	4
B.ps_GCA_002556505.1_ASM255650v1_AFS001949_noncom	58	0	0	0	3	2	0	0	1	0	11	3	4	0	0	4	0	0	0	0	0	0	0	0	0	4	0	0	0	0	0	0	21	0	4	0	0	0	0	0	0	0	0	0	1
B.ps_GCA_002568645.1_ASM256864v1_AFS087909_noncom	58	0	0	0	2	1	0	0	0	0	5	0	3	0	0	4	0	0	0	0	0	0	0	0	0	11	0	0	0	1	0	0	28	0	0	0	0	0	0	0	0	0	0	0	3
B.ps_GCA_002568765.1_ASM256876v1_AFS081374_noncom	58	0	0	0	1	0	0	0	1	0	7	1	2	0	0	3	0	0	0	0	0	0	0	0	0	15	0	0	0	0	0	0	20	0	6	0	0	0	0	0	0	0	0	0	2
B.ps_GCA_002580755.1_ASM258075v1_AFS045932_noncom	58	0	0	0	1	0	0	0	0	2	3	1	3	0	0	3	0	1	0	0	0	0	0	0	0	9	0	0	0	1	0	0	31	0	0	0	0	0	0	0	0	0	0	0	3
B.th_GCA_001692675.1_ASM169267v1_KNU-07_noncom	58	0	0	0	6	5	0	0	0	0	26	13	0	0	0	0	0	0	0	0	0	0	0	0	0	8	0	0	0	0	0	0	0	0	0	0	0	0	0	0	0	0	0	0	0
B.to_GCA_002555405.1_ASM255540v1_AFS018451_noncom	58	0	0	0	5	1	3	0	2	0	11	4	1	0	0	1	0	0	0	0	0	0	0	0	1	2	0	1	1	0	0	0	19	3	0	0	0	0	0	1	0	0	0	0	2
B.to_GCA_002573545.1_ASM257354v1_AFS094862_noncom	58	0	0	0	2	2	1	0	1	0	13	4	1	0	0	2	0	0	1	0	0	0	0	0	0	6	0	0	2	0	0	0	21	1	0	0	0	0	0	1	0	0	0	0	0
B.to_GCA_002589595.1_ASM258959v1_AFS033477_noncom	58	0	0	0	6	1	3	0	1	0	10	3	1	0	0	1	0	0	0	0	0	0	0	0	1	1	0	3	2	0	0	0	19	3	0	0	0	0	0	1	0	0	0	0	2
B.ce_GCA_000789315.1_ASM78931v1_03BB87_noncom	57	0	0	0	0	1	1	0	0	0	12	3	0	0	0	0	0	0	0	0	0	0	0	0	0	31	0	0	0	1	0	0	1	0	0	0	0	0	0	0	0	0	1	0	6
B.ce_GCA_001044485.1_ASM104448v1_genomic_noncom	57	0	0	0	2	0	1	0	1	0	28	17	0	0	0	0	0	0	0	0	0	0	0	0	0	1	0	0	0	0	0	0	0	0	0	0	0	0	0	0	0	0	0	0	7
B.ce_GCA_002576825.1_ASM257682v1_AFS046340_noncom	57	0	0	0	7	1	1	0	1	0	6	3	0	0	0	1	0	1	0	0	0	0	0	0	0	3	0	2	2	0	0	0	19	2	0	0	0	0	0	0	0	0	0	1	7
B.my_GCA_002014715.1_ASM201471v1_FSL_H7-0683_noncom	57	0	0	0	0	3	0	0	0	0	3	0	1	0	0	2	0	0	0	0	0	0	0	0	0	16	0	0	0	0	0	0	30	0	0	0	0	0	0	0	0	0	0	0	2
B.ps_GCA_002551555.1_ASM255155v1_AFS089336_noncom	57	0	0	0	2	2	0	0	0	0	11	3	1	0	0	3	0	0	0	0	0	0	0	0	0	5	0	0	0	0	0	0	26	0	3	0	0	0	0	0	0	0	0	0	1
B.ps_GCA_002555275.1_ASM255527v1_AFS012367_noncom	57	0	0	0	3	2	0	0	0	0	10	2	4	0	0	4	0	0	0	0	0	0	0	0	0	5	0	0	0	0	0	0	23	0	3	0	0	0	0	0	0	0	0	0	1
B.ps_GCA_002579785.1_ASM257978v1_AFS053905_noncom	57	0	0	0	2	2	0	0	0	2	11	3	4	0	0	3	0	0	0	0	0	0	0	0	0	3	0	0	0	0	0	0	22	0	4	0	0	0	0	0	0	0	0	0	1
B.ps_GCA_002581465.1_ASM258146v1_AFS048537_noncom	57	0	0	0	4	2	0	0	0	0	5	1	0	0	0	4	0	0	0	0	0	0	0	0	0	14	0	0	0	0	0	0	24	0	0	0	0	0	0	0	0	0	0	0	3
B.ps_GCA_002550255.1_ASM255025v1_AFS098141_noncom	56	0	0	0	2	2	0	0	0	2	11	3	4	0	0	3	0	0	0	0	0	0	0	0	0	3	0	0	0	0	0	0	22	0	3	0	0	0	0	0	0	0	0	0	1
B.ps_GCA_002555415.1_ASM255541v1_AFS018356_noncom	56	0	0	0	2	2	0	0	0	0	4	3	2	0	0	4	0	1	1	0	0	0	0	0	0	13	0	0	0	0	0	0	19	0	2	0	0	0	0	0	0	0	0	0	3
B.ps_GCA_002557065.1_ASM255706v1_AFS026185_noncom	56	0	0	0	1	1	0	0	0	0	7	1	2	0	0	4	0	0	0	0	0	0	0	0	0	13	0	0	0	0	0	0	22	0	3	0	0	0	0	0	0	0	0	0	2
B.ps_GCA_002569565.1_ASM256956v1_AFS080834_noncom	56	0	0	0	1	0	0	0	0	0	7	1	3	0	0	3	0	0	0	0	0	0	0	0	0	14	0	0	0	0	0	0	23	0	0	0	0	0	0	0	0	0	0	0	4
B.ps_GCA_002571515.1_ASM257151v1_AFS069829_noncom	56	0	0	0	1	2	0	0	0	2	7	4	2	0	0	3	0	0	0	0	0	0	0	0	0	8	0	0	0	1	0	0	20	0	4	0	0	0	0	0	0	0	0	0	2
B.th_GCA_002025105.1_ASM202510v1_L-7601_noncom	56	0	0	0	12	0	0	0	1	0	7	2	0	0	0	7	0	0	6	0	0	0	0	0	0	6	0	0	0	0	0	0	0	0	0	0	0	0	0	2	0	0	1	0	12
B.ce_GCA_002560615.1_ASM256061v1_AFS022681_noncom	55	0	0	0	2	2	4	0	0	0	1	0	0	0	0	4	0	0	1	0	0	0	0	0	0	23	0	0	0	1	0	0	14	0	0	0	0	0	0	0	0	0	0	0	3
B.ce_GCA_002577175.1_ASM257717v1_AFS042006_noncom	55	0	0	0	6	1	1	0	1	0	6	3	0	0	0	0	0	0	0	0	0	0	0	0	0	3	0	2	2	0	0	0	19	2	0	0	0	0	0	0	0	0	0	1	8
B.ps_GCA_002552715.1_ASM255271v1_AFS090208_noncom	55	0	0	0	4	2	0	0	0	0	5	0	0	0	0	4	0	0	0	0	0	0	0	0	0	14	0	0	0	0	0	0	23	0	0	0	0	0	0	0	0	0	0	0	3
B.ps_GCA_002554885.1_ASM255488v1_AFS018958_noncom	55	0	0	0	1	0	0	0	1	0	6	1	2	0	0	3	0	0	0	0	0	0	0	0	0	13	0	0	0	0	0	0	20	0	6	0	0	0	0	0	0	0	0	0	2
B.ps_GCA_002571985.1_ASM257198v1_AFS065668_noncom	55	0	0	0	2	2	0	0	0	0	11	3	1	0	0	2	0	0	0	0	0	0	0	0	0	6	0	0	0	0	0	0	23	0	4	0	0	0	0	0	0	0	0	0	1
