# Supplementary material for: The CRISPR-Cas systems were selectively inactivated during evolution of Bacillus cereus group for adaptation to diverse environments
Source: ISME J. 2020 Mar 4;14(6):1479–93. doi: 10.1038/s41396-020-0623-5 (PMC7242445; doi:10.1038/s41396-020-0623-5)
Supplement: Supplementary file 9 — Table S4 [file 41396_2020_623_MOESM9_ESM.xls]

## Sheet: Rep proteins by BlastP
candidate protein id	replication protein id	identity	length	mismatch	gap	candidate protein					replication protein					E value	bit score
						start	end	paired length	total length	coverage	start	end	paired length	total length	coverage
Bce_GCA_000290835.1_Baci_cere_VD115_V1_genomic_com_04848	CT43_P851308	42.35	366	204	3	1	366	366	366	1	1	359	359	364	0.986264	5.31e-92	272
Bce_GCA_000290835.1_Baci_cere_VD115_V1_genomic_com_04871	CT43_P851308	42.049	371	203	3	1	371	371	371	1	1	359	359	364	0.986264	2.76e-103	301
Bce_GCA_000290835.1_Baci_cere_VD115_V1_genomic_com_01604	CT43_P851308	45.179	363	194	2	1	363	363	364	0.997253	1	358	358	364	0.983516	6.09e-103	300
Bce_GCA_000290835.1_Baci_cere_VD115_V1_genomic_com_02885	CT43_P851308	46.761	355	186	1	6	357	352	357	0.985994	5	359	355	364	0.975275	9.74e-112	322
Bce_GCA_000290835.1_Baci_cere_VD115_V1_genomic_com_04043	CT43_P851308	41.573	356	202	2	9	362	354	362	0.977901	8	359	352	364	0.967033	4.11e-93	275
Bce_GCA_000290835.1_Baci_cere_VD115_V1_genomic_com_04855	CT43_P851308	43.662	355	196	1	10	364	355	364	0.975275	9	359	351	364	0.964286	4.12e-105	305
Bce_GCA_000290835.1_Baci_cere_VD115_V1_genomic_com_05086	Rep466	98.755	482	6	0	1	482	482	482	1	1	482	482	490	0.983673	0	974
Bce_GCA_000290835.1_Baci_cere_VD115_V1_genomic_com_05098	pXO1_16_IIIb|pBMB171	96.134	569	22	0	1	569	569	569	1	1	569	569	578	0.984429	0	1139
Bce_GCA_000290835.1_Baci_cere_VD115_V1_genomic_com_06161	CT43_P851308	48.485	363	182	2	1	363	363	364	0.997253	1	358	358	364	0.983516	3.28e-111	321
Bce_GCA_000290835.1_Baci_cere_VD115_V1_genomic_com_06363	RepB	94.045	403	24	0	1	403	403	403	1	6	408	403	414	0.97343	0	769
Bce_GCA_000290835.1_Baci_cere_VD115_V1_genomic_com_06365	CT43_P851308	41.322	363	207	3	1	362	362	368	0.983696	1	358	358	364	0.983516	1.05e-83	251
Bce_GCA_000290835.1_Baci_cere_VD115_V1_genomic_com_06371	ori44_RepFR55|MC28	79.56	318	63	1	7	324	318	324	0.981481	1	316	316	321	0.984424	0	530
Bce_GCA_000290835.1_Baci_cere_VD115_V1_genomic_com_06472	RepA	95.517	513	22	1	1	513	513	513	1	1	512	512	520	0.984615	0	1029
Bce_GCA_000290835.1_Baci_cere_VD115_V1_genomic_com_06491	CT43_P851308	48.611	360	181	2	1	357	357	357	1	1	359	359	364	0.986264	4.44e-125	356
Bce_GCA_000290835.1_Baci_cere_VD115_V1_genomic_com_06658	CT43_P851308	43.526	363	195	2	7	369	363	369	0.98374	7	359	353	364	0.96978	1.23e-102	299
Bce_GCA_000290835.1_Baci_cere_VD115_V1_genomic_com_06668	ori44_RepFR55|MC28	50	320	150	4	8	323	316	325	0.972308	1	314	314	321	0.978193	2.74e-103	298
Bce_GCA_000290835.1_Baci_cere_VD115_V1_genomic_com_06683	RepFR12B|BDRD-ST196	99.537	216	1	0	1	216	216	216	1	1	216	216	219	0.986301	9.89e-165	445
Bce_GCA_000290835.1_Baci_cere_VD115_V1_genomic_com_06689	RepFR12I|pCT6880	60.697	201	78	1	6	206	201	206	0.975728	5	204	200	207	0.966184	1.68e-91	259
Bce_GCA_000290835.1_Baci_cere_VD115_V1_genomic_com_06695	Rep9741	72.046	347	67	1	9	325	317	326	0.972393	1	347	347	352	0.985795	0	499
Bce_GCA_000290835.1_Baci_cere_VD115_V1_genomic_com_06711	RepFR12H|pCT9547	72.393	163	45	0	43	205	163	205	0.795122	1	163	163	165	0.987879	4.15e-90	253
Bce_GCA_000290915.1_Baci_cere_VD048_V1_genomic_com_01454	CT43_P851308	44.054	370	196	3	1	370	370	370	1	1	359	359	364	0.986264	3.78e-105	305
Bce_GCA_000290915.1_Baci_cere_VD048_V1_genomic_com_01935	CT43_P851308	36.695	357	222	1	5	361	357	361	0.98892	7	359	353	364	0.96978	1.96e-74	226
Bce_GCA_000290915.1_Baci_cere_VD048_V1_genomic_com_03827	CT43_P851308	43.258	356	198	1	9	364	356	364	0.978022	8	359	352	364	0.967033	2.9e-101	295
Bce_GCA_000290915.1_Baci_cere_VD048_V1_genomic_com_04911	pXO1_16_IIIa|pBWB401	99.112	563	5	0	1	563	563	563	1	1	563	563	572	0.984266	0	1159
Bce_GCA_000290915.1_Baci_cere_VD048_V1_genomic_com_04916	Rep466	91.097	483	40	2	1	482	482	484	0.995868	1	481	481	490	0.981633	0	885
Bce_GCA_000290915.1_Baci_cere_VD048_V1_genomic_com_05023	CT43_P851308	43.716	366	199	3	1	366	366	366	1	1	359	359	364	0.986264	3.86e-100	293
Bce_GCA_000290915.1_Baci_cere_VD048_V1_genomic_com_05155	RepX	97.701	435	10	0	1	435	435	435	1	1	435	435	442	0.984163	0	871
Bce_GCA_000290915.1_Baci_cere_VD048_V1_genomic_com_05190	pXO1_16_I|pXO1	95.431	569	26	0	1	569	569	569	1	1	569	569	578	0.984429	0	1143
Bce_GCA_000290915.1_Baci_cere_VD048_V1_genomic_com_05261	CT43_P851308	46.429	364	189	4	1	363	363	363	1	1	359	359	364	0.986264	6.69e-108	312
Bce_GCA_000290975.2_Baci_cere_VD142_V2_genomic_incom_00228	CT43_P851308	47.191	356	184	1	9	364	356	364	0.978022	8	359	352	364	0.967033	1.4e-109	317
Bce_GCA_000290975.2_Baci_cere_VD142_V2_genomic_incom_00256	CT43_P851308	42.416	356	201	1	9	364	356	364	0.978022	8	359	352	364	0.967033	4.31e-98	287
Bce_GCA_000290975.2_Baci_cere_VD142_V2_genomic_incom_01979	CT43_P851308	32.5	360	232	4	1	359	359	365	0.983562	1	350	350	364	0.961538	1.4e-50	165
Bce_GCA_000290975.2_Baci_cere_VD142_V2_genomic_incom_03592	CT43_P851308	36.134	357	224	1	5	361	357	361	0.98892	7	359	353	364	0.96978	2.25e-72	221
Bce_GCA_000290975.2_Baci_cere_VD142_V2_genomic_incom_04585	pXO1_16_IIa|4AJ1	98.757	563	7	0	1	563	563	563	1	4	566	563	575	0.97913	0	1154
Bce_GCA_000290975.2_Baci_cere_VD142_V2_genomic_incom_04860	pXO1_16_IIIa|pBWB401	98.401	563	9	0	1	563	563	563	1	1	563	563	572	0.984266	0	1152
Bce_GCA_000290975.2_Baci_cere_VD142_V2_genomic_incom_04863	Rep466	91.718	483	37	2	1	482	482	484	0.995868	1	481	481	490	0.981633	0	890
Bce_GCA_000290975.2_Baci_cere_VD142_V2_genomic_incom_05655	RepA	95.712	513	21	1	1	513	513	513	1	1	512	512	520	0.984615	0	1030
Bce_GCA_000290975.2_Baci_cere_VD142_V2_genomic_incom_05667	CT43_P851308	39.437	355	204	4	13	364	352	364	0.967033	13	359	347	364	0.953297	7.42e-80	241
Bce_GCA_000290975.2_Baci_cere_VD142_V2_genomic_incom_05848	RepFR12A|Bc_Rock1-3	98.585	212	3	0	1	212	212	212	1	1	212	212	215	0.986047	8.25e-162	437
Bce_GCA_000290975.2_Baci_cere_VD142_V2_genomic_incom_05869	RepFR12B|BDRD-ST196	81.944	216	39	0	1	216	216	216	1	1	216	216	219	0.986301	6.57e-140	382
Bce_GCA_000293705.1_Baci_cere_HuA2-1_V1_genomic_incom_00443	CT43_P851308	41.209	364	204	2	6	369	364	369	0.98645	6	359	354	364	0.972527	1.75e-96	283
Bce_GCA_000293705.1_Baci_cere_HuA2-1_V1_genomic_incom_00479	CT43_P851308	42.697	356	200	1	9	364	356	364	0.978022	8	359	352	364	0.967033	1.48e-97	286
Bce_GCA_000293705.1_Baci_cere_HuA2-1_V1_genomic_incom_01675	CT43_P851308	45.915	355	189	1	6	357	352	357	0.985994	5	359	355	364	0.975275	4.76e-108	312
Bce_GCA_000293705.1_Baci_cere_HuA2-1_V1_genomic_incom_03043	CT43_P851308	45.33	364	194	2	1	364	364	364	1	1	359	359	364	0.986264	1.04e-103	301
Bce_GCA_000293705.1_Baci_cere_HuA2-1_V1_genomic_incom_05347	CT43_P851308	43.716	366	199	3	1	366	366	366	1	1	359	359	364	0.986264	3.1e-100	293
Bce_GCA_000293705.1_Baci_cere_HuA2-1_V1_genomic_incom_05406	pXO1_16_I|pXO1	95.431	569	26	0	1	569	569	569	1	1	569	569	578	0.984429	0	1143
Bce_GCA_000293705.1_Baci_cere_HuA2-1_V1_genomic_incom_05436	Rep466	91.304	483	39	2	1	482	482	484	0.995868	1	481	481	490	0.981633	0	883
Bce_GCA_000293705.1_Baci_cere_HuA2-1_V1_genomic_incom_05440	pXO1_16_IIIa|pBWB401	99.645	563	2	0	4	566	563	566	0.9947	1	563	563	572	0.984266	0	1164
Bce_GCA_000293705.1_Baci_cere_HuA2-1_V1_genomic_incom_05441	ori44_RepFR55|MC28	75.949	316	75	1	7	321	315	321	0.981308	1	316	316	321	0.984424	0	503
Bce_GCA_000293705.1_Baci_cere_HuA2-1_V1_genomic_incom_05787	CT43_P851308	34.766	256	167	0	3	258	256	258	0.992248	104	359	256	364	0.703297	5.06e-54	170
Bce_GCA_000293705.1_Baci_cere_HuA2-1_V1_genomic_incom_05916	RepX	97.931	435	9	0	1	435	435	435	1	1	435	435	442	0.984163	0	871
Bce_GCA_000293705.1_Baci_cere_HuA2-1_V1_genomic_incom_05943	pXO1_16_I|pXO1	95.958	569	23	0	1	569	569	569	1	1	569	569	578	0.984429	0	1146
Bce_GCA_000293705.1_Baci_cere_HuA2-1_V1_genomic_incom_05973	CT43_P851308	43.836	365	194	2	7	371	365	371	0.983827	6	359	354	364	0.972527	9.96e-106	307
Bce_GCA_000293705.1_Baci_cere_HuA2-1_V1_genomic_incom_06215	pXO1_16_IIa|4AJ1	98.046	563	11	0	1	563	563	563	1	4	566	563	575	0.97913	0	1147
Bce_GCA_000399045.1_Baci_cere_VDM019_V1_genomic_incom_00906	CT43_P851308	39.607	356	211	1	9	364	356	364	0.978022	8	359	352	364	0.967033	6.94e-88	261
Bce_GCA_000399045.1_Baci_cere_VDM019_V1_genomic_incom_02962	CT43_P851308	34.349	361	226	4	1	360	360	367	0.980926	1	351	351	364	0.964286	1.34e-59	188
Bce_GCA_000399045.1_Baci_cere_VDM019_V1_genomic_incom_03291	CT43_P851308	44.324	370	195	3	1	370	370	370	1	1	359	359	364	0.986264	8.45e-106	307
Bce_GCA_000399045.1_Baci_cere_VDM019_V1_genomic_incom_05677	Rep466	96.058	482	19	0	1	482	482	482	1	1	482	482	490	0.983673	0	926
Bce_GCA_000399045.1_Baci_cere_VDM019_V1_genomic_incom_05686	pXO1_16_IIIb|pBMB171	97.891	569	12	0	1	569	569	569	1	1	569	569	578	0.984429	0	1155
Bce_GCA_000399045.1_Baci_cere_VDM019_V1_genomic_incom_05761	CT43_P851308	45.33	364	194	2	1	364	364	364	1	1	359	359	364	0.986264	1.76e-106	309
Bce_GCA_000399045.1_Baci_cere_VDM019_V1_genomic_incom_06017	RepA	95.906	513	20	1	1	513	513	513	1	1	512	512	520	0.984615	0	1027
Bce_GCA_000399045.1_Baci_cere_VDM019_V1_genomic_incom_06054	RepB	87.624	404	49	1	1	404	404	404	1	6	408	403	414	0.97343	0	715
Bce_GCA_000399045.1_Baci_cere_VDM019_V1_genomic_incom_06089	ori44_RepFR55|MC28	66.557	305	92	5	7	301	295	331	0.891239	1	305	305	321	0.950156	6.62e-147	409
Bce_GCA_000399045.1_Baci_cere_VDM019_V1_genomic_incom_06097	pXO1_16_IIb|Rock4-18	96.113	566	22	0	1	566	566	566	1	1	566	566	575	0.984348	0	1132
Bce_GCA_000399045.1_Baci_cere_VDM019_V1_genomic_incom_06132	RepFR12F|T13001	92	225	18	0	1	225	225	225	1	12	236	225	239	0.941423	9.48e-159	431
Bce_GCA_000399045.1_Baci_cere_VDM019_V1_genomic_incom_06150	RepFR12G|IBL_200	63.212	193	71	0	1	193	193	194	0.994845	1	193	193	197	0.979695	1.96e-86	245
Bce_GCA_000399045.1_Baci_cere_VDM019_V1_genomic_incom_06163	RepFR12B|BDRD-ST196	81.944	216	39	0	1	216	216	216	1	1	216	216	219	0.986301	6.57e-140	382
Bce_GCA_000399345.1_Baci_cere_BMG1_7_V1_genomic_incom_00041	CT43_P851308	45.405	370	190	3	1	370	370	371	0.997305	1	358	358	364	0.983516	4.91e-103	300
Bce_GCA_000399345.1_Baci_cere_BMG1_7_V1_genomic_incom_01739	CT43_P851308	42.857	371	200	3	1	371	371	371	1	1	359	359	364	0.986264	1.43e-105	306
Bce_GCA_000399345.1_Baci_cere_BMG1_7_V1_genomic_incom_01762	CT43_P851308	44.505	364	197	2	1	364	364	364	1	1	359	359	364	0.986264	6.64e-106	307
Bce_GCA_000399345.1_Baci_cere_BMG1_7_V1_genomic_incom_02007	pXO1_16_I|pXO1	98.067	569	11	0	1	569	569	569	1	1	569	569	578	0.984429	0	1162
Bce_GCA_000399345.1_Baci_cere_BMG1_7_V1_genomic_incom_02047	CT43_P851308	47.253	364	186	4	1	363	363	363	1	1	359	359	364	0.986264	8.91e-111	320
Bce_GCA_000399345.1_Baci_cere_BMG1_7_V1_genomic_incom_02500	ORF156	96.488	484	17	0	1	484	484	484	1	1	484	484	492	0.98374	0	977
Bce_GCA_000399345.1_Baci_cere_BMG1_7_V1_genomic_incom_02519	pXO1_16_I|pXO1	97.012	569	17	0	1	569	569	569	1	1	569	569	578	0.984429	0	1155
Bce_GCA_000399345.1_Baci_cere_BMG1_7_V1_genomic_incom_02534	CT43_P851308	46.703	364	189	2	1	364	364	364	1	1	359	359	364	0.986264	1.84e-111	322
Bce_GCA_000399345.1_Baci_cere_BMG1_7_V1_genomic_incom_02880	Rep466	84.855	482	72	1	1	482	482	484	0.995868	1	481	481	490	0.981633	0	816
Bce_GCA_000399345.1_Baci_cere_BMG1_7_V1_genomic_incom_02934	CT43_P851308	48.333	360	182	2	1	357	357	357	1	1	359	359	364	0.986264	3.37e-124	353
Bce_GCA_000399345.1_Baci_cere_BMG1_7_V1_genomic_incom_03038	ori60	100	406	0	0	1	406	406	406	1	1	406	406	412	0.985437	0	830
Bce_GCA_000399345.1_Baci_cere_BMG1_7_V1_genomic_incom_03071	CT43_P851308	44.809	366	195	3	1	366	366	366	1	1	359	359	364	0.986264	3.25e-101	295
Bce_GCA_000399345.1_Baci_cere_BMG1_7_V1_genomic_incom_04001	CT43_P851308	48.352	364	183	2	1	364	364	364	1	1	359	359	364	0.986264	5.61e-116	333
Bce_GCA_000399345.1_Baci_cere_BMG1_7_V1_genomic_incom_04191	CT43_P851308	100	359	0	0	1	359	359	359	1	1	359	359	364	0.986264	0	720
Bce_GCA_000399345.1_Baci_cere_BMG1_7_V1_genomic_incom_04706	BTB_2p00010|2062	100	210	0	0	1	210	210	210	1	80	289	210	293	0.716724	1.35e-160	437
Bce_GCA_000399345.1_Baci_cere_BMG1_7_V1_genomic_incom_05470	CT43_P851308	42.135	356	200	2	9	362	354	362	0.977901	8	359	352	364	0.967033	1.94e-91	270
Bce_GCA_000399345.1_Baci_cere_BMG1_7_V1_genomic_incom_05939	CT43_P851308	45.634	355	190	1	6	357	352	357	0.985994	5	359	355	364	0.975275	1.73e-109	316
Bce_GCA_000399345.1_Baci_cere_BMG1_7_V1_genomic_incom_05985	CT43_P851308	45.455	363	194	1	1	363	363	363	1	1	359	359	364	0.986264	1.1e-109	317
Bce_GCA_000399345.1_Baci_cere_BMG1_7_V1_genomic_incom_06001	CT43_P851308	47.222	360	186	2	1	357	357	357	1	1	359	359	364	0.986264	7.21e-111	320
Bce_GCA_000399345.1_Baci_cere_BMG1_7_V1_genomic_incom_06014	CT43_P851308	43.82	356	195	2	9	363	355	363	0.977961	8	359	352	364	0.967033	1.5e-103	301
Bce_GCA_000399345.1_Baci_cere_BMG1_7_V1_genomic_incom_06101	CT43_P851308	45.531	358	191	1	7	364	358	364	0.983516	6	359	354	364	0.972527	1.8e-109	316
Bce_GCA_000399365.1_Baci_cere_HuB13-1_V1_genomic_incom_00738	CT43_P851308	42.135	356	200	2	9	362	354	362	0.977901	8	359	352	364	0.967033	1.94e-91	270
Bce_GCA_000399365.1_Baci_cere_HuB13-1_V1_genomic_incom_00997	CT43_P851308	45.604	364	187	2	8	371	364	371	0.981132	7	359	353	364	0.96978	1.04e-107	312
Bce_GCA_000399365.1_Baci_cere_HuB13-1_V1_genomic_incom_01005	RepA	95.712	513	21	1	1	513	513	513	1	1	512	512	520	0.984615	0	1029
Bce_GCA_000399365.1_Baci_cere_HuB13-1_V1_genomic_incom_01010	CT43_P851308	43.784	370	197	2	1	370	370	370	1	1	359	359	364	0.986264	3.7e-106	308
Bce_GCA_000399365.1_Baci_cere_HuB13-1_V1_genomic_incom_01026	ori43	100	510	0	0	1	510	510	510	1	1	510	510	518	0.984556	0	1061
Bce_GCA_000399365.1_Baci_cere_HuB13-1_V1_genomic_incom_02111	CT43_P851308	45.634	355	190	1	6	357	352	357	0.985994	5	359	355	364	0.975275	1.73e-109	316
Bce_GCA_000399365.1_Baci_cere_HuB13-1_V1_genomic_incom_02518	CT43_P851308	47.253	364	186	4	1	363	363	363	1	1	359	359	364	0.986264	8.91e-111	320
Bce_GCA_000399365.1_Baci_cere_HuB13-1_V1_genomic_incom_02558	pXO1_16_I|pXO1	98.067	569	11	0	1	569	569	569	1	1	569	569	578	0.984429	0	1162
Bce_GCA_000399365.1_Baci_cere_HuB13-1_V1_genomic_incom_02625	ORF156	96.488	484	17	0	1	484	484	484	1	1	484	484	492	0.98374	0	977
Bce_GCA_000399365.1_Baci_cere_HuB13-1_V1_genomic_incom_02643	pXO1_16_I|pXO1	97.012	569	17	0	1	569	569	569	1	1	569	569	578	0.984429	0	1155
Bce_GCA_000399365.1_Baci_cere_HuB13-1_V1_genomic_incom_02659	CT43_P851308	46.703	364	189	2	1	364	364	364	1	1	359	359	364	0.986264	1.84e-111	322
Bce_GCA_000399365.1_Baci_cere_HuB13-1_V1_genomic_incom_02732	CT43_P851308	45.455	363	194	1	1	363	363	363	1	1	359	359	364	0.986264	1.1e-109	317
Bce_GCA_000399365.1_Baci_cere_HuB13-1_V1_genomic_incom_02748	CT43_P851308	47.222	360	186	2	1	357	357	357	1	1	359	359	364	0.986264	7.21e-111	320
Bce_GCA_000399365.1_Baci_cere_HuB13-1_V1_genomic_incom_02761	CT43_P851308	43.82	356	195	2	9	363	355	363	0.977961	8	359	352	364	0.967033	1.5e-103	301
Bce_GCA_000399365.1_Baci_cere_HuB13-1_V1_genomic_incom_02848	CT43_P851308	45.531	358	191	1	7	364	358	364	0.983516	6	359	354	364	0.972527	1.8e-109	316
Bce_GCA_000399365.1_Baci_cere_HuB13-1_V1_genomic_incom_02985	CT43_P851308	44.505	364	197	2	1	364	364	364	1	1	359	359	364	0.986264	6.64e-106	307
Bce_GCA_000399365.1_Baci_cere_HuB13-1_V1_genomic_incom_03519	CT43_P851308	48.333	360	182	2	1	357	357	357	1	1	359	359	364	0.986264	3.37e-124	353
Bce_GCA_000399365.1_Baci_cere_HuB13-1_V1_genomic_incom_03556	CT43_P851308	48.352	364	183	2	1	364	364	364	1	1	359	359	364	0.986264	5.61e-116	333
Bce_GCA_000399365.1_Baci_cere_HuB13-1_V1_genomic_incom_04163	CT43_P851308	42.857	371	200	3	1	371	371	371	1	1	359	359	364	0.986264	1.43e-105	306
Bce_GCA_000399365.1_Baci_cere_HuB13-1_V1_genomic_incom_05789	ori44	100	312	0	0	1	312	312	312	1	1	312	312	317	0.984227	0	639
Bce_GCA_000399365.1_Baci_cere_HuB13-1_V1_genomic_incom_05820	CT43_P851308	45.405	370	190	3	1	370	370	371	0.997305	1	358	358	364	0.983516	4.91e-103	300
Bce_GCA_000399365.1_Baci_cere_HuB13-1_V1_genomic_incom_06478	CT43_P851308	45.634	355	190	1	6	357	352	357	0.985994	5	359	355	364	0.975275	1.73e-109	316
Bce_GCA_000399365.1_Baci_cere_HuB13-1_V1_genomic_incom_06545	BTB_2p00010|2062	100	289	0	0	1	289	289	289	1	1	289	289	293	0.986348	0	600
Bce_GCA_000399365.1_Baci_cere_HuB13-1_V1_genomic_incom_06553	Rep466	84.855	482	72	1	1	482	482	484	0.995868	1	481	481	490	0.981633	0	816
Bce_GCA_000399365.1_Baci_cere_HuB13-1_V1_genomic_incom_06565	CT43_P851308	100	359	0	0	1	359	359	359	1	1	359	359	364	0.986264	0	720
Bce_GCA_000399365.1_Baci_cere_HuB13-1_V1_genomic_incom_06612	CT43_P851308	44.809	366	195	3	1	366	366	366	1	1	359	359	364	0.986264	3.25e-101	295
Bce_GCA_000399365.1_Baci_cere_HuB13-1_V1_genomic_incom_06645	ori60	100	406	0	0	1	406	406	406	1	1	406	406	412	0.985437	0	830
Bce_GCA_000399385.1_Baci_cere_VD131_V1_genomic_incom_00084	RepA	95.517	513	22	1	1	513	513	513	1	1	512	512	520	0.984615	0	1026
Bce_GCA_000399385.1_Baci_cere_VD131_V1_genomic_incom_00166	RepB	86.816	402	52	1	1	402	402	403	0.997519	6	406	401	414	0.968599	0	704
Bce_GCA_000399385.1_Baci_cere_VD131_V1_genomic_incom_00256	pXO1_16_IIb|Rock4-18	99.117	566	5	0	1	566	566	566	1	1	566	566	575	0.984348	0	1167
Bce_GCA_000399385.1_Baci_cere_VD131_V1_genomic_incom_00262	ori44_RepFR55|MC28	71.835	316	89	0	7	322	316	322	0.981366	1	316	316	321	0.984424	4.07e-170	467
Bce_GCA_000399385.1_Baci_cere_VD131_V1_genomic_incom_01053	RepFR12G|IBL_200	63.731	193	70	0	1	193	193	194	0.994845	1	193	193	197	0.979695	1.17e-88	251
Bce_GCA_000399385.1_Baci_cere_VD131_V1_genomic_incom_01060	pBMY1|rep	85.542	166	24	0	1	166	166	166	1	4	169	166	171	0.97076	5.14e-92	257
Bce_GCA_000399385.1_Baci_cere_VD131_V1_genomic_incom_01678	RepFR12A|Bc_Rock1-3	99.057	212	2	0	1	212	212	212	1	1	212	212	215	0.986047	2.47e-162	438
Bce_GCA_000399385.1_Baci_cere_VD131_V1_genomic_incom_01682	Rep466	91.909	482	38	1	1	482	482	484	0.995868	1	481	481	490	0.981633	0	891
Bce_GCA_000399385.1_Baci_cere_VD131_V1_genomic_incom_01710	CT43_P851308	44.505	364	197	2	1	364	364	364	1	1	359	359	364	0.986264	8.24e-108	312
Bce_GCA_000399385.1_Baci_cere_VD131_V1_genomic_incom_01773	CT43_P851308	41.803	366	206	3	1	366	366	366	1	1	359	359	364	0.986264	2.97e-91	270
Bce_GCA_000399385.1_Baci_cere_VD131_V1_genomic_incom_01813	CT43_P851308	42.033	364	200	2	8	371	364	371	0.981132	7	359	353	364	0.96978	1.32e-102	299
Bce_GCA_000399385.1_Baci_cere_VD131_V1_genomic_incom_01972	pXO1_16_IIIa|pBWB401	96.803	563	18	0	1	563	563	563	1	1	563	563	572	0.984266	0	1134
Bce_GCA_000399385.1_Baci_cere_VD131_V1_genomic_incom_02216	CT43_P851308	46.328	354	186	1	11	364	354	364	0.972527	10	359	350	364	0.961538	6.57e-106	307
Bce_GCA_000399385.1_Baci_cere_VD131_V1_genomic_incom_02251	CT43_P851308	42.135	356	202	1	9	364	356	364	0.978022	8	359	352	364	0.967033	1.51e-99	291
Bce_GCA_000399385.1_Baci_cere_VD131_V1_genomic_incom_03335	CT43_P851308	46.197	355	188	1	6	357	352	357	0.985994	5	359	355	364	0.975275	3.62e-109	315
Bce_GCA_000399385.1_Baci_cere_VD131_V1_genomic_incom_04607	CT43_P851308	44.78	364	196	2	1	364	364	364	1	1	359	359	364	0.986264	1.4e-101	296
Bce_GCA_000399465.1_Baci_cere_VDM053_V1_genomic_incom_00573	ori44_RepFR55|MC28	67.197	314	91	5	7	308	302	323	0.934985	1	314	314	321	0.978193	7.36e-152	421
Bce_GCA_000399465.1_Baci_cere_VDM053_V1_genomic_incom_00575	CT43_P851308	44.809	366	195	3	1	366	366	366	1	1	359	359	364	0.986264	5.08e-102	297
Bce_GCA_000399465.1_Baci_cere_VDM053_V1_genomic_incom_00582	pXO1_16_IIb|Rock4-18	96.643	566	19	0	1	566	566	566	1	1	566	566	575	0.984348	0	1145
Bce_GCA_000399465.1_Baci_cere_VDM053_V1_genomic_incom_03779	CT43_P851308	45.604	364	193	2	1	364	364	364	1	1	359	359	364	0.986264	1.65e-104	304
Bce_GCA_000399465.1_Baci_cere_VDM053_V1_genomic_incom_05201	pXO1_16_IIIa|pBWB401	97.691	563	13	0	1	563	563	563	1	1	563	563	572	0.984266	0	1139
Bce_GCA_000399465.1_Baci_cere_VDM053_V1_genomic_incom_05206	Rep466	91.718	483	37	2	1	482	482	484	0.995868	1	481	481	490	0.981633	0	891
Bce_GCA_000399465.1_Baci_cere_VDM053_V1_genomic_incom_06245	RepFR12F|T13001	92	225	18	0	1	225	225	225	1	12	236	225	239	0.941423	1.71e-158	430
Bce_GCA_000399505.1_Baci_cere_ISP2954_V1_genomic_incom_00652	CT43_P851308	42.135	356	200	2	9	362	354	362	0.977901	8	359	352	364	0.967033	1.94e-91	270
Bce_GCA_000399505.1_Baci_cere_ISP2954_V1_genomic_incom_02118	CT43_P851308	44.505	364	197	2	1	364	364	364	1	1	359	359	364	0.986264	6.64e-106	307
Bce_GCA_000399505.1_Baci_cere_ISP2954_V1_genomic_incom_02697	pXO1_16_I|pXO1	97.012	569	17	0	1	569	569	569	1	1	569	569	578	0.984429	0	1155
Bce_GCA_000399505.1_Baci_cere_ISP2954_V1_genomic_incom_02712	CT43_P851308	46.703	364	189	2	1	364	364	364	1	1	359	359	364	0.986264	1.84e-111	322
Bce_GCA_000399505.1_Baci_cere_ISP2954_V1_genomic_incom_02787	CT43_P851308	45.455	363	194	1	1	363	363	363	1	1	359	359	364	0.986264	1.1e-109	317
Bce_GCA_000399505.1_Baci_cere_ISP2954_V1_genomic_incom_02803	CT43_P851308	47.222	360	186	2	1	357	357	357	1	1	359	359	364	0.986264	7.21e-111	320
Bce_GCA_000399505.1_Baci_cere_ISP2954_V1_genomic_incom_02816	CT43_P851308	43.82	356	195	2	9	363	355	363	0.977961	8	359	352	364	0.967033	1.5e-103	301
Bce_GCA_000399505.1_Baci_cere_ISP2954_V1_genomic_incom_02904	CT43_P851308	45.531	358	191	1	7	364	358	364	0.983516	6	359	354	364	0.972527	1.8e-109	316
Bce_GCA_000399505.1_Baci_cere_ISP2954_V1_genomic_incom_02991	CT43_P851308	48.333	360	182	2	1	357	357	357	1	1	359	359	364	0.986264	3.37e-124	353
Bce_GCA_000399505.1_Baci_cere_ISP2954_V1_genomic_incom_03030	CT43_P851308	48.352	364	183	2	1	364	364	364	1	1	359	359	364	0.986264	5.61e-116	333
Bce_GCA_000399505.1_Baci_cere_ISP2954_V1_genomic_incom_03120	ori44	100	312	0	0	1	312	312	312	1	1	312	312	317	0.984227	0	639
Bce_GCA_000399505.1_Baci_cere_ISP2954_V1_genomic_incom_03775	CT43_P851308	42.857	371	200	3	1	371	371	371	1	1	359	359	364	0.986264	1.43e-105	306
Bce_GCA_000399505.1_Baci_cere_ISP2954_V1_genomic_incom_04132	RepA	95.712	513	21	1	1	513	513	513	1	1	512	512	520	0.984615	0	1029
Bce_GCA_000399505.1_Baci_cere_ISP2954_V1_genomic_incom_04140	CT43_P851308	45.604	364	187	2	8	371	364	371	0.981132	7	359	353	364	0.96978	1.04e-107	312
Bce_GCA_000399505.1_Baci_cere_ISP2954_V1_genomic_incom_05326	CT43_P851308	47.253	364	186	4	1	363	363	363	1	1	359	359	364	0.986264	8.91e-111	320
Bce_GCA_000399505.1_Baci_cere_ISP2954_V1_genomic_incom_05365	pXO1_16_I|pXO1	98.067	569	11	0	1	569	569	569	1	1	569	569	578	0.984429	0	1162
Bce_GCA_000399505.1_Baci_cere_ISP2954_V1_genomic_incom_05399	ORF156	96.488	484	17	0	1	484	484	484	1	1	484	484	492	0.98374	0	977
Bce_GCA_000399505.1_Baci_cere_ISP2954_V1_genomic_incom_05677	CT43_P851308	45.405	370	190	3	1	370	370	371	0.997305	1	358	358	364	0.983516	4.91e-103	300
Bce_GCA_000399505.1_Baci_cere_ISP2954_V1_genomic_incom_06292	Rep466	84.855	482	72	1	1	482	482	484	0.995868	1	481	481	490	0.981633	0	816
Bce_GCA_000399505.1_Baci_cere_ISP2954_V1_genomic_incom_06308	ori43	100	510	0	0	1	510	510	510	1	1	510	510	518	0.984556	0	1061
Bce_GCA_000399505.1_Baci_cere_ISP2954_V1_genomic_incom_06324	CT43_P851308	43.784	370	197	2	1	370	370	370	1	1	359	359	364	0.986264	3.7e-106	308
Bce_GCA_000399505.1_Baci_cere_ISP2954_V1_genomic_incom_06334	CT43_P851308	100	359	0	0	1	359	359	359	1	1	359	359	364	0.986264	0	720
Bce_GCA_000399505.1_Baci_cere_ISP2954_V1_genomic_incom_06428	CT43_P851308	45.634	355	190	1	6	357	352	357	0.985994	5	359	355	364	0.975275	1.73e-109	316
Bce_GCA_000399505.1_Baci_cere_ISP2954_V1_genomic_incom_06456	ori60	100	406	0	0	1	406	406	406	1	1	406	406	412	0.985437	0	830
Bce_GCA_000399505.1_Baci_cere_ISP2954_V1_genomic_incom_06489	CT43_P851308	44.809	366	195	3	1	366	366	366	1	1	359	359	364	0.986264	3.25e-101	295
Bce_GCA_000789315.1_ASM78931v1_03BB87_noncom_01289	RepX	99.77	435	1	0	1	435	435	435	1	1	435	435	442	0.984163	0	889
Bce_GCA_000789315.1_ASM78931v1_03BB87_noncom_01396	CT43_P851308	45.81	358	190	1	7	364	358	364	0.983516	6	359	354	364	0.972527	6.09e-117	335
Bce_GCA_000789315.1_ASM78931v1_03BB87_noncom_01425	pXO1_16_I|pXO1	100	569	0	0	1	569	569	569	1	1	569	569	578	0.984429	0	1185
Bce_GCA_000789315.1_ASM78931v1_03BB87_noncom_02161	CT43_P851308	40.822	365	210	3	1	365	365	365	1	1	359	359	364	0.986264	4.64e-97	285
Bce_GCA_000789315.1_ASM78931v1_03BB87_noncom_04545	CT43_P851308	44.505	364	197	2	1	364	364	364	1	1	359	359	364	0.986264	1.58e-109	317
Bce_GCA_000789315.1_ASM78931v1_03BB87_noncom_05717	Rep466	99.378	482	3	0	1	482	482	482	1	1	482	482	490	0.983673	0	984
Bce_GCA_000789315.1_ASM78931v1_03BB87_noncom_05731	pXO1_16_IIIb|pBMB171	98.594	569	8	0	1	569	569	569	1	1	569	569	578	0.984429	0	1165
Bce_GCA_000789315.1_ASM78931v1_03BB87_noncom_05781	Rep26	95.55	427	19	0	1	427	427	427	1	1	427	427	434	0.983871	0	833
Bce_GCA_001044485.1_ASM104448v1_genomic_noncom_00421	CT43_P851308	42.588	371	201	3	1	371	371	371	1	1	359	359	364	0.986264	9.96e-105	305
Bce_GCA_001044485.1_ASM104448v1_genomic_noncom_00444	CT43_P851308	43.956	364	199	2	1	364	364	364	1	1	359	359	364	0.986264	2.7e-105	306
Bce_GCA_001044485.1_ASM104448v1_genomic_noncom_00994	CT43_P851308	36.438	365	224	2	2	366	365	366	0.997268	3	359	357	364	0.980769	5.38e-83	249
Bce_GCA_001044485.1_ASM104448v1_genomic_noncom_02420	CT43_P851308	42.135	356	200	2	9	362	354	362	0.977901	8	359	352	364	0.967033	2.38e-91	270
Bce_GCA_001044485.1_ASM104448v1_genomic_noncom_03904	ori60	97.537	406	10	0	1	406	406	406	1	1	406	406	412	0.985437	0	813
Bce_GCA_001044485.1_ASM104448v1_genomic_noncom_03937	CT43_P851308	44.809	366	195	3	1	366	366	366	1	1	359	359	364	0.986264	3.25e-101	295
Bce_GCA_001044485.1_ASM104448v1_genomic_noncom_05514	pBMYdx|emb|CAB88026.1|	76.344	186	43	1	1	185	185	185	1	1	186	186	189	0.984127	4.81e-105	291
Bce_GCA_001044485.1_ASM104448v1_genomic_noncom_05587	CT43_P851308	44.231	364	198	2	1	364	364	364	1	1	359	359	364	0.986264	8.24e-102	297
Bce_GCA_001044485.1_ASM104448v1_genomic_noncom_05707	CT43_P851308	47.207	358	185	1	7	364	358	364	0.983516	6	359	354	364	0.972527	4.68e-121	346
Bce_GCA_001044485.1_ASM104448v1_genomic_noncom_05798	pXO1_16_I|pXO1	96.485	569	20	0	1	569	569	569	1	1	569	569	578	0.984429	0	1152
Bce_GCA_001044485.1_ASM104448v1_genomic_noncom_05838	RepX	98.391	435	7	0	1	435	435	435	1	1	435	435	442	0.984163	0	877
Bce_GCA_001044655.1_ASM104465v1_genomic_noncom_00315	pXO1_16_I|pXO1	97.012	569	17	0	1	569	569	569	1	1	569	569	578	0.984429	0	1157
Bce_GCA_001044655.1_ASM104465v1_genomic_noncom_00408	CT43_P851308	47.207	358	185	1	7	364	358	364	0.983516	6	359	354	364	0.972527	4.68e-121	346
Bce_GCA_001044655.1_ASM104465v1_genomic_noncom_00826	CT43_P851308	40.947	359	208	1	6	364	359	364	0.986264	5	359	355	364	0.975275	3.2e-97	285
Bce_GCA_001044655.1_ASM104465v1_genomic_noncom_01283	CT43_P851308	44.231	364	198	2	1	364	364	364	1	1	359	359	364	0.986264	8.24e-102	297
Bce_GCA_001044655.1_ASM104465v1_genomic_noncom_03307	pXO1_16_IIa|4AJ1	96.625	563	19	0	1	563	563	563	1	4	566	563	575	0.97913	0	1137
Bce_GCA_001044655.1_ASM104465v1_genomic_noncom_03313	ori44_RepFR55|MC28	93.354	316	21	0	7	322	316	322	0.981366	1	316	316	321	0.984424	0	619
Bce_GCA_001044655.1_ASM104465v1_genomic_noncom_04387	Rep466	85.655	481	69	0	1	481	481	483	0.995859	1	481	481	490	0.981633	0	830
Bce_GCA_001044655.1_ASM104465v1_genomic_noncom_04712	CT43_P851308	44.505	364	197	2	1	364	364	364	1	1	359	359	364	0.986264	2.73e-106	308
Bce_GCA_001044655.1_ASM104465v1_genomic_noncom_04733	CT43_P851308	42.588	371	201	3	1	371	371	371	1	1	359	359	364	0.986264	9.96e-105	305
Bce_GCA_001044655.1_ASM104465v1_genomic_noncom_04760	CT43_P851308	42.308	364	205	2	1	364	364	364	1	1	359	359	364	0.986264	5.73e-96	282
Bce_GCA_001044655.1_ASM104465v1_genomic_noncom_05647	CT43_P851308	41.061	358	202	2	1	358	358	372	0.962366	1	349	349	364	0.958791	2.13e-81	245
Bce_GCA_001044655.1_ASM104465v1_genomic_noncom_05655	ori44_RepFR55|MC28	60.625	320	114	5	7	320	314	333	0.942943	1	314	314	321	0.978193	9.25e-137	383
Bce_GCA_001044655.1_ASM104465v1_genomic_noncom_05672	CT43_P851308	36.164	365	225	2	2	366	365	366	0.997268	3	359	357	364	0.980769	6.65e-82	246
Bce_GCA_001044655.1_ASM104465v1_genomic_noncom_05999	pBC16|AAA84920.1|RepU	35.03	334	196	10	7	332	326	342	0.953216	3	323	321	332	0.966867	1.38e-64	199
Bce_GCA_001044735.1_ASM104473v1_genomic_noncom_00458	CT43_P851308	46.154	364	191	2	1	364	364	364	1	1	359	359	364	0.986264	1.23e-106	309
Bce_GCA_001044735.1_ASM104473v1_genomic_noncom_02857	Rep466	96.058	482	19	0	1	482	482	482	1	1	482	482	490	0.983673	0	927
Bce_GCA_001044735.1_ASM104473v1_genomic_noncom_03126	Rep26	96.253	427	16	0	1	427	427	427	1	1	427	427	434	0.983871	0	836
Bce_GCA_001044735.1_ASM104473v1_genomic_noncom_03901	RepFR12I|pCT6880	71.144	201	57	1	6	206	201	206	0.975728	5	204	200	207	0.966184	9.5e-110	305
Bce_GCA_001044735.1_ASM104473v1_genomic_noncom_03908	pBMYdx|emb|CAB88026.1|	74.576	177	45	0	4	180	177	180	0.983333	10	186	177	189	0.936508	2.4e-100	279
Bce_GCA_001044735.1_ASM104473v1_genomic_noncom_04124	CT43_P851308	35.18	361	223	5	1	360	360	367	0.980926	1	351	351	364	0.964286	2.55e-61	193
Bce_GCA_001044735.1_ASM104473v1_genomic_noncom_04218	pXO1_16_IIIb|pBMB171	99.824	569	1	0	1	569	569	569	1	1	569	569	578	0.984429	0	1174
Bce_GCA_001044735.1_ASM104473v1_genomic_noncom_04223	pXO1_16_I|pXO1	88.752	569	64	0	1	569	569	569	1	1	569	569	578	0.984429	0	1067
Bce_GCA_001044735.1_ASM104473v1_genomic_noncom_05162	CT43_P851308	39.155	355	205	4	13	364	352	364	0.967033	13	359	347	364	0.953297	6.93e-78	236
Bce_GCA_001044825.1_ASM104482v1_genomic_noncom_00728	pXO1_16_IIIb|pBMB171	99.824	569	1	0	1	569	569	569	1	1	569	569	578	0.984429	0	1174
Bce_GCA_001044825.1_ASM104482v1_genomic_noncom_00733	pXO1_16_I|pXO1	88.752	569	64	0	1	569	569	569	1	1	569	569	578	0.984429	0	1067
Bce_GCA_001044825.1_ASM104482v1_genomic_noncom_00970	Rep26	96.487	427	15	0	1	427	427	427	1	1	427	427	434	0.983871	0	839
Bce_GCA_001044825.1_ASM104482v1_genomic_noncom_02213	CT43_P851308	44.225	355	194	1	10	364	355	364	0.975275	9	359	351	364	0.964286	3.9e-106	308
Bce_GCA_001044825.1_ASM104482v1_genomic_noncom_02987	CT43_P851308	35.18	361	223	5	1	360	360	367	0.980926	1	351	351	364	0.964286	2.55e-61	193
Bce_GCA_001044825.1_ASM104482v1_genomic_noncom_03330	ori44_RepFR55|MC28	44.218	294	151	5	7	289	283	314	0.901274	1	292	292	321	0.909657	2.41e-80	239
Bce_GCA_001044825.1_ASM104482v1_genomic_noncom_03716	CT43_P851308	39.155	355	205	4	13	364	352	364	0.967033	13	359	347	364	0.953297	6.93e-78	236
Bce_GCA_001044825.1_ASM104482v1_genomic_noncom_04086	CT43_P851308	46.154	364	191	2	1	364	364	364	1	1	359	359	364	0.986264	1.76e-106	309
Bce_GCA_001044825.1_ASM104482v1_genomic_noncom_04435	pXO1_16_I|pXO1	96.309	569	21	0	1	569	569	569	1	1	569	569	578	0.984429	0	1150
Bce_GCA_001044825.1_ASM104482v1_genomic_noncom_04468	CT43_P851308	46.703	364	188	4	1	363	363	363	1	1	359	359	364	0.986264	8.38e-109	315
Bce_GCA_001044825.1_ASM104482v1_genomic_noncom_04477	CT43_P851308	44.78	364	189	3	9	372	364	372	0.978495	8	359	352	364	0.967033	8.1e-103	300
Bce_GCA_001044825.1_ASM104482v1_genomic_noncom_04584	RepX	98.391	435	7	0	1	435	435	435	1	1	435	435	442	0.984163	0	877
Bce_GCA_001044825.1_ASM104482v1_genomic_noncom_05386	Rep466	96.058	482	19	0	1	482	482	482	1	1	482	482	490	0.983673	0	927
Bce_GCA_001044825.1_ASM104482v1_genomic_noncom_05797	CT43_P851308	47.527	364	186	2	1	364	364	364	1	1	359	359	364	0.986264	1.72e-115	332
Bce_GCA_001044855.1_ASM104485v1_genomic_incom_00327	pXO1_16_I|pXO1	97.715	569	13	0	1	569	569	569	1	1	569	569	578	0.984429	0	1159
Bce_GCA_001044855.1_ASM104485v1_genomic_incom_00435	ORF156	96.488	484	17	0	1	484	484	484	1	1	484	484	492	0.98374	0	977
Bce_GCA_001044855.1_ASM104485v1_genomic_incom_00703	CT43_P851308	46.978	364	187	4	1	363	363	363	1	1	359	359	364	0.986264	2.32e-109	316
Bce_GCA_001044855.1_ASM104485v1_genomic_incom_01508	RepFR12I|pCT6880	53.659	205	92	2	1	203	203	203	1	1	204	204	207	0.985507	2.37e-72	210
Bce_GCA_001044855.1_ASM104485v1_genomic_incom_01509	CT43_P851308	46.281	363	191	1	1	363	363	363	1	1	359	359	364	0.986264	1.29e-111	322
Bce_GCA_001044855.1_ASM104485v1_genomic_incom_01672	CT43_P851308	45.763	354	188	1	7	360	354	362	0.977901	6	355	350	364	0.961538	1.57e-108	314
Bce_GCA_001044855.1_ASM104485v1_genomic_incom_01707	CT43_P851308	48.333	360	182	2	1	357	357	357	1	1	359	359	364	0.986264	3.37e-124	353
Bce_GCA_001044855.1_ASM104485v1_genomic_incom_02770	CT43_P851308	45.634	355	190	1	6	357	352	357	0.985994	5	359	355	364	0.975275	1.73e-109	316
Bce_GCA_001044855.1_ASM104485v1_genomic_incom_02817	CT43_P851308	42.857	371	200	3	1	371	371	371	1	1	359	359	364	0.986264	1.43e-105	306
Bce_GCA_001044855.1_ASM104485v1_genomic_incom_02840	CT43_P851308	44.505	364	197	2	1	364	364	364	1	1	359	359	364	0.986264	6.64e-106	307
Bce_GCA_001044855.1_ASM104485v1_genomic_incom_03214	CT43_P851308	41.854	356	201	2	9	362	354	362	0.977901	8	359	352	364	0.967033	6.11e-91	269
Bce_GCA_001044855.1_ASM104485v1_genomic_incom_03446	CT43_P851308	45.604	364	193	2	1	364	364	364	1	1	359	359	364	0.986264	4.87e-110	318
Bce_GCA_001044855.1_ASM104485v1_genomic_incom_04241	CT43_P851308	43.784	370	197	2	1	370	370	370	1	1	359	359	364	0.986264	1.26e-106	309
Bce_GCA_001044855.1_ASM104485v1_genomic_incom_04318	CT43_P851308	42.896	366	202	3	1	366	366	366	1	1	359	359	364	0.986264	7.05e-94	276
Bce_GCA_001044855.1_ASM104485v1_genomic_incom_04338	ori43	98.431	510	8	0	1	510	510	510	1	1	510	510	518	0.984556	0	1047
Bce_GCA_001044855.1_ASM104485v1_genomic_incom_04757	CT43_P851308	48.056	360	183	2	1	357	357	357	1	1	359	359	364	0.986264	1.98e-121	347
Bce_GCA_001044855.1_ASM104485v1_genomic_incom_06225	Rep466	84.855	482	72	1	1	482	482	484	0.995868	1	481	481	490	0.981633	0	817
Bce_GCA_001044855.1_ASM104485v1_genomic_incom_06243	pXO1_16_I|pXO1	97.012	569	17	0	1	569	569	569	1	1	569	569	578	0.984429	0	1154
Bce_GCA_001044875.1_ASM104487v1_genomic_noncom_02920	CT43_P851308	44.78	364	196	2	1	364	364	364	1	1	359	359	364	0.986264	5.83e-107	310
Bce_GCA_001044875.1_ASM104487v1_genomic_noncom_03982	pXO1_16_IIIb|pBMB171	96.134	569	22	0	1	569	569	569	1	1	569	569	578	0.984429	0	1144
Bce_GCA_001044875.1_ASM104487v1_genomic_noncom_04029	CT43_P851308	41.257	366	208	3	1	366	366	366	1	1	359	359	364	0.986264	9.56e-91	268
Bce_GCA_001044875.1_ASM104487v1_genomic_noncom_04671	CT43_P851308	41.828	361	201	3	21	381	361	381	0.947507	8	359	352	364	0.967033	3.44e-102	298
Bce_GCA_001044875.1_ASM104487v1_genomic_noncom_04709	CT43_P851308	42.973	370	200	2	1	370	370	370	1	1	359	359	364	0.986264	3.18e-106	308
Bce_GCA_001044875.1_ASM104487v1_genomic_noncom_05045	CT43_P851308	43.296	358	197	3	8	364	357	364	0.980769	7	359	353	364	0.96978	2.5e-90	267
Bce_GCA_001044875.1_ASM104487v1_genomic_noncom_05221	CT43_P851308	43.137	357	199	1	8	364	357	364	0.980769	7	359	353	364	0.96978	5.06e-102	297
Bce_GCA_001044875.1_ASM104487v1_genomic_noncom_05227	RepA	87.914	513	61	1	1	513	513	513	1	1	512	512	520	0.984615	0	970
Bce_GCA_001044875.1_ASM104487v1_genomic_noncom_05254	Rep466	98.34	482	8	0	1	482	482	482	1	1	482	482	490	0.983673	0	972
Bce_GCA_001044875.1_ASM104487v1_genomic_noncom_05599	CT43_P851308	43.666	371	197	3	1	371	371	371	1	1	359	359	364	0.986264	3.25e-108	313
Bce_GCA_001044955.1_ASM104495v1_genomic_noncom_00108	CT43_P851308	48.333	360	182	2	1	357	357	357	1	1	359	359	364	0.986264	3.37e-124	353
Bce_GCA_001044955.1_ASM104495v1_genomic_noncom_00184	CT43_P851308	45.763	354	188	1	7	360	354	362	0.977901	6	355	350	364	0.961538	1.57e-108	314
Bce_GCA_001044955.1_ASM104495v1_genomic_noncom_00307	Rep466	84.855	482	72	1	1	482	482	484	0.995868	1	481	481	490	0.981633	0	817
Bce_GCA_001044955.1_ASM104495v1_genomic_noncom_00625	pXO1_16_I|pXO1	97.364	569	15	0	1	569	569	569	1	1	569	569	578	0.984429	0	1157
Bce_GCA_001044955.1_ASM104495v1_genomic_noncom_01026	CT43_P851308	41.854	356	201	2	9	362	354	362	0.977901	8	359	352	364	0.967033	6.11e-91	269
Bce_GCA_001044955.1_ASM104495v1_genomic_noncom_01396	RepFR12I|pCT6880	53.659	205	92	2	1	203	203	203	1	1	204	204	207	0.985507	2.37e-72	210
Bce_GCA_001044955.1_ASM104495v1_genomic_noncom_01397	CT43_P851308	46.281	363	191	1	1	363	363	363	1	1	359	359	364	0.986264	1.29e-111	322
Bce_GCA_001044955.1_ASM104495v1_genomic_noncom_02225	CT43_P851308	45.634	355	190	1	6	357	352	357	0.985994	5	359	355	364	0.975275	1.73e-109	316
Bce_GCA_001044955.1_ASM104495v1_genomic_noncom_02756	CT43_P851308	45.604	364	193	2	1	364	364	364	1	1	359	359	364	0.986264	4.87e-110	318
Bce_GCA_001044955.1_ASM104495v1_genomic_noncom_02852	CT43_P851308	44.505	364	197	2	1	364	364	364	1	1	359	359	364	0.986264	6.64e-106	307
Bce_GCA_001044955.1_ASM104495v1_genomic_noncom_02875	CT43_P851308	42.857	371	200	3	1	371	371	371	1	1	359	359	364	0.986264	1.43e-105	306
Bce_GCA_001044955.1_ASM104495v1_genomic_noncom_03039	ori43	98.431	510	8	0	1	510	510	510	1	1	510	510	518	0.984556	0	1047
Bce_GCA_001044955.1_ASM104495v1_genomic_noncom_04204	CT43_P851308	43.784	370	197	2	1	370	370	370	1	1	359	359	364	0.986264	1.26e-106	309
Bce_GCA_001044955.1_ASM104495v1_genomic_noncom_04281	CT43_P851308	42.896	366	202	3	1	366	366	366	1	1	359	359	364	0.986264	7.05e-94	276
Bce_GCA_001044955.1_ASM104495v1_genomic_noncom_05196	CT43_P851308	48.056	360	183	2	1	357	357	357	1	1	359	359	364	0.986264	1.98e-121	347
Bce_GCA_001044955.1_ASM104495v1_genomic_noncom_05316	ORF156	96.488	484	17	0	1	484	484	484	1	1	484	484	492	0.98374	0	977
Bce_GCA_001044955.1_ASM104495v1_genomic_noncom_05811	pXO1_16_I|pXO1	98.067	569	11	0	1	569	569	569	1	1	569	569	578	0.984429	0	1162
Bce_GCA_001044955.1_ASM104495v1_genomic_noncom_06348	CT43_P851308	46.978	364	187	4	1	363	363	363	1	1	359	359	364	0.986264	2.32e-109	316
Bce_GCA_001635995.1_ASM163599v1_HN001_noncom_01008	CT43_P851308	42.978	356	199	1	9	364	356	364	0.978022	8	359	352	364	0.967033	1.28e-100	294
Bce_GCA_001635995.1_ASM163599v1_HN001_noncom_01687	CT43_P851308	43.836	365	198	4	1	364	364	364	1	1	359	359	364	0.986264	3.87e-92	272
Bce_GCA_001635995.1_ASM163599v1_HN001_noncom_02042	CT43_P851308	45.634	355	190	1	6	357	352	357	0.985994	5	359	355	364	0.975275	5.23e-109	315
Bce_GCA_001635995.1_ASM163599v1_HN001_noncom_02103	CT43_P851308	36.712	365	223	2	2	366	365	366	0.997268	3	359	357	364	0.980769	4.29e-83	249
Bce_GCA_001635995.1_ASM163599v1_HN001_noncom_03221	CT43_P851308	41.509	371	205	3	1	371	371	371	1	1	359	359	364	0.986264	6.8e-103	300
Bce_GCA_001635995.1_ASM163599v1_HN001_noncom_03502	CT43_P851308	46.703	364	189	2	1	364	364	364	1	1	359	359	364	0.986264	3.61e-108	313
Bce_GCA_001635995.1_ASM163599v1_HN001_noncom_05611	CT43_P851308	43.127	371	199	3	1	371	371	371	1	1	359	359	364	0.986264	1.01e-106	310
Bce_GCA_001635995.1_ASM163599v1_HN001_noncom_05771	RepB	84.653	404	61	1	1	404	404	404	1	6	408	403	414	0.97343	0	688
Bce_GCA_001635995.1_ASM163599v1_HN001_noncom_05830	Rep466	99.378	482	3	0	1	482	482	482	1	1	482	482	490	0.983673	0	983
Bce_GCA_001635995.1_ASM163599v1_HN001_noncom_05841	pXO1_16_IIIb|pBMB171	96.134	569	22	0	1	569	569	569	1	1	569	569	578	0.984429	0	1140
Bce_GCA_001635995.1_ASM163599v1_HN001_noncom_05868	CT43_P851308	41.257	366	208	3	1	366	366	366	1	1	359	359	364	0.986264	1.08e-90	268
Bce_GCA_001635995.1_ASM163599v1_HN001_noncom_05904	CT43_P851308	46.389	360	189	2	1	357	357	357	1	1	359	359	364	0.986264	8.7e-110	317
Bce_GCA_001678165.1_ASM167816v1_UW85_noncom_00024	CT43_P851308	46.429	364	189	4	1	363	363	363	1	1	359	359	364	0.986264	2.57e-107	311
Bce_GCA_001678165.1_ASM167816v1_UW85_noncom_00181	CT43_P851308	46.667	360	188	2	1	357	357	357	1	1	359	359	364	0.986264	5.05e-110	317
Bce_GCA_001678165.1_ASM167816v1_UW85_noncom_00185	CT43_P851308	43.258	356	197	2	9	363	355	363	0.977961	8	359	352	364	0.967033	1.9e-101	296
Bce_GCA_001678165.1_ASM167816v1_UW85_noncom_00341	pXO1_16_IIa|4AJ1	98.579	563	8	0	1	563	563	563	1	4	566	563	575	0.97913	0	1152
Bce_GCA_001678165.1_ASM167816v1_UW85_noncom_00506	CT43_P851308	46.703	364	189	2	1	364	364	364	1	1	359	359	364	0.986264	1.82e-111	322
Bce_GCA_001678165.1_ASM167816v1_UW85_noncom_00519	pXO1_16_I|pXO1	96.485	569	20	0	1	569	569	569	1	1	569	569	578	0.984429	0	1151
Bce_GCA_001678165.1_ASM167816v1_UW85_noncom_00537	pXO1_16_I|pXO1	96.837	569	18	0	1	569	569	569	1	1	569	569	578	0.984429	0	1153
Bce_GCA_001678165.1_ASM167816v1_UW85_noncom_00552	Rep466	84.855	482	72	1	1	482	482	484	0.995868	1	481	481	490	0.981633	0	816
Bce_GCA_001678165.1_ASM167816v1_UW85_noncom_00614	CT43_P851308	34.322	236	155	0	3	238	236	238	0.991597	104	339	236	364	0.648352	1.92e-50	160
Bce_GCA_001678165.1_ASM167816v1_UW85_noncom_00709	RepFR12G|IBL_200	96.907	194	6	0	1	194	194	194	1	1	194	194	197	0.984772	2.4e-140	381
Bce_GCA_001678165.1_ASM167816v1_UW85_noncom_01089	CT43_P851308	42.105	361	200	3	9	369	361	369	0.97832	8	359	352	364	0.967033	3.06e-102	298
Bce_GCA_001678165.1_ASM167816v1_UW85_noncom_01130	CT43_P851308	41.292	356	205	1	9	364	356	364	0.978022	8	359	352	364	0.967033	3.93e-97	285
Bce_GCA_001678165.1_ASM167816v1_UW85_noncom_01829	CT43_P851308	44.11	365	197	4	1	364	364	364	1	1	359	359	364	0.986264	3.86e-93	275
Bce_GCA_001678165.1_ASM167816v1_UW85_noncom_03597	CT43_P851308	44.628	363	196	2	1	363	363	364	0.997253	1	358	358	364	0.983516	5.34e-102	297
Bce_GCA_001678165.1_ASM167816v1_UW85_noncom_03622	CT43_P851308	42.588	371	201	3	1	371	371	371	1	1	359	359	364	0.986264	2.4e-105	306
Bce_GCA_001940365.1_ASM194036v1_MOD1_Bc174_noncom_00083	CT43_P851308	44.505	364	197	2	1	364	364	364	1	1	359	359	364	0.986264	7.72e-102	297
Bce_GCA_001940365.1_ASM194036v1_MOD1_Bc174_noncom_00694	Rep466	91.286	482	42	0	1	482	482	482	1	1	482	482	490	0.983673	0	880
Bce_GCA_001940365.1_ASM194036v1_MOD1_Bc174_noncom_00741	RepB	65.239	397	132	2	5	395	391	396	0.987374	10	406	397	414	0.958937	0	503
Bce_GCA_001940365.1_ASM194036v1_MOD1_Bc174_noncom_01137	Rep_pMC95|MC28	66.159	328	106	2	1	328	328	340	0.964706	9	331	323	349	0.925501	4.25e-158	438
Bce_GCA_001940365.1_ASM194036v1_MOD1_Bc174_noncom_01877	CT43_P851308	41.783	359	205	1	6	364	359	364	0.986264	5	359	355	364	0.975275	6.18e-99	290
Bce_GCA_001940365.1_ASM194036v1_MOD1_Bc174_noncom_02415	pBC16|AAA84920.1|RepU	100	327	0	0	1	327	327	327	1	1	327	327	332	0.98494	0	679
Bce_GCA_001940365.1_ASM194036v1_MOD1_Bc174_noncom_02814	Rep_pMC95|MC28	60.819	342	113	5	1	327	327	327	1	9	344	336	349	0.962751	3.54e-147	410
Bce_GCA_001940365.1_ASM194036v1_MOD1_Bc174_noncom_04306	pXO1_16_IIIb|pBMB171	85.062	569	85	0	1	569	569	569	1	1	569	569	578	0.984429	0	1021
Bce_GCA_001940365.1_ASM194036v1_MOD1_Bc174_noncom_04692	CT43_P851308	32.782	363	239	2	1	363	363	366	0.991803	1	358	358	364	0.983516	9.04e-59	186
Bce_GCA_001940365.1_ASM194036v1_MOD1_Bc174_noncom_05301	Rep_pMC95|MC28	51.471	340	148	6	1	332	332	340	0.976471	9	339	331	349	0.948424	3.17e-119	340
Bce_GCA_002014575.1_ASM201457v1_FSL_M7-1219_noncom_00562	RepB	87.624	404	49	1	1	404	404	404	1	6	408	403	414	0.97343	0	715
Bce_GCA_002014575.1_ASM201457v1_FSL_M7-1219_noncom_00836	RepFR12B|BDRD-ST196	81.944	216	39	0	1	216	216	216	1	1	216	216	219	0.986301	6.57e-140	382
Bce_GCA_002014575.1_ASM201457v1_FSL_M7-1219_noncom_00869	Rep466	96.058	482	19	0	1	482	482	482	1	1	482	482	490	0.983673	0	926
Bce_GCA_002014575.1_ASM201457v1_FSL_M7-1219_noncom_02218	pXO1_16_IIb|Rock4-18	96.643	566	19	0	1	566	566	566	1	1	566	566	575	0.984348	0	1141
Bce_GCA_002014575.1_ASM201457v1_FSL_M7-1219_noncom_03105	CT43_P851308	44.16	351	187	3	9	359	351	367	0.956403	8	349	342	364	0.93956	4.24e-105	305
Bce_GCA_002014575.1_ASM201457v1_FSL_M7-1219_noncom_04950	Rep26	90.867	427	39	0	1	427	427	427	1	1	427	427	434	0.983871	0	801
Bce_GCA_002014575.1_ASM201457v1_FSL_M7-1219_noncom_05302	pXO1_16_IIIb|pBMB171	97.012	569	17	0	1	569	569	569	1	1	569	569	578	0.984429	0	1148
Bce_GCA_002014705.1_ASM201470v1_FSL_K6-1030_noncom_00050	CT43_P851308	45.531	358	191	1	7	364	358	364	0.983516	6	359	354	364	0.972527	5.46e-106	307
Bce_GCA_002014705.1_ASM201470v1_FSL_K6-1030_noncom_00850	CT43_P851308	36.196	326	200	2	2	327	326	327	0.996942	3	320	318	364	0.873626	3.19e-74	225
Bce_GCA_002014705.1_ASM201470v1_FSL_K6-1030_noncom_01090	RepB	64.736	397	134	3	5	395	391	396	0.987374	10	406	397	414	0.958937	1.74e-180	500
Bce_GCA_002014705.1_ASM201470v1_FSL_K6-1030_noncom_01103	CT43_P851308	41.813	342	190	4	8	341	334	346	0.965318	6	346	341	364	0.936813	2.42e-78	236
Bce_GCA_002014705.1_ASM201470v1_FSL_K6-1030_noncom_01178	Rep466	91.286	482	42	0	1	482	482	482	1	1	482	482	490	0.983673	0	885
Bce_GCA_002014705.1_ASM201470v1_FSL_K6-1030_noncom_01463	CT43_P851308	33.609	363	236	2	1	363	363	364	0.997253	1	358	358	364	0.983516	5.7e-70	215
Bce_GCA_002014705.1_ASM201470v1_FSL_K6-1030_noncom_01478	CT43_P851308	42.162	370	203	2	1	370	370	370	1	1	359	359	364	0.986264	2.37e-102	298
Bce_GCA_002014705.1_ASM201470v1_FSL_K6-1030_noncom_02149	Rep_pMC95|MC28	62.391	343	121	3	1	342	342	342	1	9	344	336	349	0.962751	2.78e-150	419
Bce_GCA_002014705.1_ASM201470v1_FSL_K6-1030_noncom_02391	RepFR12B|BDRD-ST196	69.767	215	64	1	4	218	215	218	0.986239	3	216	214	219	0.977169	1.94e-116	323
Bce_GCA_002014705.1_ASM201470v1_FSL_K6-1030_noncom_02685	Rep9741	71.758	347	68	1	9	325	317	326	0.972393	1	347	347	352	0.985795	0	497
Bce_GCA_002014705.1_ASM201470v1_FSL_K6-1030_noncom_02797	Rep9741	68.3	347	80	1	65	381	317	382	0.829843	1	347	347	352	0.985795	8.47e-170	470
Bce_GCA_002014705.1_ASM201470v1_FSL_K6-1030_noncom_02934	pXO1_16_IIIb|pBMB171	87.698	569	70	0	1	569	569	569	1	1	569	569	578	0.984429	0	1045
Bce_GCA_002014705.1_ASM201470v1_FSL_K6-1030_noncom_03017	RepFR12E|T04001	61.682	214	79	2	11	223	213	223	0.955157	7	218	212	221	0.959276	6.18e-98	276
Bce_GCA_002014705.1_ASM201470v1_FSL_K6-1030_noncom_03062	pBMY1|rep	41.525	118	65	2	32	148	117	158	0.740506	42	156	115	171	0.672515	2e-24	85.1
Bce_GCA_002014705.1_ASM201470v1_FSL_K6-1030_noncom_03232	Rep14-4	41.497	147	82	3	26	170	145	175	0.828571	51	195	145	202	0.717822	6.63e-36	116
Bce_GCA_002014705.1_ASM201470v1_FSL_K6-1030_noncom_04445	CT43_P851308	42.973	370	200	2	1	370	370	370	1	1	359	359	364	0.986264	3.08e-106	308
Bce_GCA_002014705.1_ASM201470v1_FSL_K6-1030_noncom_04671	CT43_P851308	38.251	366	219	3	1	366	366	366	1	1	359	359	364	0.986264	8.89e-76	230
Bce_GCA_002014705.1_ASM201470v1_FSL_K6-1030_noncom_05133	CT43_P851308	44.628	363	196	2	1	363	363	364	0.997253	1	358	358	364	0.983516	1.33e-103	301
Bce_GCA_002014705.1_ASM201470v1_FSL_K6-1030_noncom_06520	CT43_P851308	36.182	351	216	2	7	357	351	367	0.956403	7	349	343	364	0.942308	8e-66	204
Bce_GCA_002224345.1_ASM222434v1_C1L_noncom_01021	CT43_P851308	43.599	289	139	5	6	288	283	302	0.937086	5	275	271	364	0.744505	4.16e-71	216
Bce_GCA_002224345.1_ASM222434v1_C1L_noncom_01061	CT43_P851308	42.978	356	199	1	9	364	356	364	0.978022	8	359	352	364	0.967033	9.48e-101	294
Bce_GCA_002224345.1_ASM222434v1_C1L_noncom_02165	CT43_P851308	45.115	348	186	2	1	348	348	362	0.961326	1	343	343	364	0.942308	1.49e-97	286
Bce_GCA_002224345.1_ASM222434v1_C1L_noncom_03487	CT43_P851308	45.055	364	195	2	1	364	364	364	1	1	359	359	364	0.986264	1.82e-107	311
Bce_GCA_002224345.1_ASM222434v1_C1L_noncom_03502	CT43_P851308	42.857	371	200	3	1	371	371	371	1	1	359	359	364	0.986264	9.03e-105	305
Bce_GCA_002224345.1_ASM222434v1_C1L_noncom_05546	CT43_P851308	45.81	358	190	1	7	364	358	364	0.983516	6	359	354	364	0.972527	8.46e-111	320
Bce_GCA_002224345.1_ASM222434v1_C1L_noncom_05582	CT43_P851308	43.716	366	199	3	1	366	366	366	1	1	359	359	364	0.986264	1.16e-95	281
Bce_GCA_002224345.1_ASM222434v1_C1L_noncom_05659	CT43_P851308	44.092	347	189	2	9	354	346	363	0.953168	8	350	343	364	0.942308	1.82e-101	296
Bce_GCA_002224345.1_ASM222434v1_C1L_noncom_05671	CT43_P851308	46.389	360	189	2	1	357	357	357	1	1	359	359	364	0.986264	1.51e-110	319
Bce_GCA_002224345.1_ASM222434v1_C1L_noncom_05681	CT43_P851308	44.904	363	196	1	1	363	363	363	1	1	359	359	364	0.986264	9.99e-108	312
Bce_GCA_002224345.1_ASM222434v1_C1L_noncom_05770	CT43_P851308	46.703	364	189	2	1	364	364	364	1	1	359	359	364	0.986264	1.23e-111	322
Bce_GCA_002224345.1_ASM222434v1_C1L_noncom_05784	pXO1_16_I|pXO1	96.661	569	19	0	1	569	569	569	1	1	569	569	578	0.984429	0	1153
Bce_GCA_002224345.1_ASM222434v1_C1L_noncom_05805	pXO1_16_I|pXO1	94.894	568	29	0	1	568	568	569	0.998243	1	568	568	578	0.982699	0	1137
Bce_GCA_002224345.1_ASM222434v1_C1L_noncom_05821	Rep466	85.062	482	71	1	1	482	482	484	0.995868	1	481	481	490	0.981633	0	817
Bce_GCA_002224345.1_ASM222434v1_C1L_noncom_06041	RepB	85.323	402	58	1	1	402	402	403	0.997519	6	406	401	414	0.968599	0	690
Bce_GCA_002224345.1_ASM222434v1_C1L_noncom_06093	RepFR12D-1|pFR12.5_12	92.958	213	15	0	1	213	213	213	1	1	213	213	216	0.986111	1.54e-145	396
Bce_GCA_002224345.1_ASM222434v1_C1L_noncom_06094	RepFR12G|IBL_200	57.143	196	82	1	1	196	196	196	1	1	194	194	197	0.984772	7.6e-78	223
Bce_GCA_002224345.1_ASM222434v1_C1L_noncom_06097	RepFR12G|IBL_200	63.212	193	71	0	1	193	193	194	0.994845	1	193	193	197	0.979695	3.03e-86	244
Bce_GCA_002224345.1_ASM222434v1_C1L_noncom_06109	RepFR12G|IBL_200	63.212	193	71	0	1	193	193	194	0.994845	1	193	193	197	0.979695	3.03e-86	244
Bce_GCA_002550775.1_ASM255077v1_AFS092659_noncom_00657	Rep_pMC95|MC28	88.393	336	37	1	1	334	334	334	1	9	344	336	349	0.962751	0	596
Bce_GCA_002550775.1_ASM255077v1_AFS092659_noncom_00684	pXO1_16_IIb|Rock4-18	99.117	566	5	0	1	566	566	566	1	1	566	566	575	0.984348	0	1166
Bce_GCA_002550775.1_ASM255077v1_AFS092659_noncom_00706	RepB	85.644	404	57	1	1	404	404	404	1	6	408	403	414	0.97343	0	700
Bce_GCA_002550775.1_ASM255077v1_AFS092659_noncom_00966	CT43_P851308	45.634	355	190	1	6	357	352	357	0.985994	5	359	355	364	0.975275	5.23e-109	315
Bce_GCA_002550775.1_ASM255077v1_AFS092659_noncom_01952	CT43_P851308	44.231	364	198	2	1	364	364	364	1	1	359	359	364	0.986264	8.24e-102	297
Bce_GCA_002550775.1_ASM255077v1_AFS092659_noncom_02327	CT43_P851308	45.055	364	195	2	1	364	364	364	1	1	359	359	364	0.986264	2.14e-107	311
Bce_GCA_002550775.1_ASM255077v1_AFS092659_noncom_05357	Rep466	88.613	483	52	2	1	482	482	484	0.995868	1	481	481	490	0.981633	0	868
Bce_GCA_002550775.1_ASM255077v1_AFS092659_noncom_05426	CT43_P851308	40.947	359	208	1	6	364	359	364	0.986264	5	359	355	364	0.975275	3.2e-97	285
Bce_GCA_002550775.1_ASM255077v1_AFS092659_noncom_05718	CT43_P851308	36.438	365	224	2	2	366	365	366	0.997268	3	359	357	364	0.980769	2.45e-83	249
Bce_GCA_002552805.1_ASM255280v1_AFS089031_noncom_00183	CT43_P851308	41.226	359	207	1	6	364	359	364	0.986264	5	359	355	364	0.975275	5.47e-98	287
Bce_GCA_002552805.1_ASM255280v1_AFS089031_noncom_00628	Rep14-4	41.497	147	82	3	49	193	145	198	0.732323	51	195	145	202	0.717822	1.67e-35	115
Bce_GCA_002552805.1_ASM255280v1_AFS089031_noncom_00869	CT43_P851308	42.588	371	201	3	1	371	371	371	1	1	359	359	364	0.986264	4.97e-105	305
Bce_GCA_002552805.1_ASM255280v1_AFS089031_noncom_00886	CT43_P851308	44.505	364	197	2	1	364	364	364	1	1	359	359	364	0.986264	6.64e-106	307
Bce_GCA_002552805.1_ASM255280v1_AFS089031_noncom_01010	RepB	80.846	402	75	1	1	400	400	400	1	6	407	402	414	0.971014	0	669
Bce_GCA_002552805.1_ASM255280v1_AFS089031_noncom_01146	CT43_P851308	42.547	369	200	5	1	367	367	367	1	1	359	359	364	0.986264	2.49e-103	301
Bce_GCA_002552805.1_ASM255280v1_AFS089031_noncom_01573	Rep14-4	98.396	187	3	0	1	187	187	187	1	13	199	187	202	0.925743	2.15e-135	369
Bce_GCA_002552805.1_ASM255280v1_AFS089031_noncom_02021	CT43_P851308	44.231	364	198	2	1	364	364	364	1	1	359	359	364	0.986264	1.65e-102	298
Bce_GCA_002552805.1_ASM255280v1_AFS089031_noncom_02154	ori44_RepFR55|MC28	61.25	320	112	5	7	320	314	333	0.942943	1	314	314	321	0.978193	2.21e-140	392
Bce_GCA_002552805.1_ASM255280v1_AFS089031_noncom_02161	CT43_P851308	39.944	358	206	2	1	358	358	361	0.99169	1	349	349	364	0.958791	6.92e-79	238
Bce_GCA_002552805.1_ASM255280v1_AFS089031_noncom_02206	Rep_pMC95|MC28	88.095	336	38	1	1	334	334	334	1	9	344	336	349	0.962751	0	593
Bce_GCA_002552805.1_ASM255280v1_AFS089031_noncom_02479	CT43_P851308	46.089	358	189	1	7	364	358	364	0.983516	6	359	354	364	0.972527	2.94e-107	311
Bce_GCA_002552805.1_ASM255280v1_AFS089031_noncom_02993	Rep_pMC95|MC28	88.69	336	36	1	1	334	334	334	1	9	344	336	349	0.962751	0	592
Bce_GCA_002552805.1_ASM255280v1_AFS089031_noncom_03429	CT43_P851308	45.634	355	190	1	6	357	352	357	0.985994	5	359	355	364	0.975275	1.43e-109	316
Bce_GCA_002552805.1_ASM255280v1_AFS089031_noncom_03870	CT43_P851308	44.11	365	197	4	1	364	364	364	1	1	359	359	364	0.986264	2.65e-92	273
Bce_GCA_002552805.1_ASM255280v1_AFS089031_noncom_04204	pXO1_16_IIb|Rock4-18	96.82	566	18	0	1	566	566	566	1	1	566	566	575	0.984348	0	1142
Bce_GCA_002552805.1_ASM255280v1_AFS089031_noncom_06060	RepFR12C|pE33L8	94.091	220	13	0	1	220	220	220	1	1	220	220	223	0.986547	1.66e-158	429
Bce_GCA_002556855.1_ASM255685v1_AFS027647_noncom_00030	Rep_pMC95|MC28	61.224	343	125	3	1	342	342	342	1	9	344	336	349	0.962751	1.01e-150	420
Bce_GCA_002556855.1_ASM255685v1_AFS027647_noncom_01491	CT43_P851308	44.231	364	198	2	1	364	364	364	1	1	359	359	364	0.986264	8.24e-102	297
Bce_GCA_002556855.1_ASM255685v1_AFS027647_noncom_02382	CT43_P851308	43.099	355	198	1	10	364	355	364	0.975275	9	359	351	364	0.964286	2.03e-104	303
Bce_GCA_002556855.1_ASM255685v1_AFS027647_noncom_02396	Rep26	96.019	427	17	0	1	427	427	429	0.995338	1	427	427	434	0.983871	0	836
Bce_GCA_002556855.1_ASM255685v1_AFS027647_noncom_02404	CT43_P851308	44.904	363	195	2	1	363	363	364	0.997253	1	358	358	364	0.983516	3.18e-104	303
Bce_GCA_002556855.1_ASM255685v1_AFS027647_noncom_02801	CT43_P851308	43.836	365	198	4	1	364	364	364	1	1	359	359	364	0.986264	3.33e-92	272
Bce_GCA_002556855.1_ASM255685v1_AFS027647_noncom_03497	CT43_P851308	42.105	361	200	3	9	369	361	369	0.97832	8	359	352	364	0.967033	5.82e-103	300
Bce_GCA_002556855.1_ASM255685v1_AFS027647_noncom_04179	pXO1_16_IIIb|pBMB171	99.473	569	3	0	1	569	569	569	1	1	569	569	578	0.984429	0	1173
Bce_GCA_002556855.1_ASM255685v1_AFS027647_noncom_04192	Rep466	96.266	482	18	0	1	482	482	482	1	1	482	482	490	0.983673	0	955
Bce_GCA_002556855.1_ASM255685v1_AFS027647_noncom_05273	CT43_P851308	47.253	364	187	2	1	364	364	364	1	1	359	359	364	0.986264	4.35e-117	336
Bce_GCA_002556855.1_ASM255685v1_AFS027647_noncom_05384	CT43_P851308	39.888	356	208	2	9	362	354	362	0.977901	8	359	352	364	0.967033	8.95e-90	266
Bce_GCA_002559365.1_ASM255936v1_AFS001900_noncom_00109	ori44_RepFR55|MC28	61.25	320	112	5	7	320	314	333	0.942943	1	314	314	321	0.978193	2.21e-140	392
Bce_GCA_002559365.1_ASM255936v1_AFS001900_noncom_00116	CT43_P851308	39.944	358	206	2	1	358	358	361	0.99169	1	349	349	364	0.958791	6.92e-79	238
Bce_GCA_002559365.1_ASM255936v1_AFS001900_noncom_00131	pXO1_16_IIb|Rock4-18	96.82	566	18	0	1	566	566	566	1	1	566	566	575	0.984348	0	1142
Bce_GCA_002559365.1_ASM255936v1_AFS001900_noncom_00215	CT43_P851308	39.892	371	203	6	1	363	363	363	1	1	359	359	364	0.986264	9.62e-94	276
Bce_GCA_002559365.1_ASM255936v1_AFS001900_noncom_00463	CT43_P851308	44.11	365	197	4	1	364	364	364	1	1	359	359	364	0.986264	2.65e-92	273
Bce_GCA_002559365.1_ASM255936v1_AFS001900_noncom_00903	Rep_pMC95|MC28	88.69	336	36	1	1	334	334	334	1	9	344	336	349	0.962751	0	592
Bce_GCA_002559365.1_ASM255936v1_AFS001900_noncom_01838	CT43_P851308	44.505	364	197	2	1	364	364	364	1	1	359	359	364	0.986264	6.64e-106	307
Bce_GCA_002559365.1_ASM255936v1_AFS001900_noncom_01855	CT43_P851308	42.588	371	201	3	1	371	371	371	1	1	359	359	364	0.986264	4.97e-105	305
Bce_GCA_002559365.1_ASM255936v1_AFS001900_noncom_02011	CT43_P851308	45.634	355	190	1	6	357	352	357	0.985994	5	359	355	364	0.975275	1.43e-109	316
Bce_GCA_002559365.1_ASM255936v1_AFS001900_noncom_02021	Rep_pMC95|MC28	88.095	336	38	1	1	334	334	334	1	9	344	336	349	0.962751	0	593
Bce_GCA_002559365.1_ASM255936v1_AFS001900_noncom_02242	RepB	80.846	402	75	1	1	400	400	400	1	6	407	402	414	0.971014	0	669
Bce_GCA_002559365.1_ASM255936v1_AFS001900_noncom_02271	CT43_P851308	46.089	358	189	1	7	364	358	364	0.983516	6	359	354	364	0.972527	2.94e-107	311
Bce_GCA_002559365.1_ASM255936v1_AFS001900_noncom_03394	CT43_P851308	44.231	364	198	2	1	364	364	364	1	1	359	359	364	0.986264	1.65e-102	298
Bce_GCA_002559365.1_ASM255936v1_AFS001900_noncom_04471	Rep14-4	98.396	187	3	0	1	187	187	187	1	13	199	187	202	0.925743	2.15e-135	369
Bce_GCA_002559365.1_ASM255936v1_AFS001900_noncom_04563	CT43_P851308	42.547	369	200	5	1	367	367	367	1	1	359	359	364	0.986264	2.49e-103	301
Bce_GCA_002559365.1_ASM255936v1_AFS001900_noncom_04844	CT43_P851308	41.226	359	207	1	6	364	359	364	0.986264	5	359	355	364	0.975275	5.47e-98	287
Bce_GCA_002559365.1_ASM255936v1_AFS001900_noncom_05173	Rep14-4	41.497	147	82	3	49	193	145	198	0.732323	51	195	145	202	0.717822	1.67e-35	115
Bce_GCA_002559365.1_ASM255936v1_AFS001900_noncom_05559	RepFR12C|pE33L8	94.091	220	13	0	1	220	220	220	1	1	220	220	223	0.986547	1.66e-158	429
Bce_GCA_002560415.1_ASM256041v1_AFS023720_noncom_00038	Rep14-4	98.396	187	3	0	1	187	187	187	1	13	199	187	202	0.925743	2.15e-135	369
Bce_GCA_002560415.1_ASM256041v1_AFS023720_noncom_00190	pXO1_16_IIb|Rock4-18	96.82	566	18	0	1	566	566	566	1	1	566	566	575	0.984348	0	1142
Bce_GCA_002560415.1_ASM256041v1_AFS023720_noncom_01663	CT43_P851308	44.231	364	198	2	1	364	364	364	1	1	359	359	364	0.986264	1.65e-102	298
Bce_GCA_002560415.1_ASM256041v1_AFS023720_noncom_01685	CT43_P851308	42.547	369	200	5	1	367	367	367	1	1	359	359	364	0.986264	2.49e-103	301
Bce_GCA_002560415.1_ASM256041v1_AFS023720_noncom_02069	CT43_P851308	41.226	359	207	1	6	364	359	364	0.986264	5	359	355	364	0.975275	5.47e-98	287
Bce_GCA_002560415.1_ASM256041v1_AFS023720_noncom_02262	Rep14-4	41.497	147	82	3	49	193	145	198	0.732323	51	195	145	202	0.717822	1.67e-35	115
Bce_GCA_002560415.1_ASM256041v1_AFS023720_noncom_02991	RepFR12C|pE33L8	94.091	220	13	0	1	220	220	220	1	1	220	220	223	0.986547	1.66e-158	429
Bce_GCA_002560415.1_ASM256041v1_AFS023720_noncom_03035	RepB	80.846	402	75	1	1	400	400	400	1	6	407	402	414	0.971014	0	669
Bce_GCA_002560415.1_ASM256041v1_AFS023720_noncom_03601	CT43_P851308	46.089	358	189	1	7	364	358	364	0.983516	6	359	354	364	0.972527	2.94e-107	311
Bce_GCA_002560415.1_ASM256041v1_AFS023720_noncom_03984	CT43_P851308	39.892	371	203	6	1	363	363	363	1	1	359	359	364	0.986264	9.62e-94	276
Bce_GCA_002560415.1_ASM256041v1_AFS023720_noncom_04489	CT43_P851308	44.11	365	197	4	1	364	364	364	1	1	359	359	364	0.986264	2.65e-92	273
Bce_GCA_002560415.1_ASM256041v1_AFS023720_noncom_04719	CT43_P851308	39.944	358	206	2	1	358	358	361	0.99169	1	349	349	364	0.958791	6.92e-79	238
Bce_GCA_002560415.1_ASM256041v1_AFS023720_noncom_04726	ori44_RepFR55|MC28	61.25	320	112	5	7	320	314	333	0.942943	1	314	314	321	0.978193	2.21e-140	392
Bce_GCA_002560415.1_ASM256041v1_AFS023720_noncom_04889	CT43_P851308	45.634	355	190	1	6	357	352	357	0.985994	5	359	355	364	0.975275	1.43e-109	316
Bce_GCA_002560415.1_ASM256041v1_AFS023720_noncom_05327	Rep_pMC95|MC28	88.095	336	38	1	1	334	334	334	1	9	344	336	349	0.962751	0	593
Bce_GCA_002560415.1_ASM256041v1_AFS023720_noncom_05611	Rep_pMC95|MC28	88.69	336	36	1	1	334	334	334	1	9	344	336	349	0.962751	0	592
Bce_GCA_002560415.1_ASM256041v1_AFS023720_noncom_06083	CT43_P851308	42.588	371	201	3	1	371	371	371	1	1	359	359	364	0.986264	4.97e-105	305
Bce_GCA_002560415.1_ASM256041v1_AFS023720_noncom_06100	CT43_P851308	44.505	364	197	2	1	364	364	364	1	1	359	359	364	0.986264	6.64e-106	307
Bce_GCA_002560615.1_ASM256061v1_AFS022681_noncom_00143	CT43_P851308	44.077	363	193	3	1	357	357	357	1	1	359	359	364	0.986264	2.16e-105	306
Bce_GCA_002560615.1_ASM256061v1_AFS022681_noncom_01149	ori44_RepFR55|MC28	71.203	316	91	0	7	322	316	322	0.981366	1	316	316	321	0.984424	1.37e-171	471
Bce_GCA_002560615.1_ASM256061v1_AFS022681_noncom_01155	pXO1_16_IIb|Rock4-18	96.82	566	18	0	1	566	566	566	1	1	566	566	575	0.984348	0	1140
Bce_GCA_002560615.1_ASM256061v1_AFS022681_noncom_01412	Rep466	85.27	482	70	1	1	482	482	484	0.995868	1	481	481	490	0.981633	0	822
Bce_GCA_002560615.1_ASM256061v1_AFS022681_noncom_01418	CT43_P851308	44.972	358	193	1	7	364	358	364	0.983516	6	359	354	364	0.972527	5.27e-109	315
Bce_GCA_002560615.1_ASM256061v1_AFS022681_noncom_02235	ori43	98.235	510	9	0	1	510	510	510	1	1	510	510	518	0.984556	0	1047
Bce_GCA_002560615.1_ASM256061v1_AFS022681_noncom_02243	CT43_P851308	43.784	370	197	2	1	370	370	370	1	1	359	359	364	0.986264	4.65e-106	308
Bce_GCA_002560615.1_ASM256061v1_AFS022681_noncom_02889	CT43_P851308	46.218	357	188	1	8	364	357	364	0.980769	7	359	353	364	0.96978	1.17e-106	309
Bce_GCA_002560615.1_ASM256061v1_AFS022681_noncom_02952	pXO1_16_I|pXO1	96.485	569	20	0	1	569	569	569	1	1	569	569	578	0.984429	0	1153
Bce_GCA_002560615.1_ASM256061v1_AFS022681_noncom_02977	CT43_P851308	42.618	359	202	1	6	364	359	364	0.986264	5	359	355	364	0.975275	1.4e-99	291
Bce_GCA_002560615.1_ASM256061v1_AFS022681_noncom_04200	CT43_P851308	44.324	370	195	2	1	370	370	370	1	1	359	359	364	0.986264	1.39e-106	309
Bce_GCA_002560615.1_ASM256061v1_AFS022681_noncom_04551	RepX	97.701	435	10	0	1	435	435	435	1	1	435	435	442	0.984163	0	872
Bce_GCA_002560615.1_ASM256061v1_AFS022681_noncom_05121	pXO1_16_I|pXO1	94.903	569	29	0	1	569	569	569	1	1	569	569	578	0.984429	0	1139
Bce_GCA_002560615.1_ASM256061v1_AFS022681_noncom_05219	CT43_P851308	34.903	361	224	5	1	360	360	367	0.980926	1	351	351	364	0.964286	6.31e-61	192
Bce_GCA_002560615.1_ASM256061v1_AFS022681_noncom_05297	CT43_P851308	42.623	366	203	3	1	366	366	366	1	1	359	359	364	0.986264	6.03e-95	279
Bce_GCA_002560615.1_ASM256061v1_AFS022681_noncom_05588	CT43_P851308	41.779	371	204	3	1	371	371	371	1	1	359	359	364	0.986264	1.29e-102	299
Bce_GCA_002560615.1_ASM256061v1_AFS022681_noncom_06347	CT43_P851308	46.154	364	191	2	1	364	364	364	1	1	359	359	364	0.986264	3.88e-113	326
Bce_GCA_002561355.1_ASM256135v1_AFS016599_noncom_00032	pXO1_16_IIb|Rock4-18	96.82	566	18	0	1	566	566	566	1	1	566	566	575	0.984348	0	1142
Bce_GCA_002561355.1_ASM256135v1_AFS016599_noncom_00159	Rep14-4	98.396	187	3	0	1	187	187	187	1	13	199	187	202	0.925743	2.15e-135	369
Bce_GCA_002561355.1_ASM256135v1_AFS016599_noncom_00482	CT43_P851308	42.588	371	201	3	1	371	371	371	1	1	359	359	364	0.986264	4.97e-105	305
Bce_GCA_002561355.1_ASM256135v1_AFS016599_noncom_00499	CT43_P851308	44.505	364	197	2	1	364	364	364	1	1	359	359	364	0.986264	6.64e-106	307
Bce_GCA_002561355.1_ASM256135v1_AFS016599_noncom_00875	RepB	80.846	402	75	1	1	400	400	400	1	6	407	402	414	0.971014	0	669
Bce_GCA_002561355.1_ASM256135v1_AFS016599_noncom_00882	RepFR12C|pE33L8	94.091	220	13	0	1	220	220	220	1	1	220	220	223	0.986547	1.66e-158	429
Bce_GCA_002561355.1_ASM256135v1_AFS016599_noncom_01719	CT43_P851308	41.226	359	207	1	6	364	359	364	0.986264	5	359	355	364	0.975275	5.47e-98	287
Bce_GCA_002561355.1_ASM256135v1_AFS016599_noncom_01864	CT43_P851308	39.944	358	206	2	1	358	358	361	0.99169	1	349	349	364	0.958791	6.92e-79	238
Bce_GCA_002561355.1_ASM256135v1_AFS016599_noncom_01871	ori44_RepFR55|MC28	61.25	320	112	5	7	320	314	333	0.942943	1	314	314	321	0.978193	2.21e-140	392
Bce_GCA_002561355.1_ASM256135v1_AFS016599_noncom_02254	CT43_P851308	44.231	364	198	2	1	364	364	364	1	1	359	359	364	0.986264	1.65e-102	298
Bce_GCA_002561355.1_ASM256135v1_AFS016599_noncom_02493	Rep_pMC95|MC28	88.69	336	36	1	1	334	334	334	1	9	344	336	349	0.962751	0	592
Bce_GCA_002561355.1_ASM256135v1_AFS016599_noncom_03214	CT43_P851308	46.089	358	189	1	7	364	358	364	0.983516	6	359	354	364	0.972527	2.94e-107	311
Bce_GCA_002561355.1_ASM256135v1_AFS016599_noncom_03894	CT43_P851308	45.634	355	190	1	6	357	352	357	0.985994	5	359	355	364	0.975275	1.43e-109	316
Bce_GCA_002561355.1_ASM256135v1_AFS016599_noncom_04018	CT43_P851308	42.547	369	200	5	1	367	367	367	1	1	359	359	364	0.986264	2.49e-103	301
Bce_GCA_002561355.1_ASM256135v1_AFS016599_noncom_04423	CT43_P851308	44.11	365	197	4	1	364	364	364	1	1	359	359	364	0.986264	2.65e-92	273
Bce_GCA_002561355.1_ASM256135v1_AFS016599_noncom_05031	Rep_pMC95|MC28	88.095	336	38	1	1	334	334	334	1	9	344	336	349	0.962751	0	593
Bce_GCA_002561355.1_ASM256135v1_AFS016599_noncom_06022	Rep14-4	41.497	147	82	3	49	193	145	198	0.732323	51	195	145	202	0.717822	1.67e-35	115
Bce_GCA_002562985.1_ASM256298v1_AFS029052_noncom_00004	CT43_P851308	40.845	355	199	4	13	364	352	364	0.967033	13	359	347	364	0.953297	1.49e-84	253
Bce_GCA_002562985.1_ASM256298v1_AFS029052_noncom_00882	CT43_P851308	44.505	364	197	2	1	364	364	364	1	1	359	359	364	0.986264	6.64e-106	307
Bce_GCA_002562985.1_ASM256298v1_AFS029052_noncom_00899	CT43_P851308	42.588	371	201	3	1	371	371	371	1	1	359	359	364	0.986264	4.97e-105	305
Bce_GCA_002562985.1_ASM256298v1_AFS029052_noncom_00993	CT43_P851308	44.11	365	197	4	1	364	364	364	1	1	359	359	364	0.986264	2.65e-92	273
Bce_GCA_002562985.1_ASM256298v1_AFS029052_noncom_01497	CT43_P851308	41.226	359	207	1	6	364	359	364	0.986264	5	359	355	364	0.975275	5.47e-98	287
Bce_GCA_002562985.1_ASM256298v1_AFS029052_noncom_01636	pXO1_16_IIb|Rock4-18	96.82	566	18	0	1	566	566	566	1	1	566	566	575	0.984348	0	1142
Bce_GCA_002562985.1_ASM256298v1_AFS029052_noncom_02236	Rep_pMC95|MC28	88.69	336	36	1	1	334	334	334	1	9	344	336	349	0.962751	0	592
Bce_GCA_002562985.1_ASM256298v1_AFS029052_noncom_02917	RepB	80.846	402	75	1	1	400	400	400	1	6	407	402	414	0.971014	0	669
Bce_GCA_002562985.1_ASM256298v1_AFS029052_noncom_02993	CT43_P851308	44.231	364	198	2	1	364	364	364	1	1	359	359	364	0.986264	1.65e-102	298
Bce_GCA_002562985.1_ASM256298v1_AFS029052_noncom_03385	Rep_pMC95|MC28	88.095	336	38	1	1	334	334	334	1	9	344	336	349	0.962751	0	593
Bce_GCA_002562985.1_ASM256298v1_AFS029052_noncom_03530	CT43_P851308	46.089	358	189	1	7	364	358	364	0.983516	6	359	354	364	0.972527	2.94e-107	311
Bce_GCA_002562985.1_ASM256298v1_AFS029052_noncom_03700	Rep14-4	98.396	187	3	0	1	187	187	187	1	13	199	187	202	0.925743	2.15e-135	369
Bce_GCA_002562985.1_ASM256298v1_AFS029052_noncom_05166	Rep14-4	41.497	147	82	3	49	193	145	198	0.732323	51	195	145	202	0.717822	1.67e-35	115
Bce_GCA_002562985.1_ASM256298v1_AFS029052_noncom_05772	CT43_P851308	45.634	355	190	1	6	357	352	357	0.985994	5	359	355	364	0.975275	1.43e-109	316
Bce_GCA_002562985.1_ASM256298v1_AFS029052_noncom_05957	ori44_RepFR55|MC28	61.25	320	112	5	7	320	314	333	0.942943	1	314	314	321	0.978193	2.21e-140	392
Bce_GCA_002562985.1_ASM256298v1_AFS029052_noncom_05964	CT43_P851308	39.944	358	206	2	1	358	358	361	0.99169	1	349	349	364	0.958791	6.92e-79	238
Bce_GCA_002562985.1_ASM256298v1_AFS029052_noncom_06127	RepFR12C|pE33L8	94.091	220	13	0	1	220	220	220	1	1	220	220	223	0.986547	1.66e-158	429
Bce_GCA_002563025.1_ASM256302v1_AFS022169_noncom_01162	Rep_pMC95|MC28	88.095	336	38	1	1	334	334	334	1	9	344	336	349	0.962751	0	593
Bce_GCA_002563025.1_ASM256302v1_AFS022169_noncom_01561	CT43_P851308	42.547	369	200	5	1	367	367	367	1	1	359	359	364	0.986264	2.49e-103	301
Bce_GCA_002563025.1_ASM256302v1_AFS022169_noncom_01700	CT43_P851308	46.089	358	189	1	7	364	358	364	0.983516	6	359	354	364	0.972527	2.94e-107	311
Bce_GCA_002563025.1_ASM256302v1_AFS022169_noncom_02154	RepB	80.846	402	75	1	1	400	400	400	1	6	407	402	414	0.971014	0	669
Bce_GCA_002563025.1_ASM256302v1_AFS022169_noncom_02816	CT43_P851308	44.11	365	197	4	1	364	364	364	1	1	359	359	364	0.986264	2.65e-92	273
Bce_GCA_002563025.1_ASM256302v1_AFS022169_noncom_02894	Rep14-4	98.396	187	3	0	1	187	187	187	1	13	199	187	202	0.925743	2.15e-135	369
Bce_GCA_002563025.1_ASM256302v1_AFS022169_noncom_03106	CT43_P851308	45.634	355	190	1	6	357	352	357	0.985994	5	359	355	364	0.975275	1.43e-109	316
Bce_GCA_002563025.1_ASM256302v1_AFS022169_noncom_03226	Rep_pMC95|MC28	88.69	336	36	1	1	334	334	334	1	9	344	336	349	0.962751	0	592
Bce_GCA_002563025.1_ASM256302v1_AFS022169_noncom_03276	CT43_P851308	42.588	371	201	3	1	371	371	371	1	1	359	359	364	0.986264	4.97e-105	305
Bce_GCA_002563025.1_ASM256302v1_AFS022169_noncom_03293	CT43_P851308	44.505	364	197	2	1	364	364	364	1	1	359	359	364	0.986264	6.64e-106	307
Bce_GCA_002563025.1_ASM256302v1_AFS022169_noncom_03340	CT43_P851308	41.226	359	207	1	6	364	359	364	0.986264	5	359	355	364	0.975275	5.47e-98	287
Bce_GCA_002563025.1_ASM256302v1_AFS022169_noncom_04340	Rep14-4	41.497	147	82	3	49	193	145	198	0.732323	51	195	145	202	0.717822	1.67e-35	115
Bce_GCA_002563025.1_ASM256302v1_AFS022169_noncom_05319	CT43_P851308	44.231	364	198	2	1	364	364	364	1	1	359	359	364	0.986264	1.65e-102	298
Bce_GCA_002563025.1_ASM256302v1_AFS022169_noncom_05421	pXO1_16_IIb|Rock4-18	96.82	566	18	0	1	566	566	566	1	1	566	566	575	0.984348	0	1142
Bce_GCA_002563025.1_ASM256302v1_AFS022169_noncom_05449	CT43_P851308	39.944	358	206	2	1	358	358	361	0.99169	1	349	349	364	0.958791	6.92e-79	238
Bce_GCA_002563025.1_ASM256302v1_AFS022169_noncom_05456	ori44_RepFR55|MC28	61.25	320	112	5	7	320	314	333	0.942943	1	314	314	321	0.978193	2.21e-140	392
Bce_GCA_002563025.1_ASM256302v1_AFS022169_noncom_05834	RepFR12C|pE33L8	94.091	220	13	0	1	220	220	220	1	1	220	220	223	0.986547	1.66e-158	429
Bce_GCA_002566215.1_ASM256621v1_AFS083741_noncom_00305	Rep14-4	41.497	147	82	3	26	170	145	175	0.828571	51	195	145	202	0.717822	6.63e-36	116
Bce_GCA_002566215.1_ASM256621v1_AFS083741_noncom_00849	CT43_P851308	42.416	356	201	1	9	364	356	364	0.978022	8	359	352	364	0.967033	3.37e-99	290
Bce_GCA_002566215.1_ASM256621v1_AFS083741_noncom_01039	Rep_pMC95|MC28	84.226	336	50	2	1	333	333	333	1	9	344	336	349	0.962751	0	556
Bce_GCA_002566215.1_ASM256621v1_AFS083741_noncom_01319	CT43_P851308	47.765	358	183	1	7	364	358	364	0.983516	6	359	354	364	0.972527	4.72e-118	338
Bce_GCA_002566215.1_ASM256621v1_AFS083741_noncom_02469	ori44_RepFR55|MC28	70.253	316	94	0	7	322	316	322	0.981366	1	316	316	321	0.984424	7.92e-169	464
Bce_GCA_002566215.1_ASM256621v1_AFS083741_noncom_02474	pXO1_16_IIb|Rock4-18	95.76	566	24	0	1	566	566	566	1	1	566	566	575	0.984348	0	1135
Bce_GCA_002566215.1_ASM256621v1_AFS083741_noncom_03600	CT43_P851308	45.634	355	190	1	6	357	352	357	0.985994	5	359	355	364	0.975275	5.06e-109	315
Bce_GCA_002566215.1_ASM256621v1_AFS083741_noncom_04780	Rep_pMC95|MC28	66.871	326	104	2	1	326	326	339	0.961652	9	330	322	349	0.922636	1.95e-161	447
Bce_GCA_002566215.1_ASM256621v1_AFS083741_noncom_05857	CT43_P851308	46.703	364	189	2	1	364	364	364	1	1	359	359	364	0.986264	3.61e-108	313
Bce_GCA_002566215.1_ASM256621v1_AFS083741_noncom_06035	Rep_pMC95|MC28	83.333	336	53	2	1	333	333	333	1	9	344	336	349	0.962751	0	557
Bce_GCA_002575715.1_ASM257571v1_AFS049141_noncom_00832	CT43_P851308	43.836	365	198	4	1	364	364	364	1	1	359	359	364	0.986264	1.74e-92	273
Bce_GCA_002575715.1_ASM257571v1_AFS049141_noncom_01682	ori44_RepFR55|MC28	74.448	317	79	2	7	322	316	322	0.981366	1	316	316	321	0.984424	2.87e-178	488
Bce_GCA_002575715.1_ASM257571v1_AFS049141_noncom_02494	RepFR12C|pE33L8	92.727	220	16	0	1	220	220	220	1	1	220	220	223	0.986547	1.11e-155	422
Bce_GCA_002575715.1_ASM257571v1_AFS049141_noncom_02715	CT43_P851308	45.634	355	190	1	6	357	352	357	0.985994	5	359	355	364	0.975275	1.36e-108	314
Bce_GCA_002575715.1_ASM257571v1_AFS049141_noncom_03664	Rep14-4	98.396	187	3	0	1	187	187	187	1	13	199	187	202	0.925743	1.62e-135	369
Bce_GCA_002575715.1_ASM257571v1_AFS049141_noncom_03668	Rep14-4	42.857	147	80	3	30	174	145	179	0.810056	51	195	145	202	0.717822	7.85e-37	118
Bce_GCA_002575715.1_ASM257571v1_AFS049141_noncom_03670	pBMYdx|emb|CAB88026.1|	77.273	176	40	0	2	177	176	177	0.99435	11	186	176	189	0.931217	1.01e-103	288
Bce_GCA_002575715.1_ASM257571v1_AFS049141_noncom_03673	pBMY1|rep	86.747	166	22	0	1	166	166	166	1	4	169	166	171	0.97076	2.88e-94	263
Bce_GCA_002575715.1_ASM257571v1_AFS049141_noncom_03747	CT43_P851308	39.607	356	209	2	9	362	354	362	0.977901	8	359	352	364	0.967033	2.45e-89	265
Bce_GCA_002575715.1_ASM257571v1_AFS049141_noncom_03848	pXO1_16_IIb|Rock4-18	96.643	566	19	0	1	566	566	566	1	1	566	566	575	0.984348	0	1142
Bce_GCA_002575715.1_ASM257571v1_AFS049141_noncom_03936	Rep_pMC95|MC28	97.321	336	7	1	1	334	334	334	1	9	344	336	349	0.962751	0	675
Bce_GCA_002575715.1_ASM257571v1_AFS049141_noncom_03946	CT43_P851308	43.132	364	202	2	1	364	364	364	1	1	359	359	364	0.986264	2.36e-101	296
Bce_GCA_002575715.1_ASM257571v1_AFS049141_noncom_04001	Rep_pMC95|MC28	61.207	348	112	5	1	337	337	337	1	9	344	336	349	0.962751	1.65e-145	406
Bce_GCA_002575715.1_ASM257571v1_AFS049141_noncom_04192	Rep165	93.436	518	32	1	1	516	516	516	1	1	518	518	526	0.984791	0	1014
Bce_GCA_002575715.1_ASM257571v1_AFS049141_noncom_04542	CT43_P851308	47.541	366	185	3	1	366	366	366	1	1	359	359	364	0.986264	2.17e-109	316
Bce_GCA_002575715.1_ASM257571v1_AFS049141_noncom_05847	CT43_P851308	34.006	347	224	2	1	347	347	364	0.953297	1	342	342	364	0.93956	9.02e-59	186
Bce_GCA_002575715.1_ASM257571v1_AFS049141_noncom_05849	Rep_pMC95|MC28	50.882	340	158	7	1	335	335	335	1	9	344	336	349	0.962751	1.38e-121	345
Bce_GCA_002575935.1_ASM257593v1_AFS047280_noncom_00079	CT43_P851308	45.634	355	190	1	6	357	352	357	0.985994	5	359	355	364	0.975275	1.43e-109	316
Bce_GCA_002575935.1_ASM257593v1_AFS047280_noncom_00353	RepB	80.846	402	75	1	1	400	400	400	1	6	407	402	414	0.971014	0	669
Bce_GCA_002575935.1_ASM257593v1_AFS047280_noncom_00777	CT43_P851308	44.231	364	198	2	1	364	364	364	1	1	359	359	364	0.986264	1.65e-102	298
Bce_GCA_002575935.1_ASM257593v1_AFS047280_noncom_01662	Rep14-4	98.396	187	3	0	1	187	187	187	1	13	199	187	202	0.925743	2.15e-135	369
Bce_GCA_002575935.1_ASM257593v1_AFS047280_noncom_01792	Rep_pMC95|MC28	88.095	336	38	1	1	334	334	334	1	9	344	336	349	0.962751	0	593
Bce_GCA_002575935.1_ASM257593v1_AFS047280_noncom_02121	Rep14-4	41.497	147	82	3	49	193	145	198	0.732323	51	195	145	202	0.717822	1.67e-35	115
Bce_GCA_002575935.1_ASM257593v1_AFS047280_noncom_02528	CT43_P851308	42.547	369	200	5	1	367	367	367	1	1	359	359	364	0.986264	2.49e-103	301
Bce_GCA_002575935.1_ASM257593v1_AFS047280_noncom_02820	pXO1_16_IIb|Rock4-18	96.82	566	18	0	1	566	566	566	1	1	566	566	575	0.984348	0	1142
Bce_GCA_002575935.1_ASM257593v1_AFS047280_noncom_03187	CT43_P851308	46.089	358	189	1	7	364	358	364	0.983516	6	359	354	364	0.972527	2.94e-107	311
Bce_GCA_002575935.1_ASM257593v1_AFS047280_noncom_03692	ori44_RepFR55|MC28	61.25	320	112	5	7	320	314	333	0.942943	1	314	314	321	0.978193	2.21e-140	392
Bce_GCA_002575935.1_ASM257593v1_AFS047280_noncom_03699	CT43_P851308	39.944	358	206	2	1	358	358	361	0.99169	1	349	349	364	0.958791	6.92e-79	238
Bce_GCA_002575935.1_ASM257593v1_AFS047280_noncom_03795	CT43_P851308	42.588	371	201	3	1	371	371	371	1	1	359	359	364	0.986264	4.97e-105	305
Bce_GCA_002575935.1_ASM257593v1_AFS047280_noncom_03798	CT43_P851308	41.226	359	207	1	6	364	359	364	0.986264	5	359	355	364	0.975275	5.47e-98	287
Bce_GCA_002575935.1_ASM257593v1_AFS047280_noncom_04339	Rep_pMC95|MC28	88.69	336	36	1	1	334	334	334	1	9	344	336	349	0.962751	0	592
Bce_GCA_002575935.1_ASM257593v1_AFS047280_noncom_05607	RepFR12C|pE33L8	94.091	220	13	0	1	220	220	220	1	1	220	220	223	0.986547	1.66e-158	429
Bce_GCA_002576825.1_ASM257682v1_AFS046340_noncom_00550	CT43_P851308	44.231	364	198	2	1	364	364	364	1	1	359	359	364	0.986264	1.65e-102	298
Bce_GCA_002576825.1_ASM257682v1_AFS046340_noncom_00697	CT43_P851308	45.634	355	190	1	6	357	352	357	0.985994	5	359	355	364	0.975275	1.43e-109	316
Bce_GCA_002576825.1_ASM257682v1_AFS046340_noncom_00958	Rep9741	93.084	347	22	1	1	345	345	346	0.99711	1	347	347	352	0.985795	0	644
Bce_GCA_002576825.1_ASM257682v1_AFS046340_noncom_01256	Rep_pMC95|MC28	88.095	336	38	1	1	334	334	334	1	9	344	336	349	0.962751	0	593
Bce_GCA_002576825.1_ASM257682v1_AFS046340_noncom_01556	CT43_P851308	42.588	371	201	3	1	371	371	371	1	1	359	359	364	0.986264	4.97e-105	305
Bce_GCA_002576825.1_ASM257682v1_AFS046340_noncom_01573	CT43_P851308	44.505	364	197	2	1	364	364	364	1	1	359	359	364	0.986264	6.64e-106	307
Bce_GCA_002576825.1_ASM257682v1_AFS046340_noncom_01732	CT43_P851308	46.089	358	189	1	7	364	358	364	0.983516	6	359	354	364	0.972527	2.94e-107	311
Bce_GCA_002576825.1_ASM257682v1_AFS046340_noncom_01786	RepB	80.846	402	75	1	1	400	400	400	1	6	407	402	414	0.971014	0	669
Bce_GCA_002576825.1_ASM257682v1_AFS046340_noncom_02631	pXO1_16_IIb|Rock4-18	96.113	566	22	0	1	566	566	566	1	1	566	566	575	0.984348	0	1138
Bce_GCA_002576825.1_ASM257682v1_AFS046340_noncom_03188	Rep_pMC95|MC28	88.095	336	39	1	1	335	335	335	1	9	344	336	349	0.962751	0	589
Bce_GCA_002576825.1_ASM257682v1_AFS046340_noncom_04057	Rep14-4	41.497	147	82	3	49	193	145	198	0.732323	51	195	145	202	0.717822	1.67e-35	115
Bce_GCA_002576825.1_ASM257682v1_AFS046340_noncom_05772	CT43_P851308	41.226	359	207	1	6	364	359	364	0.986264	5	359	355	364	0.975275	5.47e-98	287
Bce_GCA_002576825.1_ASM257682v1_AFS046340_noncom_05943	CT43_P851308	44.11	365	197	4	1	364	364	364	1	1	359	359	364	0.986264	2.65e-92	273
Bce_GCA_002577175.1_ASM257717v1_AFS042006_noncom_00496	RepB	80.846	402	75	1	1	400	400	400	1	6	407	402	414	0.971014	0	669
Bce_GCA_002577175.1_ASM257717v1_AFS042006_noncom_00921	CT43_P851308	44.231	364	198	2	1	364	364	364	1	1	359	359	364	0.986264	1.65e-102	298
Bce_GCA_002577175.1_ASM257717v1_AFS042006_noncom_02038	CT43_P851308	41.226	359	207	1	6	364	359	364	0.986264	5	359	355	364	0.975275	5.47e-98	287
Bce_GCA_002577175.1_ASM257717v1_AFS042006_noncom_03101	CT43_P851308	46.089	358	189	1	7	364	358	364	0.983516	6	359	354	364	0.972527	2.94e-107	311
Bce_GCA_002577175.1_ASM257717v1_AFS042006_noncom_03121	Rep9741	93.084	347	22	1	1	345	345	346	0.99711	1	347	347	352	0.985795	0	644
Bce_GCA_002577175.1_ASM257717v1_AFS042006_noncom_03819	CT43_P851308	44.505	364	197	2	1	364	364	364	1	1	359	359	364	0.986264	6.64e-106	307
Bce_GCA_002577175.1_ASM257717v1_AFS042006_noncom_03836	CT43_P851308	42.588	371	201	3	1	371	371	371	1	1	359	359	364	0.986264	4.97e-105	305
Bce_GCA_002577175.1_ASM257717v1_AFS042006_noncom_04211	CT43_P851308	44.11	365	197	4	1	364	364	364	1	1	359	359	364	0.986264	2.65e-92	273
Bce_GCA_002577175.1_ASM257717v1_AFS042006_noncom_04267	Rep_pMC95|MC28	88.095	336	38	1	1	334	334	334	1	9	344	336	349	0.962751	0	593
Bce_GCA_002577175.1_ASM257717v1_AFS042006_noncom_04284	Rep_pMC95|MC28	88.095	336	39	1	1	335	335	335	1	9	344	336	349	0.962751	0	589
Bce_GCA_002577175.1_ASM257717v1_AFS042006_noncom_05458	Rep14-4	41.497	147	82	3	49	193	145	198	0.732323	51	195	145	202	0.717822	1.67e-35	115
Bce_GCA_002577175.1_ASM257717v1_AFS042006_noncom_05943	pXO1_16_IIb|Rock4-18	96.113	566	22	0	1	566	566	566	1	1	566	566	575	0.984348	0	1138
Bce_GCA_002577175.1_ASM257717v1_AFS042006_noncom_05956	CT43_P851308	45.634	355	190	1	6	357	352	357	0.985994	5	359	355	364	0.975275	1.43e-109	316
Bce_GCA_002577245.1_ASM257724v1_AFS041711_noncom_00990	CT43_P851308	42.7	363	198	3	1	357	357	357	1	1	359	359	364	0.986264	1.88e-101	296
Bce_GCA_002577245.1_ASM257724v1_AFS041711_noncom_01374	CT43_P851308	43.127	371	199	3	1	371	371	371	1	1	359	359	364	0.986264	8.28e-106	307
Bce_GCA_002577245.1_ASM257724v1_AFS041711_noncom_01394	CT43_P851308	44.904	363	195	2	1	363	363	364	0.997253	1	358	358	364	0.983516	2.5e-103	301
Bce_GCA_002577245.1_ASM257724v1_AFS041711_noncom_02384	CT43_P851308	44.11	365	197	4	1	364	364	364	1	1	359	359	364	0.986264	1.07e-92	273
Bce_GCA_002577245.1_ASM257724v1_AFS041711_noncom_04582	pXO1_16_I|pXO1	94.552	569	31	0	1	569	569	569	1	1	569	569	578	0.984429	0	1132
Bce_GCA_002577245.1_ASM257724v1_AFS041711_noncom_04614	Rep228	99.606	508	2	0	1	508	508	508	1	1	508	508	516	0.984496	0	1041
Bce_GCA_002577245.1_ASM257724v1_AFS041711_noncom_05046	CT43_P851308	42.978	356	199	1	9	364	356	364	0.978022	8	359	352	364	0.967033	4.89e-101	295
Bce_GCA_002577245.1_ASM257724v1_AFS041711_noncom_05117	CT43_P851308	49.725	364	177	3	1	363	363	363	1	1	359	359	364	0.986264	3.58e-120	343
Bce_GCA_002577245.1_ASM257724v1_AFS041711_noncom_05375	CT43_P851308	33.609	363	236	2	1	363	363	364	0.997253	1	358	358	364	0.983516	6.29e-69	213
Bce_GCA_002578195.1_ASM257819v1_AFS039692_noncom_00103	Rep14-4	98.396	187	3	0	1	187	187	187	1	13	199	187	202	0.925743	2.15e-135	369
Bce_GCA_002578195.1_ASM257819v1_AFS039692_noncom_00157	CT43_P851308	45.634	355	190	1	6	357	352	357	0.985994	5	359	355	364	0.975275	1.43e-109	316
Bce_GCA_002578195.1_ASM257819v1_AFS039692_noncom_00743	CT43_P851308	46.089	358	189	1	7	364	358	364	0.983516	6	359	354	364	0.972527	2.94e-107	311
Bce_GCA_002578195.1_ASM257819v1_AFS039692_noncom_02561	CT43_P851308	44.231	364	198	2	1	364	364	364	1	1	359	359	364	0.986264	1.65e-102	298
Bce_GCA_002578195.1_ASM257819v1_AFS039692_noncom_02667	pXO1_16_IIb|Rock4-18	96.82	566	18	0	1	566	566	566	1	1	566	566	575	0.984348	0	1142
Bce_GCA_002578195.1_ASM257819v1_AFS039692_noncom_02965	Rep_pMC95|MC28	88.69	336	36	1	1	334	334	334	1	9	344	336	349	0.962751	0	592
Bce_GCA_002578195.1_ASM257819v1_AFS039692_noncom_03155	Rep_pMC95|MC28	88.095	336	38	1	1	334	334	334	1	9	344	336	349	0.962751	0	593
Bce_GCA_002578195.1_ASM257819v1_AFS039692_noncom_03648	ori44_RepFR55|MC28	61.25	320	112	5	7	320	314	333	0.942943	1	314	314	321	0.978193	2.21e-140	392
Bce_GCA_002578195.1_ASM257819v1_AFS039692_noncom_03655	CT43_P851308	39.944	358	206	2	1	358	358	361	0.99169	1	349	349	364	0.958791	6.92e-79	238
Bce_GCA_002578195.1_ASM257819v1_AFS039692_noncom_04196	RepB	80.846	402	75	1	1	400	400	400	1	6	407	402	414	0.971014	0	669
Bce_GCA_002578195.1_ASM257819v1_AFS039692_noncom_04468	CT43_P851308	42.547	369	200	5	1	367	367	367	1	1	359	359	364	0.986264	2.49e-103	301
Bce_GCA_002578195.1_ASM257819v1_AFS039692_noncom_04813	Rep14-4	41.497	147	82	3	49	193	145	198	0.732323	51	195	145	202	0.717822	1.67e-35	115
Bce_GCA_002578195.1_ASM257819v1_AFS039692_noncom_05197	CT43_P851308	44.11	365	197	4	1	364	364	364	1	1	359	359	364	0.986264	2.65e-92	273
Bce_GCA_002578195.1_ASM257819v1_AFS039692_noncom_05300	RepFR12C|pE33L8	94.091	220	13	0	1	220	220	220	1	1	220	220	223	0.986547	1.66e-158	429
Bce_GCA_002578195.1_ASM257819v1_AFS039692_noncom_05770	CT43_P851308	44.505	364	197	2	1	364	364	364	1	1	359	359	364	0.986264	6.64e-106	307
Bce_GCA_002578195.1_ASM257819v1_AFS039692_noncom_05787	CT43_P851308	42.588	371	201	3	1	371	371	371	1	1	359	359	364	0.986264	4.97e-105	305
Bce_GCA_002578195.1_ASM257819v1_AFS039692_noncom_05960	CT43_P851308	41.226	359	207	1	6	364	359	364	0.986264	5	359	355	364	0.975275	5.47e-98	287
Bce_GCA_002578635.1_ASM257863v1_AFS038688_noncom_00177	CT43_P851308	41.226	359	207	1	6	364	359	364	0.986264	5	359	355	364	0.975275	5.47e-98	287
Bce_GCA_002578635.1_ASM257863v1_AFS038688_noncom_00354	Rep_pMC95|MC28	88.095	336	38	1	1	334	334	334	1	9	344	336	349	0.962751	0	593
Bce_GCA_002578635.1_ASM257863v1_AFS038688_noncom_00419	Rep_pMC95|MC28	88.095	336	39	1	1	335	335	335	1	9	344	336	349	0.962751	0	589
Bce_GCA_002578635.1_ASM257863v1_AFS038688_noncom_00470	pXO1_16_IIb|Rock4-18	96.113	566	22	0	1	566	566	566	1	1	566	566	575	0.984348	0	1138
Bce_GCA_002578635.1_ASM257863v1_AFS038688_noncom_01159	CT43_P851308	44.11	365	197	4	1	364	364	364	1	1	359	359	364	0.986264	2.65e-92	273
Bce_GCA_002578635.1_ASM257863v1_AFS038688_noncom_01793	RepB	80.846	402	75	1	1	400	400	400	1	6	407	402	414	0.971014	0	669
Bce_GCA_002578635.1_ASM257863v1_AFS038688_noncom_02622	CT43_P851308	44.505	364	197	2	1	364	364	364	1	1	359	359	364	0.986264	6.64e-106	307
Bce_GCA_002578635.1_ASM257863v1_AFS038688_noncom_02639	CT43_P851308	42.588	371	201	3	1	371	371	371	1	1	359	359	364	0.986264	4.97e-105	305
Bce_GCA_002578635.1_ASM257863v1_AFS038688_noncom_02796	Rep_pMC95|MC28	84.226	336	51	1	1	334	334	334	1	9	344	336	349	0.962751	0	563
Bce_GCA_002578635.1_ASM257863v1_AFS038688_noncom_02842	CT43_P851308	46.089	358	189	1	7	364	358	364	0.983516	6	359	354	364	0.972527	2.94e-107	311
Bce_GCA_002578635.1_ASM257863v1_AFS038688_noncom_02925	Rep9741	93.084	347	22	1	1	345	345	346	0.99711	1	347	347	352	0.985795	0	644
Bce_GCA_002578635.1_ASM257863v1_AFS038688_noncom_03290	CT43_P851308	44.231	364	198	2	1	364	364	364	1	1	359	359	364	0.986264	1.65e-102	298
Bce_GCA_002578635.1_ASM257863v1_AFS038688_noncom_03469	CT43_P851308	45.634	355	190	1	6	357	352	357	0.985994	5	359	355	364	0.975275	1.43e-109	316
Bce_GCA_002578635.1_ASM257863v1_AFS038688_noncom_05718	Rep14-4	98.396	187	3	0	1	187	187	187	1	13	199	187	202	0.925743	2.15e-135	369
Bce_GCA_002578635.1_ASM257863v1_AFS038688_noncom_05723	Rep14-4	41.497	147	82	3	49	193	145	198	0.732323	51	195	145	202	0.717822	1.67e-35	115
Bce_GCA_002813875.1_ASM281387v1_MLY1_noncom_00812	CT43_P851308	42.105	361	200	3	9	369	361	369	0.97832	8	359	352	364	0.967033	5.82e-103	300
Bce_GCA_002813875.1_ASM281387v1_MLY1_noncom_00855	CT43_P851308	43.82	356	196	1	9	364	356	364	0.978022	8	359	352	364	0.967033	3.82e-103	300
Bce_GCA_002813875.1_ASM281387v1_MLY1_noncom_02010	CT43_P851308	44.505	364	197	2	1	364	364	364	1	1	359	359	364	0.986264	1.3e-105	306
Bce_GCA_002813875.1_ASM281387v1_MLY1_noncom_03656	CT43_P851308	44.11	365	197	4	1	364	364	364	1	1	359	359	364	0.986264	4.07e-93	275
Bce_GCA_002813875.1_ASM281387v1_MLY1_noncom_05599	ori44_RepFR55|MC28	63.356	292	84	5	7	280	274	314	0.872611	1	287	287	321	0.894081	2.23e-130	366
Bce_GCA_002813875.1_ASM281387v1_MLY1_noncom_05604	CT43_P851308	46.429	364	190	2	1	364	364	364	1	1	359	359	364	0.986264	3.51e-110	318
Bce_GCA_002813875.1_ASM281387v1_MLY1_noncom_05753	ori44_RepFR55|MC28	66.514	218	53	4	7	206	200	218	0.917431	1	216	216	321	0.672897	2.04e-100	286
Bce_GCA_002813875.1_ASM281387v1_MLY1_noncom_05798	Rep_pMC95|MC28	60.819	342	117	3	1	331	331	331	1	9	344	336	349	0.962751	6.93e-145	404
Bce_GCA_002813875.1_ASM281387v1_MLY1_noncom_05929	CT43_P851308	47.268	366	186	3	1	366	366	366	1	1	359	359	364	0.986264	1.02e-108	315
Bce_GCA_002813875.1_ASM281387v1_MLY1_noncom_05936	Rep_pMC95|MC28	69.325	326	93	3	1	322	322	334	0.964072	9	331	323	349	0.925501	1.08e-162	450
Bcy_GCA_002250885.1_ASM225088v1_CH_38_com_00738	CT43_P851308	45.93	344	175	2	1	344	344	344	1	27	359	333	364	0.914835	3.39e-102	297
Bcy_GCA_002250885.1_ASM225088v1_CH_38_com_01633	CT43_P851308	45.055	364	195	2	1	364	364	364	1	1	359	359	364	0.986264	3.04e-103	300
Bcy_GCA_002250885.1_ASM225088v1_CH_38_com_02218	CT43_P851308	42.432	370	202	2	1	370	370	370	1	1	359	359	364	0.986264	1.22e-105	307
Bcy_GCA_002250885.1_ASM225088v1_CH_38_com_02236	CT43_P851308	48.077	364	184	2	1	364	364	364	1	1	359	359	364	0.986264	2.12e-117	337
Bcy_GCA_002250885.1_ASM225088v1_CH_38_com_03018	CT43_P851308	44.231	364	192	2	8	371	364	371	0.981132	7	359	353	364	0.96978	1.61e-104	304
Bcy_GCA_002250885.1_ASM225088v1_CH_38_com_03174	CT43_P851308	51.549	355	166	2	6	354	349	354	0.985876	5	359	355	364	0.975275	5e-129	366
Bcy_GCA_002250885.1_ASM225088v1_CH_38_com_03214	CT43_P851308	42.582	364	201	3	1	361	361	361	1	1	359	359	364	0.986264	2.25e-102	298
Bcy_GCA_002250885.1_ASM225088v1_CH_38_com_03652	CT43_P851308	46.724	351	183	1	1	351	351	351	1	13	359	347	364	0.953297	6.67e-115	330
Bcy_GCA_002250885.1_ASM225088v1_CH_38_com_03667	RepFR12B|BDRD-ST196	85.981	214	29	1	4	216	213	216	0.986111	3	216	214	219	0.977169	3.96e-144	393
Bcy_GCA_002250885.1_ASM225088v1_CH_38_com_04411	Rep165	93.243	518	35	0	1	518	518	518	1	1	518	518	526	0.984791	0	1013
Bcy_GCA_002250885.1_ASM225088v1_CH_38_com_04419	CT43_P851308	46.978	364	188	2	1	364	364	364	1	1	359	359	364	0.986264	1.24e-109	317
Bcy_GCA_002250885.1_ASM225088v1_CH_38_com_04473	ori44	98.397	312	5	0	1	312	312	312	1	1	312	312	317	0.984227	0	628
Bcy_GCA_002250965.1_ASM225096v1_CH_4_com_00203	CT43_P851308	42.432	370	202	2	1	370	370	370	1	1	359	359	364	0.986264	1.22e-105	307
Bcy_GCA_002250965.1_ASM225096v1_CH_4_com_00221	CT43_P851308	48.077	364	184	2	1	364	364	364	1	1	359	359	364	0.986264	2.12e-117	337
Bcy_GCA_002250965.1_ASM225096v1_CH_4_com_01003	CT43_P851308	44.231	364	192	2	8	371	364	371	0.981132	7	359	353	364	0.96978	1.61e-104	304
Bcy_GCA_002250965.1_ASM225096v1_CH_4_com_01161	CT43_P851308	51.549	355	166	2	6	354	349	354	0.985876	5	359	355	364	0.975275	5e-129	366
Bcy_GCA_002250965.1_ASM225096v1_CH_4_com_01203	CT43_P851308	42.582	364	201	3	1	361	361	361	1	1	359	359	364	0.986264	2.25e-102	298
Bcy_GCA_002250965.1_ASM225096v1_CH_4_com_02356	CT43_P851308	45.93	344	175	2	1	344	344	344	1	27	359	333	364	0.914835	3.39e-102	297
Bcy_GCA_002250965.1_ASM225096v1_CH_4_com_03785	RepFR12B|BDRD-ST196	85.981	214	29	1	4	216	213	216	0.986111	3	216	214	219	0.977169	3.96e-144	393
Bcy_GCA_002250965.1_ASM225096v1_CH_4_com_03800	CT43_P851308	46.724	351	183	1	1	351	351	351	1	13	359	347	364	0.953297	6.67e-115	330
Bcy_GCA_002250965.1_ASM225096v1_CH_4_com_03973	CT43_P851308	45.055	364	195	2	1	364	364	364	1	1	359	359	364	0.986264	3.04e-103	300
Bcy_GCA_002250965.1_ASM225096v1_CH_4_com_04429	Rep165	93.243	518	35	0	1	518	518	518	1	1	518	518	526	0.984791	0	1013
Bcy_GCA_002250965.1_ASM225096v1_CH_4_com_04437	CT43_P851308	46.978	364	188	2	1	364	364	364	1	1	359	359	364	0.986264	1.24e-109	317
Bcy_GCA_002251005.1_ASM225100v1_CH_39_com_00593	CT43_P851308	44.231	364	192	2	8	371	364	371	0.981132	7	359	353	364	0.96978	1.61e-104	304
Bcy_GCA_002251005.1_ASM225100v1_CH_39_com_00750	CT43_P851308	51.549	355	166	2	6	354	349	354	0.985876	5	359	355	364	0.975275	5e-129	366
Bcy_GCA_002251005.1_ASM225100v1_CH_39_com_00791	CT43_P851308	42.582	364	201	3	1	361	361	361	1	1	359	359	364	0.986264	2.25e-102	298
Bcy_GCA_002251005.1_ASM225100v1_CH_39_com_01229	CT43_P851308	46.724	351	183	1	1	351	351	351	1	13	359	347	364	0.953297	6.67e-115	330
Bcy_GCA_002251005.1_ASM225100v1_CH_39_com_01244	RepFR12B|BDRD-ST196	85.981	214	29	1	4	216	213	216	0.986111	3	216	214	219	0.977169	3.96e-144	393
Bcy_GCA_002251005.1_ASM225100v1_CH_39_com_02721	CT43_P851308	45.93	344	175	2	1	344	344	344	1	27	359	333	364	0.914835	3.39e-102	297
Bcy_GCA_002251005.1_ASM225100v1_CH_39_com_03613	CT43_P851308	45.055	364	195	2	1	364	364	364	1	1	359	359	364	0.986264	3.04e-103	300
Bcy_GCA_002251005.1_ASM225100v1_CH_39_com_04197	CT43_P851308	42.432	370	202	2	1	370	370	370	1	1	359	359	364	0.986264	1.22e-105	307
Bcy_GCA_002251005.1_ASM225100v1_CH_39_com_04215	CT43_P851308	48.077	364	184	2	1	364	364	364	1	1	359	359	364	0.986264	2.12e-117	337
Bcy_GCA_002251005.1_ASM225100v1_CH_39_com_04483	Rep165	93.243	518	35	0	1	518	518	518	1	1	518	518	526	0.984791	0	1013
Bcy_GCA_002251005.1_ASM225100v1_CH_39_com_04491	CT43_P851308	46.978	364	188	2	1	364	364	364	1	1	359	359	364	0.986264	1.24e-109	317
Bcy_GCA_002251025.1_ASM225102v1_CH_15_com_00203	CT43_P851308	42.432	370	202	2	1	370	370	370	1	1	359	359	364	0.986264	1.22e-105	307
Bcy_GCA_002251025.1_ASM225102v1_CH_15_com_00221	CT43_P851308	48.077	364	184	2	1	364	364	364	1	1	359	359	364	0.986264	2.12e-117	337
Bcy_GCA_002251025.1_ASM225102v1_CH_15_com_01003	CT43_P851308	44.231	364	192	2	8	371	364	371	0.981132	7	359	353	364	0.96978	1.61e-104	304
Bcy_GCA_002251025.1_ASM225102v1_CH_15_com_01161	CT43_P851308	51.549	355	166	2	6	354	349	354	0.985876	5	359	355	364	0.975275	5e-129	366
Bcy_GCA_002251025.1_ASM225102v1_CH_15_com_01203	CT43_P851308	42.582	364	201	3	1	361	361	361	1	1	359	359	364	0.986264	2.25e-102	298
Bcy_GCA_002251025.1_ASM225102v1_CH_15_com_02356	CT43_P851308	45.93	344	175	2	1	344	344	344	1	27	359	333	364	0.914835	3.39e-102	297
Bcy_GCA_002251025.1_ASM225102v1_CH_15_com_03785	RepFR12B|BDRD-ST196	85.981	214	29	1	4	216	213	216	0.986111	3	216	214	219	0.977169	3.96e-144	393
Bcy_GCA_002251025.1_ASM225102v1_CH_15_com_03800	CT43_P851308	46.724	351	183	1	1	351	351	351	1	13	359	347	364	0.953297	6.67e-115	330
Bcy_GCA_002251025.1_ASM225102v1_CH_15_com_03973	CT43_P851308	45.055	364	195	2	1	364	364	364	1	1	359	359	364	0.986264	3.04e-103	300
Bcy_GCA_002251025.1_ASM225102v1_CH_15_com_04429	Rep165	93.243	518	35	0	1	518	518	518	1	1	518	518	526	0.984791	0	1013
Bcy_GCA_002251025.1_ASM225102v1_CH_15_com_04437	CT43_P851308	46.978	364	188	2	1	364	364	364	1	1	359	359	364	0.986264	1.24e-109	317
Bcy_GCA_002251045.1_ASM225104v1_CH_2_com_00571	CT43_P851308	45.055	364	195	2	1	364	364	364	1	1	359	359	364	0.986264	3.04e-103	300
Bcy_GCA_002251045.1_ASM225104v1_CH_2_com_01156	CT43_P851308	42.432	370	202	2	1	370	370	370	1	1	359	359	364	0.986264	1.22e-105	307
Bcy_GCA_002251045.1_ASM225104v1_CH_2_com_01174	CT43_P851308	48.077	364	184	2	1	364	364	364	1	1	359	359	364	0.986264	2.12e-117	337
Bcy_GCA_002251045.1_ASM225104v1_CH_2_com_01958	CT43_P851308	44.231	364	192	2	8	371	364	371	0.981132	7	359	353	364	0.96978	1.61e-104	304
Bcy_GCA_002251045.1_ASM225104v1_CH_2_com_02113	CT43_P851308	51.549	355	166	2	6	354	349	354	0.985876	5	359	355	364	0.975275	5e-129	366
Bcy_GCA_002251045.1_ASM225104v1_CH_2_com_02154	CT43_P851308	42.582	364	201	3	1	361	361	361	1	1	359	359	364	0.986264	2.25e-102	298
Bcy_GCA_002251045.1_ASM225104v1_CH_2_com_02593	CT43_P851308	46.724	351	183	1	1	351	351	351	1	13	359	347	364	0.953297	6.67e-115	330
Bcy_GCA_002251045.1_ASM225104v1_CH_2_com_02608	RepFR12B|BDRD-ST196	85.981	214	29	1	4	216	213	216	0.986111	3	216	214	219	0.977169	3.96e-144	393
Bcy_GCA_002251045.1_ASM225104v1_CH_2_com_04085	CT43_P851308	45.93	344	175	2	1	344	344	344	1	27	359	333	364	0.914835	3.39e-102	297
Bcy_GCA_002251045.1_ASM225104v1_CH_2_com_04471	CT43_P851308	46.978	364	188	2	1	364	364	364	1	1	359	359	364	0.986264	1.24e-109	317
Bcy_GCA_002251045.1_ASM225104v1_CH_2_com_04479	Rep165	93.243	518	35	0	1	518	518	518	1	1	518	518	526	0.984791	0	1013
Bcy_GCA_002251045.1_ASM225104v1_CH_2_com_04549	CT43_P851308	44.78	364	189	3	9	372	364	372	0.978495	8	359	352	364	0.967033	8.1e-103	300
Bcy_GCA_002251045.1_ASM225104v1_CH_2_com_04556	ori44	98.397	312	5	0	1	312	312	312	1	1	312	312	317	0.984227	0	628
Bcy_GCA_002251115.1_ASM225111v1_CH_3_com_00571	CT43_P851308	45.055	364	195	2	1	364	364	364	1	1	359	359	364	0.986264	3.04e-103	300
Bcy_GCA_002251115.1_ASM225111v1_CH_3_com_01154	CT43_P851308	42.432	370	202	2	1	370	370	370	1	1	359	359	364	0.986264	1.22e-105	307
Bcy_GCA_002251115.1_ASM225111v1_CH_3_com_01172	CT43_P851308	48.077	364	184	2	1	364	364	364	1	1	359	359	364	0.986264	2.12e-117	337
Bcy_GCA_002251115.1_ASM225111v1_CH_3_com_01944	CT43_P851308	44.231	364	192	2	8	371	364	371	0.981132	7	359	353	364	0.96978	1.61e-104	304
Bcy_GCA_002251115.1_ASM225111v1_CH_3_com_02099	CT43_P851308	51.549	355	166	2	6	354	349	354	0.985876	5	359	355	364	0.975275	5e-129	366
Bcy_GCA_002251115.1_ASM225111v1_CH_3_com_02140	CT43_P851308	42.582	364	201	3	1	361	361	361	1	1	359	359	364	0.986264	2.25e-102	298
Bcy_GCA_002251115.1_ASM225111v1_CH_3_com_02576	CT43_P851308	46.724	351	183	1	1	351	351	351	1	13	359	347	364	0.953297	6.67e-115	330
Bcy_GCA_002251115.1_ASM225111v1_CH_3_com_02591	RepFR12B|BDRD-ST196	85.981	214	29	1	4	216	213	216	0.986111	3	216	214	219	0.977169	3.96e-144	393
Bcy_GCA_002251115.1_ASM225111v1_CH_3_com_04066	CT43_P851308	45.93	344	175	2	1	344	344	344	1	27	359	333	364	0.914835	3.39e-102	297
Bcy_GCA_002251115.1_ASM225111v1_CH_3_com_04440	Rep165	93.243	518	35	0	1	518	518	518	1	1	518	518	526	0.984791	0	1013
Bcy_GCA_002251115.1_ASM225111v1_CH_3_com_04448	CT43_P851308	46.978	364	188	2	1	364	364	364	1	1	359	359	364	0.986264	1.24e-109	317
Bcy_GCA_002251115.1_ASM225111v1_CH_3_com_04534	ori44	98.397	312	5	0	1	312	312	312	1	1	312	312	317	0.984227	0	628
Bcy_GCA_002251115.1_ASM225111v1_CH_3_com_04541	CT43_P851308	44.78	364	189	3	9	372	364	372	0.978495	8	359	352	364	0.967033	8.1e-103	300
Bmy_GCA_000742855.1_ASM74285v1_219298_noncom_00670	CT43_P851308	39.045	356	211	2	9	362	354	362	0.977901	8	359	352	364	0.967033	1.05e-85	256
Bmy_GCA_000742855.1_ASM74285v1_219298_noncom_00850	CT43_P851308	45.81	358	190	1	6	363	358	364	0.983516	5	358	354	364	0.972527	1.69e-105	306
Bmy_GCA_000742855.1_ASM74285v1_219298_noncom_01272	CT43_P851308	47.123	365	187	3	1	365	365	365	1	1	359	359	364	0.986264	8.03e-111	320
Bmy_GCA_000742855.1_ASM74285v1_219298_noncom_03630	CT43_P851308	44.944	356	192	1	9	364	356	364	0.978022	8	359	352	364	0.967033	1.44e-105	306
Bmy_GCA_000742855.1_ASM74285v1_219298_noncom_03877	CT43_P851308	44.231	364	198	2	1	364	364	364	1	1	359	359	364	0.986264	4.25e-107	310
Bmy_GCA_000742855.1_ASM74285v1_219298_noncom_04853	CT43_P851308	46.978	364	188	2	1	364	364	364	1	1	359	359	364	0.986264	2.31e-115	331
Bmy_GCA_000742855.1_ASM74285v1_219298_noncom_05249	CT43_P851308	48.011	352	179	2	6	354	349	356	0.980337	5	355	351	364	0.964286	2.1e-114	328
Bmy_GCA_000742855.1_ASM74285v1_219298_noncom_05342	RepFR12I|pCT6880	61.576	203	77	1	4	206	203	206	0.985437	3	204	202	207	0.975845	2.6e-93	263
Bmy_GCA_000742855.1_ASM74285v1_219298_noncom_05346	pBMYdx|emb|CAB88026.1|	91.979	187	14	1	1	187	187	187	1	1	186	186	189	0.984127	6.72e-128	349
Bmy_GCA_000742855.1_ASM74285v1_219298_noncom_05351	RepFR12D|pE33L9	98.624	218	3	0	1	218	218	218	1	1	218	218	221	0.986425	3.71e-162	438
Bmy_GCA_000742855.1_ASM74285v1_219298_noncom_05451	pXO1_16_IIb|Rock4-18	91.873	566	46	0	1	566	566	566	1	1	566	566	575	0.984348	0	1097
Bmy_GCA_000742855.1_ASM74285v1_219298_noncom_05494	Rep466	85.892	482	67	1	1	482	482	484	0.995868	1	481	481	490	0.981633	0	826
Bmy_GCA_000742855.1_ASM74285v1_219298_noncom_05498	pXO1_16_IIb|Rock4-18	92.226	566	44	0	1	566	566	566	1	1	566	566	575	0.984348	0	1097
Bmy_GCA_000742855.1_ASM74285v1_219298_noncom_05748	RepFR12A|Bc_Rock1-3	98.113	212	4	0	1	212	212	212	1	1	212	212	215	0.986047	2.73e-161	436
Bmy_GCA_000746925.1_BHP_1_BHP_incom_00003	pBMYdx|emb|CAB88026.1|	76.882	186	41	1	1	184	184	184	1	1	186	186	189	0.984127	2.01e-106	295
Bmy_GCA_000746925.1_BHP_1_BHP_incom_00022	Rep14-2	88.725	204	23	0	1	204	204	204	1	1	204	204	207	0.985507	3.81e-134	366
Bmy_GCA_000746925.1_BHP_1_BHP_incom_00032	RepFR12G|IBL_200	64.767	193	68	0	1	193	193	194	0.994845	1	193	193	197	0.979695	1.14e-88	251
Bmy_GCA_000746925.1_BHP_1_BHP_incom_00048	Rep14-2	47.742	155	78	2	1	155	155	155	1	53	204	152	207	0.7343	5.01e-43	133
Bmy_GCA_000746925.1_BHP_1_BHP_incom_00144	RepB	89.851	404	40	1	1	404	404	404	1	6	408	403	414	0.97343	0	730
Bmy_GCA_000746925.1_BHP_1_BHP_incom_00146	CT43_P851308	40.346	347	202	2	1	347	347	356	0.974719	1	342	342	364	0.93956	4.5e-79	238
Bmy_GCA_000746925.1_BHP_1_BHP_incom_00152	ori44_RepFR55|MC28	66.771	319	85	2	7	307	301	307	0.980456	1	316	316	321	0.984424	2.9e-158	436
Bmy_GCA_000746925.1_BHP_1_BHP_incom_00758	CT43_P851308	46.307	352	181	2	14	362	349	362	0.964088	13	359	347	364	0.953297	2.02e-100	293
Bmy_GCA_000746925.1_BHP_1_BHP_incom_03704	CT43_P851308	42.297	357	202	1	8	364	357	364	0.980769	7	359	353	364	0.96978	9.86e-91	268
Bmy_GCA_000746925.1_BHP_1_BHP_incom_04334	CT43_P851308	40.054	367	208	2	6	372	367	372	0.986559	5	359	355	364	0.975275	2.57e-90	268
Bmy_GCA_000746925.1_BHP_1_BHP_incom_04640	CT43_P851308	44.78	364	196	2	1	364	364	364	1	1	359	359	364	0.986264	1.34e-106	309
Bmy_GCA_000746925.1_BHP_1_BHP_incom_04823	CT43_P851308	39.73	370	211	3	1	369	369	369	1	1	359	359	364	0.986264	4.02e-92	272
Bmy_GCA_000746925.1_BHP_1_BHP_incom_05641	CT43_P851308	46.154	364	191	2	1	364	364	364	1	1	359	359	364	0.986264	1.14e-112	325
Bmy_GCA_000746925.1_BHP_1_BHP_incom_05684	pXO1_16_I|pXO1	94.376	569	32	0	1	569	569	569	1	1	569	569	578	0.984429	0	1133
Bmy_GCA_000746925.1_BHP_1_BHP_incom_05737	RepFR12A|Bc_Rock1-3	99.057	212	2	0	1	212	212	212	1	1	212	212	215	0.986047	2.47e-162	438
Bmy_GCA_000746925.1_BHP_1_BHP_incom_05745	RepFR12F|T13001	89.286	224	23	1	7	230	224	230	0.973913	14	236	223	239	0.933054	6.04e-151	411
Bmy_GCA_000746925.1_BHP_1_BHP_incom_05748	CT43_P851308	46.875	352	183	2	6	354	349	356	0.980337	5	355	351	364	0.964286	5.93e-110	317
Bmy_GCA_000746925.1_BHP_1_BHP_incom_05766	pXO1_16_IIIa|pBWB401	93.073	563	39	0	1	563	563	563	1	1	563	563	572	0.984266	0	1065
Bmy_GCA_000746925.1_BHP_1_BHP_incom_05769	Rep466	89.834	482	48	1	1	482	482	484	0.995868	1	481	481	490	0.981633	0	879
Bmy_GCA_000832885.1_ASM83288v1_BTZ_noncom_00057	CT43_P851308	46.978	364	188	2	1	364	364	364	1	1	359	359	364	0.986264	2.31e-115	331
Bmy_GCA_000832885.1_ASM83288v1_BTZ_noncom_01032	CT43_P851308	44.231	364	198	2	1	364	364	364	1	1	359	359	364	0.986264	4.25e-107	310
Bmy_GCA_000832885.1_ASM83288v1_BTZ_noncom_01279	CT43_P851308	44.944	356	192	1	9	364	356	364	0.978022	8	359	352	364	0.967033	1.44e-105	306
Bmy_GCA_000832885.1_ASM83288v1_BTZ_noncom_03628	CT43_P851308	47.123	365	187	3	1	365	365	365	1	1	359	359	364	0.986264	8.03e-111	320
Bmy_GCA_000832885.1_ASM83288v1_BTZ_noncom_04049	CT43_P851308	45.81	358	190	1	6	363	358	364	0.983516	5	358	354	364	0.972527	1.69e-105	306
Bmy_GCA_000832885.1_ASM83288v1_BTZ_noncom_04228	CT43_P851308	39.045	356	211	2	9	362	354	362	0.977901	8	359	352	364	0.967033	1.05e-85	256
Bmy_GCA_000832885.1_ASM83288v1_BTZ_noncom_04989	CT43_P851308	48.011	352	179	2	6	354	349	356	0.980337	5	355	351	364	0.964286	2.1e-114	328
Bmy_GCA_000832885.1_ASM83288v1_BTZ_noncom_05557	pXO1_16_IIb|Rock4-18	92.226	566	44	0	1	566	566	566	1	1	566	566	575	0.984348	0	1097
Bmy_GCA_000832885.1_ASM83288v1_BTZ_noncom_05561	Rep466	85.892	482	67	1	1	482	482	484	0.995868	1	481	481	490	0.981633	0	826
Bmy_GCA_000832885.1_ASM83288v1_BTZ_noncom_05652	pXO1_16_IIb|Rock4-18	91.873	566	46	0	1	566	566	566	1	1	566	566	575	0.984348	0	1097
Bmy_GCA_000832885.1_ASM83288v1_BTZ_noncom_05755	RepFR12D|pE33L9	98.624	218	3	0	1	218	218	218	1	1	218	218	221	0.986425	3.71e-162	438
Bmy_GCA_000832885.1_ASM83288v1_BTZ_noncom_05769	RepFR12A|Bc_Rock1-3	98.113	212	4	0	1	212	212	212	1	1	212	212	215	0.986047	2.73e-161	436
Bmy_GCA_000832885.1_ASM83288v1_BTZ_noncom_05774	pBMYdx|emb|CAB88026.1|	91.979	187	14	1	1	187	187	187	1	1	186	186	189	0.984127	6.72e-128	349
Bmy_GCA_000832885.1_ASM83288v1_BTZ_noncom_05781	RepFR12I|pCT6880	61.576	203	77	1	4	206	203	206	0.985437	3	204	202	207	0.975845	2.6e-93	263
Bmy_GCA_001044935.1_ASM104493v1_genomic_noncom_00009	Rep466	96.058	482	19	0	1	482	482	482	1	1	482	482	490	0.983673	0	926
Bmy_GCA_001044935.1_ASM104493v1_genomic_noncom_00436	CT43_P851308	34.349	361	226	4	1	360	360	367	0.980926	1	351	351	364	0.964286	1.34e-59	188
Bmy_GCA_001044935.1_ASM104493v1_genomic_noncom_01854	RepB	87.624	404	49	1	1	404	404	404	1	6	408	403	414	0.97343	0	715
Bmy_GCA_001044935.1_ASM104493v1_genomic_noncom_01888	RepA	95.517	513	22	1	1	513	513	513	1	1	512	512	520	0.984615	0	1026
Bmy_GCA_001044935.1_ASM104493v1_genomic_noncom_03053	CT43_P851308	39.607	356	211	1	9	364	356	364	0.978022	8	359	352	364	0.967033	4.17e-88	262
Bmy_GCA_001044935.1_ASM104493v1_genomic_noncom_03079	CT43_P851308	45.33	364	194	2	1	364	364	364	1	1	359	359	364	0.986264	1.76e-106	309
Bmy_GCA_001044935.1_ASM104493v1_genomic_noncom_03467	CT43_P851308	44.324	370	195	3	1	370	370	370	1	1	359	359	364	0.986264	8.45e-106	307
Bmy_GCA_001044935.1_ASM104493v1_genomic_noncom_04379	RepFR12B|BDRD-ST196	81.944	216	39	0	1	216	216	216	1	1	216	216	219	0.986301	6.57e-140	382
Bmy_GCA_001044935.1_ASM104493v1_genomic_noncom_05352	CT43_P851308	45.531	358	191	1	6	363	358	364	0.983516	5	358	354	364	0.972527	2.27e-105	306
Bmy_GCA_001044935.1_ASM104493v1_genomic_noncom_05529	pXO1_16_IIb|Rock4-18	96.113	566	22	0	1	566	566	566	1	1	566	566	575	0.984348	0	1132
Bmy_GCA_001044935.1_ASM104493v1_genomic_noncom_05645	pXO1_16_IIIb|pBMB171	97.891	569	12	0	1	569	569	569	1	1	569	569	578	0.984429	0	1155
Bmy_GCA_001757845.1_ASM175784v1_GOE9_noncom_00931	CT43_P851308	42.466	365	199	2	6	370	365	370	0.986486	6	359	354	364	0.972527	2.19e-101	296
Bmy_GCA_001757845.1_ASM175784v1_GOE9_noncom_00942	RepFR12F|T13001	90.583	223	21	0	7	229	223	229	0.973799	14	236	223	239	0.933054	6.75e-155	421
Bmy_GCA_001757845.1_ASM175784v1_GOE9_noncom_01895	Rep14-2	87.745	204	25	0	1	204	204	204	1	1	204	204	207	0.985507	1.37e-132	362
Bmy_GCA_001757845.1_ASM175784v1_GOE9_noncom_02266	CT43_P851308	51.143	350	168	1	10	356	347	358	0.969274	9	358	350	364	0.961538	2.04e-126	359
Bmy_GCA_001757845.1_ASM175784v1_GOE9_noncom_02535	Rep466	91.718	483	37	2	1	482	482	484	0.995868	1	481	481	490	0.981633	0	889
Bmy_GCA_001757845.1_ASM175784v1_GOE9_noncom_02541	pXO1_16_IIIa|pBWB401	98.399	562	9	0	1	562	562	563	0.998224	1	562	562	572	0.982517	0	1149
Bmy_GCA_001757845.1_ASM175784v1_GOE9_noncom_03074	pXO1_16_IIb|Rock4-18	98.41	566	9	0	1	566	566	566	1	1	566	566	575	0.984348	0	1159
Bmy_GCA_001757845.1_ASM175784v1_GOE9_noncom_03610	CT43_P851308	44.324	370	195	2	1	370	370	370	1	1	359	359	364	0.986264	2.1e-106	309
Bmy_GCA_001757845.1_ASM175784v1_GOE9_noncom_03850	RepFR12A|Bc_Rock1-3	71.429	217	56	2	1	216	216	216	1	1	212	212	215	0.986047	9.39e-121	333
Bmy_GCA_001757845.1_ASM175784v1_GOE9_noncom_05753	ori44_RepFR55|MC28	74.608	319	78	1	7	325	319	325	0.981538	1	316	316	321	0.984424	4.91e-180	492
Bmy_GCA_001757845.1_ASM175784v1_GOE9_noncom_05759	RepB	89.851	404	40	1	1	404	404	404	1	6	408	403	414	0.97343	0	733
Bmy_GCA_001757845.1_ASM175784v1_GOE9_noncom_05794	RepFR12B|BDRD-ST196	84.259	216	34	0	1	216	216	216	1	1	216	216	219	0.986301	3.15e-143	390
Bmy_GCA_001757845.1_ASM175784v1_GOE9_noncom_05901	RepFR12G|IBL_200	60.355	169	67	0	1	169	169	170	0.994118	25	193	169	197	0.857868	4.5e-73	210
Bmy_GCA_002001145.1_SB4_SB4_noncom_01294	CT43_P851308	47.802	364	185	2	1	364	364	364	1	1	359	359	364	0.986264	4.63e-115	330
Bmy_GCA_002001145.1_SB4_SB4_noncom_03110	CT43_P851308	46.703	364	189	2	1	364	364	364	1	1	359	359	364	0.986264	1.94e-115	332
Bmy_GCA_002001145.1_SB4_SB4_noncom_03202	pXO1_16_IIb|Rock4-18	92.226	566	44	0	1	566	566	566	1	1	566	566	575	0.984348	0	1100
Bmy_GCA_002001145.1_SB4_SB4_noncom_03214	CT43_P851308	43.396	371	198	4	1	371	371	371	1	1	359	359	364	0.986264	5.42e-105	305
Bmy_GCA_002001145.1_SB4_SB4_noncom_03291	CT43_P851308	45.787	356	189	1	9	364	356	364	0.978022	8	359	352	364	0.967033	1.73e-106	309
Bmy_GCA_002001145.1_SB4_SB4_noncom_03669	RepA	47.444	489	240	5	1	474	474	491	0.965377	1	487	487	520	0.936538	1.11e-163	465
Bmy_GCA_002001145.1_SB4_SB4_noncom_04220	RepFR12I|pCT6880	66.667	204	68	0	1	204	204	206	0.990291	1	204	204	207	0.985507	2.14e-97	273
Bmy_GCA_002001145.1_SB4_SB4_noncom_04509	Rep14-4	54.717	159	71	1	1	159	159	161	0.987578	39	196	158	202	0.782178	3e-61	180
Bmy_GCA_002001145.1_SB4_SB4_noncom_04728	CT43_P851308	46.067	356	188	1	9	364	356	364	0.978022	8	359	352	364	0.967033	6.9e-116	333
Bmy_GCA_002001145.1_SB4_SB4_noncom_04983	CT43_P851308	47.443	352	181	2	6	354	349	356	0.980337	5	355	351	364	0.964286	2.66e-112	323
Bmy_GCA_002014715.1_ASM201471v1_FSL_H7-0683_noncom_00288	RepFR12I|pCT6880	71.078	204	59	0	1	204	204	204	1	1	204	204	207	0.985507	5.09e-112	310
Bmy_GCA_002014715.1_ASM201471v1_FSL_H7-0683_noncom_02062	CT43_P851308	34.626	361	225	4	1	360	360	367	0.980926	1	351	351	364	0.964286	1.08e-60	191
Bmy_GCA_002014715.1_ASM201471v1_FSL_H7-0683_noncom_02663	pXO1_16_IIIb|pBMB171	97.364	569	15	0	1	569	569	569	1	1	569	569	578	0.984429	0	1153
Bmy_GCA_002014715.1_ASM201471v1_FSL_H7-0683_noncom_02670	Rep466	96.058	482	19	0	1	482	482	482	1	1	482	482	490	0.983673	0	926
Bmy_GCA_002014715.1_ASM201471v1_FSL_H7-0683_noncom_03024	CT43_P851308	42.135	356	202	1	9	364	356	364	0.978022	8	359	352	364	0.967033	1.47e-97	286
Bmy_GCA_002014715.1_ASM201471v1_FSL_H7-0683_noncom_03112	ori44_RepFR55|MC28	66.557	305	92	5	7	301	295	331	0.891239	1	305	305	321	0.950156	6.62e-147	409
Bmy_GCA_002014715.1_ASM201471v1_FSL_H7-0683_noncom_03210	CT43_P851308	44.324	370	195	3	1	370	370	370	1	1	359	359	364	0.986264	8.18e-106	307
Bmy_GCA_002014715.1_ASM201471v1_FSL_H7-0683_noncom_04400	CT43_P851308	45.604	364	193	2	1	364	364	364	1	1	359	359	364	0.986264	2.42e-106	308
Bmy_GCA_002014715.1_ASM201471v1_FSL_H7-0683_noncom_04534	pXO1_16_IIb|Rock4-18	96.466	566	20	0	1	566	566	568	0.996479	1	566	566	575	0.984348	0	1136
Bmy_GCA_002014715.1_ASM201471v1_FSL_H7-0683_noncom_05682	RepFR12F|T13001	93.722	223	14	0	7	229	223	229	0.973799	14	236	223	239	0.933054	3.6e-160	434
Bmy_GCA_002104575.1_ASM210457v1_Gnyt1_noncom_01131	CT43_P851308	42.135	356	202	1	9	364	356	364	0.978022	8	359	352	364	0.967033	2.39e-97	285
Bmy_GCA_002104575.1_ASM210457v1_Gnyt1_noncom_03584	CT43_P851308	42.35	366	204	3	1	366	366	366	1	1	359	359	364	0.986264	4.23e-92	272
Bmy_GCA_002104575.1_ASM210457v1_Gnyt1_noncom_03736	CT43_P851308	44.054	370	196	3	1	370	370	370	1	1	359	359	364	0.986264	3.78e-105	305
Bmy_GCA_002104575.1_ASM210457v1_Gnyt1_noncom_05895	CT43_P851308	44.972	358	193	1	7	364	358	364	0.983516	6	359	354	364	0.972527	2.31e-108	313
Bmy_GCA_002104575.1_ASM210457v1_Gnyt1_noncom_06149	Rep466	84.647	482	73	1	1	482	482	484	0.995868	1	481	481	490	0.981633	0	816
Bmy_GCA_002104575.1_ASM210457v1_Gnyt1_noncom_06183	pXO1_16_I|pXO1	94.728	569	30	0	1	569	569	569	1	1	569	569	578	0.984429	0	1136
Bmy_GCA_002104575.1_ASM210457v1_Gnyt1_noncom_06329	Rep_pMC95|MC28	66.768	328	102	3	1	327	327	340	0.961765	9	330	322	349	0.922636	5.58e-158	438
Bmy_GCA_002104575.1_ASM210457v1_Gnyt1_noncom_06447	RepA	96.296	513	18	1	1	513	513	513	1	1	512	512	520	0.984615	0	1034
Bmy_GCA_002104575.1_ASM210457v1_Gnyt1_noncom_06457	CT43_P851308	36.986	365	222	2	2	366	365	366	0.997268	3	359	357	364	0.980769	6.77e-84	251
Bmy_GCA_002104575.1_ASM210457v1_Gnyt1_noncom_06568	RepB	88.614	404	45	1	1	404	404	404	1	6	408	403	414	0.97343	0	722
Bmy_GCA_002104575.1_ASM210457v1_Gnyt1_noncom_06574	ori44_RepFR55|MC28	75.862	319	74	1	7	325	319	325	0.981538	1	316	316	321	0.984424	0	506
Bmy_GCA_002104575.1_ASM210457v1_Gnyt1_noncom_06670	CT43_P851308	49.444	360	178	2	1	357	357	357	1	1	359	359	364	0.986264	8.29e-126	358
Bmy_GCA_002104575.1_ASM210457v1_Gnyt1_noncom_06714	CT43_P851308	44.54	348	188	2	1	348	348	362	0.961326	1	343	343	364	0.942308	5.68e-95	279
Bmy_GCA_002104575.1_ASM210457v1_Gnyt1_noncom_06868	RepFR12B|BDRD-ST196	81.944	216	39	0	1	216	216	216	1	1	216	216	219	0.986301	3.4e-140	383
Bmy_GCA_002576515.1_ASM257651v1_AFS043018_noncom_00129	ori44_RepFR55|MC28	70.629	286	78	3	7	286	280	331	0.845921	1	286	286	321	0.890966	3.29e-151	419
Bmy_GCA_002576515.1_ASM257651v1_AFS043018_noncom_00446	CT43_P851308	46.978	364	188	2	1	364	364	364	1	1	359	359	364	0.986264	2.31e-115	331
Bmy_GCA_002576515.1_ASM257651v1_AFS043018_noncom_02646	CT43_P851308	45.225	356	191	1	9	364	356	364	0.978022	8	359	352	364	0.967033	1.27e-108	314
Bmy_GCA_002576515.1_ASM257651v1_AFS043018_noncom_02653	CT43_P851308	41.292	356	203	2	9	362	354	362	0.977901	8	359	352	364	0.967033	7.14e-95	279
Bmy_GCA_002576515.1_ASM257651v1_AFS043018_noncom_03447	RepFR12F|T13001	92.889	225	16	0	1	225	225	225	1	12	236	225	239	0.941423	1.95e-160	435
Bmy_GCA_002576515.1_ASM257651v1_AFS043018_noncom_03465	Rep466	85.477	482	69	1	1	482	482	484	0.995868	1	481	481	490	0.981633	0	822
Bmy_GCA_002576515.1_ASM257651v1_AFS043018_noncom_03721	Rep165	44.488	508	252	6	1	486	486	496	0.979839	1	500	500	526	0.95057	2.08e-163	465
Bmy_GCA_002576515.1_ASM257651v1_AFS043018_noncom_04037	RepFR12G|IBL_200	63.212	193	71	0	1	193	193	194	0.994845	1	193	193	197	0.979695	1.27e-88	250
Bmy_GCA_002576515.1_ASM257651v1_AFS043018_noncom_04532	RepB	83.663	404	65	1	1	404	404	404	1	6	408	403	414	0.97343	0	687
Bmy_GCA_002576515.1_ASM257651v1_AFS043018_noncom_05017	CT43_P851308	47.727	352	180	2	6	354	349	356	0.980337	5	355	351	364	0.964286	7.67e-114	327
Bmy_GCA_002909185.1_ASM290918v1_GM6LP_noncom_00625	CT43_P851308	34.349	361	226	4	1	360	360	367	0.980926	1	351	351	364	0.964286	1.34e-59	188
Bmy_GCA_002909185.1_ASM290918v1_GM6LP_noncom_02379	ori44_RepFR55|MC28	67.254	284	87	3	52	329	278	368	0.755435	9	292	284	321	0.884735	3.86e-141	395
Bmy_GCA_002909185.1_ASM290918v1_GM6LP_noncom_02386	pXO1_16_IIb|Rock4-18	96.29	566	21	0	1	566	566	568	0.996479	1	566	566	575	0.984348	0	1134
Bmy_GCA_002909185.1_ASM290918v1_GM6LP_noncom_02541	ori44_RepFR55|MC28	61.146	314	110	5	7	314	308	325	0.947692	1	308	308	321	0.959502	3.67e-134	376
Bmy_GCA_002909185.1_ASM290918v1_GM6LP_noncom_02548	CT43_P851308	40.227	353	206	2	1	353	353	368	0.959239	1	348	348	364	0.956044	2.64e-79	239
Bmy_GCA_002909185.1_ASM290918v1_GM6LP_noncom_02584	CT43_P851308	39.607	356	211	1	9	364	356	364	0.978022	8	359	352	364	0.967033	4.6e-88	261
Bmy_GCA_002909185.1_ASM290918v1_GM6LP_noncom_03477	RepA	95.712	513	21	1	1	513	513	513	1	1	512	512	520	0.984615	0	1028
Bmy_GCA_002909185.1_ASM290918v1_GM6LP_noncom_03530	pXO1_16_IIIb|pBMB171	97.891	569	12	0	1	569	569	569	1	1	569	569	578	0.984429	0	1155
Bmy_GCA_002909185.1_ASM290918v1_GM6LP_noncom_03539	Rep466	96.058	482	19	0	1	482	482	482	1	1	482	482	490	0.983673	0	926
Bmy_GCA_002909185.1_ASM290918v1_GM6LP_noncom_03603	CT43_P851308	45.33	364	194	2	1	364	364	364	1	1	359	359	364	0.986264	9.6e-107	309
Bmy_GCA_002909185.1_ASM290918v1_GM6LP_noncom_04135	RepB	87.624	404	49	1	1	404	404	404	1	6	408	403	414	0.97343	0	715
Bmy_GCA_002909185.1_ASM290918v1_GM6LP_noncom_04639	RepFR12F|T13001	93.722	223	14	0	7	229	223	229	0.973799	14	236	223	239	0.933054	3.6e-160	434
Bmy_GCA_002909185.1_ASM290918v1_GM6LP_noncom_04674	RepFR12G|IBL_200	63.212	193	71	0	1	193	193	194	0.994845	1	193	193	197	0.979695	1.96e-86	245
Bmy_GCA_002909185.1_ASM290918v1_GM6LP_noncom_04888	CT43_P851308	44.324	370	195	3	1	370	370	370	1	1	359	359	364	0.986264	8.45e-106	307
Bmy_GCA_002909185.1_ASM290918v1_GM6LP_noncom_05089	RepFR12D|pE33L9	97.706	218	5	0	1	218	218	218	1	1	218	218	221	0.986425	3.55e-161	436
Bmy_GCA_002909205.1_ASM290920v1_GM5LP_noncom_01740	CT43_P851308	44.324	370	195	3	1	370	370	370	1	1	359	359	364	0.986264	8.45e-106	307
Bmy_GCA_002909205.1_ASM290920v1_GM5LP_noncom_03604	CT43_P851308	34.349	361	226	4	1	360	360	367	0.980926	1	351	351	364	0.964286	1.34e-59	188
Bmy_GCA_002909205.1_ASM290920v1_GM5LP_noncom_04953	ori44_RepFR55|MC28	67.254	284	87	3	52	329	278	368	0.755435	9	292	284	321	0.884735	3.86e-141	395
Bmy_GCA_002909205.1_ASM290920v1_GM5LP_noncom_04960	pXO1_16_IIb|Rock4-18	96.29	566	21	0	1	566	566	568	0.996479	1	566	566	575	0.984348	0	1134
Bmy_GCA_002909205.1_ASM290920v1_GM5LP_noncom_05192	CT43_P851308	39.607	356	211	1	9	364	356	364	0.978022	8	359	352	364	0.967033	4.6e-88	261
Bmy_GCA_002909205.1_ASM290920v1_GM5LP_noncom_05484	RepA	95.712	513	21	1	1	513	513	513	1	1	512	512	520	0.984615	0	1028
Bmy_GCA_002909205.1_ASM290920v1_GM5LP_noncom_05537	pXO1_16_IIIb|pBMB171	97.891	569	12	0	1	569	569	569	1	1	569	569	578	0.984429	0	1155
Bmy_GCA_002909205.1_ASM290920v1_GM5LP_noncom_05546	Rep466	96.058	482	19	0	1	482	482	482	1	1	482	482	490	0.983673	0	926
Bmy_GCA_002909205.1_ASM290920v1_GM5LP_noncom_05684	CT43_P851308	45.33	364	194	2	1	364	364	364	1	1	359	359	364	0.986264	9.6e-107	309
Bmy_GCA_002909205.1_ASM290920v1_GM5LP_noncom_05778	ori44_RepFR55|MC28	61.146	314	110	5	7	314	308	325	0.947692	1	308	308	321	0.959502	3.67e-134	376
Bmy_GCA_002909205.1_ASM290920v1_GM5LP_noncom_05785	CT43_P851308	40.227	353	206	2	1	353	353	368	0.959239	1	348	348	364	0.956044	2.64e-79	239
Bmy_GCA_002909205.1_ASM290920v1_GM5LP_noncom_06061	RepFR12F|T13001	93.722	223	14	0	7	229	223	229	0.973799	14	236	223	239	0.933054	3.6e-160	434
Bmy_GCA_002909205.1_ASM290920v1_GM5LP_noncom_06075	RepB	87.624	404	49	1	1	404	404	404	1	6	408	403	414	0.97343	0	715
Bmy_GCA_002909205.1_ASM290920v1_GM5LP_noncom_06094	RepFR12G|IBL_200	63.212	193	71	0	1	193	193	194	0.994845	1	193	193	197	0.979695	1.96e-86	245
Bmy_GCA_002909205.1_ASM290920v1_GM5LP_noncom_06148	RepFR12D|pE33L9	97.706	218	5	0	1	218	218	218	1	1	218	218	221	0.986425	3.55e-161	436
Bmy_GCA_002909205.1_ASM290920v1_GM5LP_noncom_06195	pBMY1|rep	88.415	164	19	0	1	164	164	164	1	4	167	164	171	0.959064	1.11e-94	263
Bmy_GCA_900094695.1_ASM90009469v1_SDA_NFFE664_noncom_00437	pXO1_16_IIb|Rock4-18	96.466	566	20	0	1	566	566	566	1	1	566	566	575	0.984348	0	1139
Bmy_GCA_900094695.1_ASM90009469v1_SDA_NFFE664_noncom_00441	Rep9741	73.487	347	62	1	1	317	317	318	0.996855	1	347	347	352	0.985795	0	518
Bmy_GCA_900094695.1_ASM90009469v1_SDA_NFFE664_noncom_02870	CT43_P851308	43.49	361	195	3	9	369	361	369	0.97832	8	359	352	364	0.967033	2.69e-106	308
Bmy_GCA_900094695.1_ASM90009469v1_SDA_NFFE664_noncom_03176	CT43_P851308	45.33	364	194	2	1	364	364	364	1	1	359	359	364	0.986264	3.9e-105	305
Bmy_GCA_900094695.1_ASM90009469v1_SDA_NFFE664_noncom_04769	RepB	87.624	404	49	1	1	404	404	404	1	6	408	403	414	0.97343	0	715
Bmy_GCA_900094695.1_ASM90009469v1_SDA_NFFE664_noncom_05294	Rep165	94.981	518	26	0	1	518	518	518	1	1	518	518	526	0.984791	0	1033
Bps_GCA_000161455.1_ASM16145v1_DSM_12442_com_00924	CT43_P851308	44.944	356	192	1	9	364	356	364	0.978022	8	359	352	364	0.967033	2.94e-105	306
Bps_GCA_000161455.1_ASM16145v1_DSM_12442_com_01159	CT43_P851308	44.231	364	198	2	1	364	364	364	1	1	359	359	364	0.986264	8.43e-107	310
Bps_GCA_000161455.1_ASM16145v1_DSM_12442_com_02376	CT43_P851308	48.011	352	179	2	6	354	349	356	0.980337	5	355	351	364	0.964286	2.1e-114	328
Bps_GCA_000161455.1_ASM16145v1_DSM_12442_com_03021	CT43_P851308	39.045	356	211	2	9	362	354	362	0.977901	8	359	352	364	0.967033	1.05e-85	256
Bps_GCA_000161455.1_ASM16145v1_DSM_12442_com_03193	CT43_P851308	45.531	358	191	1	6	363	358	364	0.983516	5	358	354	364	0.972527	3.07e-105	305
Bps_GCA_000161455.1_ASM16145v1_DSM_12442_com_03664	CT43_P851308	46.575	365	189	3	1	365	365	365	1	1	359	359	364	0.986264	1.24e-109	317
Bps_GCA_000161455.1_ASM16145v1_DSM_12442_com_04930	CT43_P851308	46.703	364	189	2	1	364	364	364	1	1	359	359	364	0.986264	1.13e-114	330
Bps_GCA_000161455.1_ASM16145v1_DSM_12442_com_05048	pXO1_16_IIb|Rock4-18	90.314	382	37	0	1	382	382	382	1	185	566	382	575	0.664348	0	725
Bps_GCA_000161455.1_ASM16145v1_DSM_12442_com_05059	RepFR12D-1|pFR12.5_12	68.372	215	66	1	1	215	215	215	1	1	213	213	216	0.986111	3.71e-104	291
Bps_GCA_000161455.1_ASM16145v1_DSM_12442_com_05252	RepFR12F|T13001	92.444	225	17	0	1	225	225	225	1	12	236	225	239	0.941423	3.9e-159	432
Bps_GCA_000161455.1_ASM16145v1_DSM_12442_com_05476	pXO1_16_IIb|Rock4-18	92.403	566	43	0	1	566	566	566	1	1	566	566	575	0.984348	0	1098
Bps_GCA_000161455.1_ASM16145v1_DSM_12442_com_05515	Rep466	85.477	482	69	1	1	482	482	484	0.995868	1	481	481	490	0.981633	0	822
Bps_GCA_000161455.1_ASM16145v1_DSM_12442_com_05551	pXO1_16_IIb|Rock4-18	92.394	355	27	0	1	355	355	355	1	212	566	355	575	0.617391	0	686
Bps_GCA_000161455.1_ASM16145v1_DSM_12442_com_05594	Rep14-4	54.945	182	81	1	47	228	182	230	0.791304	16	196	181	202	0.89604	4.44e-71	207
Bps_GCA_000161455.1_ASM16145v1_DSM_12442_com_05662	CT43_P851308	45.055	364	195	2	1	364	364	364	1	1	359	359	364	0.986264	2.19e-106	308
Bps_GCA_000161455.1_ASM16145v1_DSM_12442_com_05669	ori44_RepFR55|MC28	61.146	314	110	4	7	308	302	321	0.94081	1	314	314	321	0.978193	2.13e-140	392
Bps_GCA_000161455.1_ASM16145v1_DSM_12442_com_05721	RepFR12G|IBL_200	57.143	196	82	1	1	196	196	196	1	1	194	194	197	0.984772	1.39e-79	228
Bps_GCA_002014615.1_ASM201461v1_FSL_H8-0534_noncom_00083	CT43_P851308	44.944	356	192	1	9	364	356	364	0.978022	8	359	352	364	0.967033	2.94e-105	306
Bps_GCA_002014615.1_ASM201461v1_FSL_H8-0534_noncom_00200	pBMYdx|emb|CAB88026.1|	91.979	187	14	1	1	187	187	187	1	1	186	186	189	0.984127	6.72e-128	349
Bps_GCA_002014615.1_ASM201461v1_FSL_H8-0534_noncom_00202	Rep14-4	55.495	182	80	1	47	228	182	230	0.791304	16	196	181	202	0.89604	9.24e-72	209
Bps_GCA_002014615.1_ASM201461v1_FSL_H8-0534_noncom_00484	CT43_P851308	39.045	356	211	2	9	362	354	362	0.977901	8	359	352	364	0.967033	1.05e-85	256
Bps_GCA_002014615.1_ASM201461v1_FSL_H8-0534_noncom_01019	CT43_P851308	45.531	358	191	1	6	363	358	364	0.983516	5	358	354	364	0.972527	3.07e-105	305
Bps_GCA_002014615.1_ASM201461v1_FSL_H8-0534_noncom_01298	CT43_P851308	44.231	364	198	2	1	364	364	364	1	1	359	359	364	0.986264	8.43e-107	310
Bps_GCA_002014615.1_ASM201461v1_FSL_H8-0534_noncom_02850	CT43_P851308	46.575	365	189	3	1	365	365	365	1	1	359	359	364	0.986264	1.24e-109	317
Bps_GCA_002014615.1_ASM201461v1_FSL_H8-0534_noncom_04102	pXO1_16_IIb|Rock4-18	91.696	566	47	0	1	566	566	566	1	1	566	566	575	0.984348	0	1094
Bps_GCA_002014615.1_ASM201461v1_FSL_H8-0534_noncom_04688	pXO1_16_IIb|Rock4-18	92.58	566	42	0	1	566	566	566	1	1	566	566	575	0.984348	0	1101
Bps_GCA_002014615.1_ASM201461v1_FSL_H8-0534_noncom_04691	CT43_P851308	46.995	366	186	4	1	365	365	365	1	1	359	359	364	0.986264	5.78e-112	323
Bps_GCA_002014615.1_ASM201461v1_FSL_H8-0534_noncom_04697	ori44_RepFR55|MC28	62.461	317	108	5	7	317	311	321	0.968847	1	312	312	321	0.971963	1.29e-137	385
Bps_GCA_002014615.1_ASM201461v1_FSL_H8-0534_noncom_05027	CT43_P851308	48.011	352	179	2	6	354	349	356	0.980337	5	355	351	364	0.964286	2.1e-114	328
Bps_GCA_002014615.1_ASM201461v1_FSL_H8-0534_noncom_05321	pXO1_16_IIb|Rock4-18	92.403	566	43	0	1	566	566	566	1	1	566	566	575	0.984348	0	1098
Bps_GCA_002014615.1_ASM201461v1_FSL_H8-0534_noncom_05475	RepFR12G|IBL_200	57.143	196	82	1	1	196	196	196	1	1	194	194	197	0.984772	1.39e-79	228
Bps_GCA_002014615.1_ASM201461v1_FSL_H8-0534_noncom_05481	RepFR12D-1|pFR12.5_12	68.372	215	66	1	1	215	215	215	1	1	213	213	216	0.986111	3.71e-104	291
Bps_GCA_002014615.1_ASM201461v1_FSL_H8-0534_noncom_05513	RepFR12F|T13001	92.444	225	17	0	1	225	225	225	1	12	236	225	239	0.941423	3.9e-159	432
Bps_GCA_002014615.1_ASM201461v1_FSL_H8-0534_noncom_05533	CT43_P851308	46.703	364	189	2	1	364	364	364	1	1	359	359	364	0.986264	1.13e-114	330
Bps_GCA_002014615.1_ASM201461v1_FSL_H8-0534_noncom_05725	Rep466	85.477	482	69	1	1	482	482	484	0.995868	1	481	481	490	0.981633	0	822
Bps_GCA_002158195.1_ASM215819v1_FSL_K6-0042_com_00176	CT43_P851308	47.443	352	181	2	6	354	349	356	0.980337	5	355	351	364	0.964286	2.66e-112	323
Bps_GCA_002158195.1_ASM215819v1_FSL_K6-0042_com_00529	CT43_P851308	41.011	356	204	2	9	362	354	362	0.977901	8	359	352	364	0.967033	8.17e-94	276
Bps_GCA_002158195.1_ASM215819v1_FSL_K6-0042_com_01070	CT43_P851308	45.604	364	193	2	1	364	364	364	1	1	359	359	364	0.986264	4.93e-109	315
Bps_GCA_002158195.1_ASM215819v1_FSL_K6-0042_com_02981	CT43_P851308	45.257	369	192	4	1	369	369	369	1	1	359	359	364	0.986264	1.6e-105	306
Bps_GCA_002158195.1_ASM215819v1_FSL_K6-0042_com_03262	CT43_P851308	46.703	364	189	2	1	364	364	364	1	1	359	359	364	0.986264	1.94e-115	332
Bps_GCA_002158195.1_ASM215819v1_FSL_K6-0042_com_03623	pXO1_16_IIb|Rock4-18	92.049	566	45	0	1	566	566	566	1	1	566	566	575	0.984348	0	1099
Bps_GCA_002158195.1_ASM215819v1_FSL_K6-0042_com_04124	RepA	47.444	489	240	5	1	474	474	491	0.965377	1	487	487	520	0.936538	1.11e-163	465
Bps_GCA_002158195.1_ASM215819v1_FSL_K6-0042_com_04197	ori44_RepFR55|MC28	67.698	291	85	4	7	288	282	323	0.873065	1	291	291	321	0.906542	2.98e-143	399
Bps_GCA_002158195.1_ASM215819v1_FSL_K6-0042_com_04203	CT43_P851308	39.722	360	212	2	1	360	360	368	0.978261	1	355	355	364	0.975275	2.48e-81	244
Bps_GCA_002158195.1_ASM215819v1_FSL_K6-0042_com_04775	RepFR12F|T13001	92.889	225	16	0	1	225	225	225	1	12	236	225	239	0.941423	6.52e-161	436
Bps_GCA_002158195.1_ASM215819v1_FSL_K6-0042_com_04816	RepFR12A|Bc_Rock1-3	96.226	212	8	0	1	212	212	212	1	1	212	212	215	0.986047	5.18e-158	427
Bps_GCA_002158195.1_ASM215819v1_FSL_K6-0042_com_05191	ori44_RepFR55|MC28	71.678	286	75	3	1	280	280	325	0.861538	1	286	286	321	0.890966	5.1e-153	424
Bps_GCA_002550095.1_ASM255009v1_AFS099456_noncom_00005	ori44_RepFR55|MC28	69.231	286	82	3	7	286	280	331	0.845921	1	286	286	321	0.890966	1.94e-148	412
Bps_GCA_002550095.1_ASM255009v1_AFS099456_noncom_00502	CT43_P851308	46.575	365	189	3	1	365	365	365	1	1	359	359	364	0.986264	7.22e-110	317
Bps_GCA_002550095.1_ASM255009v1_AFS099456_noncom_01034	CT43_P851308	48.011	352	179	2	6	354	349	356	0.980337	5	355	351	364	0.964286	2.1e-114	328
Bps_GCA_002550095.1_ASM255009v1_AFS099456_noncom_01042	Rep14-2	55.556	207	89	2	1	207	207	207	1	1	204	204	207	0.985507	9.09e-76	219
Bps_GCA_002550095.1_ASM255009v1_AFS099456_noncom_02356	CT43_P851308	41.292	356	203	2	9	362	354	362	0.977901	8	359	352	364	0.967033	7.14e-95	279
Bps_GCA_002550095.1_ASM255009v1_AFS099456_noncom_02363	CT43_P851308	45.225	356	191	1	9	364	356	364	0.978022	8	359	352	364	0.967033	1.27e-108	314
Bps_GCA_002550095.1_ASM255009v1_AFS099456_noncom_02703	CT43_P851308	44.444	369	195	4	1	369	369	369	1	1	359	359	364	0.986264	5.58e-104	303
Bps_GCA_002550095.1_ASM255009v1_AFS099456_noncom_03381	pXO1_16_IIb|Rock4-18	92.933	566	40	0	1	566	566	566	1	1	566	566	575	0.984348	0	1108
Bps_GCA_002550095.1_ASM255009v1_AFS099456_noncom_03580	Rep165	44.882	508	250	6	1	486	486	496	0.979839	1	500	500	526	0.95057	2.39e-164	467
Bps_GCA_002550095.1_ASM255009v1_AFS099456_noncom_04268	RepFR12H|pCT9547	68.098	163	51	1	42	203	162	203	0.79803	1	163	163	165	0.987879	9.12e-86	243
Bps_GCA_002550095.1_ASM255009v1_AFS099456_noncom_04513	CT43_P851308	39.607	356	209	2	9	362	354	362	0.977901	8	359	352	364	0.967033	1.54e-86	258
Bps_GCA_002550095.1_ASM255009v1_AFS099456_noncom_04696	RepFR12A|Bc_Rock1-3	98.113	212	4	0	1	212	212	212	1	1	212	212	215	0.986047	2.73e-161	436
Bps_GCA_002550095.1_ASM255009v1_AFS099456_noncom_04736	RepB	82.673	404	69	1	1	404	404	404	1	6	408	403	414	0.97343	0	681
Bps_GCA_002550095.1_ASM255009v1_AFS099456_noncom_05195	pXO1_16_IIb|Rock4-18	92.756	566	41	0	1	566	566	566	1	1	566	566	575	0.984348	0	1100
Bps_GCA_002550095.1_ASM255009v1_AFS099456_noncom_05202	Rep466	85.892	482	67	1	1	482	482	484	0.995868	1	481	481	490	0.981633	0	825
Bps_GCA_002550095.1_ASM255009v1_AFS099456_noncom_05635	CT43_P851308	46.978	364	188	2	1	364	364	364	1	1	359	359	364	0.986264	2.31e-115	331
Bps_GCA_002550145.1_ASM255014v1_AFS098856_com_00003	RepFR12F|T13001	92.444	225	17	0	1	225	225	225	1	12	236	225	239	0.941423	3.9e-159	432
Bps_GCA_002550145.1_ASM255014v1_AFS098856_com_00543	Rep466	85.477	482	69	1	1	482	482	484	0.995868	1	481	481	490	0.981633	0	822
Bps_GCA_002550145.1_ASM255014v1_AFS098856_com_01167	CT43_P851308	48.011	352	179	2	6	354	349	356	0.980337	5	355	351	364	0.964286	2.1e-114	328
Bps_GCA_002550145.1_ASM255014v1_AFS098856_com_01614	pXO1_16_IIb|Rock4-18	90.314	382	37	0	1	382	382	382	1	185	566	382	575	0.664348	0	725
Bps_GCA_002550145.1_ASM255014v1_AFS098856_com_01888	CT43_P851308	44.944	356	192	1	9	364	356	364	0.978022	8	359	352	364	0.967033	2.94e-105	306
Bps_GCA_002550145.1_ASM255014v1_AFS098856_com_02185	RepFR12D-1|pFR12.5_12	68.372	215	66	1	1	215	215	215	1	1	213	213	216	0.986111	3.71e-104	291
Bps_GCA_002550145.1_ASM255014v1_AFS098856_com_02197	CT43_P851308	46.703	364	189	2	1	364	364	364	1	1	359	359	364	0.986264	1.13e-114	330
Bps_GCA_002550145.1_ASM255014v1_AFS098856_com_02437	CT43_P851308	45.531	358	191	1	6	363	358	364	0.983516	5	358	354	364	0.972527	3.07e-105	305
Bps_GCA_002550145.1_ASM255014v1_AFS098856_com_02740	CT43_P851308	39.045	356	211	2	9	362	354	362	0.977901	8	359	352	364	0.967033	1.05e-85	256
Bps_GCA_002550145.1_ASM255014v1_AFS098856_com_03113	pXO1_16_IIb|Rock4-18	92.403	566	43	0	1	566	566	566	1	1	566	566	575	0.984348	0	1098
Bps_GCA_002550145.1_ASM255014v1_AFS098856_com_03149	pXO1_16_IIb|Rock4-18	92.875	393	28	0	1	393	393	393	1	174	566	393	575	0.683478	0	760
Bps_GCA_002550145.1_ASM255014v1_AFS098856_com_03628	pBMYdx|emb|CAB88026.1|	91.979	187	14	1	1	187	187	187	1	1	186	186	189	0.984127	6.72e-128	349
Bps_GCA_002550145.1_ASM255014v1_AFS098856_com_03632	Rep14-4	55.495	182	80	1	47	228	182	230	0.791304	16	196	181	202	0.89604	9.24e-72	209
Bps_GCA_002550145.1_ASM255014v1_AFS098856_com_04360	ori44_RepFR55|MC28	67.354	291	86	4	7	288	282	323	0.873065	1	291	291	321	0.906542	8.89e-143	398
Bps_GCA_002550145.1_ASM255014v1_AFS098856_com_04366	CT43_P851308	39.722	360	212	2	1	360	360	368	0.978261	1	355	355	364	0.975275	2.13e-81	244
Bps_GCA_002550145.1_ASM255014v1_AFS098856_com_04906	CT43_P851308	44.231	364	198	2	1	364	364	364	1	1	359	359	364	0.986264	8.43e-107	310
Bps_GCA_002550145.1_ASM255014v1_AFS098856_com_05469	CT43_P851308	46.575	365	189	3	1	365	365	365	1	1	359	359	364	0.986264	1.24e-109	317
Bps_GCA_002550145.1_ASM255014v1_AFS098856_com_05759	RepFR12G|IBL_200	57.143	196	82	1	1	196	196	196	1	1	194	194	197	0.984772	1.39e-79	228
Bps_GCA_002550255.1_ASM255025v1_AFS098141_noncom_00021	pXO1_16_IIb|Rock4-18	92.58	566	42	0	1	566	566	566	1	1	566	566	575	0.984348	0	1100
Bps_GCA_002550255.1_ASM255025v1_AFS098141_noncom_00470	CT43_P851308	38.764	356	212	2	9	362	354	362	0.977901	8	359	352	364	0.967033	2.7e-83	249
Bps_GCA_002550255.1_ASM255025v1_AFS098141_noncom_00555	RepB	82.921	404	68	1	1	404	404	404	1	6	408	403	414	0.97343	0	683
Bps_GCA_002550255.1_ASM255025v1_AFS098141_noncom_00837	CT43_P851308	46.067	356	188	1	9	364	356	364	0.978022	8	359	352	364	0.967033	1.19e-109	317
Bps_GCA_002550255.1_ASM255025v1_AFS098141_noncom_00946	RepFR12B|BDRD-ST196	74.654	217	54	1	1	217	217	217	1	1	216	216	219	0.986301	3.85e-125	345
Bps_GCA_002550255.1_ASM255025v1_AFS098141_noncom_01368	Rep165	45.383	509	246	7	1	486	486	496	0.979839	1	500	500	526	0.95057	7.1e-166	471
Bps_GCA_002550255.1_ASM255025v1_AFS098141_noncom_02200	RepFR12F|T13001	92	225	18	0	1	225	225	225	1	12	236	225	239	0.941423	9.48e-159	431
Bps_GCA_002550255.1_ASM255025v1_AFS098141_noncom_02250	Rep_pMC95|MC28	64.134	329	112	2	1	329	329	341	0.964809	9	331	323	349	0.925501	3.68e-150	418
Bps_GCA_002550255.1_ASM255025v1_AFS098141_noncom_02973	CT43_P851308	47.443	352	181	2	6	354	349	356	0.980337	5	355	351	364	0.964286	2.81e-112	323
Bps_GCA_002550255.1_ASM255025v1_AFS098141_noncom_03174	CT43_P851308	46.067	356	188	1	9	364	356	364	0.978022	8	359	352	364	0.967033	4.05e-116	333
Bps_GCA_002550255.1_ASM255025v1_AFS098141_noncom_04929	CT43_P851308	45.257	369	192	4	1	369	369	369	1	1	359	359	364	0.986264	6.15e-106	308
Bps_GCA_002550255.1_ASM255025v1_AFS098141_noncom_05022	RepFR12H|pCT9547	68.712	163	50	1	42	203	162	203	0.79803	1	163	163	165	0.987879	4.63e-86	243
Bps_GCA_002550445.1_ASM255044v1_AFS095604_noncom_00268	RepB	82.673	404	69	1	1	404	404	404	1	6	408	403	414	0.97343	0	680
Bps_GCA_002550445.1_ASM255044v1_AFS095604_noncom_00481	Rep165	45.383	509	246	7	1	486	486	496	0.979839	1	500	500	526	0.95057	1.64e-165	470
Bps_GCA_002550445.1_ASM255044v1_AFS095604_noncom_00637	Rep466	85.477	482	69	1	1	482	482	484	0.995868	1	481	481	490	0.981633	0	821
Bps_GCA_002550445.1_ASM255044v1_AFS095604_noncom_00839	CT43_P851308	48.011	352	179	2	6	354	349	356	0.980337	5	355	351	364	0.964286	1.01e-114	329
Bps_GCA_002550445.1_ASM255044v1_AFS095604_noncom_00913	pXO1_16_IIb|Rock4-18	91.892	481	39	0	1	481	481	481	1	86	566	481	575	0.836522	0	932
Bps_GCA_002550445.1_ASM255044v1_AFS095604_noncom_01156	CT43_P851308	46.978	364	188	2	1	364	364	364	1	1	359	359	364	0.986264	2.31e-115	331
Bps_GCA_002550445.1_ASM255044v1_AFS095604_noncom_01172	RepFR12G|IBL_200	93.814	194	12	0	1	194	194	194	1	1	194	194	197	0.984772	3.74e-137	373
Bps_GCA_002550445.1_ASM255044v1_AFS095604_noncom_01585	RepFR12F|T13001	90.95	221	20	0	9	229	221	229	0.965066	16	236	221	239	0.924686	9.39e-153	416
Bps_GCA_002550445.1_ASM255044v1_AFS095604_noncom_01600	RepFR12D-1|pFR12.5_12	68.372	215	66	1	1	215	215	215	1	1	213	213	216	0.986111	3.71e-104	291
Bps_GCA_002550445.1_ASM255044v1_AFS095604_noncom_01973	CT43_P851308	40.73	356	207	1	9	364	356	364	0.978022	8	359	352	364	0.967033	2.07e-97	286
Bps_GCA_002550445.1_ASM255044v1_AFS095604_noncom_03368	CT43_P851308	39.722	360	212	2	1	360	360	368	0.978261	1	355	355	364	0.975275	5.21e-83	249
Bps_GCA_002550445.1_ASM255044v1_AFS095604_noncom_03374	ori44_RepFR55|MC28	63.793	290	98	3	7	292	286	323	0.885449	1	287	287	321	0.894081	7.24e-134	375
Bps_GCA_002550445.1_ASM255044v1_AFS095604_noncom_03397	RepFR12B|BDRD-ST196	83.796	216	35	0	1	216	216	216	1	1	216	216	219	0.986301	5.56e-143	390
Bps_GCA_002550445.1_ASM255044v1_AFS095604_noncom_04111	CT43_P851308	44.663	356	193	1	9	364	356	364	0.978022	8	359	352	364	0.967033	1.69e-104	304
Bps_GCA_002550445.1_ASM255044v1_AFS095604_noncom_05541	CT43_P851308	46.575	365	189	3	1	365	365	365	1	1	359	359	364	0.986264	2.77e-110	318
Bps_GCA_002550685.1_ASM255068v1_AFS093408_noncom_00673	CT43_P851308	46.978	364	188	2	1	364	364	364	1	1	359	359	364	0.986264	2.31e-115	331
Bps_GCA_002550685.1_ASM255068v1_AFS093408_noncom_01008	CT43_P851308	40.449	356	208	1	9	364	356	364	0.978022	8	359	352	364	0.967033	3.27e-97	285
Bps_GCA_002550685.1_ASM255068v1_AFS093408_noncom_01564	CT43_P851308	46.849	365	188	3	1	365	365	365	1	1	359	359	364	0.986264	7.44e-111	320
Bps_GCA_002550685.1_ASM255068v1_AFS093408_noncom_02218	RepFR12D-1|pFR12.5_12	66.977	215	69	1	1	215	215	215	1	1	213	213	216	0.986111	1.6e-101	285
Bps_GCA_002550685.1_ASM255068v1_AFS093408_noncom_02887	RepB	82.673	404	69	1	1	404	404	404	1	6	408	403	414	0.97343	0	680
Bps_GCA_002550685.1_ASM255068v1_AFS093408_noncom_03152	RepFR12F|T13001	92	225	18	0	1	225	225	225	1	12	236	225	239	0.941423	2.16e-158	430
Bps_GCA_002550685.1_ASM255068v1_AFS093408_noncom_03404	Rep165	45.383	509	246	7	1	486	486	496	0.979839	1	500	500	526	0.95057	1.64e-165	470
Bps_GCA_002550685.1_ASM255068v1_AFS093408_noncom_04493	CT43_P851308	47.191	356	184	1	9	364	356	364	0.978022	8	359	352	364	0.967033	1.56e-108	314
Bps_GCA_002550685.1_ASM255068v1_AFS093408_noncom_05047	Rep14-2	88.725	204	23	0	1	204	204	204	1	1	204	204	207	0.985507	3.81e-134	366
Bps_GCA_002550685.1_ASM255068v1_AFS093408_noncom_05407	CT43_P851308	47.727	352	180	2	6	354	349	356	0.980337	5	355	351	364	0.964286	2.92e-113	326
Bps_GCA_002550685.1_ASM255068v1_AFS093408_noncom_05540	pXO1_16_IIb|Rock4-18	92.933	566	40	0	1	566	566	566	1	1	566	566	575	0.984348	0	1101
Bps_GCA_002550685.1_ASM255068v1_AFS093408_noncom_05547	Rep466	85.477	482	69	1	1	482	482	484	0.995868	1	481	481	490	0.981633	0	821
Bps_GCA_002551555.1_ASM255155v1_AFS089336_noncom_00016	RepFR12H|pCT9547	68.712	163	50	1	42	203	162	203	0.79803	1	163	163	165	0.987879	4.63e-86	243
Bps_GCA_002551555.1_ASM255155v1_AFS089336_noncom_01519	CT43_P851308	46.067	356	188	1	9	364	356	364	0.978022	8	359	352	364	0.967033	4.05e-116	333
Bps_GCA_002551555.1_ASM255155v1_AFS089336_noncom_01650	RepB	82.921	404	68	1	1	404	404	404	1	6	408	403	414	0.97343	0	683
Bps_GCA_002551555.1_ASM255155v1_AFS089336_noncom_01887	CT43_P851308	48.011	352	179	2	6	354	349	356	0.980337	5	355	351	364	0.964286	2.5e-114	328
Bps_GCA_002551555.1_ASM255155v1_AFS089336_noncom_01947	Rep_pMC95|MC28	61.862	333	114	3	1	330	330	342	0.964912	9	331	323	349	0.925501	2.45e-146	409
Bps_GCA_002551555.1_ASM255155v1_AFS089336_noncom_02176	CT43_P851308	46.197	355	187	1	9	363	355	364	0.975275	8	358	351	364	0.964286	6.64e-106	307
Bps_GCA_002551555.1_ASM255155v1_AFS089336_noncom_02236	RepFR12F|T13001	92	225	18	0	1	225	225	225	1	12	236	225	239	0.941423	9.48e-159	431
Bps_GCA_002551555.1_ASM255155v1_AFS089336_noncom_02539	pXO1_16_IIb|Rock4-18	92.58	566	42	0	1	566	566	566	1	1	566	566	575	0.984348	0	1100
Bps_GCA_002551555.1_ASM255155v1_AFS089336_noncom_03286	CT43_P851308	43.258	356	198	1	9	364	356	364	0.978022	8	359	352	364	0.967033	6.78e-95	279
Bps_GCA_002551555.1_ASM255155v1_AFS089336_noncom_04076	CT43_P851308	44.142	367	197	3	1	367	367	367	1	1	359	359	364	0.986264	5.5e-106	308
Bps_GCA_002551555.1_ASM255155v1_AFS089336_noncom_04176	CT43_P851308	45.257	369	192	4	1	369	369	369	1	1	359	359	364	0.986264	6.15e-106	308
Bps_GCA_002551555.1_ASM255155v1_AFS089336_noncom_04756	CT43_P851308	46.067	356	188	1	9	364	356	364	0.978022	8	359	352	364	0.967033	1.21e-109	317
Bps_GCA_002551555.1_ASM255155v1_AFS089336_noncom_04964	RepFR12B|BDRD-ST196	74.654	217	54	1	1	217	217	217	1	1	216	216	219	0.986301	3.85e-125	345
Bps_GCA_002551555.1_ASM255155v1_AFS089336_noncom_05467	Rep165	45.383	509	246	7	1	486	486	496	0.979839	1	500	500	526	0.95057	7.1e-166	471
Bps_GCA_002551795.1_ASM255179v1_AFS098564_noncom_00010	RepFR12D-1|pFR12.5_12	68.372	215	66	1	1	215	215	215	1	1	213	213	216	0.986111	3.71e-104	291
Bps_GCA_002551795.1_ASM255179v1_AFS098564_noncom_00062	pXO1_16_IIb|Rock4-18	92.756	566	41	0	1	566	566	566	1	1	566	566	575	0.984348	0	1105
Bps_GCA_002551795.1_ASM255179v1_AFS098564_noncom_00182	ori44_RepFR55|MC28	69.231	286	82	3	7	286	280	324	0.864198	1	286	286	321	0.890966	2.04e-148	412
Bps_GCA_002551795.1_ASM255179v1_AFS098564_noncom_00225	RepFR12D|pE33L9	98.624	218	3	0	1	218	218	218	1	1	218	218	221	0.986425	3.71e-162	438
Bps_GCA_002551795.1_ASM255179v1_AFS098564_noncom_01166	CT43_P851308	39.045	356	211	2	9	362	354	362	0.977901	8	359	352	364	0.967033	1.05e-85	256
Bps_GCA_002551795.1_ASM255179v1_AFS098564_noncom_01523	CT43_P851308	41.033	368	208	3	1	368	368	368	1	1	359	359	364	0.986264	1.1e-95	281
Bps_GCA_002551795.1_ASM255179v1_AFS098564_noncom_01886	CT43_P851308	44.444	369	195	4	1	369	369	369	1	1	359	359	364	0.986264	5.58e-104	303
Bps_GCA_002551795.1_ASM255179v1_AFS098564_noncom_02066	RepB	82.673	404	69	1	1	404	404	404	1	6	408	403	414	0.97343	0	680
Bps_GCA_002551795.1_ASM255179v1_AFS098564_noncom_02328	CT43_P851308	45.531	358	191	1	6	363	358	364	0.983516	5	358	354	364	0.972527	3.07e-105	305
Bps_GCA_002551795.1_ASM255179v1_AFS098564_noncom_02534	CT43_P851308	44.231	364	198	2	1	364	364	364	1	1	359	359	364	0.986264	8.43e-107	310
Bps_GCA_002551795.1_ASM255179v1_AFS098564_noncom_03173	CT43_P851308	46.518	359	188	1	6	364	359	364	0.986264	5	359	355	364	0.975275	2.58e-107	311
Bps_GCA_002551795.1_ASM255179v1_AFS098564_noncom_03743	Rep165	44.488	508	252	6	1	486	486	496	0.979839	1	500	500	526	0.95057	1.06e-162	463
Bps_GCA_002551795.1_ASM255179v1_AFS098564_noncom_03867	CT43_P851308	48.011	352	179	2	6	354	349	356	0.980337	5	355	351	364	0.964286	1.01e-114	329
Bps_GCA_002551795.1_ASM255179v1_AFS098564_noncom_03903	CT43_P851308	46.849	365	188	3	1	365	365	365	1	1	359	359	364	0.986264	1.28e-109	317
Bps_GCA_002551795.1_ASM255179v1_AFS098564_noncom_04534	pXO1_16_IIb|Rock4-18	92.049	566	45	0	1	566	566	566	1	1	566	566	575	0.984348	0	1095
Bps_GCA_002551795.1_ASM255179v1_AFS098564_noncom_04810	RepFR12F|T13001	90.09	222	21	1	9	230	222	230	0.965217	16	236	221	239	0.924686	8.12e-151	411
Bps_GCA_002551795.1_ASM255179v1_AFS098564_noncom_04829	CT43_P851308	47.079	291	150	1	7	297	291	297	0.979798	73	359	287	364	0.788462	1.25e-93	273
Bps_GCA_002551795.1_ASM255179v1_AFS098564_noncom_05031	Rep466	85.685	482	68	1	1	482	482	484	0.995868	1	481	481	490	0.981633	0	823
Bps_GCA_002552375.1_ASM255237v1_AFS095077_com_00023	Rep165	45.383	509	246	7	1	486	486	496	0.979839	1	500	500	526	0.95057	7.1e-166	471
Bps_GCA_002552375.1_ASM255237v1_AFS095077_com_00671	CT43_P851308	39.326	356	210	2	9	362	354	362	0.977901	8	359	352	364	0.967033	1.1e-85	255
Bps_GCA_002552375.1_ASM255237v1_AFS095077_com_01692	CT43_P851308	43.82	356	196	1	9	364	356	364	0.978022	8	359	352	364	0.967033	7.56e-102	297
Bps_GCA_002552375.1_ASM255237v1_AFS095077_com_01858	RepFR12C|pE33L8	93.636	220	14	0	1	220	220	220	1	1	220	220	223	0.986547	7.05e-157	425
Bps_GCA_002552375.1_ASM255237v1_AFS095077_com_01871	RepFR12H|pCT9547	68.712	163	50	1	42	203	162	203	0.79803	1	163	163	165	0.987879	4.63e-86	243
Bps_GCA_002552375.1_ASM255237v1_AFS095077_com_02188	ori44	44.482	299	152	5	1	291	291	314	0.926752	1	293	293	317	0.92429	7.05e-84	248
Bps_GCA_002552375.1_ASM255237v1_AFS095077_com_02195	CT43_P851308	43.681	364	200	2	1	364	364	364	1	1	359	359	364	0.986264	1.65e-101	296
Bps_GCA_002552375.1_ASM255237v1_AFS095077_com_02353	CT43_P851308	48.011	352	179	2	6	354	349	356	0.980337	5	355	351	364	0.964286	2.5e-114	328
Bps_GCA_002552375.1_ASM255237v1_AFS095077_com_03093	pXO1_16_IIb|Rock4-18	92.58	566	42	0	1	566	566	566	1	1	566	566	575	0.984348	0	1100
Bps_GCA_002552375.1_ASM255237v1_AFS095077_com_03208	CT43_P851308	46.067	356	188	1	9	364	356	364	0.978022	8	359	352	364	0.967033	4.05e-116	333
Bps_GCA_002552375.1_ASM255237v1_AFS095077_com_03448	CT43_P851308	45.528	369	191	4	1	369	369	369	1	1	359	359	364	0.986264	1.07e-106	310
Bps_GCA_002552375.1_ASM255237v1_AFS095077_com_04338	CT43_P851308	44.142	367	197	3	1	367	367	367	1	1	359	359	364	0.986264	5.5e-106	308
Bps_GCA_002552375.1_ASM255237v1_AFS095077_com_04606	CT43_P851308	46.067	356	188	1	9	364	356	364	0.978022	8	359	352	364	0.967033	1.21e-109	317
Bps_GCA_002552375.1_ASM255237v1_AFS095077_com_05474	RepB	83.168	404	67	1	1	404	404	404	1	6	408	403	414	0.97343	0	684
Bps_GCA_002552575.1_ASM255257v1_AFS092470_noncom_00067	CT43_P851308	43.258	356	198	1	9	364	356	364	0.978022	8	359	352	364	0.967033	6.78e-95	279
Bps_GCA_002552575.1_ASM255257v1_AFS092470_noncom_00288	CT43_P851308	46.067	356	188	1	9	364	356	364	0.978022	8	359	352	364	0.967033	4.05e-116	333
Bps_GCA_002552575.1_ASM255257v1_AFS092470_noncom_00328	Rep165	45.383	509	246	7	1	486	486	496	0.979839	1	500	500	526	0.95057	7.1e-166	471
Bps_GCA_002552575.1_ASM255257v1_AFS092470_noncom_00379	CT43_P851308	46.197	355	187	1	9	363	355	364	0.975275	8	358	351	364	0.964286	6.64e-106	307
Bps_GCA_002552575.1_ASM255257v1_AFS092470_noncom_01325	RepB	82.921	404	68	1	1	404	404	404	1	6	408	403	414	0.97343	0	683
Bps_GCA_002552575.1_ASM255257v1_AFS092470_noncom_02642	CT43_P851308	47.443	352	181	2	6	354	349	356	0.980337	5	355	351	364	0.964286	2.81e-112	323
Bps_GCA_002552575.1_ASM255257v1_AFS092470_noncom_02825	Rep_pMC95|MC28	60.896	335	125	3	1	334	334	340	0.982353	9	338	330	349	0.945559	2.33e-145	406
Bps_GCA_002552575.1_ASM255257v1_AFS092470_noncom_02831	CT43_P851308	44.505	364	197	2	1	364	364	364	1	1	359	359	364	0.986264	4.54e-105	305
Bps_GCA_002552575.1_ASM255257v1_AFS092470_noncom_03343	RepFR12D-1|pFR12.5_12	68.372	215	66	1	1	215	215	215	1	1	213	213	216	0.986111	3.71e-104	291
Bps_GCA_002552575.1_ASM255257v1_AFS092470_noncom_04322	CT43_P851308	45.528	369	191	4	1	369	369	369	1	1	359	359	364	0.986264	1.99e-106	309
Bps_GCA_002552575.1_ASM255257v1_AFS092470_noncom_04522	RepFR12H|pCT9547	68.712	163	50	1	42	203	162	203	0.79803	1	163	163	165	0.987879	4.63e-86	243
Bps_GCA_002552575.1_ASM255257v1_AFS092470_noncom_04523	pXO1_16_IIb|Rock4-18	91.099	382	34	0	1	382	382	382	1	185	566	382	575	0.664348	0	726
Bps_GCA_002552575.1_ASM255257v1_AFS092470_noncom_05221	RepFR12F|T13001	92	225	18	0	1	225	225	225	1	12	236	225	239	0.941423	9.48e-159	431
Bps_GCA_002552575.1_ASM255257v1_AFS092470_noncom_05449	CT43_P851308	46.067	356	188	1	9	364	356	364	0.978022	8	359	352	364	0.967033	1.21e-109	317
Bps_GCA_002552715.1_ASM255271v1_AFS090208_noncom_00156	CT43_P851308	43.258	356	198	1	9	364	356	364	0.978022	8	359	352	364	0.967033	6.78e-95	279
Bps_GCA_002552715.1_ASM255271v1_AFS090208_noncom_00908	CT43_P851308	44.944	356	192	1	9	364	356	364	0.978022	8	359	352	364	0.967033	1.47e-105	306
Bps_GCA_002552715.1_ASM255271v1_AFS090208_noncom_01233	pXO1_16_IIb|Rock4-18	92.756	566	41	0	1	566	566	566	1	1	566	566	575	0.984348	0	1105
Bps_GCA_002552715.1_ASM255271v1_AFS090208_noncom_01253	CT43_P851308	45.028	362	194	2	1	362	362	362	1	1	357	357	364	0.980769	3.34e-106	308
Bps_GCA_002552715.1_ASM255271v1_AFS090208_noncom_01260	ori44_RepFR55|MC28	54.747	316	136	5	7	317	311	318	0.977987	1	314	314	321	0.978193	2.15e-114	325
Bps_GCA_002552715.1_ASM255271v1_AFS090208_noncom_02440	CT43_P851308	46.575	365	189	3	1	365	365	365	1	1	359	359	364	0.986264	7.22e-110	317
Bps_GCA_002552715.1_ASM255271v1_AFS090208_noncom_02706	CT43_P851308	48.011	352	179	2	6	354	349	356	0.980337	5	355	351	364	0.964286	1.01e-114	329
Bps_GCA_002552715.1_ASM255271v1_AFS090208_noncom_03288	RepB	83.416	404	66	1	1	404	404	404	1	6	408	403	414	0.97343	0	685
Bps_GCA_002552715.1_ASM255271v1_AFS090208_noncom_03295	Rep165	44.882	508	250	6	1	486	486	496	0.979839	1	500	500	526	0.95057	2.39e-164	467
Bps_GCA_002552715.1_ASM255271v1_AFS090208_noncom_04873	CT43_P851308	44.444	369	195	4	1	369	369	369	1	1	359	359	364	0.986264	5.58e-104	303
Bps_GCA_002552715.1_ASM255271v1_AFS090208_noncom_05014	RepFR12D-1|pFR12.5_12	68.372	215	66	1	1	215	215	215	1	1	213	213	216	0.986111	3.71e-104	291
Bps_GCA_002552715.1_ASM255271v1_AFS090208_noncom_05078	ori44_RepFR55|MC28	70.28	286	79	3	1	280	280	325	0.861538	1	286	286	321	0.890966	5.05e-149	414
Bps_GCA_002552715.1_ASM255271v1_AFS090208_noncom_05081	Rep466	85.685	482	68	1	1	482	482	484	0.995868	1	481	481	490	0.981633	0	823
Bps_GCA_002552715.1_ASM255271v1_AFS090208_noncom_05088	pXO1_16_IIb|Rock4-18	92.403	566	43	0	1	566	566	566	1	1	566	566	575	0.984348	0	1098
Bps_GCA_002552715.1_ASM255271v1_AFS090208_noncom_05252	RepFR12D|pE33L9	98.624	218	3	0	1	218	218	218	1	1	218	218	221	0.986425	3.71e-162	438
Bps_GCA_002552715.1_ASM255271v1_AFS090208_noncom_05261	RepFR12H|pCT9547	68.098	163	51	1	42	203	162	203	0.79803	1	163	163	165	0.987879	9.12e-86	243
Bps_GCA_002552715.1_ASM255271v1_AFS090208_noncom_05297	CT43_P851308	46.978	364	188	2	1	364	364	364	1	1	359	359	364	0.986264	2.31e-115	331
Bps_GCA_002553115.1_ASM255311v1_AFS095135_noncom_00239	Rep165	45.383	509	246	7	1	486	486	496	0.979839	1	500	500	526	0.95057	1.64e-165	470
Bps_GCA_002553115.1_ASM255311v1_AFS095135_noncom_00329	CT43_P851308	46.978	364	188	2	1	364	364	364	1	1	359	359	364	0.986264	2.31e-115	331
Bps_GCA_002553115.1_ASM255311v1_AFS095135_noncom_00874	RepFR12F|T13001	92	225	18	0	1	225	225	225	1	12	236	225	239	0.941423	2.16e-158	430
Bps_GCA_002553115.1_ASM255311v1_AFS095135_noncom_01341	CT43_P851308	46.849	365	188	3	1	365	365	365	1	1	359	359	364	0.986264	7.44e-111	320
Bps_GCA_002553115.1_ASM255311v1_AFS095135_noncom_04481	RepB	82.673	404	69	1	1	404	404	404	1	6	408	403	414	0.97343	0	680
Bps_GCA_002553115.1_ASM255311v1_AFS095135_noncom_04594	Rep466	85.27	482	70	1	1	482	482	484	0.995868	1	481	481	490	0.981633	0	817
Bps_GCA_002553115.1_ASM255311v1_AFS095135_noncom_04674	ori44_RepFR55|MC28	69.58	286	81	3	7	286	280	331	0.845921	1	286	286	321	0.890966	9.77e-150	416
Bps_GCA_002553115.1_ASM255311v1_AFS095135_noncom_05361	CT43_P851308	48.011	352	179	2	6	354	349	356	0.980337	5	355	351	364	0.964286	1.01e-114	329
Bps_GCA_002553115.1_ASM255311v1_AFS095135_noncom_05420	CT43_P851308	47.191	356	184	1	9	364	356	364	0.978022	8	359	352	364	0.967033	1.56e-108	314
Bps_GCA_002553115.1_ASM255311v1_AFS095135_noncom_05549	CT43_P851308	44.231	364	198	2	1	364	364	364	1	1	359	359	364	0.986264	8.43e-107	310
Bps_GCA_002553275.1_ASM255327v1_AFS092115_noncom_00024	CT43_P851308	46.703	364	189	2	1	364	364	364	1	1	359	359	364	0.986264	1.13e-114	330
Bps_GCA_002553275.1_ASM255327v1_AFS092115_noncom_00056	pBMYdx|emb|CAB88026.1|	91.979	187	14	1	1	187	187	187	1	1	186	186	189	0.984127	6.72e-128	349
Bps_GCA_002553275.1_ASM255327v1_AFS092115_noncom_00131	RepFR12F|T13001	93.333	225	15	0	1	225	225	225	1	12	236	225	239	0.941423	4.3e-161	437
Bps_GCA_002553275.1_ASM255327v1_AFS092115_noncom_00510	CT43_P851308	39.045	356	211	2	9	362	354	362	0.977901	8	359	352	364	0.967033	1.05e-85	256
Bps_GCA_002553275.1_ASM255327v1_AFS092115_noncom_01014	Rep_pMC95|MC28	62.424	330	117	2	1	330	330	342	0.964912	9	331	323	349	0.925501	1.39e-148	414
Bps_GCA_002553275.1_ASM255327v1_AFS092115_noncom_01108	CT43_P851308	46.197	355	187	1	9	363	355	364	0.975275	8	358	351	364	0.964286	1.67e-105	306
Bps_GCA_002553275.1_ASM255327v1_AFS092115_noncom_01224	CT43_P851308	44.444	369	195	4	1	369	369	369	1	1	359	359	364	0.986264	5.58e-104	303
Bps_GCA_002553275.1_ASM255327v1_AFS092115_noncom_02199	CT43_P851308	47.123	365	187	3	1	365	365	365	1	1	359	359	364	0.986264	1.56e-110	319
Bps_GCA_002553275.1_ASM255327v1_AFS092115_noncom_03535	pXO1_16_IIb|Rock4-18	92.933	566	40	0	1	566	566	566	1	1	566	566	575	0.984348	0	1108
Bps_GCA_002553275.1_ASM255327v1_AFS092115_noncom_03918	CT43_P851308	44.663	356	193	1	9	364	356	364	0.978022	8	359	352	364	0.967033	1.3e-104	304
Bps_GCA_002553275.1_ASM255327v1_AFS092115_noncom_04391	RepFR12A|Bc_Rock1-3	98.113	212	4	0	1	212	212	212	1	1	212	212	215	0.986047	2.73e-161	436
Bps_GCA_002553275.1_ASM255327v1_AFS092115_noncom_04405	pXO1_16_IIb|Rock4-18	91.873	566	46	0	1	566	566	566	1	1	566	566	575	0.984348	0	1090
Bps_GCA_002553275.1_ASM255327v1_AFS092115_noncom_04474	Rep466	85.685	482	68	1	1	482	482	484	0.995868	1	481	481	490	0.981633	0	824
Bps_GCA_002553275.1_ASM255327v1_AFS092115_noncom_04865	CT43_P851308	48.011	352	179	2	6	354	349	356	0.980337	5	355	351	364	0.964286	2.1e-114	328
Bps_GCA_002553275.1_ASM255327v1_AFS092115_noncom_05766	RepFR12H|pCT9547	68.098	163	51	1	42	203	162	203	0.79803	1	163	163	165	0.987879	9.12e-86	243
Bps_GCA_002554825.1_ASM255482v1_AFS018975_com_00136	CT43_P851308	47.802	364	185	2	1	364	364	364	1	1	359	359	364	0.986264	4.63e-115	330
Bps_GCA_002554825.1_ASM255482v1_AFS018975_com_00217	RepFR12G|IBL_200	61.735	196	73	1	1	196	196	196	1	1	194	194	197	0.984772	2.06e-81	232
Bps_GCA_002554825.1_ASM255482v1_AFS018975_com_00408	pXO1_16_IIb|Rock4-18	92.933	566	40	0	1	566	566	566	1	1	566	566	575	0.984348	0	1105
Bps_GCA_002554825.1_ASM255482v1_AFS018975_com_00895	RepFR12I|pCT6880	66.667	204	68	0	1	204	204	206	0.990291	1	204	204	207	0.985507	2.14e-97	273
Bps_GCA_002554825.1_ASM255482v1_AFS018975_com_01594	CT43_P851308	41.699	259	145	2	6	262	257	262	0.980916	105	359	255	364	0.700549	1.22e-65	200
Bps_GCA_002554825.1_ASM255482v1_AFS018975_com_01910	CT43_P851308	47.443	352	181	2	6	354	349	356	0.980337	5	355	351	364	0.964286	2.66e-112	323
Bps_GCA_002554825.1_ASM255482v1_AFS018975_com_02854	CT43_P851308	43.396	371	198	4	1	371	371	371	1	1	359	359	364	0.986264	5.42e-105	305
Bps_GCA_002554825.1_ASM255482v1_AFS018975_com_02869	CT43_P851308	46.703	364	189	2	1	364	364	364	1	1	359	359	364	0.986264	1.94e-115	332
Bps_GCA_002554825.1_ASM255482v1_AFS018975_com_04529	RepFR12F|T13001	93.333	225	15	0	1	225	225	225	1	12	236	225	239	0.941423	5.29e-162	439
Bps_GCA_002554825.1_ASM255482v1_AFS018975_com_05013	ori44_RepFR55|MC28	67.763	304	88	5	7	300	294	324	0.907407	1	304	304	321	0.94704	9.42e-150	416
Bps_GCA_002554825.1_ASM255482v1_AFS018975_com_05302	RepA	47.444	489	240	5	1	474	474	491	0.965377	1	487	487	520	0.936538	1.11e-163	465
Bps_GCA_002554885.1_ASM255488v1_AFS018958_noncom_00027	RepB	82.673	404	69	1	1	404	404	404	1	6	408	403	414	0.97343	0	680
Bps_GCA_002554885.1_ASM255488v1_AFS018958_noncom_01436	CT43_P851308	46.849	365	188	3	1	365	365	365	1	1	359	359	364	0.986264	8.21e-111	320
Bps_GCA_002554885.1_ASM255488v1_AFS018958_noncom_02183	CT43_P851308	46.978	364	188	2	1	364	364	364	1	1	359	359	364	0.986264	2.31e-115	331
Bps_GCA_002554885.1_ASM255488v1_AFS018958_noncom_02203	Rep14-2	88.725	204	23	0	1	204	204	204	1	1	204	204	207	0.985507	3.81e-134	366
Bps_GCA_002554885.1_ASM255488v1_AFS018958_noncom_02576	Rep165	45.383	509	246	7	33	518	486	528	0.920455	1	500	500	526	0.95057	1.63e-164	469
Bps_GCA_002554885.1_ASM255488v1_AFS018958_noncom_03156	CT43_P851308	48.011	352	179	2	6	354	349	356	0.980337	5	355	351	364	0.964286	1.01e-114	329
Bps_GCA_002554885.1_ASM255488v1_AFS018958_noncom_03589	CT43_P851308	47.191	356	184	1	9	364	356	364	0.978022	8	359	352	364	0.967033	1.56e-108	314
Bps_GCA_002554885.1_ASM255488v1_AFS018958_noncom_03782	RepFR12F|T13001	92	225	18	0	1	225	225	225	1	12	236	225	239	0.941423	2.16e-158	430
Bps_GCA_002554885.1_ASM255488v1_AFS018958_noncom_04726	Rep466	85.27	482	70	1	1	482	482	484	0.995868	1	481	481	490	0.981633	0	817
Bps_GCA_002554885.1_ASM255488v1_AFS018958_noncom_04902	RepFR12D-1|pFR12.5_12	68.372	215	66	1	1	215	215	215	1	1	213	213	216	0.986111	3.71e-104	291
Bps_GCA_002554885.1_ASM255488v1_AFS018958_noncom_05246	pXO1_16_IIb|Rock4-18	92.933	566	40	0	1	566	566	566	1	1	566	566	575	0.984348	0	1104
Bps_GCA_002554885.1_ASM255488v1_AFS018958_noncom_05277	CT43_P851308	48.901	364	181	2	1	364	364	364	1	1	359	359	364	0.986264	3.84e-118	338
Bps_GCA_002555005.1_ASM255500v1_AFS017092_noncom_00094	CT43_P851308	46.067	356	188	1	9	364	356	364	0.978022	8	359	352	364	0.967033	6.9e-116	333
Bps_GCA_002555005.1_ASM255500v1_AFS017092_noncom_00201	RepFR12A|Bc_Rock1-3	96.226	212	8	0	1	212	212	212	1	1	212	212	215	0.986047	5.18e-158	427
Bps_GCA_002555005.1_ASM255500v1_AFS017092_noncom_00377	CT43_P851308	46.703	364	189	2	1	364	364	364	1	1	359	359	364	0.986264	1.94e-115	332
Bps_GCA_002555005.1_ASM255500v1_AFS017092_noncom_00672	CT43_P851308	47.802	364	185	2	1	364	364	364	1	1	359	359	364	0.986264	4.63e-115	330
Bps_GCA_002555005.1_ASM255500v1_AFS017092_noncom_00729	CT43_P851308	47.443	352	181	2	6	354	349	356	0.980337	5	355	351	364	0.964286	2.66e-112	323
Bps_GCA_002555005.1_ASM255500v1_AFS017092_noncom_01472	RepFR12G|IBL_200	61.735	196	73	1	1	196	196	196	1	1	194	194	197	0.984772	2.06e-81	232
Bps_GCA_002555005.1_ASM255500v1_AFS017092_noncom_01474	RepFR12G|IBL_200	59.184	196	78	1	1	196	196	196	1	1	194	194	197	0.984772	4e-82	234
Bps_GCA_002555005.1_ASM255500v1_AFS017092_noncom_01482	RepFR12G|IBL_200	93.299	194	13	0	1	194	194	194	1	1	194	194	197	0.984772	2.67e-136	371
Bps_GCA_002555005.1_ASM255500v1_AFS017092_noncom_02136	pXO1_16_IIb|Rock4-18	92.226	566	44	0	1	566	566	566	1	1	566	566	575	0.984348	0	1100
Bps_GCA_002555005.1_ASM255500v1_AFS017092_noncom_02179	RepFR12I|pCT6880	63.682	201	72	1	6	206	201	206	0.975728	5	204	200	207	0.966184	8.11e-93	262
Bps_GCA_002555005.1_ASM255500v1_AFS017092_noncom_02260	RepFR12B|BDRD-ST196	83.796	216	35	0	1	216	216	216	1	1	216	216	219	0.986301	5.56e-143	390
Bps_GCA_002555005.1_ASM255500v1_AFS017092_noncom_03549	RepA	47.444	489	240	5	1	474	474	491	0.965377	1	487	487	520	0.936538	1.11e-163	465
Bps_GCA_002555005.1_ASM255500v1_AFS017092_noncom_04007	CT43_P851308	43.396	371	198	4	1	371	371	371	1	1	359	359	364	0.986264	5.42e-105	305
Bps_GCA_002555005.1_ASM255500v1_AFS017092_noncom_04784	CT43_P851308	45.787	356	189	1	9	364	356	364	0.978022	8	359	352	364	0.967033	1.73e-106	309
Bps_GCA_002555005.1_ASM255500v1_AFS017092_noncom_04871	pBMY1|rep	87.805	164	20	0	1	164	164	164	1	4	167	164	171	0.959064	1.59e-95	266
Bps_GCA_002555005.1_ASM255500v1_AFS017092_noncom_05171	RepFR12F|T13001	93.333	225	15	0	1	225	225	225	1	12	236	225	239	0.941423	5.29e-162	439
Bps_GCA_002555145.1_ASM255514v1_AFS013396_noncom_00140	Rep466	85.685	482	68	1	1	482	482	484	0.995868	1	481	481	490	0.981633	0	824
Bps_GCA_002555145.1_ASM255514v1_AFS013396_noncom_00340	CT43_P851308	46.703	364	189	2	1	364	364	364	1	1	359	359	364	0.986264	1.13e-114	330
Bps_GCA_002555145.1_ASM255514v1_AFS013396_noncom_00709	CT43_P851308	47.123	365	187	3	1	365	365	365	1	1	359	359	364	0.986264	1.56e-110	319
Bps_GCA_002555145.1_ASM255514v1_AFS013396_noncom_02535	CT43_P851308	48.011	352	179	2	6	354	349	356	0.980337	5	355	351	364	0.964286	2.1e-114	328
Bps_GCA_002555145.1_ASM255514v1_AFS013396_noncom_02676	CT43_P851308	44.444	369	195	4	1	369	369	369	1	1	359	359	364	0.986264	5.58e-104	303
Bps_GCA_002555145.1_ASM255514v1_AFS013396_noncom_03000	CT43_P851308	46.197	355	187	1	9	363	355	364	0.975275	8	358	351	364	0.964286	1.67e-105	306
Bps_GCA_002555145.1_ASM255514v1_AFS013396_noncom_04227	RepFR12A|Bc_Rock1-3	98.113	212	4	0	1	212	212	212	1	1	212	212	215	0.986047	2.73e-161	436
Bps_GCA_002555145.1_ASM255514v1_AFS013396_noncom_04610	CT43_P851308	39.045	356	211	2	9	362	354	362	0.977901	8	359	352	364	0.967033	1.05e-85	256
Bps_GCA_002555145.1_ASM255514v1_AFS013396_noncom_04712	RepFR12F|T13001	93.333	225	15	0	1	225	225	225	1	12	236	225	239	0.941423	4.3e-161	437
Bps_GCA_002555145.1_ASM255514v1_AFS013396_noncom_04819	CT43_P851308	44.663	356	193	1	9	364	356	364	0.978022	8	359	352	364	0.967033	1.3e-104	304
Bps_GCA_002555145.1_ASM255514v1_AFS013396_noncom_04871	pBMYdx|emb|CAB88026.1|	91.979	187	14	1	1	187	187	187	1	1	186	186	189	0.984127	6.72e-128	349
Bps_GCA_002555145.1_ASM255514v1_AFS013396_noncom_04980	RepFR12H|pCT9547	68.098	163	51	1	42	203	162	203	0.79803	1	163	163	165	0.987879	9.12e-86	243
Bps_GCA_002555145.1_ASM255514v1_AFS013396_noncom_05033	pXO1_16_IIb|Rock4-18	92.933	566	40	0	1	566	566	566	1	1	566	566	575	0.984348	0	1108
Bps_GCA_002555145.1_ASM255514v1_AFS013396_noncom_05314	pXO1_16_IIb|Rock4-18	91.873	566	46	0	1	566	566	566	1	1	566	566	575	0.984348	0	1090
Bps_GCA_002555245.1_ASM255524v1_AFS011189_noncom_00726	CT43_P851308	39.045	356	211	2	9	362	354	362	0.977901	8	359	352	364	0.967033	1.05e-85	256
Bps_GCA_002555245.1_ASM255524v1_AFS011189_noncom_00952	CT43_P851308	46.089	358	189	1	6	363	358	364	0.983516	5	358	354	364	0.972527	2.1e-106	308
Bps_GCA_002555245.1_ASM255524v1_AFS011189_noncom_00980	CT43_P851308	47.253	364	187	2	1	364	364	364	1	1	359	359	364	0.986264	5.8e-116	333
Bps_GCA_002555245.1_ASM255524v1_AFS011189_noncom_01300	ori44_RepFR55|MC28	69.58	286	81	3	7	286	280	331	0.845921	1	286	286	321	0.890966	2.29e-149	415
Bps_GCA_002555245.1_ASM255524v1_AFS011189_noncom_01385	RepFR12G|IBL_200	56.995	193	83	0	1	193	193	194	0.994845	1	193	193	197	0.979695	2.43e-81	232
Bps_GCA_002555245.1_ASM255524v1_AFS011189_noncom_02650	pXO1_16_IIb|Rock4-18	92.049	566	45	0	1	566	566	566	1	1	566	566	575	0.984348	0	1095
Bps_GCA_002555245.1_ASM255524v1_AFS011189_noncom_02655	Rep466	85.685	482	68	1	1	482	482	484	0.995868	1	481	481	490	0.981633	0	823
Bps_GCA_002555245.1_ASM255524v1_AFS011189_noncom_02967	RepFR12B|BDRD-ST196	83.796	216	35	0	1	216	216	216	1	1	216	216	219	0.986301	5.56e-143	390
Bps_GCA_002555245.1_ASM255524v1_AFS011189_noncom_03045	CT43_P851308	46.575	365	189	3	1	365	365	365	1	1	359	359	364	0.986264	3.69e-109	315
Bps_GCA_002555245.1_ASM255524v1_AFS011189_noncom_03581	CT43_P851308	44.231	364	198	2	1	364	364	364	1	1	359	359	364	0.986264	8.43e-107	310
Bps_GCA_002555245.1_ASM255524v1_AFS011189_noncom_04096	CT43_P851308	46.518	359	188	1	6	364	359	364	0.986264	5	359	355	364	0.975275	2.58e-107	311
Bps_GCA_002555245.1_ASM255524v1_AFS011189_noncom_05430	pXO1_16_IIb|Rock4-18	92.756	566	41	0	1	566	566	566	1	1	566	566	575	0.984348	0	1105
Bps_GCA_002555245.1_ASM255524v1_AFS011189_noncom_05448	Rep14-2	88.725	204	23	0	1	204	204	204	1	1	204	204	207	0.985507	3.81e-134	366
Bps_GCA_002555245.1_ASM255524v1_AFS011189_noncom_05516	RepFR12D|pE33L9	98.624	218	3	0	1	218	218	218	1	1	218	218	221	0.986425	3.71e-162	438
Bps_GCA_002555245.1_ASM255524v1_AFS011189_noncom_05726	CT43_P851308	48.011	352	179	2	6	354	349	356	0.980337	5	355	351	364	0.964286	2.1e-114	328
Bps_GCA_002555275.1_ASM255527v1_AFS012367_noncom_00040	Rep165	45.383	509	246	7	1	486	486	496	0.979839	1	500	500	526	0.95057	7.1e-166	471
Bps_GCA_002555275.1_ASM255527v1_AFS012367_noncom_00296	RepFR12D-1|pFR12.5_12	68.372	215	66	1	1	215	215	215	1	1	213	213	216	0.986111	3.71e-104	291
Bps_GCA_002555275.1_ASM255527v1_AFS012367_noncom_00978	CT43_P851308	47.443	352	181	2	6	354	349	356	0.980337	5	355	351	364	0.964286	2.81e-112	323
Bps_GCA_002555275.1_ASM255527v1_AFS012367_noncom_02736	RepFR12F|T13001	92	225	18	0	1	225	225	225	1	12	236	225	239	0.941423	9.48e-159	431
Bps_GCA_002555275.1_ASM255527v1_AFS012367_noncom_03716	CT43_P851308	46.067	356	188	1	9	364	356	364	0.978022	8	359	352	364	0.967033	1.21e-109	317
Bps_GCA_002555275.1_ASM255527v1_AFS012367_noncom_03953	RepFR12H|pCT9547	68.712	163	50	1	42	203	162	203	0.79803	1	163	163	165	0.987879	4.63e-86	243
Bps_GCA_002555275.1_ASM255527v1_AFS012367_noncom_04341	pXO1_16_IIb|Rock4-18	92.58	566	42	0	1	566	566	566	1	1	566	566	575	0.984348	0	1100
Bps_GCA_002555275.1_ASM255527v1_AFS012367_noncom_04459	CT43_P851308	45.528	369	191	4	1	369	369	369	1	1	359	359	364	0.986264	1.99e-106	309
Bps_GCA_002555275.1_ASM255527v1_AFS012367_noncom_04613	CT43_P851308	46.067	356	188	1	9	364	356	364	0.978022	8	359	352	364	0.967033	4.05e-116	333
Bps_GCA_002555275.1_ASM255527v1_AFS012367_noncom_04750	CT43_P851308	46.197	355	187	1	9	363	355	364	0.975275	8	358	351	364	0.964286	6.64e-106	307
Bps_GCA_002555275.1_ASM255527v1_AFS012367_noncom_05112	CT43_P851308	43.258	356	198	1	9	364	356	364	0.978022	8	359	352	364	0.967033	6.78e-95	279
Bps_GCA_002555275.1_ASM255527v1_AFS012367_noncom_05327	RepB	82.921	404	68	1	1	404	404	404	1	6	408	403	414	0.97343	0	683
Bps_GCA_002555415.1_ASM255541v1_AFS018356_noncom_00420	CT43_P851308	48.011	352	179	2	6	354	349	356	0.980337	5	355	351	364	0.964286	2.1e-114	328
Bps_GCA_002555415.1_ASM255541v1_AFS018356_noncom_00927	Rep14-2	55.556	207	89	2	1	207	207	207	1	1	204	204	207	0.985507	9.09e-76	219
Bps_GCA_002555415.1_ASM255541v1_AFS018356_noncom_01562	RepFR12H|pCT9547	68.098	163	51	1	42	203	162	203	0.79803	1	163	163	165	0.987879	9.12e-86	243
Bps_GCA_002555415.1_ASM255541v1_AFS018356_noncom_01711	CT43_P851308	39.607	356	209	2	9	362	354	362	0.977901	8	359	352	364	0.967033	1.54e-86	258
Bps_GCA_002555415.1_ASM255541v1_AFS018356_noncom_03013	Rep165	44.882	508	250	6	1	486	486	496	0.979839	1	500	500	526	0.95057	2.39e-164	467
Bps_GCA_002555415.1_ASM255541v1_AFS018356_noncom_03489	CT43_P851308	44.444	369	195	4	1	369	369	369	1	1	359	359	364	0.986264	5.58e-104	303
Bps_GCA_002555415.1_ASM255541v1_AFS018356_noncom_03628	RepB	82.673	404	69	1	1	404	404	404	1	6	408	403	414	0.97343	0	681
Bps_GCA_002555415.1_ASM255541v1_AFS018356_noncom_04311	ori44_RepFR55|MC28	69.231	286	82	3	7	286	280	331	0.845921	1	286	286	321	0.890966	1.94e-148	412
Bps_GCA_002555415.1_ASM255541v1_AFS018356_noncom_04539	CT43_P851308	46.978	364	188	2	1	364	364	364	1	1	359	359	364	0.986264	2.31e-115	331
Bps_GCA_002555415.1_ASM255541v1_AFS018356_noncom_04592	RepFR12A|Bc_Rock1-3	98.113	212	4	0	1	212	212	212	1	1	212	212	215	0.986047	2.73e-161	436
Bps_GCA_002555415.1_ASM255541v1_AFS018356_noncom_04665	pXO1_16_IIb|Rock4-18	92.933	566	40	0	1	566	566	566	1	1	566	566	575	0.984348	0	1108
Bps_GCA_002555415.1_ASM255541v1_AFS018356_noncom_04764	CT43_P851308	41.292	356	203	2	9	362	354	362	0.977901	8	359	352	364	0.967033	7.14e-95	279
Bps_GCA_002555415.1_ASM255541v1_AFS018356_noncom_04771	CT43_P851308	45.225	356	191	1	9	364	356	364	0.978022	8	359	352	364	0.967033	1.27e-108	314
Bps_GCA_002555415.1_ASM255541v1_AFS018356_noncom_04787	pXO1_16_IIb|Rock4-18	92.756	566	41	0	1	566	566	566	1	1	566	566	575	0.984348	0	1100
Bps_GCA_002555415.1_ASM255541v1_AFS018356_noncom_04794	Rep466	85.892	482	67	1	1	482	482	484	0.995868	1	481	481	490	0.981633	0	825
Bps_GCA_002555415.1_ASM255541v1_AFS018356_noncom_05281	CT43_P851308	46.575	365	189	3	1	365	365	365	1	1	359	359	364	0.986264	7.22e-110	317
Bps_GCA_002555615.1_ASM255561v1_AFS009709_com_00038	CT43_P851308	44.142	367	197	3	1	367	367	367	1	1	359	359	364	0.986264	5.5e-106	308
Bps_GCA_002555615.1_ASM255561v1_AFS009709_com_00540	ori44_RepFR55|MC28	68.041	291	84	4	7	288	282	323	0.873065	1	291	291	321	0.906542	7.35e-144	400
Bps_GCA_002555615.1_ASM255561v1_AFS009709_com_00546	CT43_P851308	39.722	360	212	2	1	360	360	368	0.978261	1	355	355	364	0.975275	2.48e-81	244
Bps_GCA_002555615.1_ASM255561v1_AFS009709_com_01383	CT43_P851308	45.528	369	191	4	1	369	369	369	1	1	359	359	364	0.986264	1.99e-106	309
Bps_GCA_002555615.1_ASM255561v1_AFS009709_com_02821	CT43_P851308	46.067	356	188	1	9	364	356	364	0.978022	8	359	352	364	0.967033	4.05e-116	333
Bps_GCA_002555615.1_ASM255561v1_AFS009709_com_03028	CT43_P851308	47.727	352	180	2	6	354	349	356	0.980337	5	355	351	364	0.964286	4.42e-113	325
Bps_GCA_002555615.1_ASM255561v1_AFS009709_com_03707	CT43_P851308	39.326	356	210	2	9	362	354	362	0.977901	8	359	352	364	0.967033	1.1e-85	255
Bps_GCA_002555615.1_ASM255561v1_AFS009709_com_04457	RepFR12G|IBL_200	61.735	196	73	1	1	196	196	196	1	1	194	194	197	0.984772	2.06e-81	232
Bps_GCA_002555615.1_ASM255561v1_AFS009709_com_04470	Rep14-2	87.255	204	26	0	1	204	204	204	1	1	204	204	207	0.985507	4.91e-132	361
Bps_GCA_002555615.1_ASM255561v1_AFS009709_com_04597	CT43_P851308	45.506	356	190	1	9	364	356	364	0.978022	8	359	352	364	0.967033	1.6e-106	309
Bps_GCA_002555615.1_ASM255561v1_AFS009709_com_04779	RepFR12C|pE33L8	93.636	220	14	0	1	220	220	220	1	1	220	220	223	0.986547	7.05e-157	425
Bps_GCA_002555615.1_ASM255561v1_AFS009709_com_04896	CT43_P851308	41.304	368	207	3	1	368	368	368	1	1	359	359	364	0.986264	5.05e-96	282
Bps_GCA_002555615.1_ASM255561v1_AFS009709_com_05549	RepB	83.168	404	67	1	1	404	404	404	1	6	408	403	414	0.97343	0	684
Bps_GCA_002555615.1_ASM255561v1_AFS009709_com_05580	Rep165	45.383	509	246	7	1	486	486	496	0.979839	1	500	500	526	0.95057	7.1e-166	471
Bps_GCA_002555615.1_ASM255561v1_AFS009709_com_05744	RepFR12H|pCT9547	68.712	163	50	1	42	203	162	203	0.79803	1	163	163	165	0.987879	4.63e-86	243
Bps_GCA_002555685.1_ASM255568v1_AFS009013_noncom_00042	CT43_P851308	46.978	364	188	2	1	364	364	364	1	1	359	359	364	0.986264	2.31e-115	331
Bps_GCA_002555685.1_ASM255568v1_AFS009013_noncom_01941	CT43_P851308	48.011	352	179	2	6	354	349	356	0.980337	5	355	351	364	0.964286	2.1e-114	328
Bps_GCA_002555685.1_ASM255568v1_AFS009013_noncom_03084	CT43_P851308	46.575	365	189	3	1	365	365	365	1	1	359	359	364	0.986264	7.22e-110	317
Bps_GCA_002555685.1_ASM255568v1_AFS009013_noncom_03636	RepFR12A|Bc_Rock1-3	98.113	212	4	0	1	212	212	212	1	1	212	212	215	0.986047	2.73e-161	436
Bps_GCA_002555685.1_ASM255568v1_AFS009013_noncom_03834	CT43_P851308	44.444	369	195	4	1	369	369	369	1	1	359	359	364	0.986264	5.58e-104	303
Bps_GCA_002555685.1_ASM255568v1_AFS009013_noncom_04151	Rep165	44.882	508	250	6	1	486	486	496	0.979839	1	500	500	526	0.95057	2.39e-164	467
Bps_GCA_002555685.1_ASM255568v1_AFS009013_noncom_04539	Rep14-2	55.556	207	89	2	1	207	207	207	1	1	204	204	207	0.985507	9.09e-76	219
Bps_GCA_002555685.1_ASM255568v1_AFS009013_noncom_04573	RepFR12H|pCT9547	68.098	163	51	1	42	203	162	203	0.79803	1	163	163	165	0.987879	9.12e-86	243
Bps_GCA_002555685.1_ASM255568v1_AFS009013_noncom_04785	RepB	82.673	404	69	1	1	404	404	404	1	6	408	403	414	0.97343	0	681
Bps_GCA_002555685.1_ASM255568v1_AFS009013_noncom_04790	ori44_RepFR55|MC28	69.231	286	82	3	7	286	280	331	0.845921	1	286	286	321	0.890966	1.94e-148	412
Bps_GCA_002555685.1_ASM255568v1_AFS009013_noncom_04843	pXO1_16_IIb|Rock4-18	92.933	566	40	0	1	566	566	566	1	1	566	566	575	0.984348	0	1108
Bps_GCA_002555685.1_ASM255568v1_AFS009013_noncom_05051	CT43_P851308	39.607	356	209	2	9	362	354	362	0.977901	8	359	352	364	0.967033	1.54e-86	258
Bps_GCA_002555685.1_ASM255568v1_AFS009013_noncom_05206	Rep466	85.892	482	67	1	1	482	482	484	0.995868	1	481	481	490	0.981633	0	825
Bps_GCA_002555685.1_ASM255568v1_AFS009013_noncom_05213	pXO1_16_IIb|Rock4-18	92.756	566	41	0	1	566	566	566	1	1	566	566	575	0.984348	0	1100
Bps_GCA_002555685.1_ASM255568v1_AFS009013_noncom_05296	CT43_P851308	41.292	356	203	2	9	362	354	362	0.977901	8	359	352	364	0.967033	7.14e-95	279
Bps_GCA_002555685.1_ASM255568v1_AFS009013_noncom_05303	CT43_P851308	45.225	356	191	1	9	364	356	364	0.978022	8	359	352	364	0.967033	1.27e-108	314
Bps_GCA_002555725.1_ASM255572v1_AFS008599_com_00256	CT43_P851308	39.045	356	211	2	9	362	354	362	0.977901	8	359	352	364	0.967033	1.05e-85	256
Bps_GCA_002555725.1_ASM255572v1_AFS008599_com_00298	Rep14-2	88.725	204	23	0	1	204	204	204	1	1	204	204	207	0.985507	3.81e-134	366
Bps_GCA_002555725.1_ASM255572v1_AFS008599_com_00616	ori44_RepFR55|MC28	67.354	291	86	4	7	288	282	323	0.873065	1	291	291	321	0.906542	4.07e-142	396
Bps_GCA_002555725.1_ASM255572v1_AFS008599_com_00622	CT43_P851308	39.722	360	212	2	1	360	360	368	0.978261	1	355	355	364	0.975275	1.54e-81	245
Bps_GCA_002555725.1_ASM255572v1_AFS008599_com_00652	pXO1_16_IIb|Rock4-18	92.67	382	28	0	1	382	382	382	1	185	566	382	575	0.664348	0	740
Bps_GCA_002555725.1_ASM255572v1_AFS008599_com_00653	pXO1_16_IIb|Rock4-18	91.623	382	32	0	1	382	382	382	1	185	566	382	575	0.664348	0	734
Bps_GCA_002555725.1_ASM255572v1_AFS008599_com_00953	ori44_RepFR55|MC28	55.063	316	135	5	7	317	311	318	0.977987	1	314	314	321	0.978193	1.91e-115	328
Bps_GCA_002555725.1_ASM255572v1_AFS008599_com_00959	CT43_P851308	44.475	362	196	2	1	362	362	362	1	1	357	357	364	0.980769	1.54e-105	306
Bps_GCA_002555725.1_ASM255572v1_AFS008599_com_01065	CT43_P851308	46.703	364	189	2	1	364	364	364	1	1	359	359	364	0.986264	1.13e-114	330
Bps_GCA_002555725.1_ASM255572v1_AFS008599_com_01408	CT43_P851308	46.301	365	190	3	1	365	365	427	0.854801	1	359	359	364	0.986264	2.64e-107	313
Bps_GCA_002555725.1_ASM255572v1_AFS008599_com_01699	RepFR12D-1|pFR12.5_12	68.372	215	66	1	1	215	215	215	1	1	213	213	216	0.986111	3.71e-104	291
Bps_GCA_002555725.1_ASM255572v1_AFS008599_com_02764	CT43_P851308	44.231	364	198	2	1	364	364	364	1	1	359	359	364	0.986264	8.43e-107	310
Bps_GCA_002555725.1_ASM255572v1_AFS008599_com_02943	RepFR12A|Bc_Rock1-3	98.113	212	4	0	1	212	212	212	1	1	212	212	215	0.986047	2.73e-161	436
Bps_GCA_002555725.1_ASM255572v1_AFS008599_com_03245	RepFR12F|T13001	92.889	225	16	0	1	225	225	225	1	12	236	225	239	0.941423	1.95e-160	435
Bps_GCA_002555725.1_ASM255572v1_AFS008599_com_03681	CT43_P851308	44.444	369	195	4	1	369	369	369	1	1	359	359	364	0.986264	5.58e-104	303
Bps_GCA_002555725.1_ASM255572v1_AFS008599_com_05193	CT43_P851308	44.663	356	193	1	9	364	356	364	0.978022	8	359	352	364	0.967033	1.3e-104	304
Bps_GCA_002555725.1_ASM255572v1_AFS008599_com_05329	CT43_P851308	48.011	352	179	2	6	354	349	356	0.980337	5	355	351	364	0.964286	2.1e-114	328
Bps_GCA_002555725.1_ASM255572v1_AFS008599_com_05384	Rep466	85.477	482	69	1	1	482	482	484	0.995868	1	481	481	490	0.981633	0	822
Bps_GCA_002555725.1_ASM255572v1_AFS008599_com_05387	ori44_RepFR55|MC28	70.629	286	78	3	1	280	280	325	0.861538	1	286	286	321	0.890966	6.63e-151	418
Bps_GCA_002555725.1_ASM255572v1_AFS008599_com_05407	pXO1_16_IIb|Rock4-18	91.873	566	46	0	1	566	566	566	1	1	566	566	575	0.984348	0	1090
Bps_GCA_002555785.1_ASM255578v1_AFS008320_noncom_00138	RepFR12D-1|pFR12.5_12	68.372	215	66	1	1	215	215	215	1	1	213	213	216	0.986111	3.71e-104	291
Bps_GCA_002555785.1_ASM255578v1_AFS008320_noncom_00516	Rep165	45.383	509	246	7	1	486	486	496	0.979839	1	500	500	526	0.95057	7.1e-166	471
Bps_GCA_002555785.1_ASM255578v1_AFS008320_noncom_01212	CT43_P851308	46.067	356	188	1	9	364	356	364	0.978022	8	359	352	364	0.967033	1.21e-109	317
Bps_GCA_002555785.1_ASM255578v1_AFS008320_noncom_02333	RepB	82.921	404	68	1	1	404	404	404	1	6	408	403	414	0.97343	0	683
Bps_GCA_002555785.1_ASM255578v1_AFS008320_noncom_02600	CT43_P851308	46.197	355	187	1	9	363	355	364	0.975275	8	358	351	364	0.964286	6.64e-106	307
Bps_GCA_002555785.1_ASM255578v1_AFS008320_noncom_02648	CT43_P851308	43.258	356	198	1	9	364	356	364	0.978022	8	359	352	364	0.967033	6.78e-95	279
Bps_GCA_002555785.1_ASM255578v1_AFS008320_noncom_02663	RepFR12H|pCT9547	68.712	163	50	1	42	203	162	203	0.79803	1	163	163	165	0.987879	4.63e-86	243
Bps_GCA_002555785.1_ASM255578v1_AFS008320_noncom_03124	CT43_P851308	45.528	369	191	4	1	369	369	369	1	1	359	359	364	0.986264	1.99e-106	309
Bps_GCA_002555785.1_ASM255578v1_AFS008320_noncom_04669	CT43_P851308	46.067	356	188	1	9	364	356	364	0.978022	8	359	352	364	0.967033	4.05e-116	333
Bps_GCA_002555785.1_ASM255578v1_AFS008320_noncom_05198	CT43_P851308	47.443	352	181	2	6	354	349	356	0.980337	5	355	351	364	0.964286	2.81e-112	323
Bps_GCA_002555785.1_ASM255578v1_AFS008320_noncom_05300	pXO1_16_IIb|Rock4-18	92.58	566	42	0	1	566	566	566	1	1	566	566	575	0.984348	0	1100
Bps_GCA_002555785.1_ASM255578v1_AFS008320_noncom_05318	RepFR12F|T13001	92	225	18	0	1	225	225	225	1	12	236	225	239	0.941423	9.48e-159	431
Bps_GCA_002556205.1_ASM255620v1_AFS000475_com_00084	CT43_P851308	46.067	356	188	1	9	364	356	364	0.978022	8	359	352	364	0.967033	1.21e-109	317
Bps_GCA_002556205.1_ASM255620v1_AFS000475_com_00299	pXO1_16_IIb|Rock4-18	92.58	566	42	0	1	566	566	566	1	1	566	566	575	0.984348	0	1100
Bps_GCA_002556205.1_ASM255620v1_AFS000475_com_00933	CT43_P851308	48.011	352	179	2	6	354	349	356	0.980337	5	355	351	364	0.964286	2.5e-114	328
Bps_GCA_002556205.1_ASM255620v1_AFS000475_com_01145	CT43_P851308	39.326	356	210	2	9	362	354	362	0.977901	8	359	352	364	0.967033	1.1e-85	255
Bps_GCA_002556205.1_ASM255620v1_AFS000475_com_01526	CT43_P851308	45.528	369	191	4	1	369	369	369	1	1	359	359	364	0.986264	1.07e-106	310
Bps_GCA_002556205.1_ASM255620v1_AFS000475_com_01742	CT43_P851308	43.82	356	196	1	9	364	356	364	0.978022	8	359	352	364	0.967033	7.56e-102	297
Bps_GCA_002556205.1_ASM255620v1_AFS000475_com_02027	RepB	83.168	404	67	1	1	404	404	404	1	6	408	403	414	0.97343	0	684
Bps_GCA_002556205.1_ASM255620v1_AFS000475_com_02479	CT43_P851308	46.067	356	188	1	9	364	356	364	0.978022	8	359	352	364	0.967033	4.05e-116	333
Bps_GCA_002556205.1_ASM255620v1_AFS000475_com_02742	RepFR12H|pCT9547	68.712	163	50	1	42	203	162	203	0.79803	1	163	163	165	0.987879	4.63e-86	243
Bps_GCA_002556205.1_ASM255620v1_AFS000475_com_03202	RepFR12C|pE33L8	93.636	220	14	0	1	220	220	220	1	1	220	220	223	0.986547	7.05e-157	425
Bps_GCA_002556205.1_ASM255620v1_AFS000475_com_04835	Rep165	45.383	509	246	7	1	486	486	496	0.979839	1	500	500	526	0.95057	7.1e-166	471
Bps_GCA_002556205.1_ASM255620v1_AFS000475_com_05344	CT43_P851308	44.142	367	197	3	1	367	367	367	1	1	359	359	364	0.986264	5.5e-106	308
Bps_GCA_002556235.1_ASM255623v1_AFS000230_noncom_00358	CT43_P851308	46.978	364	188	2	1	364	364	364	1	1	359	359	364	0.986264	2.31e-115	331
Bps_GCA_002556235.1_ASM255623v1_AFS000230_noncom_00613	CT43_P851308	39.607	356	209	2	9	362	354	362	0.977901	8	359	352	364	0.967033	3.43e-86	257
Bps_GCA_002556235.1_ASM255623v1_AFS000230_noncom_01149	RepFR12F|T13001	92	225	18	0	1	225	225	225	1	12	236	225	239	0.941423	2.16e-158	430
Bps_GCA_002556235.1_ASM255623v1_AFS000230_noncom_01256	CT43_P851308	47.191	356	184	1	9	364	356	364	0.978022	8	359	352	364	0.967033	1.56e-108	314
Bps_GCA_002556235.1_ASM255623v1_AFS000230_noncom_01612	CT43_P851308	54.545	352	153	3	13	358	346	358	0.96648	9	359	351	364	0.964286	2.3e-137	387
Bps_GCA_002556235.1_ASM255623v1_AFS000230_noncom_01633	ORF156	55.579	466	195	3	1	454	454	488	0.930328	1	466	466	492	0.947154	3.92e-180	506
Bps_GCA_002556235.1_ASM255623v1_AFS000230_noncom_02346	pXO1_16_IIb|Rock4-18	92.933	566	40	0	1	566	566	566	1	1	566	566	575	0.984348	0	1104
Bps_GCA_002556235.1_ASM255623v1_AFS000230_noncom_02353	Rep466	85.27	482	70	1	1	482	482	484	0.995868	1	481	481	490	0.981633	0	817
Bps_GCA_002556235.1_ASM255623v1_AFS000230_noncom_04310	CT43_P851308	46.849	365	188	3	1	365	365	365	1	1	359	359	364	0.986264	8.21e-111	320
Bps_GCA_002556235.1_ASM255623v1_AFS000230_noncom_04995	Rep14-2	88.725	204	23	0	1	204	204	204	1	1	204	204	207	0.985507	3.81e-134	366
Bps_GCA_002556235.1_ASM255623v1_AFS000230_noncom_05039	CT43_P851308	48.011	352	179	2	6	354	349	356	0.980337	5	355	351	364	0.964286	1.01e-114	329
Bps_GCA_002556235.1_ASM255623v1_AFS000230_noncom_05168	RepFR12G|IBL_200	61.735	196	73	1	1	196	196	196	1	1	194	194	197	0.984772	2.06e-81	232
Bps_GCA_002556235.1_ASM255623v1_AFS000230_noncom_05313	RepFR12D-1|pFR12.5_12	68.372	215	66	1	1	215	215	215	1	1	213	213	216	0.986111	3.71e-104	291
Bps_GCA_002556235.1_ASM255623v1_AFS000230_noncom_05615	RepB	82.673	404	69	1	1	404	404	404	1	6	408	403	414	0.97343	0	680
Bps_GCA_002556235.1_ASM255623v1_AFS000230_noncom_05655	pBMY1|rep	44.167	120	66	1	33	151	119	162	0.734568	43	162	120	171	0.701754	9.12e-35	112
Bps_GCA_002556235.1_ASM255623v1_AFS000230_noncom_05657	Rep165	45.383	509	246	7	33	518	486	528	0.920455	1	500	500	526	0.95057	1.63e-164	469
Bps_GCA_002556345.1_ASM255634v1_AFS004741_com_00075	Rep14-2	87.255	204	26	0	1	204	204	204	1	1	204	204	207	0.985507	4.91e-132	361
Bps_GCA_002556345.1_ASM255634v1_AFS004741_com_01252	CT43_P851308	39.326	356	210	2	9	362	354	362	0.977901	8	359	352	364	0.967033	1.1e-85	255
Bps_GCA_002556345.1_ASM255634v1_AFS004741_com_01970	RepFR12H|pCT9547	68.712	163	50	1	42	203	162	203	0.79803	1	163	163	165	0.987879	4.63e-86	243
Bps_GCA_002556345.1_ASM255634v1_AFS004741_com_02166	pXO1_16_IIb|Rock4-18	92.58	566	42	0	1	566	566	566	1	1	566	566	575	0.984348	0	1100
Bps_GCA_002556345.1_ASM255634v1_AFS004741_com_04560	CT43_P851308	46.067	356	188	1	9	364	356	364	0.978022	8	359	352	364	0.967033	4.05e-116	333
Bps_GCA_002556345.1_ASM255634v1_AFS004741_com_04589	CT43_P851308	44.142	367	197	3	1	367	367	367	1	1	359	359	364	0.986264	5.5e-106	308
Bps_GCA_002556345.1_ASM255634v1_AFS004741_com_04737	CT43_P851308	47.727	352	180	2	6	354	349	356	0.980337	5	355	351	364	0.964286	4.42e-113	325
Bps_GCA_002556345.1_ASM255634v1_AFS004741_com_04789	RepB	83.168	404	67	1	1	404	404	404	1	6	408	403	414	0.97343	0	684
Bps_GCA_002556345.1_ASM255634v1_AFS004741_com_04858	CT43_P851308	45.506	356	190	1	9	364	356	364	0.978022	8	359	352	364	0.967033	1.6e-106	309
Bps_GCA_002556345.1_ASM255634v1_AFS004741_com_04986	RepFR12C|pE33L8	93.636	220	14	0	1	220	220	220	1	1	220	220	223	0.986547	7.05e-157	425
Bps_GCA_002556345.1_ASM255634v1_AFS004741_com_05070	Rep165	45.383	509	246	7	1	486	486	496	0.979839	1	500	500	526	0.95057	7.1e-166	471
Bps_GCA_002556345.1_ASM255634v1_AFS004741_com_05238	CT43_P851308	45.528	369	191	4	1	369	369	369	1	1	359	359	364	0.986264	1.99e-106	309
Bps_GCA_002556385.1_ASM255638v1_AFS003288_com_00264	CT43_P851308	44.444	369	195	4	1	369	369	369	1	1	359	359	364	0.986264	5.58e-104	303
Bps_GCA_002556385.1_ASM255638v1_AFS003288_com_00457	Rep466	85.685	482	68	1	1	482	482	484	0.995868	1	481	481	490	0.981633	0	824
Bps_GCA_002556385.1_ASM255638v1_AFS003288_com_01171	RepFR12A|Bc_Rock1-3	98.113	212	4	0	1	212	212	212	1	1	212	212	215	0.986047	2.73e-161	436
Bps_GCA_002556385.1_ASM255638v1_AFS003288_com_01193	CT43_P851308	48.011	352	179	2	6	354	349	356	0.980337	5	355	351	364	0.964286	1.01e-114	329
Bps_GCA_002556385.1_ASM255638v1_AFS003288_com_02194	RepFR12D-1|pFR12.5_12	68.372	215	66	1	1	215	215	215	1	1	213	213	216	0.986111	3.71e-104	291
Bps_GCA_002556385.1_ASM255638v1_AFS003288_com_02262	RepFR12F|T13001	92.889	225	16	0	1	225	225	225	1	12	236	225	239	0.941423	1.95e-160	435
Bps_GCA_002556385.1_ASM255638v1_AFS003288_com_02263	pXO1_16_IIb|Rock4-18	92.049	566	45	0	1	566	566	566	1	1	566	566	575	0.984348	0	1093
Bps_GCA_002556385.1_ASM255638v1_AFS003288_com_02286	pXO1_16_IIb|Rock4-18	92.403	566	43	0	1	566	566	566	1	1	566	566	575	0.984348	0	1100
Bps_GCA_002556385.1_ASM255638v1_AFS003288_com_02703	CT43_P851308	46.703	364	189	2	1	364	364	364	1	1	359	359	364	0.986264	1.13e-114	330
Bps_GCA_002556385.1_ASM255638v1_AFS003288_com_02717	Rep14-2	88.725	204	23	0	1	204	204	204	1	1	204	204	207	0.985507	3.81e-134	366
Bps_GCA_002556385.1_ASM255638v1_AFS003288_com_02807	CT43_P851308	44.663	356	193	1	9	364	356	364	0.978022	8	359	352	364	0.967033	5.83e-105	305
Bps_GCA_002556385.1_ASM255638v1_AFS003288_com_03349	CT43_P851308	39.045	356	211	2	9	362	354	362	0.977901	8	359	352	364	0.967033	1.05e-85	256
Bps_GCA_002556385.1_ASM255638v1_AFS003288_com_05678	CT43_P851308	44.231	364	198	2	1	364	364	364	1	1	359	359	364	0.986264	8.43e-107	310
Bps_GCA_002556505.1_ASM255650v1_AFS001949_noncom_00031	CT43_P851308	46.067	356	188	1	9	364	356	364	0.978022	8	359	352	364	0.967033	1.21e-109	317
Bps_GCA_002556505.1_ASM255650v1_AFS001949_noncom_00221	RepFR12D-1|pFR12.5_12	68.372	215	66	1	1	215	215	215	1	1	213	213	216	0.986111	3.71e-104	291
Bps_GCA_002556505.1_ASM255650v1_AFS001949_noncom_00864	CT43_P851308	47.443	352	181	2	6	354	349	356	0.980337	5	355	351	364	0.964286	2.81e-112	323
Bps_GCA_002556505.1_ASM255650v1_AFS001949_noncom_01003	CT43_P851308	46.197	355	187	1	9	363	355	364	0.975275	8	358	351	364	0.964286	6.64e-106	307
Bps_GCA_002556505.1_ASM255650v1_AFS001949_noncom_01016	Rep165	45.383	509	246	7	1	486	486	496	0.979839	1	500	500	526	0.95057	7.1e-166	471
Bps_GCA_002556505.1_ASM255650v1_AFS001949_noncom_01032	pXO1_16_IIb|Rock4-18	92.58	566	42	0	1	566	566	566	1	1	566	566	575	0.984348	0	1100
Bps_GCA_002556505.1_ASM255650v1_AFS001949_noncom_01097	RepFR12F|T13001	92	225	18	0	1	225	225	225	1	12	236	225	239	0.941423	9.48e-159	431
Bps_GCA_002556505.1_ASM255650v1_AFS001949_noncom_01184	RepFR12H|pCT9547	68.712	163	50	1	42	203	162	203	0.79803	1	163	163	165	0.987879	4.63e-86	243
Bps_GCA_002556505.1_ASM255650v1_AFS001949_noncom_01378	CT43_P851308	46.067	356	188	1	9	364	356	364	0.978022	8	359	352	364	0.967033	4.05e-116	333
Bps_GCA_002556505.1_ASM255650v1_AFS001949_noncom_02011	CT43_P851308	45.528	369	191	4	1	369	369	369	1	1	359	359	364	0.986264	1.99e-106	309
Bps_GCA_002556505.1_ASM255650v1_AFS001949_noncom_02804	RepB	82.921	404	68	1	1	404	404	404	1	6	408	403	414	0.97343	0	683
Bps_GCA_002556505.1_ASM255650v1_AFS001949_noncom_05131	CT43_P851308	43.258	356	198	1	9	364	356	364	0.978022	8	359	352	364	0.967033	6.78e-95	279
Bps_GCA_002556505.1_ASM255650v1_AFS001949_noncom_05336	RepFR12B|BDRD-ST196	70.233	215	63	1	5	219	215	219	0.981735	3	216	214	219	0.977169	4.62e-119	329
Bps_GCA_002556975.1_ASM255697v1_AFS026857_com_00070	Rep165	45.383	509	246	7	1	486	486	496	0.979839	1	500	500	526	0.95057	7.1e-166	471
Bps_GCA_002556975.1_ASM255697v1_AFS026857_com_01891	RepFR12H|pCT9547	68.712	163	50	1	42	203	162	203	0.79803	1	163	163	165	0.987879	4.63e-86	243
Bps_GCA_002556975.1_ASM255697v1_AFS026857_com_02169	CT43_P851308	46.067	356	188	1	9	364	356	364	0.978022	8	359	352	364	0.967033	1.21e-109	317
Bps_GCA_002556975.1_ASM255697v1_AFS026857_com_02478	CT43_P851308	45.528	369	191	4	1	369	369	369	1	1	359	359	364	0.986264	1.07e-106	310
Bps_GCA_002556975.1_ASM255697v1_AFS026857_com_02499	CT43_P851308	48.011	352	179	2	6	354	349	356	0.980337	5	355	351	364	0.964286	2.5e-114	328
Bps_GCA_002556975.1_ASM255697v1_AFS026857_com_02922	RepFR12C|pE33L8	93.636	220	14	0	1	220	220	220	1	1	220	220	223	0.986547	7.05e-157	425
Bps_GCA_002556975.1_ASM255697v1_AFS026857_com_03149	pXO1_16_IIb|Rock4-18	92.58	566	42	0	1	566	566	566	1	1	566	566	575	0.984348	0	1100
Bps_GCA_002556975.1_ASM255697v1_AFS026857_com_03384	CT43_P851308	46.067	356	188	1	9	364	356	364	0.978022	8	359	352	364	0.967033	4.05e-116	333
Bps_GCA_002556975.1_ASM255697v1_AFS026857_com_03839	CT43_P851308	44.142	367	197	3	1	367	367	367	1	1	359	359	364	0.986264	5.5e-106	308
Bps_GCA_002556975.1_ASM255697v1_AFS026857_com_05062	RepB	83.168	404	67	1	1	404	404	404	1	6	408	403	414	0.97343	0	684
Bps_GCA_002556975.1_ASM255697v1_AFS026857_com_05126	CT43_P851308	39.326	356	210	2	9	362	354	362	0.977901	8	359	352	364	0.967033	1.1e-85	255
Bps_GCA_002556975.1_ASM255697v1_AFS026857_com_05634	CT43_P851308	43.82	356	196	1	9	364	356	364	0.978022	8	359	352	364	0.967033	7.56e-102	297
Bps_GCA_002557065.1_ASM255706v1_AFS026185_noncom_00374	CT43_P851308	47.191	356	184	1	9	364	356	364	0.978022	8	359	352	364	0.967033	3.45e-108	313
Bps_GCA_002557065.1_ASM255706v1_AFS026185_noncom_00651	CT43_P851308	44.231	364	198	2	1	364	364	364	1	1	359	359	364	0.986264	8.43e-107	310
Bps_GCA_002557065.1_ASM255706v1_AFS026185_noncom_00718	CT43_P851308	48.011	352	179	2	6	354	349	356	0.980337	5	355	351	364	0.964286	1.01e-114	329
Bps_GCA_002557065.1_ASM255706v1_AFS026185_noncom_01153	CT43_P851308	46.978	364	188	2	1	364	364	364	1	1	359	359	364	0.986264	2.31e-115	331
Bps_GCA_002557065.1_ASM255706v1_AFS026185_noncom_01483	Rep165	45.383	509	246	7	33	518	486	528	0.920455	1	500	500	526	0.95057	1.63e-164	469
Bps_GCA_002557065.1_ASM255706v1_AFS026185_noncom_01546	ori44_RepFR55|MC28	69.58	286	81	3	7	286	280	331	0.845921	1	286	286	321	0.890966	9.77e-150	416
Bps_GCA_002557065.1_ASM255706v1_AFS026185_noncom_01731	CT43_P851308	45.81	358	190	1	6	363	358	364	0.983516	5	358	354	364	0.972527	1.69e-105	306
Bps_GCA_002557065.1_ASM255706v1_AFS026185_noncom_03120	pXO1_16_IIb|Rock4-18	92.403	566	43	0	1	566	566	566	1	1	566	566	575	0.984348	0	1100
Bps_GCA_002557065.1_ASM255706v1_AFS026185_noncom_03815	RepFR12F|T13001	92	225	18	0	1	225	225	225	1	12	236	225	239	0.941423	2.16e-158	430
Bps_GCA_002557065.1_ASM255706v1_AFS026185_noncom_03820	Rep14-2	88.725	204	23	0	1	204	204	204	1	1	204	204	207	0.985507	3.81e-134	366
Bps_GCA_002557065.1_ASM255706v1_AFS026185_noncom_03981	RepB	82.673	404	69	1	1	404	404	404	1	6	408	403	414	0.97343	0	680
Bps_GCA_002557065.1_ASM255706v1_AFS026185_noncom_04208	CT43_P851308	46.849	365	188	3	1	365	365	365	1	1	359	359	364	0.986264	7.44e-111	320
Bps_GCA_002557065.1_ASM255706v1_AFS026185_noncom_05106	RepFR12G|IBL_200	56.995	193	83	0	1	193	193	194	0.994845	1	193	193	197	0.979695	1.53e-81	233
Bps_GCA_002557065.1_ASM255706v1_AFS026185_noncom_05210	Rep466	85.27	482	70	1	1	482	482	484	0.995868	1	481	481	490	0.981633	0	817
Bps_GCA_002557065.1_ASM255706v1_AFS026185_noncom_05217	pXO1_16_IIb|Rock4-18	92.933	566	40	0	1	566	566	566	1	1	566	566	575	0.984348	0	1104
Bps_GCA_002557245.1_ASM255724v1_AFS024482_noncom_00024	RepFR12D-1|pFR12.5_12	68.372	215	66	1	1	215	215	215	1	1	213	213	216	0.986111	3.71e-104	291
Bps_GCA_002557245.1_ASM255724v1_AFS024482_noncom_00320	pXO1_16_IIb|Rock4-18	92.756	566	41	0	1	566	566	566	1	1	566	566	575	0.984348	0	1105
Bps_GCA_002557245.1_ASM255724v1_AFS024482_noncom_00345	Rep14-2	87.255	204	26	0	1	204	204	204	1	1	204	204	207	0.985507	4.91e-132	361
Bps_GCA_002557245.1_ASM255724v1_AFS024482_noncom_00355	RepB	82.673	404	69	1	1	404	404	404	1	6	408	403	414	0.97343	0	680
Bps_GCA_002557245.1_ASM255724v1_AFS024482_noncom_00367	Rep165	45.383	509	246	7	1	486	486	496	0.979839	1	500	500	526	0.95057	1.64e-165	470
Bps_GCA_002557245.1_ASM255724v1_AFS024482_noncom_00491	CT43_P851308	46.849	365	188	3	1	365	365	365	1	1	359	359	364	0.986264	7.44e-111	320
Bps_GCA_002557245.1_ASM255724v1_AFS024482_noncom_00880	CT43_P851308	46.978	364	188	2	1	364	364	364	1	1	359	359	364	0.986264	2.31e-115	331
Bps_GCA_002557245.1_ASM255724v1_AFS024482_noncom_01466	RepFR12H|pCT9547	68.098	163	51	1	42	203	162	203	0.79803	1	163	163	165	0.987879	9.12e-86	243
Bps_GCA_002557245.1_ASM255724v1_AFS024482_noncom_01650	RepFR12G|IBL_200	61.735	196	73	1	1	196	196	196	1	1	194	194	197	0.984772	2.06e-81	232
Bps_GCA_002557245.1_ASM255724v1_AFS024482_noncom_02166	CT43_P851308	48.011	352	179	2	6	354	349	356	0.980337	5	355	351	364	0.964286	1.01e-114	329
Bps_GCA_002557245.1_ASM255724v1_AFS024482_noncom_02464	CT43_P851308	43.82	356	196	1	9	364	356	364	0.978022	8	359	352	364	0.967033	1.18e-101	296
Bps_GCA_002557245.1_ASM255724v1_AFS024482_noncom_03634	CT43_P851308	44.663	356	193	1	9	364	356	364	0.978022	8	359	352	364	0.967033	1.3e-104	304
Bps_GCA_002557245.1_ASM255724v1_AFS024482_noncom_03888	Rep466	85.685	482	68	1	1	482	482	484	0.995868	1	481	481	490	0.981633	0	823
Bps_GCA_002557245.1_ASM255724v1_AFS024482_noncom_03891	ori44_RepFR55|MC28	70.28	286	79	3	1	280	280	325	0.861538	1	286	286	321	0.890966	5.05e-149	414
Bps_GCA_002557245.1_ASM255724v1_AFS024482_noncom_05091	CT43_P851308	44.231	364	198	2	1	364	364	364	1	1	359	359	364	0.986264	8.43e-107	310
Bps_GCA_002557245.1_ASM255724v1_AFS024482_noncom_05916	CT43_P851308	40.73	356	207	1	9	364	356	364	0.978022	8	359	352	364	0.967033	1.62e-97	286
Bps_GCA_002557245.1_ASM255724v1_AFS024482_noncom_05951	pXO1_16_IIb|Rock4-18	92.403	566	43	0	1	566	566	566	1	1	566	566	575	0.984348	0	1098
Bps_GCA_002557285.1_ASM255728v1_AFS024178_noncom_00054	CT43_P851308	47.443	352	181	2	6	354	349	356	0.980337	5	355	351	364	0.964286	2.81e-112	323
Bps_GCA_002557285.1_ASM255728v1_AFS024178_noncom_00081	RepB	82.921	404	68	1	1	404	404	404	1	6	408	403	414	0.97343	0	683
Bps_GCA_002557285.1_ASM255728v1_AFS024178_noncom_00805	RepFR12F|T13001	92	225	18	0	1	225	225	225	1	12	236	225	239	0.941423	9.48e-159	431
Bps_GCA_002557285.1_ASM255728v1_AFS024178_noncom_03632	CT43_P851308	45.528	369	191	4	1	369	369	369	1	1	359	359	364	0.986264	1.99e-106	309
Bps_GCA_002557285.1_ASM255728v1_AFS024178_noncom_03846	CT43_P851308	46.067	356	188	1	9	364	356	364	0.978022	8	359	352	364	0.967033	4.05e-116	333
Bps_GCA_002557285.1_ASM255728v1_AFS024178_noncom_04374	CT43_P851308	43.258	356	198	1	9	364	356	364	0.978022	8	359	352	364	0.967033	6.78e-95	279
Bps_GCA_002557285.1_ASM255728v1_AFS024178_noncom_04467	CT43_P851308	46.197	355	187	1	9	363	355	364	0.975275	8	358	351	364	0.964286	6.64e-106	307
Bps_GCA_002557285.1_ASM255728v1_AFS024178_noncom_04614	CT43_P851308	46.067	356	188	1	9	364	356	364	0.978022	8	359	352	364	0.967033	1.21e-109	317
Bps_GCA_002557285.1_ASM255728v1_AFS024178_noncom_05287	RepFR12D-1|pFR12.5_12	68.372	215	66	1	1	215	215	215	1	1	213	213	216	0.986111	3.71e-104	291
Bps_GCA_002557285.1_ASM255728v1_AFS024178_noncom_05299	pXO1_16_IIb|Rock4-18	92.58	566	42	0	1	566	566	566	1	1	566	566	575	0.984348	0	1100
Bps_GCA_002557285.1_ASM255728v1_AFS024178_noncom_05514	RepFR12H|pCT9547	68.712	163	50	1	42	203	162	203	0.79803	1	163	163	165	0.987879	4.63e-86	243
Bps_GCA_002557285.1_ASM255728v1_AFS024178_noncom_05586	Rep165	45.383	509	246	7	1	486	486	496	0.979839	1	500	500	526	0.95057	7.1e-166	471
Bps_GCA_002557385.1_ASM255738v1_AFS022719_noncom_00007	CT43_P851308	48.011	352	179	2	6	354	349	356	0.980337	5	355	351	364	0.964286	1.01e-114	329
Bps_GCA_002557385.1_ASM255738v1_AFS022719_noncom_00138	CT43_P851308	46.978	364	188	2	1	364	364	364	1	1	359	359	364	0.986264	2.31e-115	331
Bps_GCA_002557385.1_ASM255738v1_AFS022719_noncom_00873	CT43_P851308	47.191	356	184	1	9	364	356	364	0.978022	8	359	352	364	0.967033	1.56e-108	314
Bps_GCA_002557385.1_ASM255738v1_AFS022719_noncom_01113	RepFR12F|T13001	92	225	18	0	1	225	225	225	1	12	236	225	239	0.941423	2.16e-158	430
Bps_GCA_002557385.1_ASM255738v1_AFS022719_noncom_01119	Rep14-2	88.725	204	23	0	1	204	204	204	1	1	204	204	207	0.985507	3.81e-134	366
Bps_GCA_002557385.1_ASM255738v1_AFS022719_noncom_01125	RepFR12D-1|pFR12.5_12	68.372	215	66	1	1	215	215	215	1	1	213	213	216	0.986111	3.71e-104	291
Bps_GCA_002557385.1_ASM255738v1_AFS022719_noncom_01640	CT43_P851308	46.849	365	188	3	1	365	365	365	1	1	359	359	364	0.986264	8.21e-111	320
Bps_GCA_002557385.1_ASM255738v1_AFS022719_noncom_02010	pXO1_16_IIb|Rock4-18	92.933	566	40	0	1	566	566	566	1	1	566	566	575	0.984348	0	1104
Bps_GCA_002557385.1_ASM255738v1_AFS022719_noncom_02017	Rep466	85.27	482	70	1	1	482	482	484	0.995868	1	481	481	490	0.981633	0	817
Bps_GCA_002557385.1_ASM255738v1_AFS022719_noncom_02862	CT43_P851308	40.73	356	207	1	9	364	356	364	0.978022	8	359	352	364	0.967033	1.62e-97	286
Bps_GCA_002557385.1_ASM255738v1_AFS022719_noncom_03538	RepB	82.673	404	69	1	1	404	404	404	1	6	408	403	414	0.97343	0	680
Bps_GCA_002557385.1_ASM255738v1_AFS022719_noncom_03544	Rep165	45.383	509	246	7	33	518	486	528	0.920455	1	500	500	526	0.95057	1.63e-164	469
Bps_GCA_002557385.1_ASM255738v1_AFS022719_noncom_03859	RepFR12B|BDRD-ST196	81.395	215	38	2	4	217	214	217	0.986175	3	216	214	219	0.977169	3.28e-135	370
Bps_GCA_002557465.1_ASM255746v1_AFS022598_noncom_00086	pXO1_16_IIb|Rock4-18	92.933	566	40	0	1	566	566	566	1	1	566	566	575	0.984348	0	1104
Bps_GCA_002557465.1_ASM255746v1_AFS022598_noncom_01738	CT43_P851308	46.849	365	188	3	1	365	365	365	1	1	359	359	364	0.986264	8.21e-111	320
Bps_GCA_002557465.1_ASM255746v1_AFS022598_noncom_02359	CT43_P851308	48.011	352	179	2	6	354	349	356	0.980337	5	355	351	364	0.964286	1.01e-114	329
Bps_GCA_002557465.1_ASM255746v1_AFS022598_noncom_02696	CT43_P851308	47.191	356	184	1	9	364	356	364	0.978022	8	359	352	364	0.967033	1.56e-108	314
Bps_GCA_002557465.1_ASM255746v1_AFS022598_noncom_03440	RepFR12D-1|pFR12.5_12	68.372	215	66	1	1	215	215	215	1	1	213	213	216	0.986111	3.71e-104	291
Bps_GCA_002557465.1_ASM255746v1_AFS022598_noncom_03618	RepB	82.673	404	69	1	1	404	404	404	1	6	408	403	414	0.97343	0	680
Bps_GCA_002557465.1_ASM255746v1_AFS022598_noncom_03625	Rep165	45.383	509	246	7	33	518	486	528	0.920455	1	500	500	526	0.95057	1.63e-164	469
Bps_GCA_002557465.1_ASM255746v1_AFS022598_noncom_04010	CT43_P851308	46.978	364	188	2	1	364	364	364	1	1	359	359	364	0.986264	2.31e-115	331
Bps_GCA_002557465.1_ASM255746v1_AFS022598_noncom_04411	Rep466	85.27	482	70	1	1	482	482	484	0.995868	1	481	481	490	0.981633	0	817
Bps_GCA_002557465.1_ASM255746v1_AFS022598_noncom_04418	Rep14-2	88.725	204	23	0	1	204	204	204	1	1	204	204	207	0.985507	3.81e-134	366
Bps_GCA_002557465.1_ASM255746v1_AFS022598_noncom_05365	CT43_P851308	40.73	356	207	1	9	364	356	364	0.978022	8	359	352	364	0.967033	1.62e-97	286
Bps_GCA_002557465.1_ASM255746v1_AFS022598_noncom_05553	RepFR12F|T13001	92	225	18	0	1	225	225	225	1	12	236	225	239	0.941423	2.16e-158	430
Bps_GCA_002557535.1_ASM255753v1_AFS022225_com_00231	CT43_P851308	43.82	356	196	1	9	364	356	364	0.978022	8	359	352	364	0.967033	7.56e-102	297
Bps_GCA_002557535.1_ASM255753v1_AFS022225_com_00259	CT43_P851308	46.067	356	188	1	9	364	356	364	0.978022	8	359	352	364	0.967033	1.21e-109	317
Bps_GCA_002557535.1_ASM255753v1_AFS022225_com_00717	Rep165	45.383	509	246	7	1	486	486	496	0.979839	1	500	500	526	0.95057	7.1e-166	471
Bps_GCA_002557535.1_ASM255753v1_AFS022225_com_01611	CT43_P851308	46.067	356	188	1	9	364	356	364	0.978022	8	359	352	364	0.967033	4.05e-116	333
Bps_GCA_002557535.1_ASM255753v1_AFS022225_com_02236	CT43_P851308	45.528	369	191	4	1	369	369	369	1	1	359	359	364	0.986264	1.07e-106	310
Bps_GCA_002557535.1_ASM255753v1_AFS022225_com_03026	CT43_P851308	39.326	356	210	2	9	362	354	362	0.977901	8	359	352	364	0.967033	1.1e-85	255
Bps_GCA_002557535.1_ASM255753v1_AFS022225_com_03731	CT43_P851308	48.011	352	179	2	6	354	349	356	0.980337	5	355	351	364	0.964286	2.5e-114	328
Bps_GCA_002557535.1_ASM255753v1_AFS022225_com_03868	RepFR12H|pCT9547	68.712	163	50	1	42	203	162	203	0.79803	1	163	163	165	0.987879	4.63e-86	243
Bps_GCA_002557535.1_ASM255753v1_AFS022225_com_03978	CT43_P851308	44.142	367	197	3	1	367	367	367	1	1	359	359	364	0.986264	5.5e-106	308
Bps_GCA_002557535.1_ASM255753v1_AFS022225_com_04005	RepB	83.168	404	67	1	1	404	404	404	1	6	408	403	414	0.97343	0	684
Bps_GCA_002557535.1_ASM255753v1_AFS022225_com_04651	RepFR12C|pE33L8	93.636	220	14	0	1	220	220	220	1	1	220	220	223	0.986547	7.05e-157	425
Bps_GCA_002557535.1_ASM255753v1_AFS022225_com_04827	pXO1_16_IIb|Rock4-18	92.58	566	42	0	1	566	566	566	1	1	566	566	575	0.984348	0	1100
Bps_GCA_002557585.1_ASM255758v1_AFS022050_noncom_00399	Rep466	85.27	482	70	1	1	482	482	484	0.995868	1	481	481	490	0.981633	0	817
Bps_GCA_002557585.1_ASM255758v1_AFS022050_noncom_00531	CT43_P851308	44.751	362	195	2	1	362	362	362	1	1	357	357	364	0.980769	5.44e-106	307
Bps_GCA_002557585.1_ASM255758v1_AFS022050_noncom_00841	pXO1_16_IIb|Rock4-18	92.933	566	40	0	1	566	566	566	1	1	566	566	575	0.984348	0	1104
Bps_GCA_002557585.1_ASM255758v1_AFS022050_noncom_00856	RepFR12G|IBL_200	62.176	193	73	0	1	193	193	194	0.994845	1	193	193	197	0.979695	7.61e-86	243
Bps_GCA_002557585.1_ASM255758v1_AFS022050_noncom_01108	CT43_P851308	46.978	364	188	2	1	364	364	364	1	1	359	359	364	0.986264	2.31e-115	331
Bps_GCA_002557585.1_ASM255758v1_AFS022050_noncom_01131	CT43_P851308	43.82	356	196	1	9	364	356	364	0.978022	8	359	352	364	0.967033	6.63e-102	297
Bps_GCA_002557585.1_ASM255758v1_AFS022050_noncom_02093	CT43_P851308	48.011	352	179	2	6	354	349	356	0.980337	5	355	351	364	0.964286	9.91e-115	329
Bps_GCA_002557585.1_ASM255758v1_AFS022050_noncom_03033	RepB	82.673	404	69	1	1	404	404	404	1	6	408	403	414	0.97343	0	680
Bps_GCA_002557585.1_ASM255758v1_AFS022050_noncom_03633	Rep165	45.383	509	246	7	1	486	486	496	0.979839	1	500	500	526	0.95057	1.83e-165	470
Bps_GCA_002557585.1_ASM255758v1_AFS022050_noncom_04142	CT43_P851308	47.123	365	187	3	1	365	365	365	1	1	359	359	364	0.986264	1.52e-111	322
Bps_GCA_002557585.1_ASM255758v1_AFS022050_noncom_05241	RepFR12B|BDRD-ST196	83.796	216	35	0	1	216	216	216	1	1	216	216	219	0.986301	9.63e-143	389
Bps_GCA_002557585.1_ASM255758v1_AFS022050_noncom_05271	CT43_P851308	47.472	356	183	1	9	364	356	364	0.978022	8	359	352	364	0.967033	2.63e-109	316
Bps_GCA_002557585.1_ASM255758v1_AFS022050_noncom_05349	pXO1_16_IIb|Rock4-18	92.58	566	42	0	1	566	566	566	1	1	566	566	575	0.984348	0	1103
Bps_GCA_002557585.1_ASM255758v1_AFS022050_noncom_05514	RepFR12C|pE33L8	92.727	220	16	0	1	220	220	220	1	1	220	220	223	0.986547	4.13e-156	423
Bps_GCA_002557585.1_ASM255758v1_AFS022050_noncom_05766	CT43_P851308	40.73	356	207	1	9	364	356	364	0.978022	8	359	352	364	0.967033	2.52e-97	285
Bps_GCA_002557835.1_ASM255783v1_AFS028766_com_00150	CT43_P851308	45.055	364	195	2	1	364	364	364	1	1	359	359	364	0.986264	2.19e-106	308
Bps_GCA_002557835.1_ASM255783v1_AFS028766_com_00257	Rep466	85.477	482	69	1	1	482	482	484	0.995868	1	481	481	490	0.981633	0	822
Bps_GCA_002557835.1_ASM255783v1_AFS028766_com_00462	ori44_RepFR55|MC28	61.146	314	110	4	7	308	302	321	0.94081	1	314	314	321	0.978193	2.13e-140	392
Bps_GCA_002557835.1_ASM255783v1_AFS028766_com_01045	CT43_P851308	44.944	356	192	1	9	364	356	364	0.978022	8	359	352	364	0.967033	2.94e-105	306
Bps_GCA_002557835.1_ASM255783v1_AFS028766_com_01115	CT43_P851308	46.703	364	189	2	1	364	364	364	1	1	359	359	364	0.986264	1.13e-114	330
Bps_GCA_002557835.1_ASM255783v1_AFS028766_com_01708	CT43_P851308	44.231	364	198	2	1	364	364	364	1	1	359	359	364	0.986264	8.43e-107	310
Bps_GCA_002557835.1_ASM255783v1_AFS028766_com_03234	pBMYdx|emb|CAB88026.1|	91.979	187	14	1	1	187	187	187	1	1	186	186	189	0.984127	6.72e-128	349
Bps_GCA_002557835.1_ASM255783v1_AFS028766_com_03299	RepFR12D-1|pFR12.5_12	68.372	215	66	1	1	215	215	215	1	1	213	213	216	0.986111	3.71e-104	291
Bps_GCA_002557835.1_ASM255783v1_AFS028766_com_03737	CT43_P851308	45.531	358	191	1	6	363	358	364	0.983516	5	358	354	364	0.972527	3.07e-105	305
Bps_GCA_002557835.1_ASM255783v1_AFS028766_com_04105	pXO1_16_IIb|Rock4-18	92.366	393	30	0	1	393	393	393	1	174	566	393	575	0.683478	0	759
Bps_GCA_002557835.1_ASM255783v1_AFS028766_com_04106	pXO1_16_IIb|Rock4-18	92.403	566	43	0	1	566	566	566	1	1	566	566	575	0.984348	0	1098
Bps_GCA_002557835.1_ASM255783v1_AFS028766_com_04122	pXO1_16_IIb|Rock4-18	90.314	382	37	0	1	382	382	382	1	185	566	382	575	0.664348	0	725
Bps_GCA_002557835.1_ASM255783v1_AFS028766_com_04275	Rep14-4	55.495	182	80	1	47	228	182	230	0.791304	16	196	181	202	0.89604	9.24e-72	209
Bps_GCA_002557835.1_ASM255783v1_AFS028766_com_04660	RepFR12G|IBL_200	57.143	196	82	1	1	196	196	196	1	1	194	194	197	0.984772	1.39e-79	228
Bps_GCA_002557835.1_ASM255783v1_AFS028766_com_04843	CT43_P851308	48.011	352	179	2	6	354	349	356	0.980337	5	355	351	364	0.964286	2.1e-114	328
Bps_GCA_002557835.1_ASM255783v1_AFS028766_com_04991	CT43_P851308	39.045	356	211	2	9	362	354	362	0.977901	8	359	352	364	0.967033	1.05e-85	256
Bps_GCA_002557835.1_ASM255783v1_AFS028766_com_05450	CT43_P851308	46.575	365	189	3	1	365	365	365	1	1	359	359	364	0.986264	1.24e-109	317
Bps_GCA_002568645.1_ASM256864v1_AFS087909_noncom_00024	RepFR12H|pCT9547	68.712	163	50	1	42	203	162	203	0.79803	1	163	163	165	0.987879	4.94e-86	243
Bps_GCA_002568645.1_ASM256864v1_AFS087909_noncom_00264	CT43_P851308	45.028	362	194	2	1	362	362	362	1	1	357	357	364	0.980769	3.34e-106	308
Bps_GCA_002568645.1_ASM256864v1_AFS087909_noncom_00271	ori44_RepFR55|MC28	54.747	316	136	5	7	317	311	318	0.977987	1	314	314	321	0.978193	8.16e-115	327
Bps_GCA_002568645.1_ASM256864v1_AFS087909_noncom_00373	RepFR12A|Bc_Rock1-3	97.642	212	5	0	1	212	212	212	1	1	212	212	215	0.986047	9.85e-161	434
Bps_GCA_002568645.1_ASM256864v1_AFS087909_noncom_00501	CT43_P851308	43.258	356	198	1	9	364	356	364	0.978022	8	359	352	364	0.967033	6.78e-95	279
Bps_GCA_002568645.1_ASM256864v1_AFS087909_noncom_01073	CT43_P851308	44.663	356	193	1	9	364	356	364	0.978022	8	359	352	364	0.967033	1.69e-104	304
Bps_GCA_002568645.1_ASM256864v1_AFS087909_noncom_01416	CT43_P851308	46.849	365	188	3	1	365	365	365	1	1	359	359	364	0.986264	7.44e-111	320
Bps_GCA_002568645.1_ASM256864v1_AFS087909_noncom_01530	pXO1_16_IIb|Rock4-18	92.756	566	41	0	1	566	566	566	1	1	566	566	575	0.984348	0	1108
Bps_GCA_002568645.1_ASM256864v1_AFS087909_noncom_02223	Rep165	45.383	509	246	7	1	486	486	496	0.979839	1	500	500	526	0.95057	1.64e-165	470
Bps_GCA_002568645.1_ASM256864v1_AFS087909_noncom_02248	CT43_P851308	46.978	364	188	2	1	364	364	364	1	1	359	359	364	0.986264	2.31e-115	331
Bps_GCA_002568645.1_ASM256864v1_AFS087909_noncom_02571	Rep14-2	88.235	204	24	0	1	204	204	204	1	1	204	204	207	0.985507	1.62e-133	365
Bps_GCA_002568645.1_ASM256864v1_AFS087909_noncom_03670	pXO1_16_IIb|Rock4-18	92.933	566	40	0	1	566	566	566	1	1	566	566	575	0.984348	0	1101
Bps_GCA_002568645.1_ASM256864v1_AFS087909_noncom_03680	Rep466	85.477	482	69	1	1	482	482	484	0.995868	1	481	481	490	0.981633	0	821
Bps_GCA_002568645.1_ASM256864v1_AFS087909_noncom_04437	RepB	82.673	404	69	1	1	404	404	404	1	6	408	403	414	0.97343	0	680
Bps_GCA_002568645.1_ASM256864v1_AFS087909_noncom_05077	RepFR12F|T13001	90.95	221	20	0	9	229	221	229	0.965066	16	236	221	239	0.924686	9.39e-153	416
Bps_GCA_002568645.1_ASM256864v1_AFS087909_noncom_05147	Rep_pMC95|MC28	63.69	336	115	3	1	335	335	341	0.982405	9	338	330	349	0.945559	3.12e-150	419
Bps_GCA_002568645.1_ASM256864v1_AFS087909_noncom_05744	CT43_P851308	48.011	352	179	2	6	354	349	356	0.980337	5	355	351	364	0.964286	1.01e-114	329
Bps_GCA_002568655.1_ASM256865v1_AFS088215_noncom_00083	RepFR12H|pCT9547	68.712	163	50	1	42	203	162	203	0.79803	1	163	163	165	0.987879	4.94e-86	243
Bps_GCA_002568655.1_ASM256865v1_AFS088215_noncom_00217	Rep466	85.477	482	69	1	1	482	482	484	0.995868	1	481	481	490	0.981633	0	821
Bps_GCA_002568655.1_ASM256865v1_AFS088215_noncom_00224	pXO1_16_IIb|Rock4-18	92.933	566	40	0	1	566	566	566	1	1	566	566	575	0.984348	0	1101
Bps_GCA_002568655.1_ASM256865v1_AFS088215_noncom_00287	RepB	82.673	404	69	1	1	404	404	404	1	6	408	403	414	0.97343	0	680
Bps_GCA_002568655.1_ASM256865v1_AFS088215_noncom_01716	CT43_P851308	46.849	365	188	3	1	365	365	365	1	1	359	359	364	0.986264	7.44e-111	320
Bps_GCA_002568655.1_ASM256865v1_AFS088215_noncom_02167	CT43_P851308	48.011	352	179	2	6	354	349	356	0.980337	5	355	351	364	0.964286	1.01e-114	329
Bps_GCA_002568655.1_ASM256865v1_AFS088215_noncom_02198	Rep14-2	88.235	204	24	0	1	204	204	204	1	1	204	204	207	0.985507	1.62e-133	365
Bps_GCA_002568655.1_ASM256865v1_AFS088215_noncom_02323	ori44_RepFR55|MC28	54.747	316	136	5	7	317	311	318	0.977987	1	314	314	321	0.978193	8.16e-115	327
Bps_GCA_002568655.1_ASM256865v1_AFS088215_noncom_02330	CT43_P851308	45.028	362	194	2	1	362	362	362	1	1	357	357	364	0.980769	3.34e-106	308
Bps_GCA_002568655.1_ASM256865v1_AFS088215_noncom_02505	CT43_P851308	46.978	364	188	2	1	364	364	364	1	1	359	359	364	0.986264	2.31e-115	331
Bps_GCA_002568655.1_ASM256865v1_AFS088215_noncom_03211	CT43_P851308	43.258	356	198	1	9	364	356	364	0.978022	8	359	352	364	0.967033	6.78e-95	279
Bps_GCA_002568655.1_ASM256865v1_AFS088215_noncom_05167	RepFR12A|Bc_Rock1-3	97.642	212	5	0	1	212	212	212	1	1	212	212	215	0.986047	9.85e-161	434
Bps_GCA_002568655.1_ASM256865v1_AFS088215_noncom_05214	CT43_P851308	44.663	356	193	1	9	364	356	364	0.978022	8	359	352	364	0.967033	1.69e-104	304
Bps_GCA_002568655.1_ASM256865v1_AFS088215_noncom_05279	Rep165	45.383	509	246	7	1	486	486	496	0.979839	1	500	500	526	0.95057	1.64e-165	470
Bps_GCA_002568655.1_ASM256865v1_AFS088215_noncom_05295	RepFR12F|T13001	90.95	221	20	0	9	229	221	229	0.965066	16	236	221	239	0.924686	9.39e-153	416
Bps_GCA_002568655.1_ASM256865v1_AFS088215_noncom_05418	pXO1_16_IIb|Rock4-18	92.756	566	41	0	1	566	566	566	1	1	566	566	575	0.984348	0	1108
Bps_GCA_002568705.1_ASM256870v1_AFS084126_noncom_00034	Rep14-4	55.495	182	80	1	2	183	182	185	0.983784	16	196	181	202	0.89604	5.32e-73	211
Bps_GCA_002568705.1_ASM256870v1_AFS084126_noncom_00081	Rep466	85.477	482	69	1	1	482	482	484	0.995868	1	481	481	490	0.981633	0	822
Bps_GCA_002568705.1_ASM256870v1_AFS084126_noncom_00204	RepFR12G|IBL_200	57.143	196	82	1	1	196	196	196	1	1	194	194	197	0.984772	1.39e-79	228
Bps_GCA_002568705.1_ASM256870v1_AFS084126_noncom_00321	pXO1_16_IIb|Rock4-18	91.696	566	47	0	1	566	566	566	1	1	566	566	575	0.984348	0	1094
Bps_GCA_002568705.1_ASM256870v1_AFS084126_noncom_00572	pXO1_16_IIb|Rock4-18	92.403	566	43	0	1	566	566	566	1	1	566	566	575	0.984348	0	1098
Bps_GCA_002568705.1_ASM256870v1_AFS084126_noncom_01483	CT43_P851308	48.011	352	179	2	6	354	349	356	0.980337	5	355	351	364	0.964286	2.1e-114	328
Bps_GCA_002568705.1_ASM256870v1_AFS084126_noncom_02784	CT43_P851308	44.231	364	198	2	1	364	364	364	1	1	359	359	364	0.986264	8.43e-107	310
Bps_GCA_002568705.1_ASM256870v1_AFS084126_noncom_03577	CT43_P851308	39.045	356	211	2	9	362	354	362	0.977901	8	359	352	364	0.967033	1.05e-85	256
Bps_GCA_002568705.1_ASM256870v1_AFS084126_noncom_03868	CT43_P851308	44.944	356	192	1	9	364	356	364	0.978022	8	359	352	364	0.967033	2.94e-105	306
Bps_GCA_002568705.1_ASM256870v1_AFS084126_noncom_04223	RepFR12D-1|pFR12.5_12	68.372	215	66	1	1	215	215	215	1	1	213	213	216	0.986111	3.71e-104	291
Bps_GCA_002568705.1_ASM256870v1_AFS084126_noncom_04226	RepFR12F|T13001	92.444	225	17	0	1	225	225	225	1	12	236	225	239	0.941423	3.9e-159	432
Bps_GCA_002568705.1_ASM256870v1_AFS084126_noncom_04244	pBMYdx|emb|CAB88026.1|	91.979	187	14	1	1	187	187	187	1	1	186	186	189	0.984127	6.72e-128	349
Bps_GCA_002568705.1_ASM256870v1_AFS084126_noncom_04829	CT43_P851308	46.575	365	189	3	1	365	365	365	1	1	359	359	364	0.986264	1.24e-109	317
Bps_GCA_002568705.1_ASM256870v1_AFS084126_noncom_05379	CT43_P851308	46.703	364	189	2	1	364	364	364	1	1	359	359	364	0.986264	1.13e-114	330
Bps_GCA_002568705.1_ASM256870v1_AFS084126_noncom_05519	CT43_P851308	45.531	358	191	1	6	363	358	364	0.983516	5	358	354	364	0.972527	3.07e-105	305
Bps_GCA_002568765.1_ASM256876v1_AFS081374_noncom_00773	CT43_P851308	47.191	356	184	1	9	364	356	364	0.978022	8	359	352	364	0.967033	1.56e-108	314
Bps_GCA_002568765.1_ASM256876v1_AFS081374_noncom_01299	Rep165	45.383	509	246	7	33	518	486	528	0.920455	1	500	500	526	0.95057	1.63e-164	469
Bps_GCA_002568765.1_ASM256876v1_AFS081374_noncom_01469	CT43_P851308	48.011	352	179	2	6	354	349	356	0.980337	5	355	351	364	0.964286	1.01e-114	329
Bps_GCA_002568765.1_ASM256876v1_AFS081374_noncom_02974	RepFR12D-1|pFR12.5_12	68.372	215	66	1	1	215	215	215	1	1	213	213	216	0.986111	3.71e-104	291
Bps_GCA_002568765.1_ASM256876v1_AFS081374_noncom_03147	RepFR12F|T13001	92	225	18	0	1	225	225	225	1	12	236	225	239	0.941423	2.16e-158	430
Bps_GCA_002568765.1_ASM256876v1_AFS081374_noncom_03525	CT43_P851308	48.901	364	181	2	1	364	364	364	1	1	359	359	364	0.986264	3.84e-118	338
Bps_GCA_002568765.1_ASM256876v1_AFS081374_noncom_04513	Rep466	85.27	482	70	1	1	482	482	484	0.995868	1	481	481	490	0.981633	0	817
Bps_GCA_002568765.1_ASM256876v1_AFS081374_noncom_04520	pXO1_16_IIb|Rock4-18	92.933	566	40	0	1	566	566	566	1	1	566	566	575	0.984348	0	1104
Bps_GCA_002568765.1_ASM256876v1_AFS081374_noncom_04658	Rep14-2	88.725	204	23	0	1	204	204	204	1	1	204	204	207	0.985507	3.81e-134	366
Bps_GCA_002568765.1_ASM256876v1_AFS081374_noncom_04675	RepB	82.673	404	69	1	1	404	404	404	1	6	408	403	414	0.97343	0	680
Bps_GCA_002568765.1_ASM256876v1_AFS081374_noncom_04724	CT43_P851308	46.978	364	188	2	1	364	364	364	1	1	359	359	364	0.986264	2.31e-115	331
Bps_GCA_002568765.1_ASM256876v1_AFS081374_noncom_05044	CT43_P851308	46.849	365	188	3	1	365	365	365	1	1	359	359	364	0.986264	8.21e-111	320
Bps_GCA_002568975.1_ASM256897v1_AFS088703_com_00027	RepFR12H|pCT9547	68.712	163	50	1	42	203	162	203	0.79803	1	163	163	165	0.987879	4.63e-86	243
Bps_GCA_002568975.1_ASM256897v1_AFS088703_com_00187	CT43_P851308	46.067	356	188	1	9	364	356	364	0.978022	8	359	352	364	0.967033	1.21e-109	317
Bps_GCA_002568975.1_ASM256897v1_AFS088703_com_02120	CT43_P851308	46.067	356	188	1	9	364	356	364	0.978022	8	359	352	364	0.967033	4.05e-116	333
Bps_GCA_002568975.1_ASM256897v1_AFS088703_com_02443	RepB	83.168	404	67	1	1	404	404	404	1	6	408	403	414	0.97343	0	684
Bps_GCA_002568975.1_ASM256897v1_AFS088703_com_02816	Rep165	45.383	509	246	7	1	486	486	496	0.979839	1	500	500	526	0.95057	7.1e-166	471
Bps_GCA_002568975.1_ASM256897v1_AFS088703_com_02863	CT43_P851308	44.398	241	130	1	3	243	241	243	0.99177	123	359	237	364	0.651099	6.35e-67	203
Bps_GCA_002568975.1_ASM256897v1_AFS088703_com_02938	RepFR12C|pE33L8	93.636	220	14	0	1	220	220	220	1	1	220	220	223	0.986547	7.05e-157	425
Bps_GCA_002568975.1_ASM256897v1_AFS088703_com_03418	CT43_P851308	39.326	356	210	2	9	362	354	362	0.977901	8	359	352	364	0.967033	1.1e-85	255
Bps_GCA_002568975.1_ASM256897v1_AFS088703_com_03704	CT43_P851308	48.011	352	179	2	6	354	349	356	0.980337	5	355	351	364	0.964286	2.5e-114	328
Bps_GCA_002568975.1_ASM256897v1_AFS088703_com_03843	CT43_P851308	45.528	369	191	4	1	369	369	369	1	1	359	359	364	0.986264	1.07e-106	310
Bps_GCA_002568975.1_ASM256897v1_AFS088703_com_04897	pXO1_16_IIb|Rock4-18	92.58	566	42	0	1	566	566	566	1	1	566	566	575	0.984348	0	1100
Bps_GCA_002568975.1_ASM256897v1_AFS088703_com_05563	CT43_P851308	44.142	367	197	3	1	367	367	367	1	1	359	359	364	0.986264	5.5e-106	308
Bps_GCA_002569005.1_ASM256900v1_AFS088632_com_00221	Rep165	45.383	509	246	7	1	486	486	496	0.979839	1	500	500	526	0.95057	7.1e-166	471
Bps_GCA_002569005.1_ASM256900v1_AFS088632_com_00259	CT43_P851308	45.528	369	191	4	1	369	369	369	1	1	359	359	364	0.986264	1.07e-106	310
Bps_GCA_002569005.1_ASM256900v1_AFS088632_com_00749	CT43_P851308	46.067	356	188	1	9	364	356	364	0.978022	8	359	352	364	0.967033	1.21e-109	317
Bps_GCA_002569005.1_ASM256900v1_AFS088632_com_02563	RepFR12C|pE33L8	93.636	220	14	0	1	220	220	220	1	1	220	220	223	0.986547	7.05e-157	425
Bps_GCA_002569005.1_ASM256900v1_AFS088632_com_02669	CT43_P851308	44.142	367	197	3	1	367	367	367	1	1	359	359	364	0.986264	5.5e-106	308
Bps_GCA_002569005.1_ASM256900v1_AFS088632_com_02901	CT43_P851308	39.326	356	210	2	9	362	354	362	0.977901	8	359	352	364	0.967033	1.1e-85	255
Bps_GCA_002569005.1_ASM256900v1_AFS088632_com_03142	RepFR12H|pCT9547	68.712	163	50	1	42	203	162	203	0.79803	1	163	163	165	0.987879	4.63e-86	243
Bps_GCA_002569005.1_ASM256900v1_AFS088632_com_04134	CT43_P851308	48.011	352	179	2	6	354	349	356	0.980337	5	355	351	364	0.964286	2.5e-114	328
Bps_GCA_002569005.1_ASM256900v1_AFS088632_com_04602	CT43_P851308	46.067	356	188	1	9	364	356	364	0.978022	8	359	352	364	0.967033	4.05e-116	333
Bps_GCA_002569005.1_ASM256900v1_AFS088632_com_04768	CT43_P851308	43.82	356	196	1	9	364	356	364	0.978022	8	359	352	364	0.967033	7.56e-102	297
Bps_GCA_002569005.1_ASM256900v1_AFS088632_com_04926	pXO1_16_IIb|Rock4-18	92.58	566	42	0	1	566	566	566	1	1	566	566	575	0.984348	0	1100
Bps_GCA_002569005.1_ASM256900v1_AFS088632_com_05110	RepB	83.168	404	67	1	1	404	404	404	1	6	408	403	414	0.97343	0	684
Bps_GCA_002569075.1_ASM256907v1_AFS086794_com_00027	CT43_P851308	46.978	364	188	2	1	364	364	364	1	1	359	359	364	0.986264	2.31e-115	331
Bps_GCA_002569075.1_ASM256907v1_AFS086794_com_00038	pXO1_16_IIb|Rock4-18	92.933	566	40	0	1	566	566	566	1	1	566	566	575	0.984348	0	1104
Bps_GCA_002569075.1_ASM256907v1_AFS086794_com_00180	Rep165	45.383	509	246	7	33	518	486	528	0.920455	1	500	500	526	0.95057	1.63e-164	469
Bps_GCA_002569075.1_ASM256907v1_AFS086794_com_00214	Rep466	85.27	482	70	1	1	482	482	484	0.995868	1	481	481	490	0.981633	0	817
Bps_GCA_002569075.1_ASM256907v1_AFS086794_com_00447	RepB	82.673	404	69	1	1	404	404	404	1	6	408	403	414	0.97343	0	680
Bps_GCA_002569075.1_ASM256907v1_AFS086794_com_00622	RepFR12D-1|pFR12.5_12	68.372	215	66	1	1	215	215	215	1	1	213	213	216	0.986111	3.71e-104	291
Bps_GCA_002569075.1_ASM256907v1_AFS086794_com_00638	ori44_RepFR55|MC28	69.58	286	81	3	7	286	280	331	0.845921	1	286	286	321	0.890966	9.77e-150	416
Bps_GCA_002569075.1_ASM256907v1_AFS086794_com_01875	CT43_P851308	40.73	356	207	1	9	364	356	364	0.978022	8	359	352	364	0.967033	1.62e-97	286
Bps_GCA_002569075.1_ASM256907v1_AFS086794_com_02473	Rep14-2	88.725	204	23	0	1	204	204	204	1	1	204	204	207	0.985507	3.81e-134	366
Bps_GCA_002569075.1_ASM256907v1_AFS086794_com_02883	RepFR12F|T13001	92	225	18	0	1	225	225	225	1	12	236	225	239	0.941423	2.16e-158	430
Bps_GCA_002569075.1_ASM256907v1_AFS086794_com_03211	CT43_P851308	46.849	365	188	3	1	365	365	365	1	1	359	359	364	0.986264	8.21e-111	320
Bps_GCA_002569075.1_ASM256907v1_AFS086794_com_04862	CT43_P851308	47.191	356	184	1	9	364	356	364	0.978022	8	359	352	364	0.967033	1.56e-108	314
Bps_GCA_002569075.1_ASM256907v1_AFS086794_com_05220	pXO1_16_IIb|Rock4-18	92.403	566	43	0	1	566	566	566	1	1	566	566	575	0.984348	0	1101
Bps_GCA_002569075.1_ASM256907v1_AFS086794_com_05330	CT43_P851308	48.011	352	179	2	6	354	349	356	0.980337	5	355	351	364	0.964286	1.01e-114	329
Bps_GCA_002569225.1_ASM256922v1_AFS077796_com_00116	pXO1_16_IIb|Rock4-18	92.933	566	40	0	1	566	566	566	1	1	566	566	575	0.984348	0	1104
Bps_GCA_002569225.1_ASM256922v1_AFS077796_com_00141	CT43_P851308	46.978	364	188	2	1	364	364	364	1	1	359	359	364	0.986264	2.31e-115	331
Bps_GCA_002569225.1_ASM256922v1_AFS077796_com_00655	pXO1_16_IIb|Rock4-18	92.403	566	43	0	1	566	566	566	1	1	566	566	575	0.984348	0	1101
Bps_GCA_002569225.1_ASM256922v1_AFS077796_com_00863	Rep165	45.383	509	246	7	33	518	486	528	0.920455	1	500	500	526	0.95057	1.63e-164	469
Bps_GCA_002569225.1_ASM256922v1_AFS077796_com_00916	CT43_P851308	48.011	352	179	2	6	354	349	356	0.980337	5	355	351	364	0.964286	1.01e-114	329
Bps_GCA_002569225.1_ASM256922v1_AFS077796_com_01951	CT43_P851308	40.73	356	207	1	9	364	356	364	0.978022	8	359	352	364	0.967033	1.62e-97	286
Bps_GCA_002569225.1_ASM256922v1_AFS077796_com_02666	RepFR12D-1|pFR12.5_12	68.372	215	66	1	1	215	215	215	1	1	213	213	216	0.986111	3.71e-104	291
Bps_GCA_002569225.1_ASM256922v1_AFS077796_com_02791	RepFR12F|T13001	92	225	18	0	1	225	225	225	1	12	236	225	239	0.941423	2.16e-158	430
Bps_GCA_002569225.1_ASM256922v1_AFS077796_com_03134	CT43_P851308	46.849	365	188	3	1	365	365	365	1	1	359	359	364	0.986264	8.21e-111	320
Bps_GCA_002569225.1_ASM256922v1_AFS077796_com_03872	Rep14-2	88.725	204	23	0	1	204	204	204	1	1	204	204	207	0.985507	3.81e-134	366
Bps_GCA_002569225.1_ASM256922v1_AFS077796_com_03895	ori44_RepFR55|MC28	69.58	286	81	3	7	286	280	331	0.845921	1	286	286	321	0.890966	9.77e-150	416
Bps_GCA_002569225.1_ASM256922v1_AFS077796_com_04229	Rep466	85.27	482	70	1	1	482	482	484	0.995868	1	481	481	490	0.981633	0	817
Bps_GCA_002569225.1_ASM256922v1_AFS077796_com_04353	CT43_P851308	47.191	356	184	1	9	364	356	364	0.978022	8	359	352	364	0.967033	1.56e-108	314
Bps_GCA_002569225.1_ASM256922v1_AFS077796_com_05304	RepB	82.673	404	69	1	1	404	404	404	1	6	408	403	414	0.97343	0	680
Bps_GCA_002569565.1_ASM256956v1_AFS080834_noncom_00423	RepFR12F|T13001	92.889	225	16	0	1	225	225	225	1	12	236	225	239	0.941423	1.95e-160	435
Bps_GCA_002569565.1_ASM256956v1_AFS080834_noncom_00997	CT43_P851308	46.575	365	189	3	1	365	365	365	1	1	359	359	364	0.986264	2.38e-110	318
Bps_GCA_002569565.1_ASM256956v1_AFS080834_noncom_01756	CT43_P851308	45.81	358	190	1	6	363	358	364	0.983516	5	358	354	364	0.972527	1.69e-105	306
Bps_GCA_002569565.1_ASM256956v1_AFS080834_noncom_01811	CT43_P851308	48.011	352	179	2	6	354	349	356	0.980337	5	355	351	364	0.964286	1.01e-114	329
Bps_GCA_002569565.1_ASM256956v1_AFS080834_noncom_02239	CT43_P851308	44.663	356	193	1	9	364	356	364	0.978022	8	359	352	364	0.967033	1.69e-104	304
Bps_GCA_002569565.1_ASM256956v1_AFS080834_noncom_02905	CT43_P851308	39.045	356	211	2	9	362	354	362	0.977901	8	359	352	364	0.967033	1.05e-85	256
Bps_GCA_002569565.1_ASM256956v1_AFS080834_noncom_03413	Rep466	85.477	482	69	1	1	482	482	484	0.995868	1	481	481	490	0.981633	0	821
Bps_GCA_002569565.1_ASM256956v1_AFS080834_noncom_03419	pXO1_16_IIb|Rock4-18	92.933	566	40	0	1	566	566	566	1	1	566	566	575	0.984348	0	1101
Bps_GCA_002569565.1_ASM256956v1_AFS080834_noncom_03489	RepFR12H|pCT9547	68.098	163	51	1	42	203	162	203	0.79803	1	163	163	165	0.987879	9.12e-86	243
Bps_GCA_002569565.1_ASM256956v1_AFS080834_noncom_03746	pBMYdx|emb|CAB88026.1|	91.444	187	15	1	1	187	187	187	1	1	186	186	189	0.984127	5.46e-127	347
Bps_GCA_002569565.1_ASM256956v1_AFS080834_noncom_04219	CT43_P851308	46.978	364	188	2	1	364	364	364	1	1	359	359	364	0.986264	2.31e-115	331
Bps_GCA_002569565.1_ASM256956v1_AFS080834_noncom_04825	Rep165	44.51	510	253	6	1	488	488	496	0.983871	1	502	502	526	0.954373	8.61e-164	466
Bps_GCA_002569565.1_ASM256956v1_AFS080834_noncom_04831	RepB	82.673	404	69	1	1	404	404	404	1	6	408	403	414	0.97343	0	680
Bps_GCA_002569705.1_ASM256970v1_AFS079122_com_00660	pXO1_16_IIb|Rock4-18	92.58	566	42	0	1	566	566	566	1	1	566	566	575	0.984348	0	1100
Bps_GCA_002569705.1_ASM256970v1_AFS079122_com_00979	Rep165	45.383	509	246	7	1	486	486	496	0.979839	1	500	500	526	0.95057	7.1e-166	471
Bps_GCA_002569705.1_ASM256970v1_AFS079122_com_01743	CT43_P851308	44.142	367	197	3	1	367	367	367	1	1	359	359	364	0.986264	5.5e-106	308
Bps_GCA_002569705.1_ASM256970v1_AFS079122_com_01933	CT43_P851308	46.067	356	188	1	9	364	356	364	0.978022	8	359	352	364	0.967033	1.21e-109	317
Bps_GCA_002569705.1_ASM256970v1_AFS079122_com_02400	CT43_P851308	43.82	356	196	1	9	364	356	364	0.978022	8	359	352	364	0.967033	7.56e-102	297
Bps_GCA_002569705.1_ASM256970v1_AFS079122_com_02940	CT43_P851308	39.326	356	210	2	9	362	354	362	0.977901	8	359	352	364	0.967033	1.1e-85	255
Bps_GCA_002569705.1_ASM256970v1_AFS079122_com_03287	CT43_P851308	46.067	356	188	1	9	364	356	364	0.978022	8	359	352	364	0.967033	4.05e-116	333
Bps_GCA_002569705.1_ASM256970v1_AFS079122_com_03495	CT43_P851308	48.011	352	179	2	6	354	349	356	0.980337	5	355	351	364	0.964286	2.5e-114	328
Bps_GCA_002569705.1_ASM256970v1_AFS079122_com_04300	RepFR12H|pCT9547	68.712	163	50	1	42	203	162	203	0.79803	1	163	163	165	0.987879	4.63e-86	243
Bps_GCA_002569705.1_ASM256970v1_AFS079122_com_04351	CT43_P851308	45.528	369	191	4	1	369	369	369	1	1	359	359	364	0.986264	1.07e-106	310
Bps_GCA_002569705.1_ASM256970v1_AFS079122_com_04424	RepFR12C|pE33L8	93.636	220	14	0	1	220	220	220	1	1	220	220	223	0.986547	7.05e-157	425
Bps_GCA_002569705.1_ASM256970v1_AFS079122_com_05726	RepB	83.168	404	67	1	1	404	404	404	1	6	408	403	414	0.97343	0	684
Bps_GCA_002569755.1_ASM256975v1_AFS076343_noncom_00371	CT43_P851308	46.197	355	187	1	9	363	355	364	0.975275	8	358	351	364	0.964286	6.64e-106	307
Bps_GCA_002569755.1_ASM256975v1_AFS076343_noncom_00974	Rep165	45.383	509	246	7	1	486	486	496	0.979839	1	500	500	526	0.95057	7.1e-166	471
Bps_GCA_002569755.1_ASM256975v1_AFS076343_noncom_01404	RepB	82.921	404	68	1	1	404	404	404	1	6	408	403	414	0.97343	0	683
Bps_GCA_002569755.1_ASM256975v1_AFS076343_noncom_01482	pXO1_16_IIb|Rock4-18	92.58	566	42	0	1	566	566	566	1	1	566	566	575	0.984348	0	1100
Bps_GCA_002569755.1_ASM256975v1_AFS076343_noncom_02724	RepFR12F|T13001	92	225	18	0	1	225	225	225	1	12	236	225	239	0.941423	9.48e-159	431
Bps_GCA_002569755.1_ASM256975v1_AFS076343_noncom_03328	CT43_P851308	45.528	369	191	4	1	369	369	369	1	1	359	359	364	0.986264	1.99e-106	309
Bps_GCA_002569755.1_ASM256975v1_AFS076343_noncom_03854	CT43_P851308	46.067	356	188	1	9	364	356	364	0.978022	8	359	352	364	0.967033	4.05e-116	333
Bps_GCA_002569755.1_ASM256975v1_AFS076343_noncom_04529	CT43_P851308	47.443	352	181	2	6	354	349	356	0.980337	5	355	351	364	0.964286	2.81e-112	323
Bps_GCA_002569755.1_ASM256975v1_AFS076343_noncom_04740	RepFR12D-1|pFR12.5_12	68.372	215	66	1	1	215	215	215	1	1	213	213	216	0.986111	3.71e-104	291
Bps_GCA_002569755.1_ASM256975v1_AFS076343_noncom_04899	RepFR12H|pCT9547	68.712	163	50	1	42	203	162	203	0.79803	1	163	163	165	0.987879	4.63e-86	243
Bps_GCA_002569755.1_ASM256975v1_AFS076343_noncom_05179	CT43_P851308	46.067	356	188	1	9	364	356	364	0.978022	8	359	352	364	0.967033	1.21e-109	317
Bps_GCA_002569755.1_ASM256975v1_AFS076343_noncom_05379	CT43_P851308	43.258	356	198	1	9	364	356	364	0.978022	8	359	352	364	0.967033	6.78e-95	279
Bps_GCA_002569925.1_ASM256992v1_AFS074519_noncom_00042	pBMYdx|emb|CAB88026.1|	91.979	187	14	1	1	187	187	187	1	1	186	186	189	0.984127	1.65e-127	348
Bps_GCA_002569925.1_ASM256992v1_AFS074519_noncom_00714	CT43_P851308	46.301	365	190	3	1	365	365	427	0.854801	1	359	359	364	0.986264	2.88e-107	313
Bps_GCA_002569925.1_ASM256992v1_AFS074519_noncom_00932	pXO1_16_IIb|Rock4-18	91.873	566	46	0	1	566	566	566	1	1	566	566	575	0.984348	0	1090
Bps_GCA_002569925.1_ASM256992v1_AFS074519_noncom_01363	ori44_RepFR55|MC28	70.629	286	78	3	1	280	280	325	0.861538	1	286	286	321	0.890966	6.63e-151	418
Bps_GCA_002569925.1_ASM256992v1_AFS074519_noncom_01366	Rep466	85.477	482	69	1	1	482	482	484	0.995868	1	481	481	490	0.981633	0	822
Bps_GCA_002569925.1_ASM256992v1_AFS074519_noncom_01503	CT43_P851308	39.045	356	211	2	9	362	354	362	0.977901	8	359	352	364	0.967033	1.05e-85	256
Bps_GCA_002569925.1_ASM256992v1_AFS074519_noncom_01519	CT43_P851308	48.011	352	179	2	6	354	349	356	0.980337	5	355	351	364	0.964286	2.1e-114	328
Bps_GCA_002569925.1_ASM256992v1_AFS074519_noncom_01629	RepFR12F|T13001	92.889	225	16	0	1	225	225	225	1	12	236	225	239	0.941423	1.95e-160	435
Bps_GCA_002569925.1_ASM256992v1_AFS074519_noncom_02289	CT43_P851308	46.703	364	189	2	1	364	364	364	1	1	359	359	364	0.986264	1.13e-114	330
Bps_GCA_002569925.1_ASM256992v1_AFS074519_noncom_02630	CT43_P851308	44.663	356	193	1	9	364	356	364	0.978022	8	359	352	364	0.967033	1.3e-104	304
Bps_GCA_002569925.1_ASM256992v1_AFS074519_noncom_03050	CT43_P851308	44.231	364	198	2	1	364	364	364	1	1	359	359	364	0.986264	8.43e-107	310
Bps_GCA_002569925.1_ASM256992v1_AFS074519_noncom_03340	RepFR12A|Bc_Rock1-3	98.113	212	4	0	1	212	212	212	1	1	212	212	215	0.986047	2.73e-161	436
Bps_GCA_002569925.1_ASM256992v1_AFS074519_noncom_04052	Rep14-2	88.725	204	23	0	1	204	204	204	1	1	204	204	207	0.985507	3.81e-134	366
Bps_GCA_002569925.1_ASM256992v1_AFS074519_noncom_04087	CT43_P851308	44.444	369	195	4	1	369	369	369	1	1	359	359	364	0.986264	5.58e-104	303
Bps_GCA_002569925.1_ASM256992v1_AFS074519_noncom_04113	RepFR12B|BDRD-ST196	81.395	215	38	2	4	217	214	217	0.986175	3	216	214	219	0.977169	3.28e-135	370
Bps_GCA_002569925.1_ASM256992v1_AFS074519_noncom_04708	pXO1_16_IIb|Rock4-18	92.403	566	43	0	1	566	566	566	1	1	566	566	575	0.984348	0	1100
Bps_GCA_002569925.1_ASM256992v1_AFS074519_noncom_05062	CT43_P851308	44.475	362	196	2	1	362	362	362	1	1	357	357	364	0.980769	1.54e-105	306
Bps_GCA_002569925.1_ASM256992v1_AFS074519_noncom_05068	ori44_RepFR55|MC28	55.063	316	135	5	7	317	311	318	0.977987	1	314	314	321	0.978193	1.91e-115	328
Bps_GCA_002569925.1_ASM256992v1_AFS074519_noncom_05264	RepFR12D-1|pFR12.5_12	67.907	215	67	1	1	215	215	215	1	1	213	213	216	0.986111	3.04e-103	289
Bps_GCA_002569945.1_ASM256994v1_AFS074367_noncom_00417	CT43_P851308	46.575	365	189	3	1	365	365	365	1	1	359	359	364	0.986264	1.24e-109	317
Bps_GCA_002569945.1_ASM256994v1_AFS074367_noncom_00775	pXO1_16_IIb|Rock4-18	92.403	566	43	0	1	566	566	566	1	1	566	566	575	0.984348	0	1098
Bps_GCA_002569945.1_ASM256994v1_AFS074367_noncom_01355	CT43_P851308	46.703	364	189	2	1	364	364	364	1	1	359	359	364	0.986264	1.13e-114	330
Bps_GCA_002569945.1_ASM256994v1_AFS074367_noncom_01469	pXO1_16_IIb|Rock4-18	91.696	566	47	0	1	566	566	566	1	1	566	566	575	0.984348	0	1094
Bps_GCA_002569945.1_ASM256994v1_AFS074367_noncom_01854	CT43_P851308	45.531	358	191	1	6	363	358	364	0.983516	5	358	354	364	0.972527	3.07e-105	305
Bps_GCA_002569945.1_ASM256994v1_AFS074367_noncom_02042	CT43_P851308	48.011	352	179	2	6	354	349	356	0.980337	5	355	351	364	0.964286	2.1e-114	328
Bps_GCA_002569945.1_ASM256994v1_AFS074367_noncom_02927	CT43_P851308	44.231	364	198	2	1	364	364	364	1	1	359	359	364	0.986264	8.43e-107	310
Bps_GCA_002569945.1_ASM256994v1_AFS074367_noncom_03268	pBMYdx|emb|CAB88026.1|	91.979	187	14	1	1	187	187	187	1	1	186	186	189	0.984127	6.72e-128	349
Bps_GCA_002569945.1_ASM256994v1_AFS074367_noncom_03275	RepFR12D-1|pFR12.5_12	68.372	215	66	1	1	215	215	215	1	1	213	213	216	0.986111	3.71e-104	291
Bps_GCA_002569945.1_ASM256994v1_AFS074367_noncom_03485	RepFR12F|T13001	92.444	225	17	0	1	225	225	225	1	12	236	225	239	0.941423	3.9e-159	432
Bps_GCA_002569945.1_ASM256994v1_AFS074367_noncom_04787	Rep14-4	55.495	182	80	1	47	228	182	230	0.791304	16	196	181	202	0.89604	9.24e-72	209
Bps_GCA_002569945.1_ASM256994v1_AFS074367_noncom_05128	CT43_P851308	39.045	356	211	2	9	362	354	362	0.977901	8	359	352	364	0.967033	1.05e-85	256
Bps_GCA_002569945.1_ASM256994v1_AFS074367_noncom_05335	Rep466	85.477	482	69	1	1	482	482	484	0.995868	1	481	481	490	0.981633	0	822
Bps_GCA_002569945.1_ASM256994v1_AFS074367_noncom_05361	RepFR12G|IBL_200	57.143	196	82	1	1	196	196	196	1	1	194	194	197	0.984772	1.39e-79	228
Bps_GCA_002569945.1_ASM256994v1_AFS074367_noncom_05704	CT43_P851308	44.944	356	192	1	9	364	356	364	0.978022	8	359	352	364	0.967033	2.94e-105	306
Bps_GCA_002569985.1_ASM256998v1_AFS074290_noncom_00267	pXO1_16_IIb|Rock4-18	92.58	566	42	0	1	566	566	566	1	1	566	566	575	0.984348	0	1102
Bps_GCA_002569985.1_ASM256998v1_AFS074290_noncom_02132	CT43_P851308	46.875	352	183	2	6	354	349	356	0.980337	5	355	351	364	0.964286	2.02e-110	318
Bps_GCA_002569985.1_ASM256998v1_AFS074290_noncom_02347	CT43_P851308	45.506	356	190	1	9	364	356	364	0.978022	8	359	352	364	0.967033	3.19e-116	333
Bps_GCA_002569985.1_ASM256998v1_AFS074290_noncom_02683	CT43_P851308	45.506	356	190	1	9	364	356	364	0.978022	8	359	352	364	0.967033	2.97e-108	313
Bps_GCA_002569985.1_ASM256998v1_AFS074290_noncom_02712	RepFR12B|BDRD-ST196	83.796	216	35	0	1	216	216	216	1	1	216	216	219	0.986301	5.56e-143	390
Bps_GCA_002569985.1_ASM256998v1_AFS074290_noncom_02836	RepA	48.057	489	237	5	1	474	474	491	0.965377	1	487	487	520	0.936538	7.39e-165	468
Bps_GCA_002569985.1_ASM256998v1_AFS074290_noncom_03318	CT43_P851308	44.986	369	193	4	1	369	369	369	1	1	359	359	364	0.986264	8.9e-106	307
Bps_GCA_002569985.1_ASM256998v1_AFS074290_noncom_03402	RepFR12B|BDRD-ST196	74.654	217	54	1	1	217	217	217	1	1	216	216	219	0.986301	3.85e-125	345
Bps_GCA_002570325.1_ASM257032v1_AFS070925_noncom_00014	CT43_P851308	45.028	362	194	2	1	362	362	362	1	1	357	357	364	0.980769	3.34e-106	308
Bps_GCA_002570325.1_ASM257032v1_AFS070925_noncom_00284	CT43_P851308	39.607	356	209	2	9	362	354	362	0.977901	8	359	352	364	0.967033	1.54e-86	258
Bps_GCA_002570325.1_ASM257032v1_AFS070925_noncom_01410	RepFR12H|pCT9547	68.098	163	51	1	42	203	162	203	0.79803	1	163	163	165	0.987879	9.12e-86	243
Bps_GCA_002570325.1_ASM257032v1_AFS070925_noncom_01811	Rep165	44.882	508	250	6	1	486	486	496	0.979839	1	500	500	526	0.95057	2.39e-164	467
Bps_GCA_002570325.1_ASM257032v1_AFS070925_noncom_02558	CT43_P851308	45.225	356	191	1	9	364	356	364	0.978022	8	359	352	364	0.967033	1.27e-108	314
Bps_GCA_002570325.1_ASM257032v1_AFS070925_noncom_02565	CT43_P851308	41.292	356	203	2	9	362	354	362	0.977901	8	359	352	364	0.967033	7.14e-95	279
Bps_GCA_002570325.1_ASM257032v1_AFS070925_noncom_02729	CT43_P851308	46.978	364	188	2	1	364	364	364	1	1	359	359	364	0.986264	2.31e-115	331
Bps_GCA_002570325.1_ASM257032v1_AFS070925_noncom_03774	RepB	82.673	404	69	1	1	404	404	404	1	6	408	403	414	0.97343	0	681
Bps_GCA_002570325.1_ASM257032v1_AFS070925_noncom_03820	CT43_P851308	44.444	369	195	4	1	369	369	369	1	1	359	359	364	0.986264	5.58e-104	303
Bps_GCA_002570325.1_ASM257032v1_AFS070925_noncom_03836	RepFR12A|Bc_Rock1-3	98.113	212	4	0	1	212	212	212	1	1	212	212	215	0.986047	2.73e-161	436
Bps_GCA_002570325.1_ASM257032v1_AFS070925_noncom_04072	CT43_P851308	48.011	352	179	2	6	354	349	356	0.980337	5	355	351	364	0.964286	2.1e-114	328
Bps_GCA_002570325.1_ASM257032v1_AFS070925_noncom_04319	CT43_P851308	46.575	365	189	3	1	365	365	365	1	1	359	359	364	0.986264	7.22e-110	317
Bps_GCA_002570325.1_ASM257032v1_AFS070925_noncom_05081	pXO1_16_IIb|Rock4-18	92.756	566	41	0	1	566	566	566	1	1	566	566	575	0.984348	0	1108
Bps_GCA_002570325.1_ASM257032v1_AFS070925_noncom_05105	Rep14-2	55.556	207	89	2	1	207	207	207	1	1	204	204	207	0.985507	9.09e-76	219
Bps_GCA_002570325.1_ASM257032v1_AFS070925_noncom_05419	pXO1_16_IIb|Rock4-18	92.756	566	41	0	1	566	566	566	1	1	566	566	575	0.984348	0	1100
Bps_GCA_002570325.1_ASM257032v1_AFS070925_noncom_05426	Rep466	85.892	482	67	1	1	482	482	484	0.995868	1	481	481	490	0.981633	0	825
Bps_GCA_002571515.1_ASM257151v1_AFS069829_noncom_00067	Rep165	45.383	509	246	7	1	486	486	496	0.979839	1	500	500	526	0.95057	7.1e-166	471
Bps_GCA_002571515.1_ASM257151v1_AFS069829_noncom_01064	RepFR12F|T13001	92	225	18	0	1	225	225	225	1	12	236	225	239	0.941423	9.48e-159	431
Bps_GCA_002571515.1_ASM257151v1_AFS069829_noncom_01293	CT43_P851308	46.067	356	188	1	9	364	356	364	0.978022	8	359	352	364	0.967033	4.05e-116	333
Bps_GCA_002571515.1_ASM257151v1_AFS069829_noncom_01972	CT43_P851308	45.528	369	191	4	1	369	369	369	1	1	359	359	364	0.986264	1.99e-106	309
Bps_GCA_002571515.1_ASM257151v1_AFS069829_noncom_02113	pXO1_16_IIb|Rock4-18	91.361	382	33	0	1	382	382	382	1	185	566	382	575	0.664348	0	729
Bps_GCA_002571515.1_ASM257151v1_AFS069829_noncom_02273	CT43_P851308	47.443	352	181	2	6	354	349	356	0.980337	5	355	351	364	0.964286	2.63e-112	323
Bps_GCA_002571515.1_ASM257151v1_AFS069829_noncom_02356	RepFR12G|IBL_200	61.735	196	73	1	1	196	196	196	1	1	194	194	197	0.984772	2.52e-80	229
Bps_GCA_002571515.1_ASM257151v1_AFS069829_noncom_02832	CT43_P851308	38.764	356	212	2	9	362	354	362	0.977901	8	359	352	364	0.967033	2.7e-83	249
Bps_GCA_002571515.1_ASM257151v1_AFS069829_noncom_03232	CT43_P851308	46.067	356	188	1	9	364	356	364	0.978022	8	359	352	364	0.967033	1.21e-109	317
Bps_GCA_002571515.1_ASM257151v1_AFS069829_noncom_03782	RepB	83.168	404	67	1	1	404	404	404	1	6	408	403	414	0.97343	0	684
Bps_GCA_002571515.1_ASM257151v1_AFS069829_noncom_05340	RepFR12B|BDRD-ST196	74.654	217	54	1	1	217	217	217	1	1	216	216	219	0.986301	3.85e-125	345
Bps_GCA_002571515.1_ASM257151v1_AFS069829_noncom_05344	CT43_P851308	44.231	364	198	2	1	364	364	364	1	1	359	359	364	0.986264	1.55e-104	304
Bps_GCA_002571515.1_ASM257151v1_AFS069829_noncom_05350	Rep_pMC95|MC28	60.896	335	125	3	1	334	334	340	0.982353	9	338	330	349	0.945559	2.33e-145	406
Bps_GCA_002571545.1_ASM257154v1_AFS069374_noncom_00086	CT43_P851308	44.398	241	130	1	3	243	241	243	0.99177	123	359	237	364	0.651099	6.35e-67	203
Bps_GCA_002571545.1_ASM257154v1_AFS069374_noncom_00273	ori44_RepFR55|MC28	54.89	317	134	6	7	317	311	318	0.977987	1	314	314	321	0.978193	2.89e-113	323
Bps_GCA_002571545.1_ASM257154v1_AFS069374_noncom_00279	CT43_P851308	45.028	362	194	2	1	362	362	362	1	1	357	357	364	0.980769	1.03e-106	309
Bps_GCA_002571545.1_ASM257154v1_AFS069374_noncom_01092	CT43_P851308	46.978	364	188	2	1	364	364	364	1	1	359	359	364	0.986264	2.44e-115	331
Bps_GCA_002571545.1_ASM257154v1_AFS069374_noncom_01343	RepB	82.673	404	69	1	1	404	404	404	1	6	408	403	414	0.97343	0	680
Bps_GCA_002571545.1_ASM257154v1_AFS069374_noncom_01523	CT43_P851308	47.083	240	123	1	3	242	240	243	0.987654	123	358	236	364	0.648352	1.85e-69	209
Bps_GCA_002571545.1_ASM257154v1_AFS069374_noncom_01868	pBc53_RepA	77.62	353	70	1	1	353	353	353	1	1	344	344	349	0.985673	0	539
Bps_GCA_002571545.1_ASM257154v1_AFS069374_noncom_02094	CT43_P851308	48.011	352	179	2	6	354	349	356	0.980337	5	355	351	364	0.964286	1.01e-114	329
Bps_GCA_002571545.1_ASM257154v1_AFS069374_noncom_02579	CT43_P851308	46.849	365	188	3	1	365	365	365	1	1	359	359	364	0.986264	8.21e-111	320
Bps_GCA_002571545.1_ASM257154v1_AFS069374_noncom_03050	RepFR12F|T13001	91.556	225	19	0	1	225	225	225	1	12	236	225	239	0.941423	1.39e-157	428
Bps_GCA_002571545.1_ASM257154v1_AFS069374_noncom_03494	Rep14-2	88.725	204	23	0	1	204	204	204	1	1	204	204	207	0.985507	3.81e-134	366
Bps_GCA_002571545.1_ASM257154v1_AFS069374_noncom_03616	CT43_P851308	41.854	356	203	1	9	364	356	364	0.978022	8	359	352	364	0.967033	1.69e-93	276
Bps_GCA_002571545.1_ASM257154v1_AFS069374_noncom_03709	Rep165	45.383	509	246	7	1	486	486	496	0.979839	1	500	500	526	0.95057	1.64e-165	470
Bps_GCA_002571545.1_ASM257154v1_AFS069374_noncom_04602	CT43_P851308	44.663	356	193	1	9	364	356	364	0.978022	8	359	352	364	0.967033	1.69e-104	304
Bps_GCA_002571545.1_ASM257154v1_AFS069374_noncom_04702	Rep466	85.27	482	70	1	1	482	482	484	0.995868	1	481	481	490	0.981633	0	817
Bps_GCA_002571545.1_ASM257154v1_AFS069374_noncom_05095	CT43_P851308	39.045	356	211	2	9	362	354	362	0.977901	8	359	352	364	0.967033	1.05e-85	256
Bps_GCA_002571845.1_ASM257184v1_AFS062254_noncom_00010	RepB	82.673	404	69	1	1	404	404	404	1	6	408	403	414	0.97343	0	680
Bps_GCA_002571845.1_ASM257184v1_AFS062254_noncom_00246	Rep14-2	88.725	204	23	0	1	204	204	204	1	1	204	204	207	0.985507	3.81e-134	366
Bps_GCA_002571845.1_ASM257184v1_AFS062254_noncom_00289	CT43_P851308	48.901	364	181	2	1	364	364	364	1	1	359	359	364	0.986264	3.84e-118	338
Bps_GCA_002571845.1_ASM257184v1_AFS062254_noncom_01112	pXO1_16_IIb|Rock4-18	92.933	566	40	0	1	566	566	566	1	1	566	566	575	0.984348	0	1104
Bps_GCA_002571845.1_ASM257184v1_AFS062254_noncom_02516	RepFR12D-1|pFR12.5_12	68.372	215	66	1	1	215	215	215	1	1	213	213	216	0.986111	3.71e-104	291
Bps_GCA_002571845.1_ASM257184v1_AFS062254_noncom_02521	CT43_P851308	48.011	352	179	2	6	354	349	356	0.980337	5	355	351	364	0.964286	1.01e-114	329
Bps_GCA_002571845.1_ASM257184v1_AFS062254_noncom_02980	CT43_P851308	46.849	365	188	3	1	365	365	365	1	1	359	359	364	0.986264	8.21e-111	320
Bps_GCA_002571845.1_ASM257184v1_AFS062254_noncom_03781	Rep165	45.383	509	246	7	33	518	486	528	0.920455	1	500	500	526	0.95057	1.63e-164	469
Bps_GCA_002571845.1_ASM257184v1_AFS062254_noncom_04766	RepFR12F|T13001	92	225	18	0	1	225	225	225	1	12	236	225	239	0.941423	2.16e-158	430
Bps_GCA_002571845.1_ASM257184v1_AFS062254_noncom_04816	CT43_P851308	47.191	356	184	1	9	364	356	364	0.978022	8	359	352	364	0.967033	1.56e-108	314
Bps_GCA_002571845.1_ASM257184v1_AFS062254_noncom_04944	Rep466	85.27	482	70	1	1	482	482	484	0.995868	1	481	481	490	0.981633	0	817
Bps_GCA_002571845.1_ASM257184v1_AFS062254_noncom_05443	RepFR12A|Bc_Rock1-3	98.113	212	4	0	1	212	212	212	1	1	212	212	215	0.986047	2.73e-161	436
Bps_GCA_002571845.1_ASM257184v1_AFS062254_noncom_05591	CT43_P851308	46.978	364	188	2	1	364	364	364	1	1	359	359	364	0.986264	2.31e-115	331
Bps_GCA_002571985.1_ASM257198v1_AFS065668_noncom_00045	CT43_P851308	48.011	352	179	2	6	354	349	356	0.980337	5	355	351	364	0.964286	2.5e-114	328
Bps_GCA_002571985.1_ASM257198v1_AFS065668_noncom_00349	Rep165	45.383	509	246	7	1	486	486	496	0.979839	1	500	500	526	0.95057	7.1e-166	471
Bps_GCA_002571985.1_ASM257198v1_AFS065668_noncom_00404	RepFR12F|T13001	92	225	18	0	1	225	225	225	1	12	236	225	239	0.941423	9.48e-159	431
Bps_GCA_002571985.1_ASM257198v1_AFS065668_noncom_00466	CT43_P851308	46.067	356	188	1	9	364	356	364	0.978022	8	359	352	364	0.967033	1.21e-109	317
Bps_GCA_002571985.1_ASM257198v1_AFS065668_noncom_00643	RepFR12D-1|pFR12.5_12	68.372	215	66	1	1	215	215	215	1	1	213	213	216	0.986111	3.71e-104	291
Bps_GCA_002571985.1_ASM257198v1_AFS065668_noncom_00727	RepFR12C|pE33L8	93.636	220	14	0	1	220	220	220	1	1	220	220	223	0.986547	7.05e-157	425
Bps_GCA_002571985.1_ASM257198v1_AFS065668_noncom_01014	CT43_P851308	46.197	355	187	1	9	363	355	364	0.975275	8	358	351	364	0.964286	6.64e-106	307
Bps_GCA_002571985.1_ASM257198v1_AFS065668_noncom_02103	RepB	82.921	404	68	1	1	404	404	404	1	6	408	403	414	0.97343	0	683
Bps_GCA_002571985.1_ASM257198v1_AFS065668_noncom_02222	CT43_P851308	46.067	356	188	1	9	364	356	364	0.978022	8	359	352	364	0.967033	4.05e-116	333
Bps_GCA_002571985.1_ASM257198v1_AFS065668_noncom_03860	CT43_P851308	43.258	356	198	1	9	364	356	364	0.978022	8	359	352	364	0.967033	6.78e-95	279
Bps_GCA_002571985.1_ASM257198v1_AFS065668_noncom_04604	CT43_P851308	45.528	369	191	4	1	369	369	369	1	1	359	359	364	0.986264	1.07e-106	310
Bps_GCA_002571985.1_ASM257198v1_AFS065668_noncom_05121	pXO1_16_IIb|Rock4-18	92.58	566	42	0	1	566	566	566	1	1	566	566	575	0.984348	0	1100
Bps_GCA_002571985.1_ASM257198v1_AFS065668_noncom_05252	CT43_P851308	44.142	367	197	3	1	367	367	367	1	1	359	359	364	0.986264	5.5e-106	308
Bps_GCA_002572065.1_ASM257206v1_AFS064122_com_00362	Rep165	45.383	509	246	7	1	486	486	496	0.979839	1	500	500	526	0.95057	1.64e-165	470
Bps_GCA_002572065.1_ASM257206v1_AFS064122_com_00422	CT43_P851308	46.978	364	188	2	1	364	364	364	1	1	359	359	364	0.986264	2.31e-115	331
Bps_GCA_002572065.1_ASM257206v1_AFS064122_com_00452	RepFR12D-1|pFR12.5_12	66.977	215	69	1	1	215	215	215	1	1	213	213	216	0.986111	1.6e-101	285
Bps_GCA_002572065.1_ASM257206v1_AFS064122_com_00786	RepB	82.673	404	69	1	1	404	404	404	1	6	408	403	414	0.97343	0	680
Bps_GCA_002572065.1_ASM257206v1_AFS064122_com_00799	ori44_RepFR55|MC28	55.063	316	135	5	7	317	311	318	0.977987	1	314	314	321	0.978193	8.35e-116	329
Bps_GCA_002572065.1_ASM257206v1_AFS064122_com_00805	CT43_P851308	44.751	362	195	2	1	362	362	362	1	1	357	357	364	0.980769	5.44e-106	307
Bps_GCA_002572065.1_ASM257206v1_AFS064122_com_00947	CT43_P851308	40.73	356	207	1	9	364	356	364	0.978022	8	359	352	364	0.967033	1.62e-97	286
Bps_GCA_002572065.1_ASM257206v1_AFS064122_com_01165	CT43_P851308	47.191	356	184	1	9	364	356	364	0.978022	8	359	352	364	0.967033	1.56e-108	314
Bps_GCA_002572065.1_ASM257206v1_AFS064122_com_01271	CT43_P851308	46.849	365	188	3	1	365	365	365	1	1	359	359	364	0.986264	7.44e-111	320
Bps_GCA_002572065.1_ASM257206v1_AFS064122_com_03063	CT43_P851308	48.011	352	179	2	6	354	349	356	0.980337	5	355	351	364	0.964286	1.01e-114	329
Bps_GCA_002572065.1_ASM257206v1_AFS064122_com_03266	Rep466	85.27	482	70	1	1	482	482	484	0.995868	1	481	481	490	0.981633	0	817
Bps_GCA_002572065.1_ASM257206v1_AFS064122_com_04914	CT43_P851308	44.231	364	198	2	1	364	364	364	1	1	359	359	364	0.986264	8.43e-107	310
Bps_GCA_002572065.1_ASM257206v1_AFS064122_com_04941	RepFR12F|T13001	92	225	18	0	1	225	225	225	1	12	236	225	239	0.941423	2.16e-158	430
Bps_GCA_002572075.1_ASM257207v1_AFS063129_noncom_00695	CT43_P851308	44.231	364	198	2	1	364	364	364	1	1	359	359	364	0.986264	8.43e-107	310
Bps_GCA_002572075.1_ASM257207v1_AFS063129_noncom_00876	CT43_P851308	46.849	365	188	3	1	365	365	365	1	1	359	359	364	0.986264	1.28e-109	317
Bps_GCA_002572075.1_ASM257207v1_AFS063129_noncom_01089	CT43_P851308	48.011	352	179	2	6	354	349	356	0.980337	5	355	351	364	0.964286	1.01e-114	329
Bps_GCA_002572075.1_ASM257207v1_AFS063129_noncom_02242	Rep165	44.488	508	252	6	1	486	486	496	0.979839	1	500	500	526	0.95057	1.06e-162	463
Bps_GCA_002572075.1_ASM257207v1_AFS063129_noncom_02256	Rep466	85.685	482	68	1	1	482	482	484	0.995868	1	481	481	490	0.981633	0	823
Bps_GCA_002572075.1_ASM257207v1_AFS063129_noncom_02260	pXO1_16_IIb|Rock4-18	92.049	566	45	0	1	566	566	566	1	1	566	566	575	0.984348	0	1095
Bps_GCA_002572075.1_ASM257207v1_AFS063129_noncom_02332	RepFR12D|pE33L9	98.624	218	3	0	1	218	218	218	1	1	218	218	221	0.986425	3.71e-162	438
Bps_GCA_002572075.1_ASM257207v1_AFS063129_noncom_02351	pXO1_16_IIb|Rock4-18	92.756	566	41	0	1	566	566	566	1	1	566	566	575	0.984348	0	1105
Bps_GCA_002572075.1_ASM257207v1_AFS063129_noncom_02356	RepFR12D-1|pFR12.5_12	68.372	215	66	1	1	215	215	215	1	1	213	213	216	0.986111	3.71e-104	291
Bps_GCA_002572075.1_ASM257207v1_AFS063129_noncom_02481	CT43_P851308	44.444	369	195	4	1	369	369	369	1	1	359	359	364	0.986264	5.58e-104	303
Bps_GCA_002572075.1_ASM257207v1_AFS063129_noncom_02626	CT43_P851308	45.531	358	191	1	6	363	358	364	0.983516	5	358	354	364	0.972527	3.07e-105	305
Bps_GCA_002572075.1_ASM257207v1_AFS063129_noncom_02838	CT43_P851308	47.079	291	150	1	7	297	291	297	0.979798	73	359	287	364	0.788462	1.25e-93	273
Bps_GCA_002572075.1_ASM257207v1_AFS063129_noncom_03147	CT43_P851308	39.045	356	211	2	9	362	354	362	0.977901	8	359	352	364	0.967033	1.05e-85	256
Bps_GCA_002572075.1_ASM257207v1_AFS063129_noncom_03292	CT43_P851308	46.518	359	188	1	6	364	359	364	0.986264	5	359	355	364	0.975275	2.58e-107	311
Bps_GCA_002572075.1_ASM257207v1_AFS063129_noncom_04214	RepFR12F|T13001	90.09	222	21	1	9	230	222	230	0.965217	16	236	221	239	0.924686	8.12e-151	411
Bps_GCA_002572075.1_ASM257207v1_AFS063129_noncom_04577	pBMYdx|emb|CAB88026.1|	90.909	187	16	1	1	187	187	187	1	1	186	186	189	0.984127	2.13e-126	345
Bps_GCA_002572075.1_ASM257207v1_AFS063129_noncom_05000	RepB	82.673	404	69	1	1	404	404	404	1	6	408	403	414	0.97343	0	680
Bps_GCA_002572215.1_ASM257221v1_AFS058668_noncom_00054	pXO1_16_IIb|Rock4-18	91.873	566	46	0	1	566	566	566	1	1	566	566	575	0.984348	0	1090
Bps_GCA_002572215.1_ASM257221v1_AFS058668_noncom_00064	CT43_P851308	48.011	352	179	2	6	354	349	356	0.980337	5	355	351	364	0.964286	2.1e-114	328
Bps_GCA_002572215.1_ASM257221v1_AFS058668_noncom_00595	pXO1_16_IIb|Rock4-18	91.603	393	33	0	1	393	393	393	1	174	566	393	575	0.683478	0	757
Bps_GCA_002572215.1_ASM257221v1_AFS058668_noncom_00596	pXO1_16_IIb|Rock4-18	91.885	382	31	0	1	382	382	382	1	185	566	382	575	0.664348	0	737
Bps_GCA_002572215.1_ASM257221v1_AFS058668_noncom_01040	CT43_P851308	39.722	360	212	2	1	360	360	368	0.978261	1	355	355	364	0.975275	3.46e-81	244
Bps_GCA_002572215.1_ASM257221v1_AFS058668_noncom_01046	ori44_RepFR55|MC28	68.041	291	84	4	7	288	282	323	0.873065	1	291	291	321	0.906542	5.53e-144	401
Bps_GCA_002572215.1_ASM257221v1_AFS058668_noncom_01063	ori44_RepFR55|MC28	65.766	222	70	3	1	216	216	261	0.827586	65	286	222	321	0.691589	1.49e-107	306
Bps_GCA_002572215.1_ASM257221v1_AFS058668_noncom_01185	ori44_RepFR55|MC28	65.766	222	70	3	1	216	216	261	0.827586	65	286	222	321	0.691589	7.93e-107	304
Bps_GCA_002572215.1_ASM257221v1_AFS058668_noncom_01188	Rep466	85.685	482	68	1	1	482	482	484	0.995868	1	481	481	490	0.981633	0	824
Bps_GCA_002572215.1_ASM257221v1_AFS058668_noncom_02548	CT43_P851308	44.173	369	196	4	1	369	369	369	1	1	359	359	364	0.986264	2.29e-103	301
Bps_GCA_002572215.1_ASM257221v1_AFS058668_noncom_03014	CT43_P851308	39.045	356	211	2	9	362	354	362	0.977901	8	359	352	364	0.967033	1.05e-85	256
Bps_GCA_002572215.1_ASM257221v1_AFS058668_noncom_03401	CT43_P851308	44.663	356	193	1	9	364	356	364	0.978022	8	359	352	364	0.967033	2.79e-104	303
Bps_GCA_002572215.1_ASM257221v1_AFS058668_noncom_05034	CT43_P851308	46.703	364	189	2	1	364	364	364	1	1	359	359	364	0.986264	2.29e-114	329
Bps_GCA_002572215.1_ASM257221v1_AFS058668_noncom_05049	RepFR12F|T13001	93.274	223	15	0	7	229	223	229	0.973799	14	236	223	239	0.933054	2.35e-159	432
Bps_GCA_002572215.1_ASM257221v1_AFS058668_noncom_05250	RepFR12D-1|pFR12.5_12	67.907	215	67	1	1	215	215	215	1	1	213	213	216	0.986111	3.04e-103	289
Bps_GCA_002572215.1_ASM257221v1_AFS058668_noncom_05369	RepB	82.673	404	69	1	1	404	404	404	1	6	408	403	414	0.97343	0	680
Bps_GCA_002572215.1_ASM257221v1_AFS058668_noncom_05566	Rep165	44.488	508	252	6	1	486	486	496	0.979839	1	500	500	526	0.95057	1.06e-162	463
Bps_GCA_002572305.1_ASM257230v1_AFS065710_noncom_00448	CT43_P851308	46.067	356	188	1	9	364	356	364	0.978022	8	359	352	364	0.967033	1.21e-109	317
Bps_GCA_002572305.1_ASM257230v1_AFS065710_noncom_00491	RepB	82.921	404	68	1	1	404	404	404	1	6	408	403	414	0.97343	0	683
Bps_GCA_002572305.1_ASM257230v1_AFS065710_noncom_01400	CT43_P851308	46.197	355	187	1	9	363	355	364	0.975275	8	358	351	364	0.964286	6.64e-106	307
Bps_GCA_002572305.1_ASM257230v1_AFS065710_noncom_01524	RepFR12D-1|pFR12.5_12	68.372	215	66	1	1	215	215	215	1	1	213	213	216	0.986111	3.71e-104	291
Bps_GCA_002572305.1_ASM257230v1_AFS065710_noncom_02178	CT43_P851308	47.443	352	181	2	6	354	349	356	0.980337	5	355	351	364	0.964286	2.81e-112	323
Bps_GCA_002572305.1_ASM257230v1_AFS065710_noncom_03617	CT43_P851308	43.258	356	198	1	9	364	356	364	0.978022	8	359	352	364	0.967033	6.78e-95	279
Bps_GCA_002572305.1_ASM257230v1_AFS065710_noncom_03723	RepFR12F|T13001	92	225	18	0	1	225	225	225	1	12	236	225	239	0.941423	9.48e-159	431
Bps_GCA_002572305.1_ASM257230v1_AFS065710_noncom_03945	CT43_P851308	45.528	369	191	4	1	369	369	369	1	1	359	359	364	0.986264	1.99e-106	309
Bps_GCA_002572305.1_ASM257230v1_AFS065710_noncom_04374	RepFR12H|pCT9547	68.712	163	50	1	42	203	162	203	0.79803	1	163	163	165	0.987879	4.63e-86	243
Bps_GCA_002572305.1_ASM257230v1_AFS065710_noncom_04513	pXO1_16_IIb|Rock4-18	92.58	566	42	0	1	566	566	566	1	1	566	566	575	0.984348	0	1100
Bps_GCA_002572305.1_ASM257230v1_AFS065710_noncom_05209	Rep165	45.383	509	246	7	1	486	486	496	0.979839	1	500	500	526	0.95057	7.1e-166	471
Bps_GCA_002572375.1_ASM257237v1_AFS062925_noncom_00093	Rep165	44.488	508	252	6	1	486	486	496	0.979839	1	500	500	526	0.95057	1.06e-162	463
Bps_GCA_002572375.1_ASM257237v1_AFS062925_noncom_00384	CT43_P851308	44.444	369	195	4	1	369	369	369	1	1	359	359	364	0.986264	5.58e-104	303
Bps_GCA_002572375.1_ASM257237v1_AFS062925_noncom_00443	CT43_P851308	47.079	291	150	1	7	297	291	297	0.979798	73	359	287	364	0.788462	1.25e-93	273
Bps_GCA_002572375.1_ASM257237v1_AFS062925_noncom_00523	CT43_P851308	46.518	359	188	1	6	364	359	364	0.986264	5	359	355	364	0.975275	2.58e-107	311
Bps_GCA_002572375.1_ASM257237v1_AFS062925_noncom_00584	RepFR12B|BDRD-ST196	83.796	216	35	0	1	216	216	216	1	1	216	216	219	0.986301	5.56e-143	390
Bps_GCA_002572375.1_ASM257237v1_AFS062925_noncom_01342	Rep_pMC95|MC28	58.261	345	121	6	1	331	331	331	1	9	344	336	349	0.962751	6.83e-139	389
Bps_GCA_002572375.1_ASM257237v1_AFS062925_noncom_01384	RepFR12D|pE33L9	98.624	218	3	0	1	218	218	218	1	1	218	218	221	0.986425	3.71e-162	438
Bps_GCA_002572375.1_ASM257237v1_AFS062925_noncom_01716	RepB	82.673	404	69	1	1	404	404	404	1	6	408	403	414	0.97343	0	680
Bps_GCA_002572375.1_ASM257237v1_AFS062925_noncom_01774	CT43_P851308	43.956	364	199	2	1	364	364	364	1	1	359	359	364	0.986264	3.39e-106	308
Bps_GCA_002572375.1_ASM257237v1_AFS062925_noncom_02254	CT43_P851308	48.011	352	179	2	6	354	349	356	0.980337	5	355	351	364	0.964286	1.01e-114	329
Bps_GCA_002572375.1_ASM257237v1_AFS062925_noncom_04025	CT43_P851308	46.849	365	188	3	1	365	365	365	1	1	359	359	364	0.986264	1.28e-109	317
Bps_GCA_002572375.1_ASM257237v1_AFS062925_noncom_04269	pXO1_16_IIb|Rock4-18	92.756	566	41	0	1	566	566	566	1	1	566	566	575	0.984348	0	1105
Bps_GCA_002572375.1_ASM257237v1_AFS062925_noncom_04616	RepFR12G|IBL_200	62.245	196	72	1	1	196	196	196	1	1	194	194	197	0.984772	6.65e-83	236
Bps_GCA_002572375.1_ASM257237v1_AFS062925_noncom_04699	Rep466	85.685	482	68	1	1	482	482	484	0.995868	1	481	481	490	0.981633	0	823
Bps_GCA_002572375.1_ASM257237v1_AFS062925_noncom_04703	pXO1_16_IIb|Rock4-18	92.049	566	45	0	1	566	566	566	1	1	566	566	575	0.984348	0	1095
Bps_GCA_002572375.1_ASM257237v1_AFS062925_noncom_04735	RepFR12F|T13001	90.09	222	21	1	9	230	222	230	0.965217	16	236	221	239	0.924686	8.12e-151	411
Bps_GCA_002572375.1_ASM257237v1_AFS062925_noncom_04884	CT43_P851308	39.045	356	211	2	9	362	354	362	0.977901	8	359	352	364	0.967033	1.05e-85	256
Bps_GCA_002572385.1_ASM257238v1_AFS062349_com_00054	Rep14-2	88.725	204	23	0	1	204	204	204	1	1	204	204	207	0.985507	3.81e-134	366
Bps_GCA_002572385.1_ASM257238v1_AFS062349_com_00355	CT43_P851308	46.849	365	188	3	1	365	365	365	1	1	359	359	364	0.986264	8.21e-111	320
Bps_GCA_002572385.1_ASM257238v1_AFS062349_com_01642	pXO1_16_IIb|Rock4-18	92.933	566	40	0	1	566	566	566	1	1	566	566	575	0.984348	0	1104
Bps_GCA_002572385.1_ASM257238v1_AFS062349_com_01675	RepB	82.673	404	69	1	1	404	404	404	1	6	408	403	414	0.97343	0	680
Bps_GCA_002572385.1_ASM257238v1_AFS062349_com_01682	Rep165	45.383	509	246	7	33	518	486	528	0.920455	1	500	500	526	0.95057	1.63e-164	469
Bps_GCA_002572385.1_ASM257238v1_AFS062349_com_02389	CT43_P851308	47.191	356	184	1	9	364	356	364	0.978022	8	359	352	364	0.967033	1.56e-108	314
Bps_GCA_002572385.1_ASM257238v1_AFS062349_com_02986	CT43_P851308	40.73	356	207	1	9	364	356	364	0.978022	8	359	352	364	0.967033	1.62e-97	286
Bps_GCA_002572385.1_ASM257238v1_AFS062349_com_03758	CT43_P851308	48.011	352	179	2	6	354	349	356	0.980337	5	355	351	364	0.964286	1.01e-114	329
Bps_GCA_002572385.1_ASM257238v1_AFS062349_com_04841	pXO1_16_IIb|Rock4-18	92.403	566	43	0	1	566	566	566	1	1	566	566	575	0.984348	0	1101
Bps_GCA_002572385.1_ASM257238v1_AFS062349_com_04866	ori44_RepFR55|MC28	69.58	286	81	3	7	286	280	331	0.845921	1	286	286	321	0.890966	9.77e-150	416
Bps_GCA_002572385.1_ASM257238v1_AFS062349_com_04899	Rep466	85.27	482	70	1	1	482	482	484	0.995868	1	481	481	490	0.981633	0	817
Bps_GCA_002572385.1_ASM257238v1_AFS062349_com_05037	CT43_P851308	46.978	364	188	2	1	364	364	364	1	1	359	359	364	0.986264	2.31e-115	331
Bps_GCA_002572385.1_ASM257238v1_AFS062349_com_05303	RepFR12F|T13001	92	225	18	0	1	225	225	225	1	12	236	225	239	0.941423	2.16e-158	430
Bps_GCA_002572385.1_ASM257238v1_AFS062349_com_05568	RepFR12D-1|pFR12.5_12	68.372	215	66	1	1	215	215	215	1	1	213	213	216	0.986111	3.71e-104	291
Bps_GCA_002572465.1_ASM257246v1_AFS060037_com_00474	pXO1_16_IIb|Rock4-18	92.933	566	40	0	1	566	566	566	1	1	566	566	575	0.984348	0	1105
Bps_GCA_002572465.1_ASM257246v1_AFS060037_com_00489	ori44_RepFR55|MC28	67.763	304	88	5	7	300	294	324	0.907407	1	304	304	321	0.94704	9.42e-150	416
Bps_GCA_002572465.1_ASM257246v1_AFS060037_com_00539	CT43_P851308	46.067	356	188	1	9	364	356	364	0.978022	8	359	352	364	0.967033	6.9e-116	333
Bps_GCA_002572465.1_ASM257246v1_AFS060037_com_01389	CT43_P851308	47.443	352	181	2	6	354	349	356	0.980337	5	355	351	364	0.964286	2.66e-112	323
Bps_GCA_002572465.1_ASM257246v1_AFS060037_com_01829	CT43_P851308	41.699	259	145	2	6	262	257	262	0.980916	105	359	255	364	0.700549	1.22e-65	200
Bps_GCA_002572465.1_ASM257246v1_AFS060037_com_02696	CT43_P851308	46.703	364	189	2	1	364	364	364	1	1	359	359	364	0.986264	1.94e-115	332
Bps_GCA_002572465.1_ASM257246v1_AFS060037_com_03091	RepFR12G|IBL_200	61.735	196	73	1	1	196	196	196	1	1	194	194	197	0.984772	2.06e-81	232
Bps_GCA_002572465.1_ASM257246v1_AFS060037_com_03099	RepFR12F|T13001	93.333	225	15	0	1	225	225	225	1	12	236	225	239	0.941423	5.29e-162	439
Bps_GCA_002572465.1_ASM257246v1_AFS060037_com_03212	CT43_P851308	45.81	358	190	1	6	363	358	364	0.983516	5	358	354	364	0.972527	1.69e-105	306
Bps_GCA_002572465.1_ASM257246v1_AFS060037_com_03269	CT43_P851308	47.802	364	185	2	1	364	364	364	1	1	359	359	364	0.986264	4.63e-115	330
Bps_GCA_002572465.1_ASM257246v1_AFS060037_com_04178	RepA	47.444	489	240	5	1	474	474	491	0.965377	1	487	487	520	0.936538	1.11e-163	465
Bps_GCA_002572465.1_ASM257246v1_AFS060037_com_04289	RepFR12I|pCT6880	66.667	204	68	0	1	204	204	206	0.990291	1	204	204	207	0.985507	2.14e-97	273
Bps_GCA_002572465.1_ASM257246v1_AFS060037_com_04323	CT43_P851308	43.396	371	198	4	1	371	371	371	1	1	359	359	364	0.986264	5.42e-105	305
Bps_GCA_002572495.1_ASM257249v1_AFS058374_noncom_00799	CT43_P851308	44.751	362	195	2	1	362	362	362	1	1	357	357	364	0.980769	5.44e-106	307
Bps_GCA_002572495.1_ASM257249v1_AFS058374_noncom_00805	ori44_RepFR55|MC28	55.063	316	135	5	7	317	311	318	0.977987	1	314	314	321	0.978193	1.91e-115	328
Bps_GCA_002572495.1_ASM257249v1_AFS058374_noncom_01235	CT43_P851308	43.258	356	198	1	9	364	356	364	0.978022	8	359	352	364	0.967033	6.78e-95	279
Bps_GCA_002572495.1_ASM257249v1_AFS058374_noncom_01337	RepFR12G|IBL_200	58.553	152	61	1	1	152	152	152	1	45	194	150	197	0.761421	1.6e-57	170
Bps_GCA_002572495.1_ASM257249v1_AFS058374_noncom_01848	pXO1_16_IIb|Rock4-18	92.933	566	40	0	1	566	566	566	1	1	566	566	575	0.984348	0	1104
Bps_GCA_002572495.1_ASM257249v1_AFS058374_noncom_01917	pXO1_16_IIb|Rock4-18	92.58	566	42	0	1	566	566	566	1	1	566	566	575	0.984348	0	1103
Bps_GCA_002572495.1_ASM257249v1_AFS058374_noncom_02001	CT43_P851308	47.191	356	184	1	9	364	356	364	0.978022	8	359	352	364	0.967033	1.56e-108	314
Bps_GCA_002572495.1_ASM257249v1_AFS058374_noncom_02106	RepFR12B|BDRD-ST196	83.796	216	35	0	1	216	216	216	1	1	216	216	219	0.986301	5.56e-143	390
Bps_GCA_002572495.1_ASM257249v1_AFS058374_noncom_02129	RepFR12G|IBL_200	62.176	193	73	0	1	193	193	194	0.994845	1	193	193	197	0.979695	7.61e-86	243
Bps_GCA_002572495.1_ASM257249v1_AFS058374_noncom_02932	CT43_P851308	46.849	365	188	3	1	365	365	365	1	1	359	359	364	0.986264	7.44e-111	320
Bps_GCA_002572495.1_ASM257249v1_AFS058374_noncom_03288	Rep466	85.27	482	70	1	1	482	482	484	0.995868	1	481	481	490	0.981633	0	817
Bps_GCA_002572495.1_ASM257249v1_AFS058374_noncom_04730	CT43_P851308	46.978	364	188	2	1	364	364	364	1	1	359	359	364	0.986264	2.31e-115	331
Bps_GCA_002572495.1_ASM257249v1_AFS058374_noncom_04805	RepFR12C|pE33L8	92.727	220	16	0	1	220	220	220	1	1	220	220	223	0.986547	4.13e-156	423
Bps_GCA_002572495.1_ASM257249v1_AFS058374_noncom_04813	Rep14-2	88.725	204	23	0	1	204	204	204	1	1	204	204	207	0.985507	3.81e-134	366
Bps_GCA_002572495.1_ASM257249v1_AFS058374_noncom_05091	pBMY1|rep	86.145	166	23	0	1	166	166	166	1	4	169	166	171	0.97076	5.68e-93	259
Bps_GCA_002572495.1_ASM257249v1_AFS058374_noncom_05375	CT43_P851308	48.011	352	179	2	6	354	349	356	0.980337	5	355	351	364	0.964286	1.01e-114	329
Bps_GCA_002572495.1_ASM257249v1_AFS058374_noncom_05843	RepB	82.673	404	69	1	1	404	404	404	1	6	408	403	414	0.97343	0	680
Bps_GCA_002572495.1_ASM257249v1_AFS058374_noncom_05874	Rep165	45.383	509	246	7	1	486	486	496	0.979839	1	500	500	526	0.95057	1.83e-165	470
Bps_GCA_002579115.1_ASM257911v1_AFS056801_com_00126	CT43_P851308	46.067	356	188	1	9	364	356	364	0.978022	8	359	352	364	0.967033	4.05e-116	333
Bps_GCA_002579115.1_ASM257911v1_AFS056801_com_00366	CT43_P851308	47.727	352	180	2	6	354	349	356	0.980337	5	355	351	364	0.964286	4.42e-113	325
Bps_GCA_002579115.1_ASM257911v1_AFS056801_com_02030	CT43_P851308	39.326	356	210	2	9	362	354	362	0.977901	8	359	352	364	0.967033	1.1e-85	255
Bps_GCA_002579115.1_ASM257911v1_AFS056801_com_02433	CT43_P851308	44.142	367	197	3	1	367	367	367	1	1	359	359	364	0.986264	5.5e-106	308
Bps_GCA_002579115.1_ASM257911v1_AFS056801_com_02573	pXO1_16_IIb|Rock4-18	92.58	566	42	0	1	566	566	566	1	1	566	566	575	0.984348	0	1100
Bps_GCA_002579115.1_ASM257911v1_AFS056801_com_02654	CT43_P851308	45.528	369	191	4	1	369	369	369	1	1	359	359	364	0.986264	1.99e-106	309
Bps_GCA_002579115.1_ASM257911v1_AFS056801_com_03692	Rep14-2	87.255	204	26	0	1	204	204	204	1	1	204	204	207	0.985507	4.91e-132	361
Bps_GCA_002579115.1_ASM257911v1_AFS056801_com_03901	CT43_P851308	45.506	356	190	1	9	364	356	364	0.978022	8	359	352	364	0.967033	1.6e-106	309
Bps_GCA_002579115.1_ASM257911v1_AFS056801_com_04193	RepFR12H|pCT9547	68.712	163	50	1	42	203	162	203	0.79803	1	163	163	165	0.987879	4.63e-86	243
Bps_GCA_002579115.1_ASM257911v1_AFS056801_com_04447	RepB	83.168	404	67	1	1	404	404	404	1	6	408	403	414	0.97343	0	684
Bps_GCA_002579115.1_ASM257911v1_AFS056801_com_04752	Rep165	45.383	509	246	7	1	486	486	496	0.979839	1	500	500	526	0.95057	7.1e-166	471
Bps_GCA_002579115.1_ASM257911v1_AFS056801_com_05154	RepFR12C|pE33L8	93.636	220	14	0	1	220	220	220	1	1	220	220	223	0.986547	7.05e-157	425
Bps_GCA_002579165.1_ASM257916v1_AFS056690_com_00804	CT43_P851308	45.506	356	190	1	9	364	356	364	0.978022	8	359	352	364	0.967033	1.6e-106	309
Bps_GCA_002579165.1_ASM257916v1_AFS056690_com_01041	RepB	83.168	404	67	1	1	404	404	404	1	6	408	403	414	0.97343	0	684
Bps_GCA_002579165.1_ASM257916v1_AFS056690_com_01153	pXO1_16_IIb|Rock4-18	92.58	566	42	0	1	566	566	566	1	1	566	566	575	0.984348	0	1100
Bps_GCA_002579165.1_ASM257916v1_AFS056690_com_01616	CT43_P851308	46.067	356	188	1	9	364	356	364	0.978022	8	359	352	364	0.967033	4.05e-116	333
Bps_GCA_002579165.1_ASM257916v1_AFS056690_com_02201	RepFR12H|pCT9547	68.712	163	50	1	42	203	162	203	0.79803	1	163	163	165	0.987879	4.63e-86	243
Bps_GCA_002579165.1_ASM257916v1_AFS056690_com_02461	CT43_P851308	39.326	356	210	2	9	362	354	362	0.977901	8	359	352	364	0.967033	1.1e-85	255
Bps_GCA_002579165.1_ASM257916v1_AFS056690_com_02801	Rep165	45.383	509	246	7	1	486	486	496	0.979839	1	500	500	526	0.95057	7.1e-166	471
Bps_GCA_002579165.1_ASM257916v1_AFS056690_com_03531	Rep14-2	87.255	204	26	0	1	204	204	204	1	1	204	204	207	0.985507	4.91e-132	361
Bps_GCA_002579165.1_ASM257916v1_AFS056690_com_03538	RepFR12C|pE33L8	93.636	220	14	0	1	220	220	220	1	1	220	220	223	0.986547	7.05e-157	425
Bps_GCA_002579165.1_ASM257916v1_AFS056690_com_04337	CT43_P851308	47.727	352	180	2	6	354	349	356	0.980337	5	355	351	364	0.964286	4.42e-113	325
Bps_GCA_002579165.1_ASM257916v1_AFS056690_com_04930	CT43_P851308	45.528	369	191	4	1	369	369	369	1	1	359	359	364	0.986264	1.99e-106	309
Bps_GCA_002579165.1_ASM257916v1_AFS056690_com_05252	CT43_P851308	44.142	367	197	3	1	367	367	367	1	1	359	359	364	0.986264	5.5e-106	308
Bps_GCA_002579375.1_ASM257937v1_AFS055788_noncom_00001	pXO1_16_IIb|Rock4-18	92.049	566	45	0	1	566	566	566	1	1	566	566	575	0.984348	0	1093
Bps_GCA_002579375.1_ASM257937v1_AFS055788_noncom_00533	CT43_P851308	47.083	240	123	1	3	242	240	243	0.987654	123	358	236	364	0.648352	1.95e-69	209
Bps_GCA_002579375.1_ASM257937v1_AFS055788_noncom_00647	RepFR12A|Bc_Rock1-3	98.113	212	4	0	1	212	212	212	1	1	212	212	215	0.986047	2.73e-161	436
Bps_GCA_002579375.1_ASM257937v1_AFS055788_noncom_01546	RepFR12F|T13001	92.889	225	16	0	1	225	225	225	1	12	236	225	239	0.941423	1.95e-160	435
Bps_GCA_002579375.1_ASM257937v1_AFS055788_noncom_02058	pXO1_16_IIb|Rock4-18	92.403	566	43	0	1	566	566	566	1	1	566	566	575	0.984348	0	1100
Bps_GCA_002579375.1_ASM257937v1_AFS055788_noncom_02344	Rep466	85.685	482	68	1	1	482	482	484	0.995868	1	481	481	490	0.981633	0	824
Bps_GCA_002579375.1_ASM257937v1_AFS055788_noncom_02465	CT43_P851308	46.703	364	189	2	1	364	364	364	1	1	359	359	364	0.986264	1.13e-114	330
Bps_GCA_002579375.1_ASM257937v1_AFS055788_noncom_02608	CT43_P851308	48.011	352	179	2	6	354	349	356	0.980337	5	355	351	364	0.964286	1.01e-114	329
Bps_GCA_002579375.1_ASM257937v1_AFS055788_noncom_02851	CT43_P851308	44.231	364	198	2	1	364	364	364	1	1	359	359	364	0.986264	8.43e-107	310
Bps_GCA_002579375.1_ASM257937v1_AFS055788_noncom_02933	RepFR12D-1|pFR12.5_12	68.372	215	66	1	1	215	215	215	1	1	213	213	216	0.986111	3.71e-104	291
Bps_GCA_002579375.1_ASM257937v1_AFS055788_noncom_02941	RepFR12G|IBL_200	62.245	196	72	1	1	196	196	196	1	1	194	194	197	0.984772	6.65e-83	236
Bps_GCA_002579375.1_ASM257937v1_AFS055788_noncom_03373	CT43_P851308	44.444	369	195	4	1	369	369	369	1	1	359	359	364	0.986264	5.58e-104	303
Bps_GCA_002579375.1_ASM257937v1_AFS055788_noncom_03943	CT43_P851308	44.663	356	193	1	9	364	356	364	0.978022	8	359	352	364	0.967033	0.23	22.3
Bps_GCA_002579375.1_ASM257937v1_AFS055788_noncom_05029	CT43_P851308	39.045	356	211	2	9	362	354	362	0.977901	8	359	352	364	0.967033	5.2	17.7
Bps_GCA_002579385.1_ASM257938v1_AFS054612_noncom_00451	CT43_P851308	46.067	356	188	1	9	364	356	364	0.978022	8	359	352	364	0.967033	3.6	21.6
Bps_GCA_002579385.1_ASM257938v1_AFS054612_noncom_00713	Rep165	45.383	509	246	7	1	486	486	496	0.979839	1	500	500	526	0.95057	0.95	23.5
Bps_GCA_002579385.1_ASM257938v1_AFS054612_noncom_00839	RepFR12F|T13001	92	225	18	0	1	225	225	225	1	12	236	225	239	0.941423	0.29	21.9
Bps_GCA_002579385.1_ASM257938v1_AFS054612_noncom_01126	CT43_P851308	44.142	367	197	3	1	367	367	367	1	1	359	359	364	0.986264	1.1	20
Bps_GCA_002579385.1_ASM257938v1_AFS054612_noncom_01309	Rep_pMC95|MC28	60.896	335	125	3	1	334	334	340	0.982353	9	338	330	349	0.945559	0.22	22.3
Bps_GCA_002579385.1_ASM257938v1_AFS054612_noncom_01612	pXO1_16_IIb|Rock4-18	91.667	444	37	0	1	444	444	444	1	123	566	444	575	0.772174	0.67	18.1
Bps_GCA_002579385.1_ASM257938v1_AFS054612_noncom_01615	CT43_P851308	44.505	364	197	2	1	364	364	364	1	1	359	359	364	0.986264	1.2	20
Bps_GCA_002579385.1_ASM257938v1_AFS054612_noncom_02525	CT43_P851308	45.528	369	191	4	1	369	369	369	1	1	359	359	364	0.986264	2	19.6
Bps_GCA_002579385.1_ASM257938v1_AFS054612_noncom_04095	Rep14-4	55.249	181	80	1	48	228	181	230	0.786957	17	196	180	202	0.891089	0.58	21.6
Bps_GCA_002579385.1_ASM257938v1_AFS054612_noncom_04484	Rep14-2	87.255	204	26	0	1	204	204	204	1	1	204	204	207	0.985507	0.21	24.6
Bps_GCA_002579385.1_ASM257938v1_AFS054612_noncom_04766	RepFR12D-1|pFR12.5_12	68.372	215	66	1	1	215	215	215	1	1	213	213	216	0.986111	1.1	21.2
Bps_GCA_002579385.1_ASM257938v1_AFS054612_noncom_04920	RepFR12G|IBL_200	57.143	196	82	1	1	196	196	196	1	1	194	194	197	0.984772	0.027	23.1
Bps_GCA_002579385.1_ASM257938v1_AFS054612_noncom_04955	CT43_P851308	46.067	356	188	1	9	364	356	364	0.978022	8	359	352	364	0.967033	3	20.8
Bps_GCA_002579385.1_ASM257938v1_AFS054612_noncom_05137	RepB	82.921	404	68	1	1	404	404	404	1	6	408	403	414	0.97343	0.2	22.7
Bps_GCA_002579385.1_ASM257938v1_AFS054612_noncom_05145	CT43_P851308	48.011	352	179	2	6	354	349	356	0.980337	5	355	351	364	0.964286	2.8	16.5
Bps_GCA_002579385.1_ASM257938v1_AFS054612_noncom_05441	CT43_P851308	43.258	356	198	1	9	364	356	364	0.978022	8	359	352	364	0.967033	3.1	20.8
Bps_GCA_002579475.1_ASM257947v1_AFS054473_noncom_00403	CT43_P851308	46.978	364	188	2	1	364	364	364	1	1	359	359	364	0.986264	4.9	16.2
Bps_GCA_002579475.1_ASM257947v1_AFS054473_noncom_00589	CT43_P851308	44.663	356	193	1	9	364	356	364	0.978022	8	359	352	364	0.967033	4.8	20.4
Bps_GCA_002579475.1_ASM257947v1_AFS054473_noncom_00690	RepB	82.673	404	69	1	1	404	404	404	1	6	408	403	414	0.97343	1.6	23.5
Bps_GCA_002579475.1_ASM257947v1_AFS054473_noncom_02479	CT43_P851308	47.123	365	187	3	1	365	365	365	1	1	359	359	364	0.986264	3.2	19.6
Bps_GCA_002579475.1_ASM257947v1_AFS054473_noncom_03454	Rep14-2	88.725	204	23	0	1	204	204	204	1	1	204	204	207	0.985507	0.31	22.7
Bps_GCA_002579475.1_ASM257947v1_AFS054473_noncom_03706	CT43_P851308	44.475	362	196	2	1	362	362	362	1	1	357	357	364	0.980769	0.45	21.2
Bps_GCA_002579475.1_ASM257947v1_AFS054473_noncom_03712	ori44_RepFR55|MC28	55.063	316	135	5	7	317	311	318	0.977987	1	314	314	321	0.978193	0.51	21.6
Bps_GCA_002579475.1_ASM257947v1_AFS054473_noncom_03751	pXO1_16_IIb|Rock4-18	92.226	566	44	0	1	566	566	566	1	1	566	566	575	0.984348	0.67	23.1
Bps_GCA_002579475.1_ASM257947v1_AFS054473_noncom_03868	RepFR12A|Bc_Rock1-3	97.642	212	5	0	1	212	212	212	1	1	212	212	215	0.986047	0.26	22.7
Bps_GCA_002579475.1_ASM257947v1_AFS054473_noncom_04762	Rep466	85.685	482	68	1	1	482	482	484	0.995868	1	481	481	490	0.981633	3.2	18.9
Bps_GCA_002579475.1_ASM257947v1_AFS054473_noncom_04765	ori44_RepFR55|MC28	69.58	286	81	3	1	280	280	325	0.861538	1	286	286	321	0.890966	2	18.9
Bps_GCA_002579475.1_ASM257947v1_AFS054473_noncom_04953	pXO1_16_IIb|Rock4-18	91.873	566	46	0	1	566	566	566	1	1	566	566	575	0.984348	9.1	18.9
Bps_GCA_002579475.1_ASM257947v1_AFS054473_noncom_04983	CT43_P851308	43.82	356	196	1	9	364	356	364	0.978022	8	359	352	364	0.967033	2.5	20.4
Bps_GCA_002579475.1_ASM257947v1_AFS054473_noncom_05259	CT43_P851308	39.045	356	211	2	9	362	354	362	0.977901	8	359	352	364	0.967033	3.3	18.5
Bps_GCA_002579475.1_ASM257947v1_AFS054473_noncom_05285	Rep14-2	52.913	206	91	4	6	211	206	211	0.976303	5	204	200	207	0.966184	1.4	18.1
Bps_GCA_002579475.1_ASM257947v1_AFS054473_noncom_05289	Rep165	44.488	508	252	6	1	486	486	496	0.979839	1	500	500	526	0.95057	0.075	21.6
Bps_GCA_002579475.1_ASM257947v1_AFS054473_noncom_05310	RepFR12F|T13001	92	225	18	0	1	225	225	225	1	12	236	225	239	0.941423	0.7	21.6
Bps_GCA_002579475.1_ASM257947v1_AFS054473_noncom_05472	CT43_P851308	44.444	369	195	4	1	369	369	369	1	1	359	359	364	0.986264	0.25	19.2
Bps_GCA_002579475.1_ASM257947v1_AFS054473_noncom_05781	CT43_P851308	47.727	352	180	2	6	354	349	356	0.980337	5	355	351	364	0.964286	1.9	16.5
Bps_GCA_002579785.1_ASM257978v1_AFS053905_noncom_00227	CT43_P851308	46.067	356	188	1	9	364	356	364	0.978022	8	359	352	364	0.967033	0.59	21.2
Bps_GCA_002579785.1_ASM257978v1_AFS053905_noncom_00453	Rep165	45.383	509	246	7	1	486	486	496	0.979839	1	500	500	526	0.95057	0.68	21.9
Bps_GCA_002579785.1_ASM257978v1_AFS053905_noncom_00490	RepB	82.921	404	68	1	1	404	404	404	1	6	408	403	414	0.97343	1.7	21.2
Bps_GCA_002579785.1_ASM257978v1_AFS053905_noncom_00565	RepFR12F|T13001	92	225	18	0	1	225	225	225	1	12	236	225	239	0.941423	0.049	25.8
Bps_GCA_002579785.1_ASM257978v1_AFS053905_noncom_01778	CT43_P851308	38.764	356	212	2	9	362	354	362	0.977901	8	359	352	364	0.967033	6.6	19.2
Bps_GCA_002579785.1_ASM257978v1_AFS053905_noncom_02419	CT43_P851308	45.257	369	192	4	1	369	369	369	1	1	359	359	364	0.986264	0.92	21.6
Bps_GCA_002579785.1_ASM257978v1_AFS053905_noncom_02753	CT43_P851308	46.067	356	188	1	9	364	356	364	0.978022	8	359	352	364	0.967033	0.63	21.9
Bps_GCA_002579785.1_ASM257978v1_AFS053905_noncom_03968	RepFR12B|BDRD-ST196	74.654	217	54	1	1	217	217	217	1	1	216	216	219	0.986301	0.93	18.9
Bps_GCA_002579785.1_ASM257978v1_AFS053905_noncom_03977	CT43_P851308	47.443	352	181	2	6	354	349	356	0.980337	5	355	351	364	0.964286	8.2	16.2
Bps_GCA_002579785.1_ASM257978v1_AFS053905_noncom_04893	RepFR12H|pCT9547	68.712	163	50	1	42	203	162	203	0.79803	1	163	163	165	0.987879	0.1	23.9
Bps_GCA_002579785.1_ASM257978v1_AFS053905_noncom_04902	pXO1_16_IIb|Rock4-18	92.58	566	42	0	1	566	566	566	1	1	566	566	575	0.984348	9.1	17.3
Bps_GCA_002579975.1_ASM257997v1_AFS052781_com_00164	RepFR12C|pE33L8	93.636	220	14	0	1	220	220	220	1	1	220	220	223	0.986547	0.88	22.3
Bps_GCA_002579975.1_ASM257997v1_AFS052781_com_01249	pXO1_16_IIb|Rock4-18	92.58	566	42	0	1	566	566	566	1	1	566	566	575	0.984348	8.9	18.5
Bps_GCA_002579975.1_ASM257997v1_AFS052781_com_01465	CT43_P851308	48.011	352	179	2	6	354	349	356	0.980337	5	355	351	364	0.964286	3.5	15.4
Bps_GCA_002579975.1_ASM257997v1_AFS052781_com_01604	CT43_P851308	46.067	356	188	1	9	364	356	364	0.978022	8	359	352	364	0.967033	2.5	20.4
Bps_GCA_002579975.1_ASM257997v1_AFS052781_com_02562	CT43_P851308	45.528	369	191	4	1	369	369	369	1	1	359	359	364	0.986264	2.8	20.8
Bps_GCA_002579975.1_ASM257997v1_AFS052781_com_03119	CT43_P851308	43.82	356	196	1	9	364	356	364	0.978022	8	359	352	364	0.967033	2.9	20.4
Bps_GCA_002579975.1_ASM257997v1_AFS052781_com_03498	Rep165	45.383	509	246	7	1	486	486	496	0.979839	1	500	500	526	0.95057	0.39	24.3
Bps_GCA_002579975.1_ASM257997v1_AFS052781_com_03709	RepB	83.168	404	67	1	1	404	404	404	1	6	408	403	414	0.97343	0.21	23.5
Bps_GCA_002579975.1_ASM257997v1_AFS052781_com_03930	CT43_P851308	44.142	367	197	3	1	367	367	367	1	1	359	359	364	0.986264	1.6	18.9
Bps_GCA_002579975.1_ASM257997v1_AFS052781_com_04639	RepFR12H|pCT9547	68.712	163	50	1	42	203	162	203	0.79803	1	163	163	165	0.987879	0.16	22.7
Bps_GCA_002579975.1_ASM257997v1_AFS052781_com_04751	CT43_P851308	46.067	356	188	1	9	364	356	364	0.978022	8	359	352	364	0.967033	3.3	20
Bps_GCA_002580615.1_ASM258061v1_AFS048805_noncom_01010	CT43_P851308	46.703	364	189	2	1	364	364	364	1	1	359	359	364	0.986264	3.3	18.5
Bps_GCA_002580615.1_ASM258061v1_AFS048805_noncom_01113	CT43_P851308	46.197	355	187	1	9	363	355	364	0.975275	8	358	351	364	0.964286	8.6	15
Bps_GCA_002580615.1_ASM258061v1_AFS048805_noncom_01128	CT43_P851308	39.045	356	211	2	9	362	354	362	0.977901	8	359	352	364	0.967033	1.2	19.6
Bps_GCA_002580615.1_ASM258061v1_AFS048805_noncom_01534	Rep466	85.685	482	68	1	1	482	482	484	0.995868	1	481	481	490	0.981633	0.29	20.8
Bps_GCA_002580615.1_ASM258061v1_AFS048805_noncom_01645	RepFR12F|T13001	92.889	225	16	0	1	225	225	225	1	12	236	225	239	0.941423	0.86	22.3
Bps_GCA_002580615.1_ASM258061v1_AFS048805_noncom_02061	CT43_P851308	44.231	364	198	2	1	364	364	364	1	1	359	359	364	0.986264	3.6	19.2
Bps_GCA_002580615.1_ASM258061v1_AFS048805_noncom_03258	CT43_P851308	44.663	356	193	1	9	364	356	364	0.978022	8	359	352	364	0.967033	2.9	17.3
Bps_GCA_002580615.1_ASM258061v1_AFS048805_noncom_03895	RepFR12D-1|pFR12.5_12	68.372	215	66	1	1	215	215	215	1	1	213	213	216	0.986111	0.14	23.1
Bps_GCA_002580615.1_ASM258061v1_AFS048805_noncom_03934	RepFR12A|Bc_Rock1-3	97.642	212	5	0	1	212	212	212	1	1	212	212	215	0.986047	0.51	23.9
Bps_GCA_002580615.1_ASM258061v1_AFS048805_noncom_04226	CT43_P851308	48.011	352	179	2	6	354	349	356	0.980337	5	355	351	364	0.964286	4.8	15.8
Bps_GCA_002580615.1_ASM258061v1_AFS048805_noncom_04256	CT43_P851308	44.444	369	195	4	1	369	369	369	1	1	359	359	364	0.986264	0.62	21.9
Bps_GCA_002580615.1_ASM258061v1_AFS048805_noncom_05706	pXO1_16_IIb|Rock4-18	92.049	566	45	0	1	566	566	566	1	1	566	566	575	0.984348	4.1	16.9
Bps_GCA_002580615.1_ASM258061v1_AFS048805_noncom_05712	pXO1_16_IIb|Rock4-18	92.403	566	43	0	1	566	566	566	1	1	566	566	575	0.984348	2.4	20
Bps_GCA_002580755.1_ASM258075v1_AFS045932_noncom_00754	RepFR12D-1|pFR12.5_12	66.977	215	69	1	1	215	215	215	1	1	213	213	216	0.986111	0.83	22.3
Bps_GCA_002580755.1_ASM258075v1_AFS045932_noncom_01451	CT43_P851308	46.849	365	188	3	1	365	365	365	1	1	359	359	364	0.986264	1.9	16.5
Bps_GCA_002580755.1_ASM258075v1_AFS045932_noncom_02014	CT43_P851308	44.231	364	198	2	1	364	364	364	1	1	359	359	364	0.986264	2.4	19.2
Bps_GCA_002580755.1_ASM258075v1_AFS045932_noncom_02426	RepFR12F|T13001	91.556	225	19	0	1	225	225	225	1	12	236	225	239	0.941423	0.018	26.9
Bps_GCA_002580755.1_ASM258075v1_AFS045932_noncom_02753	CT43_P851308	44.663	356	193	1	9	364	356	364	0.978022	8	359	352	364	0.967033	0.64	19.6
Bps_GCA_002580755.1_ASM258075v1_AFS045932_noncom_03829	CT43_P851308	48.011	352	179	2	6	354	349	356	0.980337	5	355	351	364	0.964286	0.36	22.7
Bps_GCA_002580755.1_ASM258075v1_AFS045932_noncom_04027	RepB	82.673	404	69	1	1	404	404	404	1	6	408	403	414	0.97343	3.1	19.2
Bps_GCA_002580755.1_ASM258075v1_AFS045932_noncom_04223	CT43_P851308	46.978	364	188	2	1	364	364	364	1	1	359	359	364	0.986264	1.1	20.4
Bps_GCA_002580755.1_ASM258075v1_AFS045932_noncom_04818	Rep14-2	88.725	204	23	0	1	204	204	204	1	1	204	204	207	0.985507	3.3	21.2
Bps_GCA_002580755.1_ASM258075v1_AFS045932_noncom_05285	Rep165	45.383	509	246	7	1	486	486	496	0.979839	1	500	500	526	0.95057	0.94	21.9
Bps_GCA_002580755.1_ASM258075v1_AFS045932_noncom_05303	pXO1_16_IIb|Rock4-18	92.933	566	40	0	1	566	566	566	1	1	566	566	575	0.984348	0.37	21.2
Bps_GCA_002580755.1_ASM258075v1_AFS045932_noncom_05312	Rep466	85.27	482	70	1	1	482	482	484	0.995868	1	481	481	490	0.981633	1.6	19.2
Bps_GCA_002581285.1_ASM258128v1_AFS050088_noncom_00021	Rep466	85.27	482	70	1	1	482	482	484	0.995868	1	481	481	490	0.981633	9.8	16.9
Bps_GCA_002581285.1_ASM258128v1_AFS050088_noncom_00033	pXO1_16_IIb|Rock4-18	92.933	566	40	0	1	566	566	566	1	1	566	566	575	0.984348	0.18	23.5
Bps_GCA_002581285.1_ASM258128v1_AFS050088_noncom_00052	Rep14-2	88.725	204	23	0	1	204	204	204	1	1	204	204	207	0.985507	1.9	20.8
Bps_GCA_002581285.1_ASM258128v1_AFS050088_noncom_00116	CT43_P851308	43.82	356	196	1	9	364	356	364	0.978022	8	359	352	364	0.967033	1.5	18.9
Bps_GCA_002581285.1_ASM258128v1_AFS050088_noncom_00205	RepFR12F|T13001	92	225	18	0	1	225	225	225	1	12	236	225	239	0.941423	2.4	18.9
Bps_GCA_002581285.1_ASM258128v1_AFS050088_noncom_00479	Rep165	45.383	509	246	7	33	518	486	528	0.920455	1	500	500	526	0.95057	0.38	21.6
Bps_GCA_002581285.1_ASM258128v1_AFS050088_noncom_01867	CT43_P851308	48.011	352	179	2	6	354	349	356	0.980337	5	355	351	364	0.964286	3.5	17.3
Bps_GCA_002581285.1_ASM258128v1_AFS050088_noncom_01917	CT43_P851308	44.231	364	198	2	1	364	364	364	1	1	359	359	364	0.986264	3.6	21.6
Bps_GCA_002581285.1_ASM258128v1_AFS050088_noncom_02154	CT43_P851308	46.978	364	188	2	1	364	364	364	1	1	359	359	364	0.986264	4	19.2
Bps_GCA_002581285.1_ASM258128v1_AFS050088_noncom_02941	CT43_P851308	45.81	358	190	1	6	363	358	364	0.983516	5	358	354	364	0.972527	3.2	20
Bps_GCA_002581285.1_ASM258128v1_AFS050088_noncom_03585	CT43_P851308	46.849	365	188	3	1	365	365	365	1	1	359	359	364	0.986264	2.6	18.5
Bps_GCA_002581285.1_ASM258128v1_AFS050088_noncom_04190	CT43_P851308	47.191	356	184	1	9	364	356	364	0.978022	8	359	352	364	0.967033	8.6	15
Bps_GCA_002581285.1_ASM258128v1_AFS050088_noncom_04289	RepFR12D-1|pFR12.5_12	68.372	215	66	1	1	215	215	215	1	1	213	213	216	0.986111	0.67	22.3
Bps_GCA_002581285.1_ASM258128v1_AFS050088_noncom_04492	RepB	82.673	404	69	1	1	404	404	404	1	6	408	403	414	0.97343	1.6	20
Bps_GCA_002581285.1_ASM258128v1_AFS050088_noncom_05156	pXO1_16_IIb|Rock4-18	92.226	566	44	0	1	566	566	566	1	1	566	566	575	0.984348	0.45	23.1
Bps_GCA_002581285.1_ASM258128v1_AFS050088_noncom_05166	CT43_P851308	44.751	362	195	2	1	362	362	362	1	1	357	357	364	0.980769	1.4	18.9
Bps_GCA_002581285.1_ASM258128v1_AFS050088_noncom_05171	ori44_RepFR55|MC28	54.747	316	136	5	7	317	311	318	0.977987	1	314	314	321	0.978193	2.7	18.9
Bps_GCA_002581425.1_ASM258142v1_AFS049531_com_00295	CT43_P851308	48.011	352	179	2	6	354	349	356	0.980337	5	355	351	364	0.964286	0.05	23.9
Bps_GCA_002581425.1_ASM258142v1_AFS049531_com_00638	CT43_P851308	39.326	356	210	2	9	362	354	362	0.977901	8	359	352	364	0.967033	7.6	17.3
Bps_GCA_002581425.1_ASM258142v1_AFS049531_com_00738	Rep165	45.383	509	246	7	1	486	486	496	0.979839	1	500	500	526	0.95057	0.026	25.4
Bps_GCA_002581425.1_ASM258142v1_AFS049531_com_00802	pXO1_16_IIb|Rock4-18	92.58	566	42	0	1	566	566	566	1	1	566	566	575	0.984348	5.5	16.9
Bps_GCA_002581425.1_ASM258142v1_AFS049531_com_01836	CT43_P851308	43.82	356	196	1	9	364	356	364	0.978022	8	359	352	364	0.967033	0.013	25.4
Bps_GCA_002581425.1_ASM258142v1_AFS049531_com_03470	CT43_P851308	46.067	356	188	1	9	364	356	364	0.978022	8	359	352	364	0.967033	2	19.6
Bps_GCA_002581425.1_ASM258142v1_AFS049531_com_03691	RepB	83.168	404	67	1	1	404	404	404	1	6	408	403	414	0.97343	0.39	24.3
Bps_GCA_002581425.1_ASM258142v1_AFS049531_com_03856	RepFR12H|pCT9547	68.712	163	50	1	42	203	162	203	0.79803	1	163	163	165	0.987879	1.4	21.6
Bps_GCA_002581425.1_ASM258142v1_AFS049531_com_05187	CT43_P851308	46.067	356	188	1	9	364	356	364	0.978022	8	359	352	364	0.967033	1.4	18.9
Bps_GCA_002581425.1_ASM258142v1_AFS049531_com_05231	CT43_P851308	45.528	369	191	4	1	369	369	369	1	1	359	359	364	0.986264	6.2	19.6
Bps_GCA_002581425.1_ASM258142v1_AFS049531_com_05528	CT43_P851308	44.142	367	197	3	1	367	367	367	1	1	359	359	364	0.986264	0.23	22.3
Bps_GCA_002581425.1_ASM258142v1_AFS049531_com_05557	RepFR12C|pE33L8	93.636	220	14	0	1	220	220	220	1	1	220	220	223	0.986547	6.1	18.9
Bps_GCA_002581465.1_ASM258146v1_AFS048537_noncom_00511	CT43_P851308	46.978	364	188	2	1	364	364	364	1	1	359	359	364	0.986264	0.42	22.7
Bps_GCA_002581465.1_ASM258146v1_AFS048537_noncom_01190	RepFR12G|IBL_200	58.673	196	79	1	1	196	196	196	1	1	194	194	197	0.984772	0.24	21.9
Bps_GCA_002581465.1_ASM258146v1_AFS048537_noncom_01430	CT43_P851308	43.258	356	198	1	9	364	356	364	0.978022	8	359	352	364	0.967033	0.013	25.4
Bps_GCA_002581465.1_ASM258146v1_AFS048537_noncom_01514	pXO1_16_IIb|Rock4-18	92.403	566	43	0	1	566	566	566	1	1	566	566	575	0.984348	3	19.2
Bps_GCA_002581465.1_ASM258146v1_AFS048537_noncom_01521	Rep466	85.685	482	68	1	1	482	482	484	0.995868	1	481	481	490	0.981633	8.9	18.1
Bps_GCA_002581465.1_ASM258146v1_AFS048537_noncom_01524	ori44_RepFR55|MC28	70.28	286	79	3	1	280	280	325	0.861538	1	286	286	321	0.890966	0.1	23.5
Bps_GCA_002581465.1_ASM258146v1_AFS048537_noncom_01533	CT43_P851308	48.011	352	179	2	6	354	349	356	0.980337	5	355	351	364	0.964286	6.9	16.2
Bps_GCA_002581465.1_ASM258146v1_AFS048537_noncom_02067	CT43_P851308	46.575	365	189	3	1	365	365	365	1	1	359	359	364	0.986264	0.54	22.3
Bps_GCA_002581465.1_ASM258146v1_AFS048537_noncom_02168	CT43_P851308	44.444	369	195	4	1	369	369	369	1	1	359	359	364	0.986264	3	20.8
Bps_GCA_002581465.1_ASM258146v1_AFS048537_noncom_02186	RepFR12D|pE33L9	98.624	218	3	0	1	218	218	218	1	1	218	218	221	0.986425	2.4	18.5
Bps_GCA_002581465.1_ASM258146v1_AFS048537_noncom_02995	pXO1_16_IIb|Rock4-18	92.756	566	41	0	1	566	566	566	1	1	566	566	575	0.984348	0.02	24.6
Bps_GCA_002581465.1_ASM258146v1_AFS048537_noncom_03015	CT43_P851308	45.028	362	194	2	1	362	362	362	1	1	357	357	364	0.980769	0.59	21.2
Bps_GCA_002581465.1_ASM258146v1_AFS048537_noncom_03022	ori44_RepFR55|MC28	54.747	316	136	5	7	317	311	318	0.977987	1	314	314	321	0.978193	0.59	21.9
Bps_GCA_002581465.1_ASM258146v1_AFS048537_noncom_03771	RepFR12D-1|pFR12.5_12	68.372	215	66	1	1	215	215	215	1	1	213	213	216	0.986111	0.73	22.3
Bps_GCA_002581465.1_ASM258146v1_AFS048537_noncom_03810	CT43_P851308	44.944	356	192	1	9	364	356	364	0.978022	8	359	352	364	0.967033	2	19.6
Bps_GCA_002581465.1_ASM258146v1_AFS048537_noncom_04853	RepB	83.416	404	66	1	1	404	404	404	1	6	408	403	414	0.97343	2.2	20.8
Bps_GCA_002581465.1_ASM258146v1_AFS048537_noncom_04859	Rep165	44.882	508	250	6	1	486	486	496	0.979839	1	500	500	526	0.95057	0.42	22.3
Bps_GCA_002581465.1_ASM258146v1_AFS048537_noncom_05545	RepFR12H|pCT9547	68.098	163	51	1	42	203	162	203	0.79803	1	163	163	165	0.987879	5	20
Bps_GCA_002581835.1_ASM258183v1_AFS042788_noncom_00100	ori44_RepFR55|MC28	70.629	286	78	3	1	280	280	325	0.861538	1	286	286	321	0.890966	0.45	21.2
Bps_GCA_002581835.1_ASM258183v1_AFS042788_noncom_00103	Rep466	85.477	482	69	1	1	482	482	484	0.995868	1	481	481	490	0.981633	0.74	20.4
Bps_GCA_002581835.1_ASM258183v1_AFS042788_noncom_00719	CT43_P851308	44.444	369	195	4	1	369	369	369	1	1	359	359	364	0.986264	3	20.8
Bps_GCA_002581835.1_ASM258183v1_AFS042788_noncom_01279	CT43_P851308	48.011	352	179	2	6	354	349	356	0.980337	5	355	351	364	0.964286	4.9	16.2
Bps_GCA_002581835.1_ASM258183v1_AFS042788_noncom_01495	CT43_P851308	46.301	365	190	3	1	365	365	427	0.854801	1	359	359	364	0.986264	9.6	15
Bps_GCA_002581835.1_ASM258183v1_AFS042788_noncom_01649	CT43_P851308	44.663	356	193	1	9	364	356	364	0.978022	8	359	352	364	0.967033	0.46	18.1
Bps_GCA_002581835.1_ASM258183v1_AFS042788_noncom_02629	CT43_P851308	44.231	364	198	2	1	364	364	364	1	1	359	359	364	0.986264	4.8	20.4
Bps_GCA_002581835.1_ASM258183v1_AFS042788_noncom_02696	Rep14-2	88.725	204	23	0	1	204	204	204	1	1	204	204	207	0.985507	0.97	21.6
Bps_GCA_002581835.1_ASM258183v1_AFS042788_noncom_02715	RepFR12F|T13001	92.889	225	16	0	1	225	225	225	1	12	236	225	239	0.941423	1.2	17.7
Bps_GCA_002581835.1_ASM258183v1_AFS042788_noncom_03288	CT43_P851308	46.703	364	189	2	1	364	364	364	1	1	359	359	364	0.986264	3.6	15.4
Bps_GCA_002581835.1_ASM258183v1_AFS042788_noncom_03574	pXO1_16_IIb|Rock4-18	91.873	566	46	0	1	566	566	566	1	1	566	566	575	0.984348	3.7	18.9
Bps_GCA_002581835.1_ASM258183v1_AFS042788_noncom_03589	pXO1_16_IIb|Rock4-18	92.933	566	40	0	1	566	566	566	1	1	566	566	575	0.984348	4.1	17.7
Bps_GCA_002581835.1_ASM258183v1_AFS042788_noncom_04343	CT43_P851308	39.045	356	211	2	9	362	354	362	0.977901	8	359	352	364	0.967033	2.2	19.2
Bps_GCA_002581835.1_ASM258183v1_AFS042788_noncom_04494	pBMYdx|emb|CAB88026.1|	94.444	126	7	0	1	126	126	126	1	61	186	126	189	0.666667	8.6	18.9
Bps_GCA_002581835.1_ASM258183v1_AFS042788_noncom_04776	RepFR12A|Bc_Rock1-3	98.113	212	4	0	1	212	212	212	1	1	212	212	215	0.986047	1.8	20.4
Bps_GCA_002581835.1_ASM258183v1_AFS042788_noncom_05091	RepFR12D-1|pFR12.5_12	67.907	215	67	1	1	215	215	215	1	1	213	213	216	0.986111	0.94	22.3
Bps_GCA_002581835.1_ASM258183v1_AFS042788_noncom_05098	CT43_P851308	44.475	362	196	2	1	362	362	362	1	1	357	357	364	0.980769	2.9	20.8
Bps_GCA_002581835.1_ASM258183v1_AFS042788_noncom_05104	ori44_RepFR55|MC28	54.747	316	136	5	7	317	311	318	0.977987	1	314	314	321	0.978193	0.59	20.8
Bps_GCA_002582085.1_ASM258208v1_AFS040883_noncom_00112	Rep165	44.488	508	252	6	1	486	486	496	0.979839	1	500	500	526	0.95057	2.5	20
Bps_GCA_002582085.1_ASM258208v1_AFS040883_noncom_00152	pXO1_16_IIb|Rock4-18	92.403	566	43	0	1	566	566	566	1	1	566	566	575	0.984348	0.61	20
Bps_GCA_002582085.1_ASM258208v1_AFS040883_noncom_00722	CT43_P851308	46.703	364	189	2	1	364	364	364	1	1	359	359	364	0.986264	8.6	15
Bps_GCA_002582085.1_ASM258208v1_AFS040883_noncom_01057	Rep466	85.685	482	68	1	1	482	482	484	0.995868	1	481	481	490	0.981633	0.19	23.9
Bps_GCA_002582085.1_ASM258208v1_AFS040883_noncom_01244	CT43_P851308	47.934	363	184	2	1	363	363	364	0.997253	1	358	358	364	0.983516	4.6	16.5
Bps_GCA_002582085.1_ASM258208v1_AFS040883_noncom_02406	CT43_P851308	39.045	356	211	2	9	362	354	362	0.977901	8	359	352	364	0.967033	0.63	18.9
Bps_GCA_002582085.1_ASM258208v1_AFS040883_noncom_02866	RepFR12D-1|pFR12.5_12	67.907	215	67	1	1	215	215	215	1	1	213	213	216	0.986111	1.2	19.6
Bps_GCA_002582085.1_ASM258208v1_AFS040883_noncom_03050	RepFR12B|BDRD-ST196	83.796	216	35	0	1	216	216	216	1	1	216	216	219	0.986301	0.052	25.4
Bps_GCA_002582085.1_ASM258208v1_AFS040883_noncom_03266	CT43_P851308	48.011	352	179	2	6	354	349	356	0.980337	5	355	351	364	0.964286	4	19.2
Bps_GCA_002582085.1_ASM258208v1_AFS040883_noncom_04479	CT43_P851308	44.173	369	196	4	1	369	369	369	1	1	359	359	364	0.986264	6.2	19.6
Bps_GCA_002582085.1_ASM258208v1_AFS040883_noncom_04631	CT43_P851308	44.663	356	193	1	9	364	356	364	0.978022	8	359	352	364	0.967033	0.58	21.2
Bps_GCA_002582085.1_ASM258208v1_AFS040883_noncom_05023	Rep14-2	88.725	204	23	0	1	204	204	204	1	1	204	204	207	0.985507	0.75	22.3
Bps_GCA_002582085.1_ASM258208v1_AFS040883_noncom_05429	RepB	82.673	404	69	1	1	404	404	404	1	6	408	403	414	0.97343	1.7	19.6
Bps_GCA_002582085.1_ASM258208v1_AFS040883_noncom_05616	pXO1_16_IIb|Rock4-18	91.873	566	46	0	1	566	566	566	1	1	566	566	575	0.984348	3.7	16.2
Bps_GCA_002582165.1_ASM258216v1_AFS040159_noncom_00025	CT43_P851308	46.978	364	188	2	1	364	364	364	1	1	359	359	364	0.986264	8.5	15.4
Bps_GCA_002582165.1_ASM258216v1_AFS040159_noncom_01211	ori44_RepFR55|MC28	69.231	286	82	3	7	286	280	331	0.845921	1	286	286	321	0.890966	0.26	20
Bps_GCA_002582165.1_ASM258216v1_AFS040159_noncom_01809	CT43_P851308	45.81	358	190	1	6	363	358	364	0.983516	5	358	354	364	0.972527	1.6	18.9
Bps_GCA_002582165.1_ASM258216v1_AFS040159_noncom_02344	CT43_P851308	46.575	365	189	3	1	365	365	365	1	1	359	359	364	0.986264	1.5	18.9
Bps_GCA_002582165.1_ASM258216v1_AFS040159_noncom_03263	Rep165	44.882	508	250	6	1	486	486	496	0.979839	1	500	500	526	0.95057	1.9	17.3
Bps_GCA_002582165.1_ASM258216v1_AFS040159_noncom_03380	RepB	82.673	404	69	1	1	404	404	404	1	6	408	403	414	0.97343	5.3	17.3
Bps_GCA_002582165.1_ASM258216v1_AFS040159_noncom_03768	RepFR12F|T13001	92.889	225	16	0	1	225	225	225	1	12	236	225	239	0.941423	0.044	25
Bps_GCA_002582165.1_ASM258216v1_AFS040159_noncom_03816	CT43_P851308	44.444	369	195	4	1	369	369	369	1	1	359	359	364	0.986264	0.46	18.1
Bps_GCA_002582165.1_ASM258216v1_AFS040159_noncom_04032	CT43_P851308	39.607	356	209	2	9	362	354	362	0.977901	8	359	352	364	0.967033	1.1	19.6
Bps_GCA_002582165.1_ASM258216v1_AFS040159_noncom_04348	pXO1_16_IIb|Rock4-18	92.58	566	42	0	1	566	566	566	1	1	566	566	575	0.984348	0.89	20.8
Bps_GCA_002582165.1_ASM258216v1_AFS040159_noncom_05226	CT43_P851308	48.011	352	179	2	6	354	349	356	0.980337	5	355	351	364	0.964286	0.41	22.7
Bps_GCA_002582165.1_ASM258216v1_AFS040159_noncom_05446	Rep14-2	55.556	207	89	2	1	207	207	207	1	1	204	204	207	0.985507	8	19.2
Bps_GCA_002582165.1_ASM258216v1_AFS040159_noncom_05478	CT43_P851308	45.225	356	191	1	9	364	356	364	0.978022	8	359	352	364	0.967033	2.9	20.8
Bps_GCA_002582165.1_ASM258216v1_AFS040159_noncom_05485	CT43_P851308	41.292	356	203	2	9	362	354	362	0.977901	8	359	352	364	0.967033	4.6	18.1
Bps_GCA_002582165.1_ASM258216v1_AFS040159_noncom_05519	Rep466	85.892	482	67	1	1	482	482	484	0.995868	1	481	481	490	0.981633	0.21	25.4
[truncated: 7,132 more rows]

## Sheet: Rep proteins by hmmer
target name	full sequence			best 1 domain			domain number estimation
	E-value	score	bias	E-value	score	bias	exp	reg	clu	ov	env	dom	rep	inc
Bcy_GCA_002250965.1_ASM225096v1_CH_4_com_03498	2.1e-44	158.4	1.6	2.1e-44	158.4	1.6	1.7	2	0	0	2	2	1	1
Bcy_GCA_002251005.1_ASM225100v1_CH_39_com_01531	2.1e-44	158.4	1.6	2.1e-44	158.4	1.6	1.7	2	0	0	2	2	1	1
Bcy_GCA_002251025.1_ASM225102v1_CH_15_com_03498	2.1e-44	158.4	1.6	2.1e-44	158.4	1.6	1.7	2	0	0	2	2	1	1
Bcy_GCA_002251045.1_ASM225104v1_CH_2_com_02896	2.1e-44	158.4	1.6	2.1e-44	158.4	1.6	1.7	2	0	0	2	2	1	1
Bcy_GCA_002251115.1_ASM225111v1_CH_3_com_02879	2.1e-44	158.4	1.6	2.1e-44	158.4	1.6	1.7	2	0	0	2	2	1	1
Bcy_GCA_002250885.1_ASM225088v1_CH_38_com_03958	2.2e-44	158.3	1.6	2.2e-44	158.3	1.6	1.7	2	0	0	2	2	1	1
Bce_GCA_000290915.1_Baci_cere_VD048_V1_genomic_com_00989	7.4e-44	156.6	1.8	7.4e-44	156.6	1.8	1.7	2	0	0	2	2	1	1
Bce_GCA_000290975.2_Baci_cere_VD142_V2_genomic_incom_02444	7.4e-44	156.6	1.8	7.4e-44	156.6	1.8	1.7	2	0	0	2	2	1	1
Bce_GCA_000293705.1_Baci_cere_HuA2-1_V1_genomic_incom_03460	7.4e-44	156.6	1.8	7.4e-44	156.6	1.8	1.7	2	0	0	2	2	1	1
Bce_GCA_000399045.1_Baci_cere_VDM019_V1_genomic_incom_03727	7.4e-44	156.6	1.8	7.4e-44	156.6	1.8	1.7	2	0	0	2	2	1	1
Bmy_GCA_001044935.1_ASM104493v1_genomic_noncom_04167	7.4e-44	156.6	1.8	7.4e-44	156.6	1.8	1.7	2	0	0	2	2	1	1
Bmy_GCA_001757845.1_ASM175784v1_GOE9_noncom_04054	7.4e-44	156.6	1.8	7.4e-44	156.6	1.8	1.6	2	0	0	2	2	1	1
Bmy_GCA_002014715.1_ASM201471v1_FSL_H7-0683_noncom_04814	7.4e-44	156.6	1.8	7.4e-44	156.6	1.8	1.7	2	0	0	2	2	1	1
Bmy_GCA_002104575.1_ASM210457v1_Gnyt1_noncom_04129	7.4e-44	156.6	1.8	7.4e-44	156.6	1.8	1.7	2	0	0	2	2	1	1
Bmy_GCA_002909185.1_ASM290918v1_GM6LP_noncom_02018	7.4e-44	156.6	1.8	7.4e-44	156.6	1.8	1.7	2	0	0	2	2	1	1
Bmy_GCA_002909205.1_ASM290920v1_GM5LP_noncom_00520	7.4e-44	156.6	1.8	7.4e-44	156.6	1.8	1.7	2	0	0	2	2	1	1
Bth_GCA_002146725.1_ASM214672v1_BGSC_4BM1_noncom_05113	7.4e-44	156.6	1.8	7.4e-44	156.6	1.8	1.7	2	0	0	2	2	1	1
Bmy_GCA_900094695.1_ASM90009469v1_SDA_NFFE664_noncom_00102	7.4e-44	156.6	1.8	7.4e-44	156.6	1.8	1.7	2	0	0	2	2	1	1
Bce_GCA_002014575.1_ASM201457v1_FSL_M7-1219_noncom_04504	7.5e-44	156.6	1.8	7.5e-44	156.6	1.8	1.7	2	0	0	2	2	1	1
Bce_GCA_000290835.1_Baci_cere_VD115_V1_genomic_com_01172	9e-44	156.3	1.8	9e-44	156.3	1.8	1.7	2	0	0	2	2	1	1
Bce_GCA_000399345.1_Baci_cere_BMG1_7_V1_genomic_incom_01338	9e-44	156.3	1.8	9e-44	156.3	1.8	1.6	2	0	0	2	2	1	1
Bce_GCA_000399365.1_Baci_cere_HuB13-1_V1_genomic_incom_04566	9e-44	156.3	1.8	9e-44	156.3	1.8	1.6	2	0	0	2	2	1	1
Bce_GCA_000399385.1_Baci_cere_VD131_V1_genomic_incom_05088	9e-44	156.3	1.8	9e-44	156.3	1.8	1.6	2	0	0	2	2	1	1
Bce_GCA_000399465.1_Baci_cere_VDM053_V1_genomic_incom_04217	9e-44	156.3	1.8	9e-44	156.3	1.8	1.6	2	0	0	2	2	1	1
Bce_GCA_000399505.1_Baci_cere_ISP2954_V1_genomic_incom_04227	9e-44	156.3	1.8	9e-44	156.3	1.8	1.6	2	0	0	2	2	1	1
Bce_GCA_000789315.1_ASM78931v1_03BB87_noncom_01740	9e-44	156.3	1.8	9e-44	156.3	1.8	1.6	2	0	0	2	2	1	1
Bce_GCA_001044485.1_ASM104448v1_genomic_noncom_04224	9e-44	156.3	1.8	9e-44	156.3	1.8	1.6	2	0	0	2	2	1	1
Bce_GCA_001044655.1_ASM104465v1_genomic_noncom_05390	9e-44	156.3	1.8	9e-44	156.3	1.8	1.6	2	0	0	2	2	1	1
Bce_GCA_001044735.1_ASM104473v1_genomic_noncom_03865	9e-44	156.3	1.8	9e-44	156.3	1.8	1.6	2	0	0	2	2	1	1
Bce_GCA_001044825.1_ASM104482v1_genomic_noncom_02902	9e-44	156.3	1.8	9e-44	156.3	1.8	1.6	2	0	0	2	2	1	1
Bce_GCA_001044855.1_ASM104485v1_genomic_incom_05355	9e-44	156.3	1.8	9e-44	156.3	1.8	1.6	2	0	0	2	2	1	1
Bce_GCA_001044875.1_ASM104487v1_genomic_noncom_02584	9e-44	156.3	1.8	9e-44	156.3	1.8	1.6	2	0	0	2	2	1	1
Bce_GCA_001044955.1_ASM104495v1_genomic_noncom_03445	9e-44	156.3	1.8	9e-44	156.3	1.8	1.6	2	0	0	2	2	1	1
Bce_GCA_001635995.1_ASM163599v1_HN001_noncom_03943	9e-44	156.3	1.8	9e-44	156.3	1.8	1.6	2	0	0	2	2	1	1
Bce_GCA_001678165.1_ASM167816v1_UW85_noncom_04082	9e-44	156.3	1.8	9e-44	156.3	1.8	1.6	2	0	0	2	2	1	1
Bce_GCA_001940365.1_ASM194036v1_MOD1_Bc174_noncom_05116	9e-44	156.3	1.8	9e-44	156.3	1.8	1.6	2	0	0	2	2	1	1
Bce_GCA_002014705.1_ASM201470v1_FSL_K6-1030_noncom_04118	9e-44	156.3	1.8	9e-44	156.3	1.8	1.6	2	0	0	2	2	1	1
Bce_GCA_002224345.1_ASM222434v1_C1L_noncom_03891	9e-44	156.3	1.8	9e-44	156.3	1.8	1.6	2	0	0	2	2	1	1
Bce_GCA_002550775.1_ASM255077v1_AFS092659_noncom_02665	9e-44	156.3	1.8	9e-44	156.3	1.8	1.6	2	0	0	2	2	1	1
Bce_GCA_002552805.1_ASM255280v1_AFS089031_noncom_02817	9e-44	156.3	1.8	9e-44	156.3	1.8	1.6	2	0	0	2	2	1	1
Bce_GCA_002556855.1_ASM255685v1_AFS027647_noncom_02754	9e-44	156.3	1.8	9e-44	156.3	1.8	1.6	2	0	0	2	2	1	1
Bce_GCA_002559365.1_ASM255936v1_AFS001900_noncom_04027	9e-44	156.3	1.8	9e-44	156.3	1.8	1.6	2	0	0	2	2	1	1
Bce_GCA_002560415.1_ASM256041v1_AFS023720_noncom_03404	9e-44	156.3	1.8	9e-44	156.3	1.8	1.6	2	0	0	2	2	1	1
Bce_GCA_002560615.1_ASM256061v1_AFS022681_noncom_04012	9e-44	156.3	1.8	9e-44	156.3	1.8	1.7	2	0	0	2	2	1	1
Bce_GCA_002561355.1_ASM256135v1_AFS016599_noncom_05413	9e-44	156.3	1.8	9e-44	156.3	1.8	1.6	2	0	0	2	2	1	1
Bce_GCA_002562985.1_ASM256298v1_AFS029052_noncom_00705	9e-44	156.3	1.8	9e-44	156.3	1.8	1.6	2	0	0	2	2	1	1
Bce_GCA_002563025.1_ASM256302v1_AFS022169_noncom_05158	9e-44	156.3	1.8	9e-44	156.3	1.8	1.6	2	0	0	2	2	1	1
Bce_GCA_002566215.1_ASM256621v1_AFS083741_noncom_03097	9e-44	156.3	1.8	9e-44	156.3	1.8	1.6	2	0	0	2	2	1	1
Bce_GCA_002575715.1_ASM257571v1_AFS049141_noncom_04923	9e-44	156.3	1.8	9e-44	156.3	1.8	1.6	2	0	0	2	2	1	1
Bce_GCA_002575935.1_ASM257593v1_AFS047280_noncom_01136	9e-44	156.3	1.8	9e-44	156.3	1.8	1.6	2	0	0	2	2	1	1
Bce_GCA_002576825.1_ASM257682v1_AFS046340_noncom_00519	9e-44	156.3	1.8	9e-44	156.3	1.8	1.6	2	0	0	2	2	1	1
Bce_GCA_002577175.1_ASM257717v1_AFS042006_noncom_01365	9e-44	156.3	1.8	9e-44	156.3	1.8	1.6	2	0	0	2	2	1	1
Bce_GCA_002577245.1_ASM257724v1_AFS041711_noncom_06102	9e-44	156.3	1.8	9e-44	156.3	1.8	1.6	2	0	0	2	2	1	1
Bce_GCA_002578195.1_ASM257819v1_AFS039692_noncom_03941	9e-44	156.3	1.8	9e-44	156.3	1.8	1.6	2	0	0	2	2	1	1
Bce_GCA_002578635.1_ASM257863v1_AFS038688_noncom_04922	9e-44	156.3	1.8	9e-44	156.3	1.8	1.6	2	0	0	2	2	1	1
Bce_GCA_002813875.1_ASM281387v1_MLY1_noncom_01590	9e-44	156.3	1.8	9e-44	156.3	1.8	1.6	2	0	0	2	2	1	1
Bmy_GCA_000746925.1_BHP_1_BHP_incom_01047	9e-44	156.3	1.8	9e-44	156.3	1.8	1.6	2	0	0	2	2	1	1
Bth_GCA_000193355.1_ASM19335v1_genomic_incom_04019	9e-44	156.3	1.8	9e-44	156.3	1.8	1.6	2	0	0	2	2	1	1
Bth_GCA_000341665.1_ASM34166v1_genomic_incom_03983	9e-44	156.3	1.8	9e-44	156.3	1.8	1.6	2	0	0	2	2	1	1
Bth_GCA_000497525.2_ASM49752v2_YBT-1518_noncom_04294	9e-44	156.3	1.8	9e-44	156.3	1.8	1.6	2	0	0	2	2	1	1
Bth_GCA_000688795.1_ASM68879v1_YBT-1520_incom_04167	9e-44	156.3	1.8	9e-44	156.3	1.8	1.6	2	0	0	2	2	1	1
Bth_GCA_000717535.1_ASM71753v1_HD-1_incom_04150	9e-44	156.3	1.8	9e-44	156.3	1.8	1.6	2	0	0	2	2	1	1
Bth_GCA_000747545.1_ASM74754v1_YBT-1520_incom_02086	9e-44	156.3	1.8	9e-44	156.3	1.8	1.6	2	0	0	2	2	1	1
Bth_GCA_000774075.2_ASM77407v2_XL6_noncom_00394	9e-44	156.3	1.8	9e-44	156.3	1.8	1.6	2	0	0	2	2	1	1
Bth_GCA_000803665.1_ASM80366v1_HD-29_incom_04054	9e-44	156.3	1.8	9e-44	156.3	1.8	1.6	2	0	0	2	2	1	1
Bth_GCA_000816555.1_ASM81655v1_AK47_noncom_00725	9e-44	156.3	1.8	9e-44	156.3	1.8	1.6	2	0	0	2	2	1	1
Bth_GCA_000833655.1_ASM83365v1_HD600_noncom_00616	9e-44	156.3	1.8	9e-44	156.3	1.8	1.6	2	0	0	2	2	1	1
Bth_GCA_000835235.1_ASM83523v1_HD1_incom_01901	9e-44	156.3	1.8	9e-44	156.3	1.8	1.6	2	0	0	2	2	1	1
Bth_GCA_000878525.1_ASM87852v1_Sbt003_noncom_04968	9e-44	156.3	1.8	9e-44	156.3	1.8	1.6	2	0	0	2	2	1	1
Bth_GCA_000940785.1_ASM94078v1_BGSC_4AA1_noncom_04113	9e-44	156.3	1.8	9e-44	156.3	1.8	1.6	2	0	0	2	2	1	1
Bth_GCA_001017635.1_ASM101763v1_YC-10_incom_04644	9e-44	156.3	1.8	9e-44	156.3	1.8	1.6	2	0	0	2	2	1	1
Bth_GCA_001182785.1_ASM118278v1_HS18-1_noncom_03832	9e-44	156.3	1.8	9e-44	156.3	1.8	1.6	2	0	0	2	2	1	1
Bth_GCA_001276195.1_ASM127619v1_BMB3201_noncom_01102	9e-44	156.3	1.8	9e-44	156.3	1.8	1.6	2	0	0	2	2	1	1
Bth_GCA_001402735.1_ASM140273v1_BR58_noncom_02583	9e-44	156.3	1.8	9e-44	156.3	1.8	1.6	2	0	0	2	2	1	1
Bth_GCA_001420855.1_ASM142085v1_YWC2-8_incom_02066	9e-44	156.3	1.8	9e-44	156.3	1.8	1.6	2	0	0	2	2	1	1
Bth_GCA_001517195.1_BR37_BR37_noncom_01242	9e-44	156.3	1.8	9e-44	156.3	1.8	1.6	2	0	0	2	2	1	1
Bth_GCA_001548175.1_ASM154817v1_tolworthi_incom_01851	9e-44	156.3	1.8	9e-44	156.3	1.8	1.6	2	0	0	2	2	1	1
Bth_GCA_001595725.1_ASM159572v1_Bt185_com_03773	9e-44	156.3	1.8	9e-44	156.3	1.8	1.6	2	0	0	2	2	1	1
Bth_GCA_001598095.1_ASM159809v1_HD12_noncom_04218	9e-44	156.3	1.8	9e-44	156.3	1.8	1.6	2	0	0	2	2	1	1
Bth_GCA_001618665.1_ASM161866v1_Bc601_incom_04110	9e-44	156.3	1.8	9e-44	156.3	1.8	1.6	2	0	0	2	2	1	1
Bth_GCA_001675515.1_ASM167551v1_ST7_noncom_04342	9e-44	156.3	1.8	9e-44	156.3	1.8	1.6	2	0	0	2	2	1	1
Bth_GCA_001685565.1_ASM168556v1_MYBT18246_noncom_04352	9e-44	156.3	1.8	9e-44	156.3	1.8	1.6	2	0	0	2	2	1	1
Bth_GCA_001692675.1_ASM169267v1_KNU-07_noncom_01873	9e-44	156.3	1.8	9e-44	156.3	1.8	1.6	2	0	0	2	2	1	1
Bth_GCA_001721165.1_ASM172116v1_Bt18247_noncom_04115	9e-44	156.3	1.8	9e-44	156.3	1.8	1.6	2	0	0	2	2	1	1
Bth_GCA_002025105.1_ASM202510v1_L-7601_noncom_04186	9e-44	156.3	1.8	9e-44	156.3	1.8	1.6	2	0	0	2	2	1	1
Bth_GCA_002146315.1_ASM214631v1_BGSC_4AE1_noncom_05959	9e-44	156.3	1.8	9e-44	156.3	1.8	1.6	2	0	0	2	2	1	1
Bth_GCA_002146325.1_ASM214632v1_BGSC_4AC1_incom_03084	9e-44	156.3	1.8	9e-44	156.3	1.8	1.6	2	0	0	2	2	1	1
Bth_GCA_002146335.1_ASM214633v1_BGSC_4A4_noncom_06010	9e-44	156.3	1.8	9e-44	156.3	1.8	1.6	2	0	0	2	2	1	1
Bth_GCA_002146345.1_ASM214634v1_BGSC_4AD1_noncom_05803	9e-44	156.3	1.8	9e-44	156.3	1.8	1.6	2	0	0	2	2	1	1
Bth_GCA_002146365.1_ASM214636v1_BGSC_4AF1_incom_04669	9e-44	156.3	1.8	9e-44	156.3	1.8	1.6	2	0	0	2	2	1	1
Bth_GCA_002146395.1_ASM214639v1_BGSC_4AG1_noncom_05460	9e-44	156.3	1.8	9e-44	156.3	1.8	1.6	2	0	0	2	2	1	1
Bth_GCA_002146425.1_ASM214642v1_BGSC_4AP1_noncom_02525	9e-44	156.3	1.8	9e-44	156.3	1.8	1.7	2	0	0	2	2	1	1
Bth_GCA_002146525.1_ASM214652v1_BGSC_4AQ1_noncom_01670	9e-44	156.3	1.8	9e-44	156.3	1.8	1.6	2	0	0	2	2	1	1
Bth_GCA_002146615.1_ASM214661v1_BGSC_4AX1_noncom_06737	9e-44	156.3	1.8	9e-44	156.3	1.8	1.6	2	0	0	2	2	1	1
Bth_GCA_002146625.1_ASM214662v1_BGSC_4B2_noncom_04354	9e-44	156.3	1.8	9e-44	156.3	1.8	1.6	2	0	0	2	2	1	1
Bth_GCA_002146665.1_ASM214666v1_BGSC_4BH1_noncom_02942	9e-44	156.3	1.8	9e-44	156.3	1.8	1.6	2	0	0	2	2	1	1
Bth_GCA_002146755.1_ASM214675v1_BGSC_4BP1_com_03887	9e-44	156.3	1.8	9e-44	156.3	1.8	1.6	2	0	0	2	2	1	1
Bth_GCA_002146785.1_ASM214678v1_BGSC_4BR1_noncom_00846	9e-44	156.3	1.8	9e-44	156.3	1.8	1.6	2	0	0	2	2	1	1
Bth_GCA_002146825.1_ASM214682v1_BGSC_4BX1_noncom_03176	9e-44	156.3	1.8	9e-44	156.3	1.8	1.6	2	0	0	2	2	1	1
Bth_GCA_002146885.1_ASM214688v1_BGSC_4CD1_noncom_00958	9e-44	156.3	1.8	9e-44	156.3	1.8	1.6	2	0	0	2	2	1	1
Bth_GCA_002146945.1_ASM214694v1_BGSC_4I4_noncom_02276	9e-44	156.3	1.8	9e-44	156.3	1.8	1.6	2	0	0	2	2	1	1
Bth_GCA_002146975.1_ASM214697v1_BGSC_4AV1_noncom_02403	9e-44	156.3	1.8	9e-44	156.3	1.8	1.6	2	0	0	2	2	1	1
Bth_GCA_002147085.1_ASM214708v1_BGSC_4CB1_noncom_06038	9e-44	156.3	1.8	9e-44	156.3	1.8	1.6	2	0	0	2	2	1	1
Bth_GCA_002147105.1_ASM214710v1_BGSC_4G1_noncom_01363	9e-44	156.3	1.8	9e-44	156.3	1.8	1.6	2	0	0	2	2	1	1
Bth_GCA_002147155.1_ASM214715v1_BGSC_4J2_incom_04212	9e-44	156.3	1.8	9e-44	156.3	1.8	1.6	2	0	0	2	2	1	1
Bth_GCA_002147165.1_ASM214716v1_BGSC_4J1_incom_00679	9e-44	156.3	1.8	9e-44	156.3	1.8	1.6	2	0	0	2	2	1	1
Bth_GCA_002147185.1_ASM214718v1_BGSC_4J3_incom_00610	9e-44	156.3	1.8	9e-44	156.3	1.8	1.6	2	0	0	2	2	1	1
Bth_GCA_002147235.1_ASM214723v1_BGSC_4J4_incom_00021	9e-44	156.3	1.8	9e-44	156.3	1.8	1.6	2	0	0	2	2	1	1
Bth_GCA_002147245.1_ASM214724v1_BGSC_4L3_incom_06074	9e-44	156.3	1.8	9e-44	156.3	1.8	1.6	2	0	0	2	2	1	1
Bth_GCA_002147255.1_ASM214725v1_BGSC_4J5_incom_04114	9e-44	156.3	1.8	9e-44	156.3	1.8	1.6	2	0	0	2	2	1	1
Bth_GCA_002147315.1_ASM214731v1_BGSC_4N1_noncom_03520	9e-44	156.3	1.8	9e-44	156.3	1.8	1.7	2	0	0	2	2	1	1
Bth_GCA_002147325.1_ASM214732v1_BGSC_4O1_noncom_03007	9e-44	156.3	1.8	9e-44	156.3	1.8	1.6	2	0	0	2	2	1	1
Bth_GCA_002147375.1_ASM214737v1_BGSC_4T1_noncom_02178	9e-44	156.3	1.8	9e-44	156.3	1.8	1.6	2	0	0	2	2	1	1
Bth_GCA_002147395.1_ASM214739v1_BGSC_4U1_noncom_00906	9e-44	156.3	1.8	9e-44	156.3	1.8	1.6	2	0	0	2	2	1	1
Bth_GCA_002147415.1_ASM214741v1_BGSC_4W1_noncom_01866	9e-44	156.3	1.8	9e-44	156.3	1.8	1.6	2	0	0	2	2	1	1
Bth_GCA_002147425.1_ASM214742v1_BGSC_4V1_noncom_00127	9e-44	156.3	1.8	9e-44	156.3	1.8	1.6	2	0	0	2	2	1	1
Bth_GCA_002147435.1_ASM214743v1_BGSC_4X1_incom_05486	9e-44	156.3	1.8	9e-44	156.3	1.8	1.6	2	0	0	2	2	1	1
Bth_GCA_002147495.1_ASM214749v1_YBT032_noncom_02337	9e-44	156.3	1.8	9e-44	156.3	1.8	1.6	2	0	0	2	2	1	1
Bth_GCA_002147535.1_ASM214753v1_HD5_incom_00273	9e-44	156.3	1.8	9e-44	156.3	1.8	1.6	2	0	0	2	2	1	1
Bth_GCA_002147555.1_ASM214755v1_I13_incom_01966	9e-44	156.3	1.8	9e-44	156.3	1.8	1.6	2	0	0	2	2	1	1
Bth_GCA_002147565.1_ASM214756v1_T07019_incom_01843	9e-44	156.3	1.8	9e-44	156.3	1.8	1.6	2	0	0	2	2	1	1
Bth_GCA_002147575.1_ASM214757v1_T07005_incom_01268	9e-44	156.3	1.8	9e-44	156.3	1.8	1.6	2	0	0	2	2	1	1
Bth_GCA_002147605.1_ASM214760v1_T07030_incom_00157	9e-44	156.3	1.8	9e-44	156.3	1.8	1.6	2	0	0	2	2	1	1
Bth_GCA_002147635.1_ASM214763v1_T07128_incom_04519	9e-44	156.3	1.8	9e-44	156.3	1.8	1.6	2	0	0	2	2	1	1
Bth_GCA_002147645.1_ASM214764v1_T07148_incom_01684	9e-44	156.3	1.8	9e-44	156.3	1.8	1.6	2	0	0	2	2	1	1
Bth_GCA_002147685.1_ASM214768v1_T07153_incom_00401	9e-44	156.3	1.8	9e-44	156.3	1.8	1.6	2	0	0	2	2	1	1
Bth_GCA_002147725.1_ASM214772v1_T07183_incom_02532	9e-44	156.3	1.8	9e-44	156.3	1.8	1.6	2	0	0	2	2	1	1
Bth_GCA_002147795.1_ASM214779v1_BGSC_4AN1_noncom_01301	9e-44	156.3	1.8	9e-44	156.3	1.8	1.6	2	0	0	2	2	1	1
Bth_GCA_002147805.1_ASM214780v1_BGSC_4AK1_noncom_00383	9e-44	156.3	1.8	9e-44	156.3	1.8	1.6	2	0	0	2	2	1	1
Bth_GCA_002147825.1_ASM214782v1_BGSC_4AM1_noncom_04404	9e-44	156.3	1.8	9e-44	156.3	1.8	1.6	2	0	0	2	2	1	1
Bth_GCA_002147895.1_ASM214789v1_BGSC_4AU1_incom_03438	9e-44	156.3	1.8	9e-44	156.3	1.8	1.6	2	0	0	2	2	1	1
Bth_GCA_002147905.1_ASM214790v1_BGSC_4BN1_com_01534	9e-44	156.3	1.8	9e-44	156.3	1.8	1.6	2	0	0	2	2	1	1
Bth_GCA_002147965.1_ASM214796v1_BGSC_4BW1_noncom_00963	9e-44	156.3	1.8	9e-44	156.3	1.8	1.6	2	0	0	2	2	1	1
Bth_GCA_002148015.1_ASM214801v1_BGSC_4BS1_noncom_02094	9e-44	156.3	1.8	9e-44	156.3	1.8	1.6	2	0	0	2	2	1	1
Bth_GCA_002148025.1_ASM214802v1_BGSC_4AH1_noncom_04807	9e-44	156.3	1.8	9e-44	156.3	1.8	1.6	2	0	0	2	2	1	1
Bth_GCA_002148045.1_ASM214804v1_BGSC_4CF1_noncom_00960	9e-44	156.3	1.8	9e-44	156.3	1.8	1.6	2	0	0	2	2	1	1
Bth_GCA_002148105.1_ASM214810v1_h16_noncom_00957	9e-44	156.3	1.8	9e-44	156.3	1.8	1.6	2	0	0	2	2	1	1
Bth_GCA_002148155.1_ASM214815v1_T30001_noncom_02379	9e-44	156.3	1.8	9e-44	156.3	1.8	1.6	2	0	0	2	2	1	1
Bth_GCA_002184245.1_ASM218424v1_YGd22-03_noncom_03319	9e-44	156.3	1.8	9e-44	156.3	1.8	1.6	2	0	0	2	2	1	1
Bth_GCA_002243685.1_ASM224368v1_ATCC_10792_noncom_06742	9e-44	156.3	1.8	9e-44	156.3	1.8	1.6	2	0	0	2	2	1	1
Bth_GCA_002558015.1_ASM255801v1_AFS013213_com_04821	9e-44	156.3	1.8	9e-44	156.3	1.8	1.7	2	0	0	2	2	1	1
Bth_GCA_002558525.1_ASM255852v1_AFS005140_com_03698	9e-44	156.3	1.8	9e-44	156.3	1.8	1.7	2	0	0	2	2	1	1
Bth_GCA_002564505.1_ASM256450v1_AFS088016_com_05303	9e-44	156.3	1.8	9e-44	156.3	1.8	1.7	2	0	0	2	2	1	1
Bth_GCA_002571305.1_ASM257130v1_AFS059039_com_01833	9e-44	156.3	1.8	9e-44	156.3	1.8	1.7	2	0	0	2	2	1	1
Bth_GCA_002893515.1_ASM289351v1_78-2_com_00522	9e-44	156.3	1.8	9e-44	156.3	1.8	1.6	2	0	0	2	2	1	1
Bto_GCA_002555405.1_ASM255540v1_AFS018451_noncom_00911	9e-44	156.3	1.8	9e-44	156.3	1.8	1.6	2	0	0	2	2	1	1
Bto_GCA_002557005.1_ASM255700v1_AFS026137_noncom_03368	9e-44	156.3	1.8	9e-44	156.3	1.8	1.6	2	0	0	2	2	1	1
Bto_GCA_002557515.1_ASM255751v1_AFS021349_noncom_04085	9e-44	156.3	1.8	9e-44	156.3	1.8	1.6	2	0	0	2	2	1	1
Bto_GCA_002569445.1_ASM256944v1_AFS083176_noncom_01009	9e-44	156.3	1.8	9e-44	156.3	1.8	1.6	2	0	0	2	2	1	1
Bto_GCA_002572295.1_ASM257229v1_AFS066620_noncom_00085	9e-44	156.3	1.8	9e-44	156.3	1.8	1.6	2	0	0	2	2	1	1
Bto_GCA_002573545.1_ASM257354v1_AFS094862_noncom_01091	9e-44	156.3	1.8	9e-44	156.3	1.8	1.6	2	0	0	2	2	1	1
Bto_GCA_002578965.1_ASM257896v1_AFS057443_noncom_02229	9e-44	156.3	1.8	9e-44	156.3	1.8	1.6	2	0	0	2	2	1	1
Bto_GCA_002580865.1_ASM258086v1_AFS045461_noncom_03184	9e-44	156.3	1.8	9e-44	156.3	1.8	1.6	2	0	0	2	2	1	1
Bto_GCA_002589595.1_ASM258959v1_AFS033477_noncom_05044	9e-44	156.3	1.8	9e-44	156.3	1.8	1.6	2	0	0	2	2	1	1
Bth_GCA_002147935.1_ASM214793v1_BGSC_4BV1_noncom_03025	9e-44	156.3	1.8	9e-44	156.3	1.8	1.7	2	0	0	2	2	1	1
Bmy_GCA_000742855.1_ASM74285v1_219298_noncom_00999	1.9e-43	155.2	2.8	1.9e-43	155.2	2.8	2.3	3	0	0	3	3	1	1
Bmy_GCA_000832885.1_ASM83288v1_BTZ_noncom_03901	1.9e-43	155.2	2.8	1.9e-43	155.2	2.8	2.3	3	0	0	3	3	1	1
Bmy_GCA_002001145.1_SB4_SB4_noncom_00168	1.9e-43	155.2	2.8	1.9e-43	155.2	2.8	2	3	0	0	3	3	1	1
Bmy_GCA_002576515.1_ASM257651v1_AFS043018_noncom_01369	1.9e-43	155.2	2.8	1.9e-43	155.2	2.8	2.3	3	0	0	3	3	1	1
Bps_GCA_000161455.1_ASM16145v1_DSM_12442_com_03341	1.9e-43	155.2	2.8	1.9e-43	155.2	2.8	2.3	3	0	0	3	3	1	1
Bps_GCA_002014615.1_ASM201461v1_FSL_H8-0534_noncom_03248	1.9e-43	155.2	2.8	1.9e-43	155.2	2.8	2.3	3	0	0	3	3	1	1
Bps_GCA_002158195.1_ASM215819v1_FSL_K6-0042_com_01378	1.9e-43	155.2	2.8	1.9e-43	155.2	2.8	2	3	0	0	3	3	1	1
Bps_GCA_002550095.1_ASM255009v1_AFS099456_noncom_00227	1.9e-43	155.2	2.8	1.9e-43	155.2	2.8	2.3	3	0	0	3	3	1	1
Bps_GCA_002550145.1_ASM255014v1_AFS098856_com_05193	1.9e-43	155.2	2.8	1.9e-43	155.2	2.8	2.3	3	0	0	3	3	1	1
Bps_GCA_002550255.1_ASM255025v1_AFS098141_noncom_00312	1.9e-43	155.2	2.8	1.9e-43	155.2	2.8	2	3	0	0	3	3	1	1
Bps_GCA_002550445.1_ASM255044v1_AFS095604_noncom_04451	1.9e-43	155.2	2.8	1.9e-43	155.2	2.8	2.3	3	0	0	3	3	1	1
Bps_GCA_002550685.1_ASM255068v1_AFS093408_noncom_01291	1.9e-43	155.2	2.8	1.9e-43	155.2	2.8	2.3	3	0	0	3	3	1	1
Bps_GCA_002551555.1_ASM255155v1_AFS089336_noncom_05311	1.9e-43	155.2	2.8	1.9e-43	155.2	2.8	2	3	0	0	3	3	1	1
Bps_GCA_002551795.1_ASM255179v1_AFS098564_noncom_03569	1.9e-43	155.2	2.8	1.9e-43	155.2	2.8	2.3	3	0	0	3	3	1	1
Bps_GCA_002552375.1_ASM255237v1_AFS095077_com_04493	1.9e-43	155.2	2.8	1.9e-43	155.2	2.8	2	3	0	0	3	3	1	1
Bps_GCA_002552575.1_ASM255257v1_AFS092470_noncom_03339	1.9e-43	155.2	2.8	1.9e-43	155.2	2.8	2	3	0	0	3	3	1	1
Bps_GCA_002552715.1_ASM255271v1_AFS090208_noncom_00320	1.9e-43	155.2	2.8	1.9e-43	155.2	2.8	2.3	3	0	0	3	3	1	1
Bps_GCA_002553115.1_ASM255311v1_AFS095135_noncom_01068	1.9e-43	155.2	2.8	1.9e-43	155.2	2.8	2.3	3	0	0	3	3	1	1
Bps_GCA_002553275.1_ASM255327v1_AFS092115_noncom_01139	1.9e-43	155.2	2.8	1.9e-43	155.2	2.8	2.3	3	0	0	3	3	1	1
Bps_GCA_002554825.1_ASM255482v1_AFS018975_com_03885	1.9e-43	155.2	2.8	1.9e-43	155.2	2.8	2	3	0	0	3	3	1	1
Bps_GCA_002554885.1_ASM255488v1_AFS018958_noncom_01164	1.9e-43	155.2	2.8	1.9e-43	155.2	2.8	2.3	3	0	0	3	3	1	1
Bps_GCA_002555005.1_ASM255500v1_AFS017092_noncom_04477	1.9e-43	155.2	2.8	1.9e-43	155.2	2.8	2	3	0	0	3	3	1	1
Bps_GCA_002555145.1_ASM255514v1_AFS013396_noncom_00986	1.9e-43	155.2	2.8	1.9e-43	155.2	2.8	2.3	3	0	0	3	3	1	1
Bps_GCA_002555245.1_ASM255524v1_AFS011189_noncom_01992	1.9e-43	155.2	2.8	1.9e-43	155.2	2.8	2.3	3	0	0	3	3	1	1
Bps_GCA_002555275.1_ASM255527v1_AFS012367_noncom_01472	1.9e-43	155.2	2.8	1.9e-43	155.2	2.8	2	3	0	0	3	3	1	1
Bps_GCA_002555415.1_ASM255541v1_AFS018356_noncom_00897	1.9e-43	155.2	2.8	1.9e-43	155.2	2.8	2.3	3	0	0	3	3	1	1
Bps_GCA_002555615.1_ASM255561v1_AFS009709_com_00079	1.9e-43	155.2	2.8	1.9e-43	155.2	2.8	2	3	0	0	3	3	1	1
Bps_GCA_002555685.1_ASM255568v1_AFS009013_noncom_03359	1.9e-43	155.2	2.8	1.9e-43	155.2	2.8	2.3	3	0	0	3	3	1	1
Bps_GCA_002555725.1_ASM255572v1_AFS008599_com_01132	1.9e-43	155.2	2.8	1.9e-43	155.2	2.8	2.3	3	0	0	3	3	1	1
Bps_GCA_002555785.1_ASM255578v1_AFS008320_noncom_01969	1.9e-43	155.2	2.8	1.9e-43	155.2	2.8	2	3	0	0	3	3	1	1
Bps_GCA_002556205.1_ASM255620v1_AFS000475_com_03751	1.9e-43	155.2	2.8	1.9e-43	155.2	2.8	2	3	0	0	3	3	1	1
Bps_GCA_002556235.1_ASM255623v1_AFS000230_noncom_04582	1.9e-43	155.2	2.8	1.9e-43	155.2	2.8	2.3	3	0	0	3	3	1	1
Bps_GCA_002556345.1_ASM255634v1_AFS004741_com_01409	1.9e-43	155.2	2.8	1.9e-43	155.2	2.8	2	3	0	0	3	3	1	1
Bps_GCA_002556385.1_ASM255638v1_AFS003288_com_02157	1.9e-43	155.2	2.8	1.9e-43	155.2	2.8	2.3	3	0	0	3	3	1	1
Bps_GCA_002556505.1_ASM255650v1_AFS001949_noncom_05020	1.9e-43	155.2	2.8	1.9e-43	155.2	2.8	2	3	0	0	3	3	1	1
Bps_GCA_002556975.1_ASM255697v1_AFS026857_com_02395	1.9e-43	155.2	2.8	1.9e-43	155.2	2.8	2	3	0	0	3	3	1	1
Bps_GCA_002557065.1_ASM255706v1_AFS026185_noncom_00519	1.9e-43	155.2	2.8	1.9e-43	155.2	2.8	2.3	3	0	0	3	3	1	1
Bps_GCA_002557285.1_ASM255728v1_AFS024178_noncom_04845	1.9e-43	155.2	2.8	1.9e-43	155.2	2.8	2	3	0	0	3	3	1	1
Bps_GCA_002557385.1_ASM255738v1_AFS022719_noncom_02704	1.9e-43	155.2	2.8	1.9e-43	155.2	2.8	2.3	3	0	0	3	3	1	1
Bps_GCA_002557465.1_ASM255746v1_AFS022598_noncom_01466	1.9e-43	155.2	2.8	1.9e-43	155.2	2.8	2.3	3	0	0	3	3	1	1
Bps_GCA_002557535.1_ASM255753v1_AFS022225_com_03182	1.9e-43	155.2	2.8	1.9e-43	155.2	2.8	2	3	0	0	3	3	1	1
Bps_GCA_002557585.1_ASM255758v1_AFS022050_noncom_03868	1.9e-43	155.2	2.8	1.9e-43	155.2	2.8	2.3	3	0	0	3	3	1	1
Bps_GCA_002557835.1_ASM255783v1_AFS028766_com_05726	1.9e-43	155.2	2.8	1.9e-43	155.2	2.8	2.3	3	0	0	3	3	1	1
Bps_GCA_002568645.1_ASM256864v1_AFS087909_noncom_03160	1.9e-43	155.2	2.8	1.9e-43	155.2	2.8	2.3	3	0	0	3	3	1	1
Bps_GCA_002568655.1_ASM256865v1_AFS088215_noncom_02944	1.9e-43	155.2	2.8	1.9e-43	155.2	2.8	2.3	3	0	0	3	3	1	1
Bps_GCA_002568705.1_ASM256870v1_AFS084126_noncom_04006	1.9e-43	155.2	2.8	1.9e-43	155.2	2.8	2.3	3	0	0	3	3	1	1
Bps_GCA_002568765.1_ASM256876v1_AFS081374_noncom_04772	1.9e-43	155.2	2.8	1.9e-43	155.2	2.8	2.3	3	0	0	3	3	1	1
Bps_GCA_002568975.1_ASM256897v1_AFS088703_com_00997	1.9e-43	155.2	2.8	1.9e-43	155.2	2.8	2	3	0	0	3	3	1	1
Bps_GCA_002569005.1_ASM256900v1_AFS088632_com_03058	1.9e-43	155.2	2.8	1.9e-43	155.2	2.8	2	3	0	0	3	3	1	1
Bps_GCA_002569075.1_ASM256907v1_AFS086794_com_04643	1.9e-43	155.2	2.8	1.9e-43	155.2	2.8	2.3	3	0	0	3	3	1	1
Bps_GCA_002569225.1_ASM256922v1_AFS077796_com_02862	1.9e-43	155.2	2.8	1.9e-43	155.2	2.8	2.3	3	0	0	3	3	1	1
Bps_GCA_002569565.1_ASM256956v1_AFS080834_noncom_01271	1.9e-43	155.2	2.8	1.9e-43	155.2	2.8	2.3	3	0	0	3	3	1	1
Bps_GCA_002569705.1_ASM256970v1_AFS079122_com_05482	1.9e-43	155.2	2.8	1.9e-43	155.2	2.8	2	3	0	0	3	3	1	1
Bps_GCA_002569755.1_ASM256975v1_AFS076343_noncom_03223	1.9e-43	155.2	2.8	1.9e-43	155.2	2.8	2	3	0	0	3	3	1	1
Bps_GCA_002569925.1_ASM256992v1_AFS074519_noncom_04811	1.9e-43	155.2	2.8	1.9e-43	155.2	2.8	2.3	3	0	0	3	3	1	1
Bps_GCA_002569945.1_ASM256994v1_AFS074367_noncom_00693	1.9e-43	155.2	2.8	1.9e-43	155.2	2.8	2.3	3	0	0	3	3	1	1
Bps_GCA_002569985.1_ASM256998v1_AFS074290_noncom_05252	1.9e-43	155.2	2.8	1.9e-43	155.2	2.8	2	3	0	0	3	3	1	1
Bps_GCA_002570325.1_ASM257032v1_AFS070925_noncom_04594	1.9e-43	155.2	2.8	1.9e-43	155.2	2.8	2.3	3	0	0	3	3	1	1
Bps_GCA_002571515.1_ASM257151v1_AFS069829_noncom_05052	1.9e-43	155.2	2.8	1.9e-43	155.2	2.8	2	3	0	0	3	3	1	1
Bps_GCA_002571545.1_ASM257154v1_AFS069374_noncom_02854	1.9e-43	155.2	2.8	1.9e-43	155.2	2.8	2.3	3	0	0	3	3	1	1
Bps_GCA_002571845.1_ASM257184v1_AFS062254_noncom_02708	1.9e-43	155.2	2.8	1.9e-43	155.2	2.8	2.3	3	0	0	3	3	1	1
Bps_GCA_002571985.1_ASM257198v1_AFS065668_noncom_05466	1.9e-43	155.2	2.8	1.9e-43	155.2	2.8	2	3	0	0	3	3	1	1
Bps_GCA_002572065.1_ASM257206v1_AFS064122_com_03627	1.9e-43	155.2	2.8	1.9e-43	155.2	2.8	2.3	3	0	0	3	3	1	1
Bps_GCA_002572075.1_ASM257207v1_AFS063129_noncom_01563	1.9e-43	155.2	2.8	1.9e-43	155.2	2.8	2.3	3	0	0	3	3	1	1
Bps_GCA_002572215.1_ASM257221v1_AFS058668_noncom_00966	1.9e-43	155.2	2.8	1.9e-43	155.2	2.8	2.3	3	0	0	3	3	1	1
Bps_GCA_002572305.1_ASM257230v1_AFS065710_noncom_04308	1.9e-43	155.2	2.8	1.9e-43	155.2	2.8	2	3	0	0	3	3	1	1
Bps_GCA_002572375.1_ASM257237v1_AFS062925_noncom_02842	1.9e-43	155.2	2.8	1.9e-43	155.2	2.8	2.3	3	0	0	3	3	1	1
Bps_GCA_002572385.1_ASM257238v1_AFS062349_com_00083	1.9e-43	155.2	2.8	1.9e-43	155.2	2.8	2.3	3	0	0	3	3	1	1
Bps_GCA_002572465.1_ASM257246v1_AFS060037_com_02060	1.9e-43	155.2	2.8	1.9e-43	155.2	2.8	2	3	0	0	3	3	1	1
Bps_GCA_002572495.1_ASM257249v1_AFS058374_noncom_03934	1.9e-43	155.2	2.8	1.9e-43	155.2	2.8	2.3	3	0	0	3	3	1	1
Bps_GCA_002579115.1_ASM257911v1_AFS056801_com_05109	1.9e-43	155.2	2.8	1.9e-43	155.2	2.8	2	3	0	0	3	3	1	1
Bps_GCA_002579165.1_ASM257916v1_AFS056690_com_00521	1.9e-43	155.2	2.8	1.9e-43	155.2	2.8	2	3	0	0	3	3	1	1
Bps_GCA_002579375.1_ASM257937v1_AFS055788_noncom_03237	1.9e-43	155.2	2.8	1.9e-43	155.2	2.8	2.3	3	0	0	3	3	1	1
Bps_GCA_002579385.1_ASM257938v1_AFS054612_noncom_04706	1.9e-43	155.2	2.8	1.9e-43	155.2	2.8	2	3	0	0	3	3	1	1
Bps_GCA_002579475.1_ASM257947v1_AFS054473_noncom_02753	1.9e-43	155.2	2.8	1.9e-43	155.2	2.8	2.3	3	0	0	3	3	1	1
Bps_GCA_002579785.1_ASM257978v1_AFS053905_noncom_03790	1.9e-43	155.2	2.8	1.9e-43	155.2	2.8	2	3	0	0	3	3	1	1
Bps_GCA_002579975.1_ASM257997v1_AFS052781_com_04705	1.9e-43	155.2	2.8	1.9e-43	155.2	2.8	2	3	0	0	3	3	1	1
Bps_GCA_002580615.1_ASM258061v1_AFS048805_noncom_00965	1.9e-43	155.2	2.8	1.9e-43	155.2	2.8	2.3	3	0	0	3	3	1	1
Bps_GCA_002581285.1_ASM258128v1_AFS050088_noncom_03856	1.9e-43	155.2	2.8	1.9e-43	155.2	2.8	2.3	3	0	0	3	3	1	1
Bps_GCA_002581425.1_ASM258142v1_AFS049531_com_00541	1.9e-43	155.2	2.8	1.9e-43	155.2	2.8	2	3	0	0	3	3	1	1
Bps_GCA_002581465.1_ASM258146v1_AFS048537_noncom_01266	1.9e-43	155.2	2.8	1.9e-43	155.2	2.8	2.3	3	0	0	3	3	1	1
Bps_GCA_002581835.1_ASM258183v1_AFS042788_noncom_01056	1.9e-43	155.2	2.8	1.9e-43	155.2	2.8	2.3	3	0	0	3	3	1	1
Bps_GCA_002582085.1_ASM258208v1_AFS040883_noncom_04129	1.9e-43	155.2	2.8	1.9e-43	155.2	2.8	2.3	3	0	0	3	3	1	1
Bps_GCA_002582165.1_ASM258216v1_AFS040159_noncom_04072	1.9e-43	155.2	2.8	1.9e-43	155.2	2.8	2.3	3	0	0	3	3	1	1
Bps_GCA_002582195.1_ASM258219v1_AFS040503_com_05512	1.9e-43	155.2	2.8	1.9e-43	155.2	2.8	2	3	0	0	3	3	1	1
Bps_GCA_002582485.1_ASM258248v1_AFS037265_noncom_04435	1.9e-43	155.2	2.8	1.9e-43	155.2	2.8	2.3	3	0	0	3	3	1	1
Bps_GCA_002583735.1_ASM258373v1_AFS039118_noncom_00163	1.9e-43	155.2	2.8	1.9e-43	155.2	2.8	2.3	3	0	0	3	3	1	1
Bps_GCA_002583865.1_ASM258386v1_AFS037117_com_04263	1.9e-43	155.2	2.8	1.9e-43	155.2	2.8	2.3	3	0	0	3	3	1	1
Bps_GCA_002589635.1_ASM258963v1_AFS032644_noncom_02227	1.9e-43	155.2	2.8	1.9e-43	155.2	2.8	2.3	3	0	0	3	3	1	1
Bps_GCA_002557245.1_ASM255724v1_AFS024482_noncom_02804	3e-43	154.6	2.5	5.1e-43	153.9	1.4	1.9	2	0	0	2	2	1	1
Bps_GCA_002580755.1_ASM258075v1_AFS045932_noncom_02919	3e-43	154.6	2.5	5.1e-43	153.9	1.4	1.9	2	0	0	2	2	1	1
Bth_GCA_002146825.1_ASM214682v1_BGSC_4BX1_noncom_04198	6e-14	59	0.1	2e-13	57.2	0.1	1.8	2	0	0	2	2	1	1
Bce_GCA_001044485.1_ASM104448v1_genomic_noncom_05838	6.4e-14	58.9	0.1	2.2e-13	57.2	0.1	1.8	2	0	0	2	2	1	1
Bce_GCA_001044825.1_ASM104482v1_genomic_noncom_04584	6.4e-14	58.9	0.1	2.2e-13	57.2	0.1	1.8	2	0	0	2	2	1	1
Bth_GCA_002147415.1_ASM214741v1_BGSC_4W1_noncom_05860	6.4e-14	58.9	0.1	2.2e-13	57.2	0.1	1.8	2	0	0	2	2	1	1
Bce_GCA_000789315.1_ASM78931v1_03BB87_noncom_01289	6.8e-14	58.8	0.1	2.2e-13	57.1	0.1	1.8	2	0	0	2	2	1	1
Bth_GCA_002558015.1_ASM255801v1_AFS013213_com_03840	7.2e-14	58.7	0.1	2.4e-13	57	0.1	1.8	2	0	0	2	2	1	1
Bth_GCA_002558525.1_ASM255852v1_AFS005140_com_00975	7.2e-14	58.7	0.1	2.4e-13	57	0.1	1.8	2	0	0	2	2	1	1
Bth_GCA_002564505.1_ASM256450v1_AFS088016_com_04350	7.2e-14	58.7	0.1	2.4e-13	57	0.1	1.8	2	0	0	2	2	1	1
Bth_GCA_002571305.1_ASM257130v1_AFS059039_com_05357	7.2e-14	58.7	0.1	2.4e-13	57	0.1	1.8	2	0	0	2	2	1	1
Bth_GCA_001548175.1_ASM154817v1_tolworthi_incom_06924	1.5e-13	57.6	0.1	5.9e-13	55.7	0.1	1.9	2	0	0	2	2	1	1
Bth_GCA_002146315.1_ASM214631v1_BGSC_4AE1_noncom_04187	1.5e-13	57.6	0.1	5.9e-13	55.7	0.1	1.9	2	0	0	2	2	1	1
Bth_GCA_002147085.1_ASM214708v1_BGSC_4CB1_noncom_05001	1.5e-13	57.6	0.1	5.9e-13	55.7	0.1	1.9	2	0	0	2	2	1	1
Bth_GCA_002147105.1_ASM214710v1_BGSC_4G1_noncom_02489	1.5e-13	57.6	0.1	5.9e-13	55.7	0.1	1.9	2	0	0	2	2	1	1
Bth_GCA_002147375.1_ASM214737v1_BGSC_4T1_noncom_01342	1.5e-13	57.6	0.1	5.9e-13	55.7	0.1	1.9	2	0	0	2	2	1	1
Bth_GCA_001595725.1_ASM159572v1_Bt185_com_05813	1.7e-13	57.5	0.1	5.6e-13	55.8	0.1	1.8	2	0	0	2	2	1	1
Bth_GCA_002893515.1_ASM289351v1_78-2_com_06172	1.7e-13	57.5	0.1	5.6e-13	55.8	0.1	1.8	2	0	0	2	2	1	1
Bth_GCA_002146785.1_ASM214678v1_BGSC_4BR1_noncom_05002	1.8e-13	57.4	0.1	6e-13	55.7	0.1	1.8	2	0	0	2	2	1	1
Bce_GCA_000290915.1_Baci_cere_VD048_V1_genomic_com_05155	2.8e-13	56.8	0.1	8.9e-13	55.1	0.1	1.8	2	0	0	2	2	1	1
Bce_GCA_002560615.1_ASM256061v1_AFS022681_noncom_04551	2.8e-13	56.8	0.1	8.9e-13	55.1	0.1	1.8	2	0	0	2	2	1	1
Bce_GCA_000293705.1_Baci_cere_HuA2-1_V1_genomic_incom_05916	4.4e-13	56.1	0.1	1.4e-12	54.5	0	1.8	2	0	0	2	2	1	1
Bth_GCA_001517195.1_BR37_BR37_noncom_00274	4.2e-07	36.6	0	7.2e-07	35.9	0	1.3	1	1	0	1	1	1	1
Bth_GCA_002146725.1_ASM214672v1_BGSC_4BM1_noncom_02451	1.3e-06	35	0.1	4e-06	33.4	0	1.9	2	0	0	2	2	1	1
Bce_GCA_000290975.2_Baci_cere_VD142_V2_genomic_incom_04863	1.3e-06	35	0.1	4.2e-06	33.4	0	1.9	2	0	0	2	2	1	1
Bce_GCA_000290915.1_Baci_cere_VD048_V1_genomic_com_04916	1.4e-06	34.9	0	3.9e-06	33.5	0	1.7	1	0	0	1	1	1	1
Bce_GCA_000293705.1_Baci_cere_HuA2-1_V1_genomic_incom_05436	1.5e-06	34.9	0	4e-06	33.4	0	1.8	1	0	0	1	1	1	1
Bce_GCA_000399465.1_Baci_cere_VDM053_V1_genomic_incom_05206	1.6e-06	34.7	0	4.3e-06	33.3	0	1.7	1	0	0	1	1	1	1
Bth_GCA_002146975.1_ASM214697v1_BGSC_4AV1_noncom_03445	1.7e-06	34.6	0	4.4e-06	33.3	0	1.7	1	0	0	1	1	1	1
Bth_GCA_002147795.1_ASM214779v1_BGSC_4AN1_noncom_01813	1.7e-06	34.6	0	4.4e-06	33.3	0	1.7	1	0	0	1	1	1	1
Bth_GCA_002146525.1_ASM214652v1_BGSC_4AQ1_noncom_04419	1.8e-06	34.6	0	4.4e-06	33.3	0	1.7	1	0	0	1	1	1	1
Bth_GCA_002146365.1_ASM214636v1_BGSC_4AF1_incom_06214	1.8e-06	34.6	0	4.4e-06	33.3	0	1.7	1	0	0	1	1	1	1
Bce_GCA_000399385.1_Baci_cere_VD131_V1_genomic_incom_01682	1.8e-06	34.6	0	4.4e-06	33.3	0	1.7	1	0	0	1	1	1	1
Bps_GCA_002555725.1_ASM255572v1_AFS008599_com_05384	1.9e-06	34.5	0.1	7.2e-06	32.6	0	2	2	0	0	2	2	1	1
Bps_GCA_002569925.1_ASM256992v1_AFS074519_noncom_01366	1.9e-06	34.5	0.1	7.2e-06	32.6	0	2	2	0	0	2	2	1	1
Bps_GCA_002581835.1_ASM258183v1_AFS042788_noncom_00103	1.9e-06	34.5	0.1	7.2e-06	32.6	0	2	2	0	0	2	2	1	1
Bps_GCA_002583865.1_ASM258386v1_AFS037117_com_00285	1.9e-06	34.5	0.1	7.2e-06	32.6	0	2	2	0	0	2	2	1	1
Bce_GCA_001678165.1_ASM167816v1_UW85_noncom_00552	2e-06	34.4	0	6.2e-06	32.8	0	1.8	1	0	0	1	1	1	1
Bth_GCA_002146425.1_ASM214642v1_BGSC_4AP1_noncom_05888	2e-06	34.4	0	6.2e-06	32.8	0	1.8	1	0	0	1	1	1	1
Bth_GCA_002146755.1_ASM214675v1_BGSC_4BP1_com_01094	2e-06	34.4	0	6.2e-06	32.8	0	1.8	1	0	0	1	1	1	1
Bth_GCA_002147905.1_ASM214790v1_BGSC_4BN1_com_04531	2e-06	34.4	0	6.2e-06	32.8	0	1.8	1	0	0	1	1	1	1
Bce_GCA_000789315.1_ASM78931v1_03BB87_noncom_05717	2.1e-06	34.4	0.1	7e-06	32.6	0	2	2	0	0	2	2	1	1
Bce_GCA_000290835.1_Baci_cere_VD115_V1_genomic_com_05086	2.1e-06	34.4	0.1	7e-06	32.6	0	2	2	0	0	2	2	1	1
Bce_GCA_001635995.1_ASM163599v1_HN001_noncom_05830	2.2e-06	34.3	0.1	7e-06	32.6	0	1.9	2	0	0	2	2	1	1
Bth_GCA_002147415.1_ASM214741v1_BGSC_4W1_noncom_05517	2.2e-06	34.3	0.1	7e-06	32.6	0	1.9	2	0	0	2	2	1	1
Bto_GCA_002555405.1_ASM255540v1_AFS018451_noncom_00830	2.2e-06	34.3	0.1	7e-06	32.6	0	1.9	2	0	0	2	2	1	1
Bto_GCA_002557005.1_ASM255700v1_AFS026137_noncom_00784	2.2e-06	34.3	0.1	7e-06	32.6	0	1.9	2	0	0	2	2	1	1
Bto_GCA_002569445.1_ASM256944v1_AFS083176_noncom_00724	2.2e-06	34.3	0.1	7e-06	32.6	0	1.9	2	0	0	2	2	1	1
Bto_GCA_002572295.1_ASM257229v1_AFS066620_noncom_02231	2.2e-06	34.3	0.1	7e-06	32.6	0	1.9	2	0	0	2	2	1	1
Bto_GCA_002573545.1_ASM257354v1_AFS094862_noncom_00442	2.2e-06	34.3	0.1	7e-06	32.6	0	1.9	2	0	0	2	2	1	1
Bto_GCA_002578965.1_ASM257896v1_AFS057443_noncom_00446	2.2e-06	34.3	0.1	7e-06	32.6	0	1.9	2	0	0	2	2	1	1
Bto_GCA_002580865.1_ASM258086v1_AFS045461_noncom_06480	2.2e-06	34.3	0.1	7e-06	32.6	0	1.9	2	0	0	2	2	1	1
Bto_GCA_002589595.1_ASM258959v1_AFS033477_noncom_00225	2.2e-06	34.3	0.1	7e-06	32.6	0	1.9	2	0	0	2	2	1	1
Bth_GCA_001182785.1_ASM118278v1_HS18-1_noncom_05702	2.3e-06	34.2	0.1	7e-06	32.6	0	1.9	2	0	0	2	2	1	1
Bmy_GCA_002576515.1_ASM257651v1_AFS043018_noncom_03465	2.4e-06	34.2	0	7.2e-06	32.6	0	1.8	1	0	0	1	1	1	1
Bps_GCA_000161455.1_ASM16145v1_DSM_12442_com_05515	2.4e-06	34.2	0	7.2e-06	32.6	0	1.8	1	0	0	1	1	1	1
Bps_GCA_002014615.1_ASM201461v1_FSL_H8-0534_noncom_05725	2.4e-06	34.2	0	7.2e-06	32.6	0	1.8	1	0	0	1	1	1	1
Bps_GCA_002550145.1_ASM255014v1_AFS098856_com_00543	2.4e-06	34.2	0	7.2e-06	32.6	0	1.8	1	0	0	1	1	1	1
Bps_GCA_002557835.1_ASM255783v1_AFS028766_com_00257	2.4e-06	34.2	0	7.2e-06	32.6	0	1.8	1	0	0	1	1	1	1
Bps_GCA_002568705.1_ASM256870v1_AFS084126_noncom_00081	2.4e-06	34.2	0	7.2e-06	32.6	0	1.8	1	0	0	1	1	1	1
Bps_GCA_002569945.1_ASM256994v1_AFS074367_noncom_05335	2.4e-06	34.2	0	7.2e-06	32.6	0	1.8	1	0	0	1	1	1	1
Bps_GCA_002550445.1_ASM255044v1_AFS095604_noncom_00637	2.4e-06	34.2	0	7.2e-06	32.6	0	1.8	1	0	0	1	1	1	1
Bps_GCA_002550685.1_ASM255068v1_AFS093408_noncom_05547	2.4e-06	34.2	0	7.2e-06	32.6	0	1.8	1	0	0	1	1	1	1
Bps_GCA_002568645.1_ASM256864v1_AFS087909_noncom_03680	2.4e-06	34.2	0	7.2e-06	32.6	0	1.8	1	0	0	1	1	1	1
Bps_GCA_002568655.1_ASM256865v1_AFS088215_noncom_00217	2.4e-06	34.2	0	7.2e-06	32.6	0	1.8	1	0	0	1	1	1	1
Bps_GCA_002569565.1_ASM256956v1_AFS080834_noncom_03413	2.4e-06	34.2	0	7.2e-06	32.6	0	1.8	1	0	0	1	1	1	1
Bps_GCA_002553115.1_ASM255311v1_AFS095135_noncom_04594	2.4e-06	34.2	0	6.9e-06	32.7	0	1.8	1	0	0	1	1	1	1
Bps_GCA_002554885.1_ASM255488v1_AFS018958_noncom_04726	2.4e-06	34.2	0	6.9e-06	32.7	0	1.8	1	0	0	1	1	1	1
Bps_GCA_002556235.1_ASM255623v1_AFS000230_noncom_02353	2.4e-06	34.2	0	6.9e-06	32.7	0	1.8	1	0	0	1	1	1	1
Bps_GCA_002557065.1_ASM255706v1_AFS026185_noncom_05210	2.4e-06	34.2	0	6.9e-06	32.7	0	1.8	1	0	0	1	1	1	1
Bps_GCA_002557385.1_ASM255738v1_AFS022719_noncom_02017	2.4e-06	34.2	0	6.9e-06	32.7	0	1.8	1	0	0	1	1	1	1
Bps_GCA_002557465.1_ASM255746v1_AFS022598_noncom_04411	2.4e-06	34.2	0	6.9e-06	32.7	0	1.8	1	0	0	1	1	1	1
Bps_GCA_002557585.1_ASM255758v1_AFS022050_noncom_00399	2.4e-06	34.2	0	6.9e-06	32.7	0	1.8	1	0	0	1	1	1	1
Bps_GCA_002568765.1_ASM256876v1_AFS081374_noncom_04513	2.4e-06	34.2	0	6.9e-06	32.7	0	1.8	1	0	0	1	1	1	1
Bps_GCA_002569075.1_ASM256907v1_AFS086794_com_00214	2.4e-06	34.2	0	6.9e-06	32.7	0	1.8	1	0	0	1	1	1	1
Bps_GCA_002569225.1_ASM256922v1_AFS077796_com_04229	2.4e-06	34.2	0	6.9e-06	32.7	0	1.8	1	0	0	1	1	1	1
Bps_GCA_002571545.1_ASM257154v1_AFS069374_noncom_04702	2.4e-06	34.2	0	6.9e-06	32.7	0	1.8	1	0	0	1	1	1	1
Bps_GCA_002571845.1_ASM257184v1_AFS062254_noncom_04944	2.4e-06	34.2	0	6.9e-06	32.7	0	1.8	1	0	0	1	1	1	1
Bps_GCA_002572065.1_ASM257206v1_AFS064122_com_03266	2.4e-06	34.2	0	6.9e-06	32.7	0	1.8	1	0	0	1	1	1	1
Bps_GCA_002572385.1_ASM257238v1_AFS062349_com_04899	2.4e-06	34.2	0	6.9e-06	32.7	0	1.8	1	0	0	1	1	1	1
Bps_GCA_002572495.1_ASM257249v1_AFS058374_noncom_03288	2.4e-06	34.2	0	6.9e-06	32.7	0	1.8	1	0	0	1	1	1	1
Bps_GCA_002580755.1_ASM258075v1_AFS045932_noncom_05312	2.4e-06	34.2	0	6.9e-06	32.7	0	1.8	1	0	0	1	1	1	1
Bps_GCA_002581285.1_ASM258128v1_AFS050088_noncom_00021	2.4e-06	34.2	0	6.9e-06	32.7	0	1.8	1	0	0	1	1	1	1
Bps_GCA_002570325.1_ASM257032v1_AFS070925_noncom_05426	2.4e-06	34.1	0	7e-06	32.6	0	1.8	1	0	0	1	1	1	1
Bps_GCA_002550095.1_ASM255009v1_AFS099456_noncom_05202	2.4e-06	34.1	0	7e-06	32.6	0	1.8	1	0	0	1	1	1	1
Bps_GCA_002555415.1_ASM255541v1_AFS018356_noncom_04794	2.4e-06	34.1	0	7e-06	32.6	0	1.8	1	0	0	1	1	1	1
Bps_GCA_002555685.1_ASM255568v1_AFS009013_noncom_05206	2.4e-06	34.1	0	7e-06	32.6	0	1.8	1	0	0	1	1	1	1
Bps_GCA_002582165.1_ASM258216v1_AFS040159_noncom_05519	2.4e-06	34.1	0	7e-06	32.6	0	1.8	1	0	0	1	1	1	1
Bps_GCA_002553275.1_ASM255327v1_AFS092115_noncom_04474	2.5e-06	34.1	0	7.2e-06	32.6	0	1.8	1	0	0	1	1	1	1
Bps_GCA_002555145.1_ASM255514v1_AFS013396_noncom_00140	2.5e-06	34.1	0	7.2e-06	32.6	0	1.8	1	0	0	1	1	1	1
Bps_GCA_002556385.1_ASM255638v1_AFS003288_com_00457	2.5e-06	34.1	0	7.2e-06	32.6	0	1.8	1	0	0	1	1	1	1
Bps_GCA_002572215.1_ASM257221v1_AFS058668_noncom_01188	2.5e-06	34.1	0	7.2e-06	32.6	0	1.8	1	0	0	1	1	1	1
Bps_GCA_002579375.1_ASM257937v1_AFS055788_noncom_02344	2.5e-06	34.1	0	7.2e-06	32.6	0	1.8	1	0	0	1	1	1	1
Bps_GCA_002579475.1_ASM257947v1_AFS054473_noncom_04762	2.5e-06	34.1	0	7.2e-06	32.6	0	1.8	1	0	0	1	1	1	1
Bps_GCA_002580615.1_ASM258061v1_AFS048805_noncom_01534	2.5e-06	34.1	0	7.2e-06	32.6	0	1.8	1	0	0	1	1	1	1
Bps_GCA_002582085.1_ASM258208v1_AFS040883_noncom_01057	2.5e-06	34.1	0	7.2e-06	32.6	0	1.8	1	0	0	1	1	1	1
Bps_GCA_002552715.1_ASM255271v1_AFS090208_noncom_05081	2.5e-06	34.1	0	7.2e-06	32.6	0	1.8	1	0	0	1	1	1	1
Bps_GCA_002557245.1_ASM255724v1_AFS024482_noncom_03888	2.5e-06	34.1	0	7.2e-06	32.6	0	1.8	1	0	0	1	1	1	1
Bps_GCA_002581465.1_ASM258146v1_AFS048537_noncom_01521	2.5e-06	34.1	0	7.2e-06	32.6	0	1.8	1	0	0	1	1	1	1
Bps_GCA_002582485.1_ASM258248v1_AFS037265_noncom_04656	2.5e-06	34.1	0	7.2e-06	32.6	0	1.8	1	0	0	1	1	1	1
Bth_GCA_002147935.1_ASM214793v1_BGSC_4BV1_noncom_01977	2.5e-06	34.1	0.1	8.8e-06	32.3	0	2	2	0	0	2	2	1	1
Bce_GCA_001044875.1_ASM104487v1_genomic_noncom_05254	2.6e-06	34.1	0	7e-06	32.6	0	1.8	1	0	0	1	1	1	1
Bce_GCA_002224345.1_ASM222434v1_C1L_noncom_05821	2.8e-06	34	0	8.4e-06	32.4	0	1.8	1	0	0	1	1	1	1
Bth_GCA_000341665.1_ASM34166v1_genomic_incom_05944	2.8e-06	34	0	8.4e-06	32.4	0	1.8	1	0	0	1	1	1	1
Bth_GCA_001276195.1_ASM127619v1_BMB3201_noncom_02600	2.8e-06	34	0	8.4e-06	32.4	0	1.8	1	0	0	1	1	1	1
Bth_GCA_001548175.1_ASM154817v1_tolworthi_incom_06529	2.8e-06	34	0	8.4e-06	32.4	0	1.8	1	0	0	1	1	1	1
Bth_GCA_002146335.1_ASM214633v1_BGSC_4A4_noncom_02090	2.8e-06	34	0	8.4e-06	32.4	0	1.8	1	0	0	1	1	1	1
Bth_GCA_002147255.1_ASM214725v1_BGSC_4J5_incom_03086	2.8e-06	34	0	8.4e-06	32.4	0	1.8	1	0	0	1	1	1	1
Bth_GCA_002147535.1_ASM214753v1_HD5_incom_01479	2.8e-06	34	0	8.4e-06	32.4	0	1.8	1	0	0	1	1	1	1
Bth_GCA_002243685.1_ASM224368v1_ATCC_10792_noncom_07543	2.8e-06	34	0	8.4e-06	32.4	0	1.8	1	0	0	1	1	1	1
Bmy_GCA_000746925.1_BHP_1_BHP_incom_05769	2.9e-06	33.9	0	8.6e-06	32.3	0	1.8	1	0	0	1	1	1	1
Bce_GCA_002550775.1_ASM255077v1_AFS092659_noncom_05357	3.2e-06	33.8	0	8.9e-06	32.3	0	1.8	1	0	0	1	1	1	1
Bth_GCA_002148025.1_ASM214802v1_BGSC_4AH1_noncom_01835	3.3e-06	33.7	0	1e-05	32.1	0	1.8	1	0	0	1	1	1	1
Bth_GCA_002147895.1_ASM214789v1_BGSC_4AU1_incom_00958	3.4e-06	33.7	0	1e-05	32.1	0	1.8	1	0	0	1	1	1	1
Bce_GCA_001044655.1_ASM104465v1_genomic_noncom_04387	3.4e-06	33.6	0	1e-05	32.1	0	1.8	1	0	0	1	1	1	1
Bth_GCA_002146825.1_ASM214682v1_BGSC_4BX1_noncom_00595	3.5e-06	33.6	0	1e-05	32.1	0	1.8	1	0	0	1	1	1	1
Bth_GCA_002146325.1_ASM214632v1_BGSC_4AC1_incom_01218	3.5e-06	33.6	0	1e-05	32.1	0	1.8	1	0	0	1	1	1	1
Bth_GCA_002146945.1_ASM214694v1_BGSC_4I4_noncom_05806	3.6e-06	33.6	0	1.1e-05	32.1	0	1.8	1	0	0	1	1	1	1
Bth_GCA_002147315.1_ASM214731v1_BGSC_4N1_noncom_05314	3.6e-06	33.6	0	1.1e-05	32	0	1.8	1	0	0	1	1	1	1
Bce_GCA_000399345.1_Baci_cere_BMG1_7_V1_genomic_incom_02880	3.6e-06	33.6	0	1.1e-05	32	0	1.8	1	0	0	1	1	1	1
Bce_GCA_000399365.1_Baci_cere_HuB13-1_V1_genomic_incom_06553	3.6e-06	33.6	0	1.1e-05	32	0	1.8	1	0	0	1	1	1	1
Bce_GCA_000399505.1_Baci_cere_ISP2954_V1_genomic_incom_06292	3.6e-06	33.6	0	1.1e-05	32	0	1.8	1	0	0	1	1	1	1
Bth_GCA_000717535.1_ASM71753v1_HD-1_incom_06508	3.6e-06	33.6	0	1.1e-05	32	0	1.8	1	0	0	1	1	1	1
Bth_GCA_000816555.1_ASM81655v1_AK47_noncom_03243	3.6e-06	33.6	0	1.1e-05	32	0	1.8	1	0	0	1	1	1	1
Bth_GCA_000835235.1_ASM83523v1_HD1_incom_06158	3.6e-06	33.6	0	1.1e-05	32	0	1.8	1	0	0	1	1	1	1
Bth_GCA_001017635.1_ASM101763v1_YC-10_incom_05974	3.6e-06	33.6	0	1.1e-05	32	0	1.8	1	0	0	1	1	1	1
Bth_GCA_002147245.1_ASM214724v1_BGSC_4L3_incom_01618	3.6e-06	33.6	0	1.1e-05	32	0	1.8	1	0	0	1	1	1	1
Bth_GCA_002147435.1_ASM214743v1_BGSC_4X1_incom_00980	3.6e-06	33.6	0	1.1e-05	32	0	1.8	1	0	0	1	1	1	1
Bce_GCA_001044855.1_ASM104485v1_genomic_incom_06225	3.6e-06	33.6	0	1.1e-05	32	0	1.8	1	0	0	1	1	1	1
Bce_GCA_001044955.1_ASM104495v1_genomic_noncom_00307	3.6e-06	33.6	0	1.1e-05	32	0	1.8	1	0	0	1	1	1	1
Bth_GCA_000803665.1_ASM80366v1_HD-29_incom_06628	3.6e-06	33.6	0	1.1e-05	32	0	1.8	1	0	0	1	1	1	1
Bth_GCA_002147155.1_ASM214715v1_BGSC_4J2_incom_00821	3.6e-06	33.6	0	1.1e-05	32	0	1.8	1	0	0	1	1	1	1
Bth_GCA_002147165.1_ASM214716v1_BGSC_4J1_incom_05654	3.6e-06	33.6	0	1.1e-05	32	0	1.8	1	0	0	1	1	1	1
Bth_GCA_002147185.1_ASM214718v1_BGSC_4J3_incom_02411	3.6e-06	33.6	0	1.1e-05	32	0	1.8	1	0	0	1	1	1	1
Bth_GCA_002147555.1_ASM214755v1_I13_incom_06412	3.6e-06	33.6	0	1.1e-05	32	0	1.8	1	0	0	1	1	1	1
Bth_GCA_002147565.1_ASM214756v1_T07019_incom_06080	3.6e-06	33.6	0	1.1e-05	32	0	1.8	1	0	0	1	1	1	1
Bth_GCA_002147575.1_ASM214757v1_T07005_incom_06069	3.6e-06	33.6	0	1.1e-05	32	0	1.8	1	0	0	1	1	1	1
Bth_GCA_002147605.1_ASM214760v1_T07030_incom_05492	3.6e-06	33.6	0	1.1e-05	32	0	1.8	1	0	0	1	1	1	1
Bth_GCA_002147645.1_ASM214764v1_T07148_incom_03455	3.6e-06	33.6	0	1.1e-05	32	0	1.8	1	0	0	1	1	1	1
Bth_GCA_002147685.1_ASM214768v1_T07153_incom_05762	3.6e-06	33.6	0	1.1e-05	32	0	1.8	1	0	0	1	1	1	1
Bth_GCA_002147725.1_ASM214772v1_T07183_incom_06563	3.6e-06	33.6	0	1.1e-05	32	0	1.8	1	0	0	1	1	1	1
Bth_GCA_000688795.1_ASM68879v1_YBT-1520_incom_06504	3.6e-06	33.6	0	1.1e-05	32	0	1.8	1	0	0	1	1	1	1
Bth_GCA_000747545.1_ASM74754v1_YBT-1520_incom_06169	3.6e-06	33.6	0	1.1e-05	32	0	1.8	1	0	0	1	1	1	1
Bth_GCA_001692675.1_ASM169267v1_KNU-07_noncom_05581	3.7e-06	33.5	0	1.1e-05	32	0	1.8	1	0	0	1	1	1	1
Bmy_GCA_000742855.1_ASM74285v1_219298_noncom_05494	3.8e-06	33.5	0	1.1e-05	32	0	1.8	1	0	0	1	1	1	1
Bmy_GCA_000832885.1_ASM83288v1_BTZ_noncom_05561	3.8e-06	33.5	0	1.1e-05	32	0	1.8	1	0	0	1	1	1	1
Bps_GCA_002555245.1_ASM255524v1_AFS011189_noncom_02655	3.9e-06	33.5	0	1.1e-05	32	0	1.8	1	0	0	1	1	1	1
Bps_GCA_002551795.1_ASM255179v1_AFS098564_noncom_05031	3.9e-06	33.5	0	1.1e-05	32	0	1.8	1	0	0	1	1	1	1
Bps_GCA_002572075.1_ASM257207v1_AFS063129_noncom_02256	3.9e-06	33.5	0	1.1e-05	32	0	1.8	1	0	0	1	1	1	1
Bps_GCA_002572375.1_ASM257237v1_AFS062925_noncom_04699	3.9e-06	33.5	0	1.1e-05	32	0	1.8	1	0	0	1	1	1	1
Bps_GCA_002583735.1_ASM258373v1_AFS039118_noncom_00213	3.9e-06	33.5	0	1.1e-05	32	0	1.8	1	0	0	1	1	1	1
Bps_GCA_002589635.1_ASM258963v1_AFS032644_noncom_03140	3.9e-06	33.5	0	1.1e-05	32	0	1.8	1	0	0	1	1	1	1
Bth_GCA_001595725.1_ASM159572v1_Bt185_com_06160	3.9e-06	33.5	0	1.1e-05	32	0	1.8	1	0	0	1	1	1	1
Bth_GCA_002893515.1_ASM289351v1_78-2_com_05579	3.9e-06	33.5	0	1.1e-05	32	0	1.8	1	0	0	1	1	1	1
Bce_GCA_002560615.1_ASM256061v1_AFS022681_noncom_01412	4e-06	33.4	0	1.1e-05	32	0	1.8	1	0	0	1	1	1	1
Bce_GCA_002014705.1_ASM201470v1_FSL_K6-1030_noncom_01178	6.7e-06	32.7	0.1	7.6e-05	29.3	0	2.4	2	0	0	2	2	1	1
Bce_GCA_002556855.1_ASM255685v1_AFS027647_noncom_04192	7.6e-06	32.5	0	2.7e-05	30.7	0	2	2	0	0	2	2	1	1
Bth_GCA_001675515.1_ASM167551v1_ST7_noncom_06435	7.6e-06	32.5	0	2.7e-05	30.7	0	2	2	0	0	2	2	1	1
Bth_GCA_002147805.1_ASM214780v1_BGSC_4AK1_noncom_02352	7.6e-06	32.5	0	2.7e-05	30.7	0	2	2	0	0	2	2	1	1
Bth_GCA_002148015.1_ASM214801v1_BGSC_4BS1_noncom_05821	7.7e-06	32.5	0	2.7e-05	30.7	0	2	2	0	0	2	2	1	1
Bce_GCA_001044735.1_ASM104473v1_genomic_noncom_02857	7.8e-06	32.5	0	2.7e-05	30.7	0	1.9	2	0	0	2	2	1	1
Bce_GCA_001044825.1_ASM104482v1_genomic_noncom_05386	7.8e-06	32.5	0	2.7e-05	30.7	0	1.9	2	0	0	2	2	1	1
Bth_GCA_002146625.1_ASM214662v1_BGSC_4B2_noncom_01222	1.1e-05	32	0.1	3.5e-05	30.3	0	2	2	0	0	2	2	1	1
Bmy_GCA_002104575.1_ASM210457v1_Gnyt1_noncom_06149	1.2e-05	31.9	0	3.5e-05	30.4	0	1.8	1	0	0	1	1	1	1
Bmy_GCA_001757845.1_ASM175784v1_GOE9_noncom_02535	1.6e-05	31.5	0	4.3e-05	30.1	0	1.8	1	0	0	1	1	1	1
Bce_GCA_000399045.1_Baci_cere_VDM019_V1_genomic_incom_05677	1.7e-05	31.4	0	5.5e-05	29.7	0	1.9	2	0	0	2	2	1	1
Bce_GCA_002014575.1_ASM201457v1_FSL_M7-1219_noncom_00869	1.7e-05	31.4	0	5.5e-05	29.7	0	1.9	2	0	0	2	2	1	1
Bmy_GCA_001044935.1_ASM104493v1_genomic_noncom_00009	1.7e-05	31.4	0	5.5e-05	29.7	0	1.9	2	0	0	2	2	1	1
Bmy_GCA_002014715.1_ASM201471v1_FSL_H7-0683_noncom_02670	1.7e-05	31.4	0	5.5e-05	29.7	0	1.9	2	0	0	2	2	1	1
Bmy_GCA_002909185.1_ASM290918v1_GM6LP_noncom_03539	1.7e-05	31.4	0	5.5e-05	29.7	0	1.9	2	0	0	2	2	1	1
Bmy_GCA_002909205.1_ASM290920v1_GM5LP_noncom_05546	1.7e-05	31.4	0	5.5e-05	29.7	0	1.9	2	0	0	2	2	1	1
Bth_GCA_002025105.1_ASM202510v1_L-7601_noncom_06226	2.2e-05	31	0	6.3e-05	29.5	0	1.8	1	0	0	1	1	1	1
Bcy_com_GCA_001050335.1_00724	4.1e-45	158.4	1.6	4.1e-45	158.4	1.6	1.7	2	0	0	2	2	1	1
Bcy_com_GCA_002250905.1_00428	4.1e-45	158.4	1.6	4.1e-45	158.4	1.6	1.7	2	0	0	2	2	1	1
Bcy_com_GCA_002250925.1_04001	4.1e-45	158.4	1.6	4.1e-45	158.4	1.6	1.7	2	0	0	2	2	1	1
Bcy_com_GCA_002251055.1_00342	4.1e-45	158.4	1.6	4.1e-45	158.4	1.6	1.7	2	0	0	2	2	1	1
Bcy_com_GCA_900094915.1_02822	4.1e-45	158.4	1.6	4.1e-45	158.4	1.6	1.7	2	0	0	2	2	1	1
Bcy_com_GCA_900095655.1_03938	4.1e-45	158.4	1.6	4.1e-45	158.4	1.6	1.7	2	0	0	2	2	1	1
Bmy_com_GCA_002014535.1_01492	1.5e-44	156.6	1.8	1.5e-44	156.6	1.8	1.7	2	0	0	2	2	1	1
Bce_com_GCA_000290735.1_03602	1.8e-44	156.3	1.8	1.8e-44	156.3	1.8	1.6	2	0	0	2	2	1	1
Bce_com_GCA_000290775.1_01759	1.8e-44	156.3	1.8	1.8e-44	156.3	1.8	1.6	2	0	0	2	2	1	1
Bce_com_GCA_001583875.1_00154	1.8e-44	156.3	1.8	1.8e-44	156.3	1.8	1.6	2	0	0	2	2	1	1
Bce_com_GCA_002021445.1_00749	1.8e-44	156.3	1.8	1.8e-44	156.3	1.8	1.6	2	0	0	2	2	1	1
Bce_com_GCA_002550705.1_02649	1.8e-44	156.3	1.8	1.8e-44	156.3	1.8	1.6	2	0	0	2	2	1	1
Bce_com_GCA_002552015.1_02065	1.8e-44	156.3	1.8	1.8e-44	156.3	1.8	1.6	2	0	0	2	2	1	1
Bce_com_GCA_002552335.1_02550	1.8e-44	156.3	1.8	1.8e-44	156.3	1.8	1.6	2	0	0	2	2	1	1
Bce_com_GCA_002552635.1_00371	1.8e-44	156.3	1.8	1.8e-44	156.3	1.8	1.6	2	0	0	2	2	1	1
Bce_com_GCA_002558665.1_05683	1.8e-44	156.3	1.8	1.8e-44	156.3	1.8	1.6	2	0	0	2	2	1	1
Bce_com_GCA_002558745.1_02500	1.8e-44	156.3	1.8	1.8e-44	156.3	1.8	1.6	2	0	0	2	2	1	1
Bce_com_GCA_002559125.1_01010	1.8e-44	156.3	1.8	1.8e-44	156.3	1.8	1.6	2	0	0	2	2	1	1
Bce_com_GCA_002559565.1_01550	1.8e-44	156.3	1.8	1.8e-44	156.3	1.8	1.6	2	0	0	2	2	1	1
Bce_com_GCA_002560175.1_02379	1.8e-44	156.3	1.8	1.8e-44	156.3	1.8	1.6	2	0	0	2	2	1	1
Bce_com_GCA_002560955.1_05389	1.8e-44	156.3	1.8	1.8e-44	156.3	1.8	1.6	2	0	0	2	2	1	1
Bce_com_GCA_002561535.1_03295	1.8e-44	156.3	1.8	1.8e-44	156.3	1.8	1.6	2	0	0	2	2	1	1
Bce_com_GCA_002561925.1_04802	1.8e-44	156.3	1.8	1.8e-44	156.3	1.8	1.6	2	0	0	2	2	1	1
Bce_com_GCA_002562585.1_01905	1.8e-44	156.3	1.8	1.8e-44	156.3	1.8	1.6	2	0	0	2	2	1	1
Bce_com_GCA_002563225.1_00687	1.8e-44	156.3	1.8	1.8e-44	156.3	1.8	1.6	2	0	0	2	2	1	1
Bce_com_GCA_002564815.1_05878	1.8e-44	156.3	1.8	1.8e-44	156.3	1.8	1.6	2	0	0	2	2	1	1
Bce_com_GCA_002564865.1_03361	1.8e-44	156.3	1.8	1.8e-44	156.3	1.8	1.6	2	0	0	2	2	1	1
Bce_com_GCA_002565115.1_02714	1.8e-44	156.3	1.8	1.8e-44	156.3	1.8	1.6	2	0	0	2	2	1	1
Bce_com_GCA_002566115.1_03060	1.8e-44	156.3	1.8	1.8e-44	156.3	1.8	1.7	2	0	0	2	2	1	1
Bce_com_GCA_002567465.1_02841	1.8e-44	156.3	1.8	1.8e-44	156.3	1.8	1.6	2	0	0	2	2	1	1
Bce_com_GCA_002567675.1_05739	1.8e-44	156.3	1.8	1.8e-44	156.3	1.8	1.6	2	0	0	2	2	1	1
Bce_com_GCA_002571855.1_00465	1.8e-44	156.3	1.8	1.8e-44	156.3	1.8	1.6	2	0	0	2	2	1	1
Bce_com_GCA_002576275.1_00905	1.8e-44	156.3	1.8	1.8e-44	156.3	1.8	1.6	2	0	0	2	2	1	1
Bce_com_GCA_002576345.1_04959	1.8e-44	156.3	1.8	1.8e-44	156.3	1.8	1.6	2	0	0	2	2	1	1
Bce_com_GCA_002577455.1_05845	1.8e-44	156.3	1.8	1.8e-44	156.3	1.8	1.6	2	0	0	2	2	1	1
Bce_com_GCA_002577465.1_03271	1.8e-44	156.3	1.8	1.8e-44	156.3	1.8	1.6	2	0	0	2	2	1	1
Bce_com_GCA_002578045.1_02957	1.8e-44	156.3	1.8	1.8e-44	156.3	1.8	1.7	2	0	0	2	2	1	1
Bce_com_GCA_002585165.1_03190	1.8e-44	156.3	1.8	1.8e-44	156.3	1.8	1.6	2	0	0	2	2	1	1
Bce_com_GCA_002585785.1_00846	1.8e-44	156.3	1.8	1.8e-44	156.3	1.8	1.6	2	0	0	2	2	1	1
Bce_com_GCA_900094855.1_04108	1.8e-44	156.3	1.8	1.8e-44	156.3	1.8	1.7	2	0	0	2	2	1	1
Bth_com_GCA_001968805.1_03201	1.8e-44	156.3	1.8	1.8e-44	156.3	1.8	1.6	2	0	0	2	2	1	1
Bth_com_GCA_002146445.1_05648	1.8e-44	156.3	1.8	1.8e-44	156.3	1.8	1.6	2	0	0	2	2	1	1
Bth_com_GCA_002146545.1_03577	1.8e-44	156.3	1.8	1.8e-44	156.3	1.8	1.6	2	0	0	2	2	1	1
Bth_com_GCA_002147055.1_00851	1.8e-44	156.3	1.8	1.8e-44	156.3	1.8	1.6	2	0	0	2	2	1	1
Bth_com_GCA_002562205.1_04204	1.8e-44	156.3	1.8	1.8e-44	156.3	1.8	1.6	2	0	0	2	2	1	1
Bth_com_GCA_002565105.1_01325	1.8e-44	156.3	1.8	1.8e-44	156.3	1.8	1.7	2	0	0	2	2	1	1
Bth_com_GCA_002574265.1_03833	1.8e-44	156.3	1.8	1.8e-44	156.3	1.8	1.7	2	0	0	2	2	1	1
Bth_com_GCA_002586085.1_00646	1.8e-44	156.3	1.8	1.8e-44	156.3	1.8	1.7	2	0	0	2	2	1	1
Bto_com_GCA_002550355.1_03705	1.8e-44	156.3	1.8	1.8e-44	156.3	1.8	1.6	2	0	0	2	2	1	1
Bto_com_GCA_002581275.1_00145	1.8e-44	156.3	1.8	1.8e-44	156.3	1.8	1.6	2	0	0	2	2	1	1
Bps_com_GCA_002569875.1_04952	3.8e-44	155.2	2.8	3.8e-44	155.2	2.8	2	3	0	0	3	3	1	1
Bps_com_GCA_002551005.1_04581	2e-43	152.9	3.1	4.3e-43	151.8	3.1	1.6	1	0	0	1	1	1	1
Bth_com_GCA_002586085.1_02942	1.4e-14	58.7	0.1	4.8e-14	57	0.1	1.8	2	0	0	2	2	1	1
Bth_com_GCA_002146445.1_00517	3.1e-14	57.6	0.1	1.2e-13	55.7	0.1	1.9	2	0	0	2	2	1	1
Bth_com_GCA_002146545.1_01955	3.1e-14	57.6	0.1	1.2e-13	55.7	0.1	1.9	2	0	0	2	2	1	1
Bce_com_GCA_000290775.1_06092	3.3e-14	57.5	0.1	1.1e-13	55.8	0.1	1.8	2	0	0	2	2	1	1
Bce_com_GCA_000290735.1_05855	3.3e-14	57.5	0.1	1.1e-13	55.8	0.1	1.8	2	0	0	2	2	1	1
Bce_com_GCA_002021445.1_00082	3.3e-14	57.5	0.1	1.1e-13	55.8	0.1	1.8	2	0	0	2	2	1	1
Bce_com_GCA_002560175.1_01294	3.5e-14	57.4	0.1	1.2e-13	55.7	0.1	1.9	2	0	0	2	2	1	1
Bce_com_GCA_002552335.1_05140	3.6e-14	57.4	0.1	1.2e-13	55.7	0.1	1.8	2	0	0	2	2	1	1
Bce_com_GCA_002552635.1_02828	3.6e-14	57.4	0.1	1.2e-13	55.7	0.1	1.8	2	0	0	2	2	1	1
Bce_com_GCA_002558665.1_02963	3.6e-14	57.4	0.1	1.2e-13	55.7	0.1	1.8	2	0	0	2	2	1	1
Bce_com_GCA_002558745.1_00100	3.6e-14	57.4	0.1	1.2e-13	55.7	0.1	1.8	2	0	0	2	2	1	1
Bce_com_GCA_002559125.1_06170	3.6e-14	57.4	0.1	1.2e-13	55.7	0.1	1.8	2	0	0	2	2	1	1
Bce_com_GCA_002559565.1_05330	3.6e-14	57.4	0.1	1.2e-13	55.7	0.1	1.8	2	0	0	2	2	1	1
Bce_com_GCA_002561535.1_05674	3.6e-14	57.4	0.1	1.2e-13	55.7	0.1	1.8	2	0	0	2	2	1	1
Bce_com_GCA_002561925.1_05325	3.6e-14	57.4	0.1	1.2e-13	55.7	0.1	1.8	2	0	0	2	2	1	1
Bce_com_GCA_002562585.1_01456	3.6e-14	57.4	0.1	1.2e-13	55.7	0.1	1.8	2	0	0	2	2	1	1
Bce_com_GCA_002577465.1_05100	3.6e-14	57.4	0.1	1.2e-13	55.7	0.1	1.8	2	0	0	2	2	1	1
Bce_com_GCA_002585165.1_00167	3.6e-14	57.4	0.1	1.2e-13	55.7	0.1	1.8	2	0	0	2	2	1	1
Bth_com_GCA_001968805.1_04181	3.6e-14	57.4	0.1	1.2e-13	55.7	0.1	1.8	2	0	0	2	2	1	1
Bth_com_GCA_002147055.1_02083	3.6e-14	57.4	0.1	1.2e-13	55.7	0.1	1.8	2	0	0	2	2	1	1
Bth_com_GCA_002565105.1_05666	3.6e-14	57.4	0.1	1.2e-13	55.7	0.1	1.8	2	0	0	2	2	1	1
Bce_com_GCA_900094855.1_05782	7.8e-14	56.3	0.1	2.6e-13	54.6	0.1	1.8	2	0	0	2	2	1	1
Bmy_com_GCA_002014535.1_04399	2.9e-07	34.9	0	8e-07	33.4	0	1.8	1	0	0	1	1	1	1
Bth_com_GCA_002562205.1_03982	3.9e-07	34.4	0.1	1.4e-06	32.6	0	2	2	0	0	2	2	1	1
Bth_com_GCA_002565105.1_05354	4e-07	34.4	0	1.2e-06	32.8	0	1.8	1	0	0	1	1	1	1
Bto_com_GCA_002550355.1_04813	4.4e-07	34.3	0.1	1.4e-06	32.6	0	1.9	2	0	0	2	2	1	1
Bto_com_GCA_002581275.1_04440	4.4e-07	34.3	0.1	1.4e-06	32.6	0	1.9	2	0	0	2	2	1	1
Bce_com_GCA_001583875.1_03622	6.5e-07	33.7	0	2e-06	32.1	0	1.8	1	0	0	1	1	1	1
Bth_com_GCA_002574265.1_02725	7e-07	33.6	0	2.1e-06	32	0	1.8	1	0	0	1	1	1	1
Bce_com_GCA_002550705.1_02078	7.1e-07	33.6	0	2.1e-06	32	0	1.8	1	0	0	1	1	1	1
Bce_com_GCA_002552015.1_04880	7.1e-07	33.6	0	2.1e-06	32	0	1.8	1	0	0	1	1	1	1
Bce_com_GCA_002552335.1_02159	7.1e-07	33.6	0	2.1e-06	32	0	1.8	1	0	0	1	1	1	1
Bce_com_GCA_002552635.1_02428	7.1e-07	33.6	0	2.1e-06	32	0	1.8	1	0	0	1	1	1	1
Bce_com_GCA_002558665.1_02588	7.1e-07	33.6	0	2.1e-06	32	0	1.8	1	0	0	1	1	1	1
Bce_com_GCA_002558745.1_00234	7.1e-07	33.6	0	2.1e-06	32	0	1.8	1	0	0	1	1	1	1
Bce_com_GCA_002559125.1_00595	7.1e-07	33.6	0	2.1e-06	32	0	1.8	1	0	0	1	1	1	1
Bce_com_GCA_002559565.1_01389	7.1e-07	33.6	0	2.1e-06	32	0	1.8	1	0	0	1	1	1	1
Bce_com_GCA_002560175.1_04010	7.1e-07	33.6	0	2.1e-06	32	0	1.8	1	0	0	1	1	1	1
Bce_com_GCA_002560955.1_04028	7.1e-07	33.6	0	2.1e-06	32	0	1.8	1	0	0	1	1	1	1
Bce_com_GCA_002561535.1_00396	7.1e-07	33.6	0	2.1e-06	32	0	1.8	1	0	0	1	1	1	1
Bce_com_GCA_002561925.1_00145	7.1e-07	33.6	0	2.1e-06	32	0	1.8	1	0	0	1	1	1	1
Bce_com_GCA_002562585.1_00004	7.1e-07	33.6	0	2.1e-06	32	0	1.8	1	0	0	1	1	1	1
Bce_com_GCA_002563225.1_01480	7.1e-07	33.6	0	2.1e-06	32	0	1.8	1	0	0	1	1	1	1
Bce_com_GCA_002564865.1_05061	7.1e-07	33.6	0	2.1e-06	32	0	1.8	1	0	0	1	1	1	1
Bce_com_GCA_002565115.1_02051	7.1e-07	33.6	0	2.1e-06	32	0	1.8	1	0	0	1	1	1	1
Bce_com_GCA_002567465.1_01477	7.1e-07	33.6	0	2.1e-06	32	0	1.8	1	0	0	1	1	1	1
Bce_com_GCA_002567675.1_03398	7.1e-07	33.6	0	2.1e-06	32	0	1.8	1	0	0	1	1	1	1
Bce_com_GCA_002571855.1_01011	7.1e-07	33.6	0	2.1e-06	32	0	1.8	1	0	0	1	1	1	1
Bce_com_GCA_002576275.1_04837	7.1e-07	33.6	0	2.1e-06	32	0	1.8	1	0	0	1	1	1	1
Bce_com_GCA_002576345.1_00216	7.1e-07	33.6	0	2.1e-06	32	0	1.8	1	0	0	1	1	1	1
Bce_com_GCA_002577455.1_01409	7.1e-07	33.6	0	2.1e-06	32	0	1.8	1	0	0	1	1	1	1
Bce_com_GCA_002577465.1_05034	7.1e-07	33.6	0	2.1e-06	32	0	1.8	1	0	0	1	1	1	1
Bce_com_GCA_002585165.1_01418	7.1e-07	33.6	0	2.1e-06	32	0	1.8	1	0	0	1	1	1	1
Bce_com_GCA_002585785.1_02972	7.1e-07	33.6	0	2.1e-06	32	0	1.8	1	0	0	1	1	1	1
Bth_com_GCA_001968805.1_05718	7.1e-07	33.6	0	2.1e-06	32	0	1.8	1	0	0	1	1	1	1
Bth_com_GCA_002146445.1_01550	7.1e-07	33.6	0	2.1e-06	32	0	1.8	1	0	0	1	1	1	1
Bth_com_GCA_002146545.1_00116	7.1e-07	33.6	0	2.1e-06	32	0	1.8	1	0	0	1	1	1	1
Bce_com_GCA_002566115.1_02595	7.3e-07	33.6	0	2.2e-06	32	0	1.8	1	0	0	1	1	1	1
Bce_com_GCA_002578045.1_00794	7.3e-07	33.6	0	2.2e-06	32	0	1.8	1	0	0	1	1	1	1
Bce_com_GCA_000290735.1_05667	7.4e-07	33.5	0	2.2e-06	32	0	1.8	1	0	0	1	1	1	1
Bce_com_GCA_000290775.1_05725	7.7e-07	33.5	0	2.2e-06	32	0	1.8	1	0	0	1	1	1	1
Bce_com_GCA_002564815.1_04096	8.4e-07	33.3	0.1	2.9e-06	31.6	0	2	2	0	0	2	2	1	1
Bce_com_GCA_900094855.1_05929	1.2e-06	32.8	0	3.6e-06	31.3	0	1.8	1	0	0	1	1	1	1
Bth_com_GCA_002147055.1_02097	1.7e-06	32.4	0	5.1e-06	30.8	0	1.8	1	0	0	1	1	1	1
Bce_incom_GCA_000399425.1_03838	3.7e-44	156.6	1.8	3.7e-44	156.6	1.8	1.7	2	0	0	2	2	1	1
Bmy_incom_GCA_002014505.1_02750	3.7e-44	156.6	1.8	3.7e-44	156.6	1.8	1.7	2	0	0	2	2	1	1
Bmy_incom_GCA_002118175.1_00206	3.7e-44	156.6	1.8	3.7e-44	156.6	1.8	1.7	2	0	0	2	2	1	1
Bmy_incom_GCA_002118185.1_02758	3.7e-44	156.6	1.8	3.7e-44	156.6	1.8	1.7	2	0	0	2	2	1	1
Ban_incom_GCA_002570225.1_01959	4.5e-44	156.3	1.8	4.5e-44	156.3	1.8	1.6	2	0	0	2	2	1	1
Bce_incom_GCA_000161315.1_03639	4.5e-44	156.3	1.8	4.5e-44	156.3	1.8	1.6	2	0	0	2	2	1	1
Bce_incom_GCA_000935235.1_01600	4.5e-44	156.3	1.8	4.5e-44	156.3	1.8	1.6	2	0	0	2	2	1	1
Bce_incom_GCA_001008665.1_05901	4.5e-44	156.3	1.8	4.5e-44	156.3	1.8	1.6	2	0	0	2	2	1	1
Bce_incom_GCA_001584025.1_01383	4.5e-44	156.3	1.8	4.5e-44	156.3	1.8	1.6	2	0	0	2	2	1	1
Bce_incom_GCA_002021545.1_06420	4.5e-44	156.3	1.8	4.5e-44	156.3	1.8	1.6	2	0	0	2	2	1	1
Bce_incom_GCA_002550135.1_00648	4.5e-44	156.3	1.8	4.5e-44	156.3	1.8	1.6	2	0	0	2	2	1	1
Bce_incom_GCA_002550835.1_06496	4.5e-44	156.3	1.8	4.5e-44	156.3	1.8	1.6	2	0	0	2	2	1	1
Bce_incom_GCA_002558645.1_03644	4.5e-44	156.3	1.8	4.5e-44	156.3	1.8	1.6	2	0	0	2	2	1	1
Bce_incom_GCA_002559115.1_03437	4.5e-44	156.3	1.8	4.5e-44	156.3	1.8	1.6	2	0	0	2	2	1	1
Bce_incom_GCA_002559205.1_02823	4.5e-44	156.3	1.8	4.5e-44	156.3	1.8	1.6	2	0	0	2	2	1	1
Bce_incom_GCA_002559595.1_00884	4.5e-44	156.3	1.8	4.5e-44	156.3	1.8	1.6	2	0	0	2	2	1	1
Bce_incom_GCA_002559985.1_05520	4.5e-44	156.3	1.8	4.5e-44	156.3	1.8	1.6	2	0	0	2	2	1	1
Bce_incom_GCA_002561385.1_05138	4.5e-44	156.3	1.8	4.5e-44	156.3	1.8	1.6	2	0	0	2	2	1	1
Bce_incom_GCA_002562085.1_01331	4.5e-44	156.3	1.8	4.5e-44	156.3	1.8	1.6	2	0	0	2	2	1	1
Bce_incom_GCA_002562335.1_01708	4.5e-44	156.3	1.8	4.5e-44	156.3	1.8	1.6	2	0	0	2	2	1	1
Bce_incom_GCA_002562695.1_03995	4.5e-44	156.3	1.8	4.5e-44	156.3	1.8	1.6	2	0	0	2	2	1	1
Bce_incom_GCA_002564345.1_03454	4.5e-44	156.3	1.8	4.5e-44	156.3	1.8	1.6	2	0	0	2	2	1	1
Bce_incom_GCA_002564885.1_05200	4.5e-44	156.3	1.8	4.5e-44	156.3	1.8	1.6	2	0	0	2	2	1	1
Bce_incom_GCA_002571035.1_00676	4.5e-44	156.3	1.8	4.5e-44	156.3	1.8	1.6	2	0	0	2	2	1	1
Bce_incom_GCA_002571165.1_01221	4.5e-44	156.3	1.8	4.5e-44	156.3	1.8	1.6	2	0	0	2	2	1	1
Bce_incom_GCA_002575215.1_02716	4.5e-44	156.3	1.8	4.5e-44	156.3	1.8	1.6	2	0	0	2	2	1	1
Bce_incom_GCA_002575815.1_01394	4.5e-44	156.3	1.8	4.5e-44	156.3	1.8	1.6	2	0	0	2	2	1	1
Bce_incom_GCA_002575955.1_03363	4.5e-44	156.3	1.8	4.5e-44	156.3	1.8	1.6	2	0	0	2	2	1	1
Bce_incom_GCA_002576045.1_01465	4.5e-44	156.3	1.8	4.5e-44	156.3	1.8	1.6	2	0	0	2	2	1	1
Bce_incom_GCA_002576155.1_01998	4.5e-44	156.3	1.8	4.5e-44	156.3	1.8	1.6	2	0	0	2	2	1	1
Bce_incom_GCA_002576575.1_03726	4.5e-44	156.3	1.8	4.5e-44	156.3	1.8	1.6	2	0	0	2	2	1	1
Bce_incom_GCA_002576725.1_06335	4.5e-44	156.3	1.8	4.5e-44	156.3	1.8	1.6	2	0	0	2	2	1	1
Bce_incom_GCA_002582955.1_04049	4.5e-44	156.3	1.8	4.5e-44	156.3	1.8	1.6	2	0	0	2	2	1	1
Bce_incom_GCA_002583275.1_04231	4.5e-44	156.3	1.8	4.5e-44	156.3	1.8	1.6	2	0	0	2	2	1	1
Bce_incom_GCA_002586215.1_05578	4.5e-44	156.3	1.8	4.5e-44	156.3	1.8	1.6	2	0	0	2	2	1	1
Bth_incom_GCA_000161595.1_03746	4.5e-44	156.3	1.8	4.5e-44	156.3	1.8	1.6	2	0	0	2	2	1	1
Bth_incom_GCA_000300475.1_03106	4.5e-44	156.3	1.8	4.5e-44	156.3	1.8	1.6	2	0	0	2	2	1	1
Bth_incom_GCA_000387405.2_02466	4.5e-44	156.3	1.8	4.5e-44	156.3	1.8	1.6	2	0	0	2	2	1	1
Bth_incom_GCA_000468975.2_05004	4.5e-44	156.3	1.8	4.5e-44	156.3	1.8	1.6	2	0	0	2	2	1	1
Bth_incom_GCA_000710255.1_02121	4.5e-44	156.3	1.8	4.5e-44	156.3	1.8	1.6	2	0	0	2	2	1	1
Bth_incom_GCA_000969665.1_00133	4.5e-44	156.3	1.8	4.5e-44	156.3	1.8	1.6	2	0	0	2	2	1	1
Bth_incom_GCA_001183785.1_03975	4.5e-44	156.3	1.8	4.5e-44	156.3	1.8	1.6	2	0	0	2	2	1	1
Bth_incom_GCA_001757755.1_03117	4.5e-44	156.3	1.8	4.5e-44	156.3	1.8	1.6	2	0	0	2	2	1	1
Bth_incom_GCA_001880115.1_03742	4.5e-44	156.3	1.8	4.5e-44	156.3	1.8	1.6	2	0	0	2	2	1	1
Bth_incom_GCA_001880125.1_04153	4.5e-44	156.3	1.8	4.5e-44	156.3	1.8	1.6	2	0	0	2	2	1	1
Bth_incom_GCA_002236945.1_03582	4.5e-44	156.3	1.8	4.5e-44	156.3	1.8	1.6	2	0	0	2	2	1	1
Bth_incom_GCA_002268645.2_06380	4.5e-44	156.3	1.8	4.5e-44	156.3	1.8	1.6	2	0	0	2	2	1	1
Bth_incom_GCA_002550455.1_01211	4.5e-44	156.3	1.8	4.5e-44	156.3	1.8	1.6	2	0	0	2	2	1	1
Bth_incom_GCA_002553105.1_00332	4.5e-44	156.3	1.8	4.5e-44	156.3	1.8	1.6	2	0	0	2	2	1	1
Bth_incom_GCA_002555365.1_03921	4.5e-44	156.3	1.8	4.5e-44	156.3	1.8	1.6	2	0	0	2	2	1	1
Bth_incom_GCA_002558915.1_04122	4.5e-44	156.3	1.8	4.5e-44	156.3	1.8	1.6	2	0	0	2	2	1	1
Bth_incom_GCA_002559535.1_00148	4.5e-44	156.3	1.8	4.5e-44	156.3	1.8	1.6	2	0	0	2	2	1	1
Bth_incom_GCA_002560515.1_01407	4.5e-44	156.3	1.8	4.5e-44	156.3	1.8	1.6	2	0	0	2	2	1	1
Bth_incom_GCA_002560605.1_00721	4.5e-44	156.3	1.8	4.5e-44	156.3	1.8	1.6	2	0	0	2	2	1	1
Bth_incom_GCA_002560815.1_01970	4.5e-44	156.3	1.8	4.5e-44	156.3	1.8	1.6	2	0	0	2	2	1	1
Bth_incom_GCA_002560875.1_00327	4.5e-44	156.3	1.8	4.5e-44	156.3	1.8	1.6	2	0	0	2	2	1	1
Bth_incom_GCA_002561045.1_02142	4.5e-44	156.3	1.8	4.5e-44	156.3	1.8	1.6	2	0	0	2	2	1	1
Bth_incom_GCA_002561175.1_04772	4.5e-44	156.3	1.8	4.5e-44	156.3	1.8	1.6	2	0	0	2	2	1	1
Bth_incom_GCA_002561375.1_00213	4.5e-44	156.3	1.8	4.5e-44	156.3	1.8	1.6	2	0	0	2	2	1	1
Bth_incom_GCA_002561665.1_02839	4.5e-44	156.3	1.8	4.5e-44	156.3	1.8	1.6	2	0	0	2	2	1	1
Bth_incom_GCA_002562045.1_00455	4.5e-44	156.3	1.8	4.5e-44	156.3	1.8	1.6	2	0	0	2	2	1	1
Bth_incom_GCA_002562665.1_02356	4.5e-44	156.3	1.8	4.5e-44	156.3	1.8	1.6	2	0	0	2	2	1	1
Bth_incom_GCA_002562975.1_05120	4.5e-44	156.3	1.8	4.5e-44	156.3	1.8	1.6	2	0	0	2	2	1	1
Bth_incom_GCA_002563045.1_04206	4.5e-44	156.3	1.8	4.5e-44	156.3	1.8	1.6	2	0	0	2	2	1	1
Bth_incom_GCA_002565195.1_03196	4.5e-44	156.3	1.8	4.5e-44	156.3	1.8	1.6	2	0	0	2	2	1	1
Bth_incom_GCA_002565265.1_05616	4.5e-44	156.3	1.8	4.5e-44	156.3	1.8	1.6	2	0	0	2	2	1	1
Bth_incom_GCA_002565945.1_01351	4.5e-44	156.3	1.8	4.5e-44	156.3	1.8	1.6	2	0	0	2	2	1	1
Bth_incom_GCA_002566135.1_02037	4.5e-44	156.3	1.8	4.5e-44	156.3	1.8	1.7	2	0	0	2	2	1	1
Bth_incom_GCA_002566645.1_03738	4.5e-44	156.3	1.8	4.5e-44	156.3	1.8	1.6	2	0	0	2	2	1	1
Bth_incom_GCA_002566715.1_03517	4.5e-44	156.3	1.8	4.5e-44	156.3	1.8	1.6	2	0	0	2	2	1	1
Bth_incom_GCA_002567585.1_02302	4.5e-44	156.3	1.8	4.5e-44	156.3	1.8	1.6	2	0	0	2	2	1	1
Bth_incom_GCA_002567865.1_00410	4.5e-44	156.3	1.8	4.5e-44	156.3	1.8	1.6	2	0	0	2	2	1	1
Bth_incom_GCA_002567905.1_01234	4.5e-44	156.3	1.8	4.5e-44	156.3	1.8	1.6	2	0	0	2	2	1	1
Bth_incom_GCA_002567945.1_05923	4.5e-44	156.3	1.8	4.5e-44	156.3	1.8	1.6	2	0	0	2	2	1	1
Bth_incom_GCA_002567955.1_00973	4.5e-44	156.3	1.8	4.5e-44	156.3	1.8	1.6	2	0	0	2	2	1	1
Bth_incom_GCA_002568345.1_05498	4.5e-44	156.3	1.8	4.5e-44	156.3	1.8	1.6	2	0	0	2	2	1	1
Bth_incom_GCA_002568525.1_02536	4.5e-44	156.3	1.8	4.5e-44	156.3	1.8	1.6	2	0	0	2	2	1	1
Bth_incom_GCA_002568595.1_00953	4.5e-44	156.3	1.8	4.5e-44	156.3	1.8	1.6	2	0	0	2	2	1	1
Bth_incom_GCA_002570475.1_01034	4.5e-44	156.3	1.8	4.5e-44	156.3	1.8	1.6	2	0	0	2	2	1	1
Bth_incom_GCA_002570585.1_03441	4.5e-44	156.3	1.8	4.5e-44	156.3	1.8	1.6	2	0	0	2	2	1	1
Bth_incom_GCA_002570625.1_04909	4.5e-44	156.3	1.8	4.5e-44	156.3	1.8	1.6	2	0	0	2	2	1	1
Bth_incom_GCA_002571245.1_03906	4.5e-44	156.3	1.8	4.5e-44	156.3	1.8	1.6	2	0	0	2	2	1	1
Bth_incom_GCA_002572135.1_05306	4.5e-44	156.3	1.8	4.5e-44	156.3	1.8	1.6	2	0	0	2	2	1	1
Bth_incom_GCA_002574115.1_05968	4.5e-44	156.3	1.8	4.5e-44	156.3	1.8	1.6	2	0	0	2	2	1	1
Bth_incom_GCA_002574295.1_04998	4.5e-44	156.3	1.8	4.5e-44	156.3	1.8	1.6	2	0	0	2	2	1	1
Bth_incom_GCA_002574505.1_00327	4.5e-44	156.3	1.8	4.5e-44	156.3	1.8	1.6	2	0	0	2	2	1	1
Bth_incom_GCA_002574575.1_02710	4.5e-44	156.3	1.8	4.5e-44	156.3	1.8	1.6	2	0	0	2	2	1	1
Bth_incom_GCA_002574725.1_04779	4.5e-44	156.3	1.8	4.5e-44	156.3	1.8	1.6	2	0	0	2	2	1	1
Bth_incom_GCA_002575015.1_05541	4.5e-44	156.3	1.8	4.5e-44	156.3	1.8	1.6	2	0	0	2	2	1	1
Bth_incom_GCA_002575035.1_04128	4.5e-44	156.3	1.8	4.5e-44	156.3	1.8	1.6	2	0	0	2	2	1	1
Bth_incom_GCA_002575195.1_04408	4.5e-44	156.3	1.8	4.5e-44	156.3	1.8	1.6	2	0	0	2	2	1	1
Bth_incom_GCA_002575615.1_02972	4.5e-44	156.3	1.8	4.5e-44	156.3	1.8	1.6	2	0	0	2	2	1	1
Bth_incom_GCA_002575645.1_02947	4.5e-44	156.3	1.8	4.5e-44	156.3	1.8	1.6	2	0	0	2	2	1	1
Bth_incom_GCA_002576025.1_00043	4.5e-44	156.3	1.8	4.5e-44	156.3	1.8	1.6	2	0	0	2	2	1	1
Bth_incom_GCA_002576405.1_03190	4.5e-44	156.3	1.8	4.5e-44	156.3	1.8	1.6	2	0	0	2	2	1	1
Bth_incom_GCA_002577005.1_04283	4.5e-44	156.3	1.8	4.5e-44	156.3	1.8	1.6	2	0	0	2	2	1	1
Bth_incom_GCA_002577445.1_02909	4.5e-44	156.3	1.8	4.5e-44	156.3	1.8	1.6	2	0	0	2	2	1	1
Bth_incom_GCA_002577525.1_02518	4.5e-44	156.3	1.8	4.5e-44	156.3	1.8	1.6	2	0	0	2	2	1	1
Bth_incom_GCA_002581075.1_01361	4.5e-44	156.3	1.8	4.5e-44	156.3	1.8	1.6	2	0	0	2	2	1	1
Bth_incom_GCA_002582575.1_05317	4.5e-44	156.3	1.8	4.5e-44	156.3	1.8	1.6	2	0	0	2	2	1	1
Bth_incom_GCA_002583105.1_02386	4.5e-44	156.3	1.8	4.5e-44	156.3	1.8	1.6	2	0	0	2	2	1	1
Bth_incom_GCA_002584855.1_01217	4.5e-44	156.3	1.8	4.5e-44	156.3	1.8	1.6	2	0	0	2	2	1	1
Bth_incom_GCA_002589015.1_04339	4.5e-44	156.3	1.8	4.5e-44	156.3	1.8	1.6	2	0	0	2	2	1	1
Bth_incom_GCA_002589045.1_03732	4.5e-44	156.3	1.8	4.5e-44	156.3	1.8	1.6	2	0	0	2	2	1	1
Bth_incom_GCA_002893605.1_05876	4.5e-44	156.3	1.8	4.5e-44	156.3	1.8	1.6	2	0	0	2	2	1	1
Bto_incom_GCA_002551965.1_05064	4.5e-44	156.3	1.8	4.5e-44	156.3	1.8	1.6	2	0	0	2	2	1	1
Bto_incom_GCA_002552785.1_05768	4.5e-44	156.3	1.8	4.5e-44	156.3	1.8	1.6	2	0	0	2	2	1	1
Bto_incom_GCA_002553325.1_00121	4.5e-44	156.3	1.8	4.5e-44	156.3	1.8	1.6	2	0	0	2	2	1	1
Bto_incom_GCA_002554905.1_05491	4.5e-44	156.3	1.8	4.5e-44	156.3	1.8	1.6	2	0	0	2	2	1	1
Bto_incom_GCA_002556945.1_04376	4.5e-44	156.3	1.8	4.5e-44	156.3	1.8	1.6	2	0	0	2	2	1	1
Bto_incom_GCA_002557115.1_02190	4.5e-44	156.3	1.8	4.5e-44	156.3	1.8	1.6	2	0	0	2	2	1	1
Bto_incom_GCA_002568865.1_04859	4.5e-44	156.3	1.8	4.5e-44	156.3	1.8	1.6	2	0	0	2	2	1	1
Bto_incom_GCA_002569035.1_00657	4.5e-44	156.3	1.8	4.5e-44	156.3	1.8	1.6	2	0	0	2	2	1	1
Bto_incom_GCA_002569425.1_01713	4.5e-44	156.3	1.8	4.5e-44	156.3	1.8	1.6	2	0	0	2	2	1	1
Bto_incom_GCA_002570105.1_02800	4.5e-44	156.3	1.8	4.5e-44	156.3	1.8	1.6	2	0	0	2	2	1	1
Bto_incom_GCA_002571435.1_01569	4.5e-44	156.3	1.8	4.5e-44	156.3	1.8	1.6	2	0	0	2	2	1	1
Bto_incom_GCA_002571615.1_00270	4.5e-44	156.3	1.8	4.5e-44	156.3	1.8	1.6	2	0	0	2	2	1	1
Bto_incom_GCA_002572165.1_04101	4.5e-44	156.3	1.8	4.5e-44	156.3	1.8	1.6	2	0	0	2	2	1	1
Bto_incom_GCA_002572235.1_05807	4.5e-44	156.3	1.8	4.5e-44	156.3	1.8	1.6	2	0	0	2	2	1	1
Bto_incom_GCA_002580085.1_04457	4.5e-44	156.3	1.8	4.5e-44	156.3	1.8	1.6	2	0	0	2	2	1	1
Bto_incom_GCA_002580305.1_01887	4.5e-44	156.3	1.8	4.5e-44	156.3	1.8	1.6	2	0	0	2	2	1	1
Bto_incom_GCA_002580895.1_01814	4.5e-44	156.3	1.8	4.5e-44	156.3	1.8	1.6	2	0	0	2	2	1	1
Bto_incom_GCA_002581925.1_01601	4.5e-44	156.3	1.8	4.5e-44	156.3	1.8	1.6	2	0	0	2	2	1	1
Bto_incom_GCA_002582025.1_00616	4.5e-44	156.3	1.8	4.5e-44	156.3	1.8	1.6	2	0	0	2	2	1	1
Bto_incom_GCA_002589305.1_03728	4.5e-44	156.3	1.8	4.5e-44	156.3	1.8	1.6	2	0	0	2	2	1	1
Bce_incom_GCA_002576725.1_04305	6.9e-35	126.3	0.5	1.4e-34	125.3	0.5	1.6	1	0	0	1	1	1	1
Bth_incom_GCA_002566135.1_06050	6.9e-35	126.3	0.5	1.4e-34	125.3	0.5	1.6	1	0	0	1	1	1	1
Bce_incom_GCA_002576155.1_00774	7.8e-14	57.6	0.1	3e-13	55.7	0.1	1.9	2	0	0	2	2	1	1
Bce_incom_GCA_002561385.1_01685	8.5e-14	57.5	0.1	2.8e-13	55.8	0.1	1.8	2	0	0	2	2	1	1
Bce_incom_GCA_000161315.1_05598	9.1e-14	57.4	0.1	3e-13	55.7	0.1	1.8	2	0	0	2	2	1	1
Bce_incom_GCA_002559115.1_04930	9.1e-14	57.4	0.1	3e-13	55.7	0.1	1.8	2	0	0	2	2	1	1
Bce_incom_GCA_002559205.1_06001	9.1e-14	57.4	0.1	3e-13	55.7	0.1	1.8	2	0	0	2	2	1	1
Bce_incom_GCA_002559595.1_04201	9.1e-14	57.4	0.1	3e-13	55.7	0.1	1.8	2	0	0	2	2	1	1
Bce_incom_GCA_002559985.1_02955	9.1e-14	57.4	0.1	3e-13	55.7	0.1	1.8	2	0	0	2	2	1	1
Bce_incom_GCA_002562085.1_05703	9.1e-14	57.4	0.1	3e-13	55.7	0.1	1.8	2	0	0	2	2	1	1
Bce_incom_GCA_002562335.1_03348	9.1e-14	57.4	0.1	3e-13	55.7	0.1	1.8	2	0	0	2	2	1	1
Bce_incom_GCA_002562695.1_06013	9.1e-14	57.4	0.1	3e-13	55.7	0.1	1.8	2	0	0	2	2	1	1
Bce_incom_GCA_002564885.1_00702	9.1e-14	57.4	0.1	3e-13	55.7	0.1	1.8	2	0	0	2	2	1	1
Bce_incom_GCA_002571165.1_06156	9.1e-14	57.4	0.1	3e-13	55.7	0.1	1.8	2	0	0	2	2	1	1
Bce_incom_GCA_002575215.1_01228	9.1e-14	57.4	0.1	3e-13	55.7	0.1	1.8	2	0	0	2	2	1	1
Bce_incom_GCA_002575815.1_04362	9.1e-14	57.4	0.1	3e-13	55.7	0.1	1.8	2	0	0	2	2	1	1
Bce_incom_GCA_002576045.1_01732	9.1e-14	57.4	0.1	3e-13	55.7	0.1	1.8	2	0	0	2	2	1	1
Bce_incom_GCA_002576575.1_04845	9.1e-14	57.4	0.1	3e-13	55.7	0.1	1.8	2	0	0	2	2	1	1
Bce_incom_GCA_002586215.1_03794	9.1e-14	57.4	0.1	3e-13	55.7	0.1	1.8	2	0	0	2	2	1	1
Bth_incom_GCA_001183785.1_05786	9.1e-14	57.4	0.1	3e-13	55.7	0.1	1.8	2	0	0	2	2	1	1
Bth_incom_GCA_002550455.1_03572	9.1e-14	57.4	0.1	3e-13	55.7	0.1	1.8	2	0	0	2	2	1	1
Bth_incom_GCA_002553105.1_01419	9.1e-14	57.4	0.1	3e-13	55.7	0.1	1.8	2	0	0	2	2	1	1
Bth_incom_GCA_002558915.1_02477	9.1e-14	57.4	0.1	3e-13	55.7	0.1	1.8	2	0	0	2	2	1	1
Bth_incom_GCA_002559535.1_04556	9.1e-14	57.4	0.1	3e-13	55.7	0.1	1.8	2	0	0	2	2	1	1
Bth_incom_GCA_002560515.1_01660	9.1e-14	57.4	0.1	3e-13	55.7	0.1	1.8	2	0	0	2	2	1	1
Bth_incom_GCA_002560605.1_00209	9.1e-14	57.4	0.1	3e-13	55.7	0.1	1.8	2	0	0	2	2	1	1
Bth_incom_GCA_002560815.1_04563	9.1e-14	57.4	0.1	3e-13	55.7	0.1	1.8	2	0	0	2	2	1	1
Bth_incom_GCA_002560875.1_01776	9.1e-14	57.4	0.1	3e-13	55.7	0.1	1.8	2	0	0	2	2	1	1
Bth_incom_GCA_002561045.1_00006	9.1e-14	57.4	0.1	3e-13	55.7	0.1	1.8	2	0	0	2	2	1	1
Bth_incom_GCA_002561175.1_01562	9.1e-14	57.4	0.1	3e-13	55.7	0.1	1.8	2	0	0	2	2	1	1
Bth_incom_GCA_002561375.1_05072	9.1e-14	57.4	0.1	3e-13	55.7	0.1	1.8	2	0	0	2	2	1	1
Bth_incom_GCA_002561665.1_06324	9.1e-14	57.4	0.1	3e-13	55.7	0.1	1.8	2	0	0	2	2	1	1
Bth_incom_GCA_002562045.1_04900	9.1e-14	57.4	0.1	3e-13	55.7	0.1	1.8	2	0	0	2	2	1	1
Bth_incom_GCA_002562665.1_01121	9.1e-14	57.4	0.1	3e-13	55.7	0.1	1.8	2	0	0	2	2	1	1
Bth_incom_GCA_002562975.1_04766	9.1e-14	57.4	0.1	3e-13	55.7	0.1	1.8	2	0	0	2	2	1	1
Bth_incom_GCA_002563045.1_04785	9.1e-14	57.4	0.1	3e-13	55.7	0.1	1.8	2	0	0	2	2	1	1
Bth_incom_GCA_002565195.1_04964	9.1e-14	57.4	0.1	3e-13	55.7	0.1	1.8	2	0	0	2	2	1	1
Bth_incom_GCA_002565265.1_02142	9.1e-14	57.4	0.1	3e-13	55.7	0.1	1.8	2	0	0	2	2	1	1
Bth_incom_GCA_002566645.1_01568	9.1e-14	57.4	0.1	3e-13	55.7	0.1	1.8	2	0	0	2	2	1	1
Bth_incom_GCA_002566715.1_00187	9.1e-14	57.4	0.1	3e-13	55.7	0.1	1.8	2	0	0	2	2	1	1
Bth_incom_GCA_002567585.1_01123	9.1e-14	57.4	0.1	3e-13	55.7	0.1	1.8	2	0	0	2	2	1	1
Bth_incom_GCA_002567865.1_05253	9.1e-14	57.4	0.1	3e-13	55.7	0.1	1.8	2	0	0	2	2	1	1
Bth_incom_GCA_002567905.1_03418	9.1e-14	57.4	0.1	3e-13	55.7	0.1	1.8	2	0	0	2	2	1	1
Bth_incom_GCA_002567945.1_04685	9.1e-14	57.4	0.1	3e-13	55.7	0.1	1.8	2	0	0	2	2	1	1
Bth_incom_GCA_002567955.1_04666	9.1e-14	57.4	0.1	3e-13	55.7	0.1	1.8	2	0	0	2	2	1	1
Bth_incom_GCA_002568345.1_03857	9.1e-14	57.4	0.1	3e-13	55.7	0.1	1.8	2	0	0	2	2	1	1
Bth_incom_GCA_002568525.1_03725	9.1e-14	57.4	0.1	3e-13	55.7	0.1	1.8	2	0	0	2	2	1	1
Bth_incom_GCA_002568595.1_00724	9.1e-14	57.4	0.1	3e-13	55.7	0.1	1.8	2	0	0	2	2	1	1
Bth_incom_GCA_002570475.1_04755	9.1e-14	57.4	0.1	3e-13	55.7	0.1	1.8	2	0	0	2	2	1	1
Bth_incom_GCA_002570625.1_02729	9.1e-14	57.4	0.1	3e-13	55.7	0.1	1.8	2	0	0	2	2	1	1
Bth_incom_GCA_002571245.1_05950	9.1e-14	57.4	0.1	3e-13	55.7	0.1	1.8	2	0	0	2	2	1	1
Bth_incom_GCA_002574295.1_02961	9.1e-14	57.4	0.1	3e-13	55.7	0.1	1.8	2	0	0	2	2	1	1
Bth_incom_GCA_002574505.1_00438	9.1e-14	57.4	0.1	3e-13	55.7	0.1	1.8	2	0	0	2	2	1	1
Bth_incom_GCA_002574575.1_03461	9.1e-14	57.4	0.1	3e-13	55.7	0.1	1.8	2	0	0	2	2	1	1
Bth_incom_GCA_002574725.1_05659	9.1e-14	57.4	0.1	3e-13	55.7	0.1	1.8	2	0	0	2	2	1	1
Bth_incom_GCA_002575015.1_01778	9.1e-14	57.4	0.1	3e-13	55.7	0.1	1.8	2	0	0	2	2	1	1
Bth_incom_GCA_002575035.1_04881	9.1e-14	57.4	0.1	3e-13	55.7	0.1	1.8	2	0	0	2	2	1	1
Bth_incom_GCA_002575195.1_04680	9.1e-14	57.4	0.1	3e-13	55.7	0.1	1.8	2	0	0	2	2	1	1
Bth_incom_GCA_002575615.1_05624	9.1e-14	57.4	0.1	3e-13	55.7	0.1	1.8	2	0	0	2	2	1	1
Bth_incom_GCA_002575645.1_05496	9.1e-14	57.4	0.1	3e-13	55.7	0.1	1.8	2	0	0	2	2	1	1
Bth_incom_GCA_002576025.1_04792	9.1e-14	57.4	0.1	3e-13	55.7	0.1	1.8	2	0	0	2	2	1	1
Bth_incom_GCA_002576405.1_04341	9.1e-14	57.4	0.1	3e-13	55.7	0.1	1.8	2	0	0	2	2	1	1
Bth_incom_GCA_002577005.1_02694	9.1e-14	57.4	0.1	3e-13	55.7	0.1	1.8	2	0	0	2	2	1	1
Bth_incom_GCA_002577445.1_05434	9.1e-14	57.4	0.1	3e-13	55.7	0.1	1.8	2	0	0	2	2	1	1
Bth_incom_GCA_002577525.1_01192	9.1e-14	57.4	0.1	3e-13	55.7	0.1	1.8	2	0	0	2	2	1	1
Bth_incom_GCA_002582575.1_04534	9.1e-14	57.4	0.1	3e-13	55.7	0.1	1.8	2	0	0	2	2	1	1
Bth_incom_GCA_002583105.1_03959	9.1e-14	57.4	0.1	3e-13	55.7	0.1	1.8	2	0	0	2	2	1	1
Bth_incom_GCA_002584855.1_03966	9.1e-14	57.4	0.1	3e-13	55.7	0.1	1.8	2	0	0	2	2	1	1
Bth_incom_GCA_002565945.1_03312	9.4e-14	57.4	0.1	3e-13	55.7	0.1	1.8	2	0	0	2	2	1	1
Bth_incom_GCA_000387405.2_00271	3.2e-07	36.1	0	4.9e-07	35.4	0	1.3	1	0	0	1	1	1	1
Bce_incom_GCA_000399425.1_00143	7.4e-07	34.9	0	2e-06	33.4	0	1.8	1	0	0	1	1	1	1
Bmy_incom_GCA_002014505.1_00816	7.5e-07	34.8	0	2e-06	33.4	0	1.8	1	0	0	1	1	1	1
Bce_incom_GCA_002550135.1_04885	7.7e-07	34.8	0	2.2e-06	33.3	0	1.8	1	0	0	1	1	1	1
Bce_incom_GCA_002564345.1_05015	7.7e-07	34.8	0	2.2e-06	33.3	0	1.8	1	0	0	1	1	1	1
Bce_incom_GCA_002571035.1_04501	7.7e-07	34.8	0	2.2e-06	33.3	0	1.8	1	0	0	1	1	1	1
Bce_incom_GCA_002575955.1_04548	7.7e-07	34.8	0	2.2e-06	33.3	0	1.8	1	0	0	1	1	1	1
Bce_incom_GCA_002582955.1_02041	7.7e-07	34.8	0	2.2e-06	33.3	0	1.8	1	0	0	1	1	1	1
Bce_incom_GCA_002583275.1_03850	7.7e-07	34.8	0	2.2e-06	33.3	0	1.8	1	0	0	1	1	1	1
Bth_incom_GCA_002570585.1_02086	1e-06	34.4	0.1	3.6e-06	32.6	0	2	2	0	0	2	2	1	1
Bce_incom_GCA_002575215.1_01224	1e-06	34.4	0	3.1e-06	32.8	0	1.8	1	0	0	1	1	1	1
Bth_incom_GCA_002550455.1_05110	1e-06	34.4	0	3.1e-06	32.8	0	1.8	1	0	0	1	1	1	1
Bth_incom_GCA_002558915.1_05763	1e-06	34.4	0	3.1e-06	32.8	0	1.8	1	0	0	1	1	1	1
Bth_incom_GCA_002560605.1_05117	1e-06	34.4	0	3.1e-06	32.8	0	1.8	1	0	0	1	1	1	1
Bth_incom_GCA_002561175.1_05388	1e-06	34.4	0	3.1e-06	32.8	0	1.8	1	0	0	1	1	1	1
Bth_incom_GCA_002561665.1_00650	1e-06	34.4	0	3.1e-06	32.8	0	1.8	1	0	0	1	1	1	1
Bth_incom_GCA_002566135.1_07096	1e-06	34.4	0	3.1e-06	32.8	0	1.8	1	0	0	1	1	1	1
Bth_incom_GCA_002566715.1_05587	1e-06	34.4	0	3.1e-06	32.8	0	1.8	1	0	0	1	1	1	1
Bth_incom_GCA_002567585.1_02203	1e-06	34.4	0	3.1e-06	32.8	0	1.8	1	0	0	1	1	1	1
Bth_incom_GCA_002568595.1_01789	1e-06	34.4	0	3.1e-06	32.8	0	1.8	1	0	0	1	1	1	1
Bth_incom_GCA_002574295.1_03391	1e-06	34.4	0	3.1e-06	32.8	0	1.8	1	0	0	1	1	1	1
Bth_incom_GCA_002574725.1_00004	1e-06	34.4	0	3.1e-06	32.8	0	1.8	1	0	0	1	1	1	1
Bth_incom_GCA_002575195.1_02975	1e-06	34.4	0	3.1e-06	32.8	0	1.8	1	0	0	1	1	1	1
Bth_incom_GCA_002576025.1_04334	1e-06	34.4	0	3.1e-06	32.8	0	1.8	1	0	0	1	1	1	1
Bth_incom_GCA_002577005.1_05482	1e-06	34.4	0	3.1e-06	32.8	0	1.8	1	0	0	1	1	1	1
Bth_incom_GCA_002577445.1_05446	1e-06	34.4	0	3.1e-06	32.8	0	1.8	1	0	0	1	1	1	1
Bth_incom_GCA_002582575.1_00005	1e-06	34.4	0	3.1e-06	32.8	0	1.8	1	0	0	1	1	1	1
Bth_incom_GCA_002584855.1_00064	1e-06	34.4	0	3.1e-06	32.8	0	1.8	1	0	0	1	1	1	1
Bto_incom_GCA_002572165.1_05040	1.1e-06	34.3	0.1	3.6e-06	32.6	0	1.9	2	0	0	2	2	1	1
Bce_incom_GCA_002550835.1_05906	1.1e-06	34.3	0.1	3.6e-06	32.6	0	1.9	2	0	0	2	2	1	1
Bce_incom_GCA_001584025.1_03470	1.1e-06	34.3	0.1	3.6e-06	32.6	0	1.9	2	0	0	2	2	1	1
Bth_incom_GCA_000300475.1_06380	1.1e-06	34.3	0.1	3.6e-06	32.6	0	1.9	2	0	0	2	2	1	1
Bto_incom_GCA_002551965.1_01929	1.1e-06	34.3	0.1	3.6e-06	32.6	0	1.9	2	0	0	2	2	1	1
Bto_incom_GCA_002552785.1_04248	1.1e-06	34.3	0.1	3.6e-06	32.6	0	1.9	2	0	0	2	2	1	1
Bto_incom_GCA_002553325.1_04539	1.1e-06	34.3	0.1	3.6e-06	32.6	0	1.9	2	0	0	2	2	1	1
Bto_incom_GCA_002554905.1_01496	1.1e-06	34.3	0.1	3.6e-06	32.6	0	1.9	2	0	0	2	2	1	1
Bto_incom_GCA_002556945.1_03370	1.1e-06	34.3	0.1	3.6e-06	32.6	0	1.9	2	0	0	2	2	1	1
Bto_incom_GCA_002557115.1_02649	1.1e-06	34.3	0.1	3.6e-06	32.6	0	1.9	2	0	0	2	2	1	1
Bto_incom_GCA_002568865.1_01490	1.1e-06	34.3	0.1	3.6e-06	32.6	0	1.9	2	0	0	2	2	1	1
Bto_incom_GCA_002569035.1_02850	1.1e-06	34.3	0.1	3.6e-06	32.6	0	1.9	2	0	0	2	2	1	1
Bto_incom_GCA_002569425.1_00026	1.1e-06	34.3	0.1	3.6e-06	32.6	0	1.9	2	0	0	2	2	1	1
Bto_incom_GCA_002570105.1_04056	1.1e-06	34.3	0.1	3.6e-06	32.6	0	1.9	2	0	0	2	2	1	1
Bto_incom_GCA_002571435.1_05445	1.1e-06	34.3	0.1	3.6e-06	32.6	0	1.9	2	0	0	2	2	1	1
Bto_incom_GCA_002571615.1_00652	1.1e-06	34.3	0.1	3.6e-06	32.6	0	1.9	2	0	0	2	2	1	1
Bto_incom_GCA_002572235.1_02314	1.1e-06	34.3	0.1	3.6e-06	32.6	0	1.9	2	0	0	2	2	1	1
Bto_incom_GCA_002580085.1_05689	1.1e-06	34.3	0.1	3.6e-06	32.6	0	1.9	2	0	0	2	2	1	1
Bto_incom_GCA_002580895.1_03595	1.1e-06	34.3	0.1	3.6e-06	32.6	0	1.9	2	0	0	2	2	1	1
Bto_incom_GCA_002581925.1_05331	1.1e-06	34.3	0.1	3.6e-06	32.6	0	1.9	2	0	0	2	2	1	1
Bto_incom_GCA_002582025.1_04663	1.1e-06	34.3	0.1	3.6e-06	32.6	0	1.9	2	0	0	2	2	1	1
Bto_incom_GCA_002589305.1_01991	1.1e-06	34.3	0.1	3.6e-06	32.6	0	1.9	2	0	0	2	2	1	1
Bto_incom_GCA_002580305.1_00563	1.2e-06	34.2	0.1	3.6e-06	32.6	0	1.9	2	0	0	2	2	1	1
Bth_incom_GCA_002561045.1_04050	1.4e-06	34	0	4.2e-06	32.4	0	1.8	1	0	0	1	1	1	1
Bth_incom_GCA_002562045.1_04891	1.4e-06	34	0	4.2e-06	32.4	0	1.8	1	0	0	1	1	1	1
Bth_incom_GCA_002567865.1_04849	1.4e-06	34	0	4.2e-06	32.4	0	1.8	1	0	0	1	1	1	1
Bth_incom_GCA_002568345.1_05626	1.4e-06	34	0	4.2e-06	32.4	0	1.8	1	0	0	1	1	1	1
Bth_incom_GCA_002571245.1_03254	1.4e-06	34	0	4.2e-06	32.4	0	1.8	1	0	0	1	1	1	1
Bth_incom_GCA_002565945.1_05791	1.8e-06	33.6	0	5.5e-06	32	0	1.8	1	0	0	1	1	1	1
Bth_incom_GCA_000161595.1_06074	1.8e-06	33.6	0	5.1e-06	32.1	0	1.8	1	0	0	1	1	1	1
Bce_incom_GCA_000161315.1_05235	1.8e-06	33.6	0	5.5e-06	32	0	1.8	1	0	0	1	1	1	1
Bce_incom_GCA_002021545.1_03527	1.8e-06	33.6	0	5.5e-06	32	0	1.8	1	0	0	1	1	1	1
Bce_incom_GCA_002558645.1_00710	1.8e-06	33.6	0	5.5e-06	32	0	1.8	1	0	0	1	1	1	1
Bce_incom_GCA_002559115.1_04924	1.8e-06	33.6	0	5.5e-06	32	0	1.8	1	0	0	1	1	1	1
Bce_incom_GCA_002559205.1_04967	1.8e-06	33.6	0	5.5e-06	32	0	1.8	1	0	0	1	1	1	1
Bce_incom_GCA_002559595.1_00414	1.8e-06	33.6	0	5.5e-06	32	0	1.8	1	0	0	1	1	1	1
Bce_incom_GCA_002559985.1_00948	1.8e-06	33.6	0	5.5e-06	32	0	1.8	1	0	0	1	1	1	1
Bce_incom_GCA_002561385.1_01653	1.8e-06	33.6	0	5.5e-06	32	0	1.8	1	0	0	1	1	1	1
Bce_incom_GCA_002562085.1_00774	1.8e-06	33.6	0	5.5e-06	32	0	1.8	1	0	0	1	1	1	1
Bce_incom_GCA_002562335.1_04277	1.8e-06	33.6	0	5.5e-06	32	0	1.8	1	0	0	1	1	1	1
Bce_incom_GCA_002562695.1_04959	1.8e-06	33.6	0	5.5e-06	32	0	1.8	1	0	0	1	1	1	1
Bce_incom_GCA_002564885.1_03846	1.8e-06	33.6	0	5.5e-06	32	0	1.8	1	0	0	1	1	1	1
Bce_incom_GCA_002571165.1_06006	1.8e-06	33.6	0	5.5e-06	32	0	1.8	1	0	0	1	1	1	1
Bce_incom_GCA_002575815.1_00131	1.8e-06	33.6	0	5.5e-06	32	0	1.8	1	0	0	1	1	1	1
Bce_incom_GCA_002576045.1_01906	1.8e-06	33.6	0	5.5e-06	32	0	1.8	1	0	0	1	1	1	1
Bce_incom_GCA_002576155.1_03459	1.8e-06	33.6	0	5.5e-06	32	0	1.8	1	0	0	1	1	1	1
Bce_incom_GCA_002576575.1_05627	1.8e-06	33.6	0	5.5e-06	32	0	1.8	1	0	0	1	1	1	1
Bce_incom_GCA_002586215.1_02909	1.8e-06	33.6	0	5.5e-06	32	0	1.8	1	0	0	1	1	1	1
Bth_incom_GCA_000710255.1_03202	1.8e-06	33.6	0	5.5e-06	32	0	1.8	1	0	0	1	1	1	1
Bth_incom_GCA_000969665.1_05382	1.8e-06	33.6	0	5.5e-06	32	0	1.8	1	0	0	1	1	1	1
Bth_incom_GCA_001880125.1_05986	1.8e-06	33.6	0	5.5e-06	32	0	1.8	1	0	0	1	1	1	1
Bth_incom_GCA_002555365.1_03007	1.8e-06	33.6	0	5.5e-06	32	0	1.8	1	0	0	1	1	1	1
Bth_incom_GCA_002560515.1_04445	1.8e-06	33.6	0	5.5e-06	32	0	1.8	1	0	0	1	1	1	1
Bth_incom_GCA_002562665.1_04768	1.8e-06	33.6	0	5.5e-06	32	0	1.8	1	0	0	1	1	1	1
Bth_incom_GCA_002562975.1_03975	1.8e-06	33.6	0	5.5e-06	32	0	1.8	1	0	0	1	1	1	1
Bth_incom_GCA_002565265.1_03580	1.8e-06	33.6	0	5.5e-06	32	0	1.8	1	0	0	1	1	1	1
Bth_incom_GCA_002566645.1_02413	1.8e-06	33.6	0	5.5e-06	32	0	1.8	1	0	0	1	1	1	1
Bth_incom_GCA_002572135.1_01973	1.8e-06	33.6	0	5.5e-06	32	0	1.8	1	0	0	1	1	1	1
Bth_incom_GCA_002575615.1_05644	1.8e-06	33.6	0	5.5e-06	32	0	1.8	1	0	0	1	1	1	1
Bth_incom_GCA_002581075.1_03396	1.8e-06	33.6	0	5.5e-06	32	0	1.8	1	0	0	1	1	1	1
Bth_incom_GCA_002589015.1_00904	1.8e-06	33.6	0	5.5e-06	32	0	1.8	1	0	0	1	1	1	1
Bth_incom_GCA_002589045.1_04826	1.8e-06	33.6	0	5.5e-06	32	0	1.8	1	0	0	1	1	1	1
Bce_incom_GCA_001008665.1_04761	1.8e-06	33.6	0	5.5e-06	32	0	1.8	1	0	0	1	1	1	1
Bth_incom_GCA_000468975.2_02575	1.8e-06	33.6	0	5.5e-06	32	0	1.8	1	0	0	1	1	1	1
Bth_incom_GCA_001880115.1_00890	1.8e-06	33.6	0	5.5e-06	32	0	1.8	1	0	0	1	1	1	1
Bth_incom_GCA_002236945.1_01068	1.8e-06	33.6	0	5.5e-06	32	0	1.8	1	0	0	1	1	1	1
Bth_incom_GCA_002268645.2_01331	1.8e-06	33.6	0	5.5e-06	32	0	1.8	1	0	0	1	1	1	1
Bth_incom_GCA_002893605.1_01654	1.8e-06	33.6	0	5.5e-06	32	0	1.8	1	0	0	1	1	1	1
Ban_incom_GCA_002570225.1_04565	3.8e-06	32.6	0	1.1e-05	31.1	0	1.8	1	0	0	1	1	1	1
Bce_incom_GCA_000935235.1_02539	3.8e-06	32.6	0	1.1e-05	31.1	0	1.8	1	0	0	1	1	1	1
Bmy_incom_GCA_002118175.1_04393	8.7e-06	31.4	0	2.8e-05	29.7	0	1.9	2	0	0	2	2	1	1
Bmy_incom_GCA_002118185.1_03205	8.7e-06	31.4	0	2.8e-05	29.7	0	1.9	2	0	0	2	2	1	1
