# Supplementary material for: The CRISPR-Cas systems were selectively inactivated during evolution of Bacillus cereus group for adaptation to diverse environments
Source: ISME J. 2020 Mar 4;14(6):1479–93. doi: 10.1038/s41396-020-0623-5 (PMC7242445; doi:10.1038/s41396-020-0623-5)
Supplement: Supplementary file 10 — Table S5 [file 41396_2020_623_MOESM10_ESM.xls]

## Sheet: complete_CRISPR-Cas
genome	prophage	region	No.	CDS_POSITION	BLAST_HIT	E-VALUE
Bce_GCA_000290835.1	1	1	1	complement(55638..57326)	PHAGE_Strept_Dp_1_NC_015274: DnaX DNA polymerase III clamp loader complex gamma-tau-delta subunit; PP_00059; phage(gi327198331)	6e-55
			2	complement(57802..58302)	PHAGE_Shigel_SHSML_52_1_NC_031090: tail assembly protein; PP_00060; phage(gi100111)	5e-05
			3	58411..58950	PHAGE_Bacill_G_NC_023719: gp275; PP_00061; phage(gi593777731)	3e-05
			4	59076..59711	PHAGE_Bacill_SP_15_NC_031245: endonuclease; PP_00062; phage(gi100011)	8e-18
			5	59714..60382	PHAGE_Bacill_SP_15_NC_031245: endonuclease; PP_00063; phage(gi100011)	3e-28
			7	complement(61224..62498)	PHAGE_Bacill_G_NC_023719: gp287; PP_00065; phage(gi593777743)	5e-11
			10	complement(64483..65814)	PHAGE_Stx2_c_1717_NC_011357: penicillin-binding protein 6b; PP_00068; phage(gi209447203)	5e-25
	2	1	1	complement(21734..22378)	PHAGE_Staphy_phi2958PVL_NC_011344: probable transcriptional repressor; PP_00031; phage(gi209363558)	1e-27
			2	22516..22722	PHAGE_Bacill_phiCM3_NC_023599: transcriptional regulator; PP_00032; phage(gi589892743)	2e-13
			3	22908..23129	PHAGE_Bacill_PfEFR_5_NC_031055: hypothetical protein; PP_00033; phage(gi100035)	2e-17
			5	23575..24339	PHAGE_Bacill_vB_BhaS_171_NC_030904: hypothetical protein; PP_00035; phage(gi100052)	9e-36
			6	24374..25105	PHAGE_Bacill_Pony_NC_022770: replication initiator protein; PP_00036; phage(gi568191570)	5e-37
			7	25342..25980	PHAGE_Bacill_phi4B1_NC_028886: hypothetical protein; PP_00037; phage(gi971821278)	2e-11
			9	26201..26581	PHAGE_Bacill_phi4B1_NC_028886: ArpU family transcriptional regulator; PP_00039; phage(gi971821295)	5e-20
			10	26853..27353	PHAGE_Bacill_BMBtpLA_NC_028748: positive control sigma-like factor; PP_00040; phage(gi971482543)	2e-50
			13	28471..29718	PHAGE_Lister_B054_NC_009813: TerL; PP_00043; phage(gi157325286)	8e-102
			14	29812..31152	PHAGE_Strept_Jay2Jay_NC_029098: portal protein; PP_00044; phage(gi985760257)	6e-45
			15	31181..32371	PHAGE_Lactoc_98201_NC_031064: putative head morphogenesis protein; PP_00045; phage(gi100034)	4e-36
			16	32392..33372	PHAGE_Lactoc_98201_NC_031064: hypothetical protein; PP_00046; phage(gi100035)	1e-18
		2	1	complement(436288..436845)	PHAGE_Entero_EfaCPT1_NC_025465: putative major capsid protein; PP_00438; phage(gi712916057)	5e-05
			6	438969..439106	PHAGE_Bacill_IEBH_NC_011167: hypothetical protein; PP_00443; phage(gi197261515)	4e-06
			7	439551..439751	PHAGE_Bacill_BM5_NC_029069: hypothetical protein; PP_00444; phage(gi985757872)	3e-05
			9	439947..440333	PHAGE_Bacill_TP21_L_NC_011645: gp28; PP_00446; phage(gi216905993)	8e-29
			10	440340..440639	PHAGE_Bacill_IEBH_NC_011167: hypothetical protein; PP_00447; phage(gi197261516)	1e-14
			12	440861..441346	PHAGE_Bacill_250_NC_029024: DNA replication protein; PP_00449; phage(gi971766636)	3e-42
			14	441531..442040	PHAGE_Lactob_phig1e_NC_004305: zinc finger protein; PP_00451; phage(gi23455786)	1e-08
			15	442021..442242	PHAGE_Bacill_PfEFR_5_NC_031055: hypothetical protein; PP_00452; phage(gi100043)	1e-30
			16	442329..442502	PHAGE_Bacill_phiCM3_NC_023599: hypothetical protein; PP_00453; phage(gi589892751)	7e-15
			17	442516..442929	PHAGE_Bacill_250_NC_029024: hypothetical protein; PP_00454; phage(gi971766652)	7e-25
			19	443177..443428	PHAGE_Bacill_250_NC_029024: deoxyuridine 5'-triphosphate nucleotidohydrolase; PP_00456; phage(gi971766646)	2e-18
			20	444618..444884	PHAGE_Bacill_250_NC_029024: hypothetical protein; PP_00457; phage(gi971766657)	2e-10
	3	1	1	49131..49484	PHAGE_Staphy_phiRS7_NC_022914: YolD-like protein; PP_00048; phage(gi560185985)	2e-11
			2	49625..50113	PHAGE_Bacill_WBeta_NC_007734: hypothetical protein; PP_00049; phage(gi85701397)	1e-70
			5	complement(51693..52757)	PHAGE_Bacill_phBC6A51_NC_004820: N-acetylmuramoyl-L-alanine amidase; PP_00052; phage(gi31415803)	0.0
			6	complement(52754..52993)	PHAGE_Bacill_phBC6A51_NC_004820: holin; PP_00053; phage(gi31415802)	3e-35
			7	complement(52993..53229)	PHAGE_Bacill_phIS3501_NC_019502: phage protein; PP_00054; phage(gi422934341)	6e-14
			8	complement(53350..53748)	PHAGE_Bacill_phi4J1_NC_029008: hypothetical protein; PP_00055; phage(gi971821601)	2e-16
			9	complement(53763..58286)	PHAGE_Bacill_phi4B1_NC_028886: minor structural protein; PP_00056; phage(gi971821287)	0.0
			10	complement(58450..59883)	PHAGE_Bacill_phIS3501_NC_019502: phage minor structural protein; PP_00057; phage(gi422934340)	2e-124
			11	complement(59974..61143)	PHAGE_Bacill_phIS3501_NC_019502: phage minor structural protein; PP_00058; phage(gi422934340)	4e-100
			12	complement(61140..62606)	PHAGE_Bacill_phIS3501_NC_019502: phage tail component; PP_00059; phage(gi422934339)	1e-135
			13	complement(62621..65236)	PHAGE_Bacill_WBeta_NC_007734: putative phage tail tape measure protein; PP_00060; phage(gi85701392)	0.0
			14	complement(65417..66733)	PHAGE_Bacill_phIS3501_NC_019502: tail tape measure protein; PP_00061; phage(gi422934338)	0.0
			15	complement(66749..66943)	PHAGE_Bacill_BtCS33_NC_018085: hypothetical protein; PP_00062; phage(gi392972721)	1e-25
			16	complement(66955..67272)	PHAGE_Bacill_phIS3501_NC_019502: phage protein; PP_00063; phage(gi422934337)	9e-46
			17	complement(67321..67929)	PHAGE_Bacill_phIS3501_NC_019502: phage major tail protein; PP_00064; phage(gi422934336)	9e-109
			18	complement(67930..68289)	PHAGE_Bacill_phIS3501_NC_019502: phage protein; PP_00065; phage(gi422934335)	8e-61
			19	complement(68286..68723)	PHAGE_Bacill_phIS3501_NC_019502: gp10 family phage protein; PP_00066; phage(gi422934334)	8e-69
			20	complement(68716..69039)	PHAGE_Bacill_phIS3501_NC_019502: phage head-tail adaptor; PP_00067; phage(gi422934333)	6e-55
			21	complement(69036..69314)	PHAGE_Bacill_phIS3501_NC_019502: phage DNA packaging protein; PP_00068; phage(gi422934332)	5e-42
			22	complement(69335..70507)	PHAGE_Bacill_phIS3501_NC_019502: phage major capsid protein; PP_00069; phage(gi422934331)	0.0
			23	complement(70545..71255)	PHAGE_Bacill_phIS3501_NC_019502: ATP-dependent Clp protease; PP_00070; phage(gi422934330)	7e-122
			24	complement(71242..72495)	PHAGE_Bacill_phIS3501_NC_019502: portal protein; PP_00071; phage(gi422934329)	0.0
			26	complement(72684..74378)	PHAGE_Bacill_phIS3501_NC_019502: terminase large subunit; PP_00073; phage(gi422934328)	0.0
			27	complement(74380..74883)	PHAGE_Bacill_phIS3501_NC_019502: terminase small subunit; PP_00074; phage(gi422934327)	1e-84
			30	complement(75715..75966)	PHAGE_Bacill_phIS3501_NC_019502: phage protein; PP_00077; phage(gi422934325)	7e-39
			32	complement(76323..76547)	PHAGE_Bacill_phi4B1_NC_028886: hypothetical protein; PP_00079; phage(gi971821249)	7e-09
			33	complement(76549..76812)	PHAGE_Bacill_PfEFR_5_NC_031055: hypothetical protein; PP_00080; phage(gi100065)	3e-20
			34	complement(77130..77876)	PHAGE_Geobac_E3_NC_029073: putative DNA cytosine methylase; PP_00081; phage(gi985758487)	7e-81
			35	complement(78420..78962)	PHAGE_Bacill_phIS3501_NC_019502: site-specific phage integrase; PP_00082; phage(gi422934319)	2e-87
			36	complement(78962..79444)	PHAGE_Bacill_phIS3501_NC_019502: ArpU family phage transcriptional regulator; PP_00083; phage(gi422934318)	4e-70
			37	complement(79469..79639)	PHAGE_Bacill_phBC6A52_NC_004821: hypothetical protein; PP_00084; phage(gi31415838)	1e-22
			38	complement(79767..80093)	PHAGE_Bacill_phi4B1_NC_028886: hypothetical protein; PP_00085; phage(gi971821272)	4e-37
			39	complement(80168..80476)	PHAGE_Bacill_PfEFR_5_NC_031055: hypothetical protein; PP_00086; phage(gi100057)	3e-10
			40	complement(81075..81212)	PHAGE_Bacill_phBC6A51_NC_004820: hypothetical protein; PP_00087; phage(gi31415767)	8e-21
			41	complement(81246..81551)	PHAGE_Bacill_Shbh1_NC_030925: putative head morphogenesis protein; PP_00088; phage(gi100034)	8e-18
			42	complement(81581..82183)	PHAGE_Bacill_BM5_NC_029069: hypothetical protein; PP_00089; phage(gi985757819)	9e-45
			43	complement(82230..83069)	PHAGE_Bacill_BM5_NC_029069: hypothetical protein; PP_00090; phage(gi985757881)	5e-80
			44	complement(83106..83561)	PHAGE_Bacill_vB_BhaS_171_NC_030904: holin; PP_00091; phage(gi100062)	2e-22
			45	complement(83588..84061)	PHAGE_Bacill_PfEFR_5_NC_031055: hypothetical protein; PP_00092; phage(gi100043)	3e-11
			46	complement(84088..84255)	PHAGE_Bacill_PfEFR_5_NC_031055: hypothetical protein; PP_00093; phage(gi100041)	9e-15
			47	complement(84274..84633)	PHAGE_Bacill_BMBtpLA_NC_028748: hypothetical protein; PP_00094; phage(gi971482524)	6e-24
			48	complement(84626..84904)	PHAGE_Bacill_phBC6A51_NC_004820: Transcription state regulatory protein abrB; PP_00095; phage(gi31415778)	3e-19
			49	complement(84921..85115)	PHAGE_Bacill_phBC6A52_NC_004821: hypothetical protein; PP_00096; phage(gi31415830)	6e-26
			50	complement(85118..85837)	PHAGE_Lister_B054_NC_009813: gp53; PP_00097; phage(gi157325337)	2e-43
			51	complement(85923..86810)	PHAGE_Oenoco_phiS11_NC_023571: Phage replication initiation; PP_00098; phage(gi589286615)	9e-65
			52	complement(86816..86992)	PHAGE_Bacill_PfEFR_5_NC_031055: capsid scaffolding protein; PP_00099; phage(gi100037)	4e-25
			53	complement(87022..87189)	PHAGE_Bacill_phBC6A52_NC_004821: hypothetical protein; PP_00100; phage(gi31415826)	6e-14
			54	complement(87186..87536)	Prophage LambdaBa04, DNA binding protein [Bacillus thuringiensis serovar kurstaki str. HD73]. gi|449087044|ref|YP_007419485.1|; PP_00101	8e-55
			56	complement(88309..88542)	PHAGE_Bacill_phiCM3_NC_023599: transcription regulator; PP_00103; phage(gi589892742)	5e-21
			57	88694..89047	PHAGE_Staphy_SpaA1_NC_018277: XRE family transcriptional regulator; PP_00104; phage(gi399498895)	2e-42
			60	complement(89463..90602)	PHAGE_Bacill_phIS3501_NC_019502: helix-turn-helix protein; PP_00107; phage(gi422934301)	1e-66
			61	91139..91492	PHAGE_Bacill_phBC6A51_NC_004820: Transcriptional regulator, MerR family; PP_00108; phage(gi31415741)	4e-26
			62	91752..92876	PHAGE_Thermu_OH2_NC_021784: integrase; PP_00109; phage(gi526118367)	1e-58
		2	1	295475..296008	PHAGE_Bacter_Lily_NC_028841: hypothetical protein; PP_00284; phage(gi971748285)	1e-05
			3	complement(296601..296930)	PHAGE_Geobac_E2_NC_009552: putative head-tail adaptor; PP_00286; phage(gi148747735)	2e-08
			4	complement(296948..298588)	PHAGE_Clostr_phiCD506_NC_028838: putative phage terminase, large subunit; PP_00287; phage(gi971819910)	1e-146
			5	complement(298594..298941)	PHAGE_Clostr_phiCD506_NC_028838: hypothetical protein; PP_00288; phage(gi971819909)	2e-13
			6	complement(299356..299637)	PHAGE_Clostr_phiCT19406C_NC_029006: head-tail connector; PP_00289; phage(gi971821548)	1e-05
			7	complement(299703..300965)	PHAGE_Clostr_phiCD506_NC_028838: Phage capsid family protein; PP_00290; phage(gi971819913)	8e-25
			8	complement(300970..301548)	PHAGE_Entero_IME_EF4_NC_023551: prohead protease; PP_00291; phage(gi589893040)	3e-22
			9	complement(301545..302741)	PHAGE_Clostr_phiCD506_NC_028838: Phage portal protein; PP_00292; phage(gi971819911)	1e-60
			11	complement(302891..303112)	PHAGE_Staphy_StB27_NC_019914: hypothetical protein; PP_00294; phage(gi431809698)	2e-05
			12	complement(303504..305708)	PHAGE_Staphy_47_NC_007054: ORF002; PP_00295; phage(gi66395658)	3e-72
			15	complement(306275..306505)	PHAGE_Geobac_GBK2_NC_023612: hypothetical protein; PP_00298; phage(gi589893805)	2e-06
			17	306665..307309	PHAGE_Staphy_PT1028_NC_007045: ORF006; PP_00300; phage(gi66395170)	4e-10
	4	1	1	complement(129448..130539)	PHAGE_Bacill_phIS3501_NC_019502: phage integrase; PP_00135; phage(gi422934298)	2e-158
			2	131133..132335	PHAGE_Bacill_phBC6A52_NC_004821: helix-turn-helix protein; PP_00136; phage(gi31415822)	3e-15
			5	complement(132834..133187)	PHAGE_Lactob_phig1e_NC_004305: repressor; PP_00139; phage(gi23455773)	5e-17
			6	133373..133594	PHAGE_Lactob_phig1e_NC_004305: repressor; PP_00140; phage(gi23455778)	2e-09
			7	133817..133972	PHAGE_Bacill_phi4J1_NC_029008: hypothetical protein; PP_00141; phage(gi971821603)	2e-22
			8	133989..134786	PHAGE_Staphy_SpaA1_NC_018277: antirepressor; PP_00142; phage(gi399498899)	2e-124
			9	134812..134928	PHAGE_Bacill_phiCM3_NC_023599: hypothetical protein; PP_00143; phage(gi589892746)	6e-08
			13	135362..136255	PHAGE_Bacill_phIS3501_NC_019502: phage replication protein DnaD; PP_00147; phage(gi422934307)	1e-111
			14	136224..137030	PHAGE_Bacill_PfEFR_5_NC_031055: major capsid protein; PP_00148; phage(gi100039)	1e-123
			15	137030..137335	PHAGE_Bacill_PfEFR_5_NC_031055: hypothetical protein; PP_00149; phage(gi100043)	6e-22
			16	137332..137598	PHAGE_Staphy_SpaA1_NC_018277: phage related protein; PP_00150; phage(gi399498905)	3e-40
			17	137671..137835	PHAGE_Staphy_SpaA1_NC_018277: phage related protein; PP_00151; phage(gi399498906)	3e-18
			19	138841..139323	PHAGE_Bacill_phBC6A52_NC_004821: hypothetical protein; PP_00153; phage(gi31415839)	4e-73
			20	139323..139865	PHAGE_Bacill_phBC6A52_NC_004821: DNA integration/recombination/invertion protein; PP_00154; phage(gi31415840)	2e-93
			21	140076..140318	PHAGE_Bacill_phBC6A52_NC_004821: hypothetical protein; PP_00155; phage(gi31415842)	8e-13
			22	140950..141090	PHAGE_Bacill_BtCS33_NC_018085: hypothetical protein; PP_00156; phage(gi392972765)	7e-11
			23	141385..141690	PHAGE_Bacill_phBC6A52_NC_004821: hypothetical protein; PP_00157; phage(gi31415845)	1e-29
			24	142317..142742	PHAGE_Bacill_phBC6A52_NC_004821: Terminase small subunit; PP_00158; phage(gi31415847)	2e-71
			25	142739..144463	PHAGE_Bacill_phBC6A52_NC_004821: Terminase large subunit; PP_00159; phage(gi31415848)	0.0
			26	144477..145649	Phage portal protein [Bacillus thuringiensis serovar thuringiensis str. IS5056]. gi|452201424|ref|YP_007481505.1|; PP_00160	0.0
			28	145929..146510	PHAGE_Bacill_phBC6A52_NC_004821: prohead protease; PP_00162; phage(gi31415851)	1e-98
			29	146512..147825	PHAGE_Bacill_phBC6A52_NC_004821: prohead protease; PP_00163; phage(gi31415852)	0.0
			30	147895..148203	PHAGE_Erwini_Ea35_70_NC_023557: tail fiber protein; PP_00164; phage(gi589889711)	2e-09
			31	148218..148478	PHAGE_Bacill_phBC6A52_NC_004821: hypothetical protein; PP_00165; phage(gi31415853)	2e-32
			32	148459..148788	PHAGE_Bacill_phBC6A52_NC_004821: hypothetical protein; PP_00166; phage(gi31415854)	2e-51
			33	148778..149107	PHAGE_Bacill_phBC6A52_NC_004821: hypothetical protein; PP_00167; phage(gi31415855)	3e-53
			34	149107..149484	PHAGE_Bacill_phBC6A52_NC_004821: hypothetical protein; PP_00168; phage(gi31415856)	3e-61
			35	149496..150125	PHAGE_Bacill_phBC6A52_NC_004821: hypothetical protein; PP_00169; phage(gi31415857)	1e-105
			36	150137..150523	PHAGE_Bacill_phBC6A52_NC_004821: hypothetical protein; PP_00170; phage(gi31415858)	1e-49
			37	150613..150750	PHAGE_Lactob_iA2_NC_028830: hypothetical protein; PP_00171; phage(gi971747641)	9e-06
			38	150764..154063	PHAGE_Bacill_phBC6A52_NC_004821: hypothetical protein; PP_00172; phage(gi31415859)	0.0
			39	154056..154739	PHAGE_Bacill_phBC6A52_NC_004821: Gp13 protein; PP_00173; phage(gi31415860)	2e-71
			40	154736..156658	PHAGE_Bacill_phBC6A52_NC_004821: endopeptidase; PP_00174; phage(gi31415861)	0.0
			41	156678..159056	PHAGE_Bacill_PM1_NC_020883: hypothetical protein; PP_00175; phage(gi472438324)	1e-29
			42	159132..160217	PHAGE_Bacill_PBC1_NC_017976: hypothetical protein; PP_00176; phage(gi389060344)	2e-20
			43	160234..160785	PHAGE_Bacill_250_NC_029024: hypothetical protein; PP_00177; phage(gi971766644)	2e-46
			45	161035..161265	PHAGE_Paenib_Vegas_NC_028767: bacteriocin biosynthesis protein; PP_00179; phage(gi971741598)	3e-20
			46	161262..162317	PHAGE_Bacill_phBC6A51_NC_004820: N-acetylmuramoyl-L-alanine amidase; PP_00180; phage(gi31415803)	1e-164
			47	complement(162542..162874)	PHAGE_Geobac_E3_NC_029073: transposase; PP_00181; phage(gi985758480)	7e-35
			48	complement(162888..163496)	PHAGE_Geobac_E3_NC_029073: transposase; PP_00182; phage(gi985758480)	2e-58
		2	1	complement(438519..439910)	PHAGE_Bacill_phi105_NC_004167: site-specific recombinase for integration and excision; PP_00470; phage(gi22855025)	1e-149
			2	complement(439994..440680)	PHAGE_Paenib_Fern_NC_028851: helix-turn-helix domain XRE family transcriptional regulator; PP_00471; phage(gi971749434)	4e-78
			3	440851..441108	PHAGE_Paenib_Fern_NC_028851: helix-turn-helix domain Cro/C1 family transcriptional regulator; PP_00472; phage(gi971749435)	3e-21
			5	441343..441498	PHAGE_Bacill_phi4J1_NC_029008: hypothetical protein; PP_00474; phage(gi971821603)	4e-21
			6	441515..442912	PHAGE_Bacill_phi4J1_NC_029008: hypothetical protein; PP_00475; phage(gi971821578)	3e-17
			7	442887..443600	PHAGE_Bacill_phi4J1_NC_029008: hypothetical protein; PP_00476; phage(gi971821618)	4e-123
			9	443748..444788	PHAGE_Bacill_phi4J1_NC_029008: hypothetical protein; PP_00478; phage(gi971821611)	4e-08
			10	444874..445128	PHAGE_Bacill_phi4J1_NC_029008: DnaB/DnaD family replication initiation and membrane attachment protein; PP_00479; phage(gi971821590)	4e-30
			11	445140..445616	PHAGE_Bacill_phi4J1_NC_029008: hypothetical protein; PP_00480; phage(gi971821581)	3e-43
			12	445609..445839	PHAGE_Bacill_phi4J1_NC_029008: hypothetical protein; PP_00481; phage(gi971821587)	1e-30
			13	445863..446417	PHAGE_Bacill_phi4J1_NC_029008: hypothetical protein; PP_00482; phage(gi971821599)	5e-32
			14	446458..446892	PHAGE_Bacill_phi4J1_NC_029008: hypothetical protein; PP_00483; phage(gi971821629)	6e-17
			15	447080..447871	PHAGE_Bacill_Spock_NC_022763: HflC/HflK family inner membrane protein; PP_00484; phage(gi568190825)	2e-122
			16	447954..448130	PHAGE_Bacill_Waukesha92_NC_025424: hypothetical protein; PP_00485; phage(gi712912372)	4e-20
			17	448154..448681	PHAGE_Bacill_phi4J1_NC_029008: recombination protein U; PP_00486; phage(gi971821636)	6e-69
			18	448678..449001	PHAGE_Bacill_phi4J1_NC_029008: hypothetical protein; PP_00487; phage(gi971821597)	2e-20
			19	449201..449587	PHAGE_Bacill_WBeta_NC_007734: conserved phage protein; PP_00488; phage(gi85701424)	3e-49
			22	450323..450715	PHAGE_Bacill_phi4J1_NC_029008: hypothetical protein; PP_00491; phage(gi971821592)	5e-13
			23	450749..450946	PHAGE_Bacill_BMBtpLA_NC_028748: hypothetical protein; PP_00492; phage(gi971482546)	2e-11
			25	451847..452209	PHAGE_Clostr_phiCD506_NC_028838: hypothetical protein; PP_00494; phage(gi971819909)	6e-16
			26	452206..453906	PHAGE_Lactob_iA2_NC_028830: terminase; PP_00495; phage(gi971747630)	0.0
			27	453920..455143	PHAGE_Clostr_phiCD506_NC_028838: Phage portal protein; PP_00496; phage(gi971819911)	8e-142
			28	455100..455684	PHAGE_Clostr_phi3626_NC_003524: putative prohead protease; PP_00497; phage(gi20065968)	8e-35
			29	455700..456884	PHAGE_Geobac_GBSV1_NC_008376: phage major capsid protein; PP_00498; phage(gi115334630)	2e-11
			30	456900..457151	PHAGE_Bacill_1_NC_009737: hypothetical protein; PP_00499; phage(gi155042937)	8e-08
			31	457157..457426	prophage LambdaBa04, DNA packaging protein [Bacillus anthracis str. Sterne]. gi|49183476|ref|YP_026728.1|; PP_00500	1e-35
			32	457423..457725	PHAGE_Paenib_PG1_NC_021558: head-tail adaptor; PP_00501; phage(gi514231194)	3e-12
			33	457718..458074	PHAGE_Lactoc_bIL285_NC_002666: Orf48; PP_00502; phage(gi13095728)	5e-25
			34	458071..458400	PHAGE_Bacill_1_NC_009737: putative aminopeptidase; PP_00503; phage(gi155042942)	2e-22
			35	458401..458994	PHAGE_Geobac_GBSV1_NC_008376: major tail protein; PP_00504; phage(gi115334636)	3e-44
			36	459001..459363	PHAGE_Bacill_1_NC_009737: hypothetical protein; PP_00505; phage(gi155042944)	3e-30
			37	459417..459578	PHAGE_Geobac_GBSV1_NC_008376: hypothetical protein; PP_00506; phage(gi115334638)	3e-08
			38	459596..463321	PHAGE_Bacill_1_NC_009737: TMP repeat protein; PP_00507; phage(gi155042946)	0.0
			39	complement(463462..464673)	PROPHAGE_Shewan_MR-1: IS110 family transposase; PP_00508; phage(gi24375433)	1e-14
			40	464941..466398	PHAGE_Bacill_phi4J1_NC_029008: distal tail protein; PP_00509; phage(gi971821575)	4e-118
			41	466395..471830	PHAGE_Bacill_phi4J1_NC_029008: tail fiber; PP_00510; phage(gi971821625)	0.0
			42	471845..472243	PHAGE_Bacill_phi4J1_NC_029008: hypothetical protein; PP_00511; phage(gi971821601)	3e-16
			43	472366..472596	PHAGE_Paenib_Vegas_NC_028767: bacteriocin biosynthesis protein; PP_00512; phage(gi971741598)	5e-20
			44	472593..473657	PHAGE_Bacill_phi4J1_NC_029008: N-acetylmuramoyl-L-alanine amidase; PP_00513; phage(gi971821605)	7e-48
			47	474552..474845	PHAGE_Bacter_Diva_NC_028788: YolD-like protein; PP_00516; phage(gi971743571)	1e-05
			48	complement(474862..475695)	PHAGE_Bacill_BCP78_NC_018860: hypothetical protein; PP_00517; phage(gi410492980)	1e-95
		3	1	complement(961758..962888)	PHAGE_Bacill_vB_BhaS_171_NC_030904: hypothetical protein; PP_01054; phage(gi100035)	8e-67
			5	complement(963614..963958)	PHAGE_Bacill_phBC6A51_NC_004820: Transcriptional regulator, MerR family; PP_01058; phage(gi31415741)	1e-36
			6	964398..965543	PHAGE_Bacill_phIS3501_NC_019502: helix-turn-helix protein; PP_01059; phage(gi422934301)	5e-60
			9	complement(966001..966357)	PHAGE_Lactob_iLp84_NC_028783: repressor; PP_01062; phage(gi971743094)	1e-17
			10	966526..966720	PHAGE_Bacill_PfEFR_5_NC_031055: membrane spanning protein; PP_01063; phage(gi100033)	2e-06
			11	966831..967031	PHAGE_Bacill_vB_BhaS_171_NC_030904: major capsid protein; PP_01064; phage(gi100039)	1e-09
			12	967088..967234	PHAGE_Bacill_PfEFR_5_NC_031055: hypothetical protein; PP_01065; phage(gi100036)	3e-14
			13	967281..967457	PHAGE_Bacill_PfEFR_5_NC_031055: capsid scaffolding protein; PP_01066; phage(gi100037)	9e-22
			14	967463..968338	PHAGE_Oenoco_phi9805_NC_023559: replication initiation; PP_01067; phage(gi589286176)	3e-53
			15	968472..969143	PHAGE_Lister_B054_NC_009813: gp53; PP_01068; phage(gi157325337)	2e-43
			16	969146..969340	PHAGE_Bacill_PfEFR_5_NC_031055: hypothetical protein; PP_01069; phage(gi100040)	7e-28
			17	969356..969634	PHAGE_Bacill_phBC6A51_NC_004820: Transcription state regulatory protein abrB; PP_01070; phage(gi31415778)	1e-19
			18	969627..969986	PHAGE_Bacill_Waukesha92_NC_025424: hypothetical protein; PP_01071; phage(gi712912380)	2e-23
			19	970005..970172	PHAGE_Bacill_PfEFR_5_NC_031055: hypothetical protein; PP_01072; phage(gi100041)	1e-10
			20	970198..970449	PHAGE_Bacill_PfEFR_5_NC_031055: hypothetical protein; PP_01073; phage(gi100043)	3e-18
			21	970469..970978	PHAGE_Paenib_PG1_NC_021558: dUTPase; PP_01074; phage(gi514231229)	5e-29
			22	971018..971416	PHAGE_Bacill_BCP8_2_NC_027355: hypothetical protein; PP_01075; phage(gi849253082)	5e-69
			23	971625..972188	PHAGE_Bacill_BMBtpLA_NC_028748: hypothetical protein; PP_01076; phage(gi971482531)	3e-99
			26	973156..973356	PHAGE_Staphy_SpaA1_NC_018277: hypothetical protein; PP_01079; phage(gi399498912)	1e-27
			27	973353..973715	PHAGE_Bacill_BMBtpLA_NC_028748: hypothetical protein; PP_01080; phage(gi971482539)	9e-06
			29	974148..974471	PHAGE_Brevib_Abouo_NC_029029: hypothetical protein; PP_01082; phage(gi971767238)	2e-12
			30	974501..974623	PHAGE_Bacill_PfEFR_5_NC_031055: hypothetical protein; PP_01083; phage(gi100059)	9e-07
			31	974739..974909	PHAGE_Bacill_PfEFR_5_NC_031055: hypothetical protein; PP_01084; phage(gi100060)	4e-21
			32	974930..975400	PHAGE_Bacill_PfEFR_5_NC_031055: hemolysin XhlA; PP_01085; phage(gi100061)	1e-48
			33	975397..975939	PHAGE_Bacill_PfEFR_5_NC_031055: holin; PP_01086; phage(gi100062)	1e-88
			34	976517..976912	PHAGE_Bacill_PfEFR_5_NC_031055: serine recombinase; PP_01087; phage(gi100001)	4e-13
			37	977635..978279	PHAGE_Bacill_WBeta_NC_007734: hypothetical protein; PP_01090; phage(gi85701427)	9e-55
			39	978449..978646	PHAGE_Bacill_PfEFR_5_NC_031055: hypothetical protein; PP_01092; phage(gi100004)	4e-31
			40	978808..979188	PHAGE_Bacill_PfEFR_5_NC_031055: putative Cro/Cl-type repressor; PP_01093; phage(gi100005)	5e-66
			41	979166..980941	PHAGE_Bacill_PfEFR_5_NC_031055: XRE family transcriptional regulator; PP_01094; phage(gi100006)	0.0
			42	980957..982171	PHAGE_Bacill_PfEFR_5_NC_031055: kilA anti-repressor protein; PP_01095; phage(gi100007)	2e-179
			43	982149..982904	PHAGE_Bacill_PfEFR_5_NC_031055: hypothetical protein; PP_01096; phage(gi100008)	8e-128
			44	982901..984088	PHAGE_Bacill_PfEFR_5_NC_031055: hypothetical protein; PP_01097; phage(gi100009)	0.0
			46	984374..984649	PHAGE_Bacill_PfEFR_5_NC_031055: hypothetical protein; PP_01099; phage(gi100010)	6e-40
			48	984971..985408	PHAGE_Bacill_PfEFR_5_NC_031055: RecT family recombinase; PP_01101; phage(gi100012)	3e-74
			49	985405..985764	PHAGE_Bacill_PfEFR_5_NC_031055: hypothetical protein; PP_01102; phage(gi100013)	1e-57
			50	985776..986348	PHAGE_Bacill_PfEFR_5_NC_031055: replication protein DnaD; PP_01103; phage(gi100014)	1e-89
			51	986420..986815	PHAGE_Bacill_PfEFR_5_NC_031055: hypothetical protein; PP_01104; phage(gi100015)	2e-58
			52	986815..986973	PHAGE_Bacill_PfEFR_5_NC_031055: hypothetical protein; PP_01105; phage(gi100016)	2e-20
			53	986989..992019	PHAGE_Bacill_PfEFR_5_NC_031055: hypothetical protein; PP_01106; phage(gi100017)	0.0
			54	992016..992801	PHAGE_Lister_vB_LmoS_188_NC_028871: holin-like putative tail component protein; PP_01107; phage(gi971750814)	3e-32
			55	992814..994820	PHAGE_Lactob_ATCC8014_NC_019916: prophage tail super family protein; PP_01108; phage(gi431809813)	1e-43
			56	994839..995918	PHAGE_Bacill_phiNIT1_NC_021856: putative tail fiber; PP_01109; phage(gi526118502)	4e-82
			57	995927..997663	PHAGE_Bacill_phiNIT1_NC_021856: putative tail fiber; PP_01110; phage(gi526118502)	5e-29
			59	998099..998335	PHAGE_Bacill_BMBtpLA_NC_028748: XpaF1 protein; PP_01112; phage(gi971482496)	7e-38
			60	998335..998574	PHAGE_Bacill_phBC6A51_NC_004820: holin; PP_01113; phage(gi31415802)	5e-33
			61	998571..999635	PHAGE_Bacill_phBC6A51_NC_004820: N-acetylmuramoyl-L-alanine amidase; PP_01114; phage(gi31415803)	0.0
			64	complement(1002194..1002397)	PHAGE_Bacill_PfEFR_5_NC_031055: siderophore-interacting protein; PP_01117; phage(gi100025)	7e-12
			65	1002537..1002818	PHAGE_Bacill_WBeta_NC_007734: conserved phage protein; PP_01118; phage(gi85701399)	5e-42
		4	1	2746879..2747292	PHAGE_Staphy_phiRS7_NC_022914: YolD-like protein; PP_02926; phage(gi560185985)	3e-12
			2	complement(2747316..2747528)	PHAGE_Thermu_OH2_NC_021784: SMF family protein; PP_02927; phage(gi526118339)	3e-06
			5	complement(2749728..2750513)	PROPHAGE_Xylell_Temecula1: serine protease; PP_02930; phage(gi77747673)	8e-06
			6	complement(2750673..2751731)	PHAGE_Bacill_phBC6A51_NC_004820: N-acetylmuramoyl-L-alanine amidase; PP_02931; phage(gi31415803)	4e-147
			7	complement(2751811..2752308)	PHAGE_Bacill_phi4B1_NC_028886: holin family protein; PP_02932; phage(gi971821288)	8e-29
			9	complement(2752640..2753584)	PHAGE_Bacill_G_NC_023719: gp371; PP_02934; phage(gi593777827)	2e-09
			10	complement(2753600..2753980)	PHAGE_Bacill_G_NC_023719: gp369; PP_02935; phage(gi593777825)	2e-13
			11	complement(2753993..2755981)	PHAGE_Brevib_Jenst_NC_028805: putative cell adhesion protein; PP_02936; phage(gi971744887)	4e-46
			13	complement(2758532..2760268)	PHAGE_Brevib_Jenst_NC_028805: putative major virion structural protein; PP_02938; phage(gi971744885)	7e-126
			14	complement(2760283..2761632)	PHAGE_Brevib_Jenst_NC_028805: putative major virion structural protein; PP_02939; phage(gi971744884)	7e-76
			15	complement(2761646..2762023)	PHAGE_Brevib_Jenst_NC_028805: putative low copy virion structural protein; PP_02940; phage(gi971744882)	1e-23
			16	complement(2762037..2762411)	PHAGE_Brevib_Jenst_NC_028805: putative low copy virion structural protein; PP_02941; phage(gi971744882)	2e-22
			18	complement(2762850..2764394)	PHAGE_Brevib_Jenst_NC_028805: putative peptidase M23; PP_02943; phage(gi971744880)	1e-11
			20	complement(2765071..2768007)	PHAGE_Clostr_phiCD111_NC_028905: Tail tape measure; PP_02945; phage(gi971820061)	3e-75
		5	1	complement(2770101..2770703)	PHAGE_Bacill_vB_BhaS_171_NC_030904: hypothetical protein; PP_02949; phage(gi100015)	2e-17
			3	complement(2771142..2771552)	PHAGE_Marino_P12026_NC_018269: hypothetical protein; PP_02951; phage(gi399528326)	3e-08
			7	complement(2772798..2773784)	PHAGE_Lactoc_98201_NC_031064: hypothetical protein; PP_02955; phage(gi100035)	5e-19
			8	complement(2773802..2775004)	PHAGE_Lactoc_98201_NC_031064: putative head morphogenesis protein; PP_02956; phage(gi100034)	8e-46
			9	complement(2775107..2775625)	PHAGE_Strept_mu1/6_NC_007967: portal protein; PP_02957; phage(gi93007441)	1e-10
			10	complement(2775739..2777220)	PHAGE_Strept_Jay2Jay_NC_029098: portal protein; PP_02958; phage(gi985760257)	5e-45
			16	complement(2781408..2781812)	PHAGE_Bacill_phBC6A52_NC_004821: hypothetical protein; PP_02964; phage(gi31415859)	2e-05
			18	complement(2783520..2784020)	PHAGE_Bacill_phi4J1_NC_029008: positive control sigma-like factor; PP_02966; phage(gi971821614)	4e-64
			20	complement(2784748..2784951)	phage-like element PBSX protein [Geobacillus sp. Y4.1MC1]. gi|312109727|ref|YP_003988043.1|; PP_02968	5e-15
			21	complement(2785107..2785469)	PHAGE_Bacill_Waukesha92_NC_025424: hypothetical protein; PP_02969; phage(gi712912380)	3e-19
			22	complement(2785469..2785681)	PHAGE_Bacill_PfEFR_5_NC_031055: hypothetical protein; PP_02970; phage(gi100043)	3e-05
			23	complement(2785687..2786664)	PHAGE_Geobac_E2_NC_009552: putative replication protein; PP_02971; phage(gi148747766)	1e-59
			24	complement(2786782..2787066)	PHAGE_Deep_s_D6E_NC_019544: hypothetical protein; PP_02972; phage(gi423262356)	1e-05
			26	complement(2787494..2788009)	PHAGE_Lister_B054_NC_009813: gp43; PP_02974; phage(gi157325327)	1e-05
			28	complement(2788390..2788608)	PHAGE_Lister_B054_NC_009813: gp42; PP_02976; phage(gi157325326)	2e-10
			29	2788781..2789152	PHAGE_Lister_A500_NC_009810: gp33; PP_02977; phage(gi157324992)	2e-11
			34	2795182..2795700	Phage-like element PBSX protein xkdA [Bacillus toyonensis BCT-7112]. gi|557624157|ref|YP_008785289.1|; PP_02982	2e-65
			35	2795721..2796857	PHAGE_Bacill_vB_BhaS_171_NC_030904: hypothetical protein; PP_02983; phage(gi100035)	2e-49
		6	1	complement(3876612..3876755)	PHAGE_Bacill_phi4J1_NC_029008: N-acetylmuramoyl-L-alanine amidase; PP_04124; phage(gi971821605)	4e-13
			2	complement(3876824..3877627)	PHAGE_Bacill_phBC6A51_NC_004820: N-acetylmuramoyl-L-alanine amidase; PP_04125; phage(gi31415803)	3e-144
			3	complement(3877624..3877863)	PHAGE_Bacill_phBC6A51_NC_004820: holin; PP_04126; phage(gi31415802)	2e-34
			4	complement(3877863..3878078)	PHAGE_Bacill_phBC6A51_NC_004820: XpaF1 protein; PP_04127; phage(gi31415801)	2e-26
			5	complement(3878200..3878598)	PHAGE_Bacill_phi4J1_NC_029008: hypothetical protein; PP_04128; phage(gi971821601)	3e-16
			6	complement(3878613..3883208)	PHAGE_Bacill_phi4J1_NC_029008: tail fiber; PP_04129; phage(gi971821625)	0.0
			7	complement(3883205..3884662)	PHAGE_Bacill_phi4J1_NC_029008: distal tail protein; PP_04130; phage(gi971821575)	1e-114
			8	complement(3884703..3884828)	PHAGE_Bacill_PfEFR_5_NC_031055: hypothetical protein; PP_04131; phage(gi100017)	1e-05
	5	1	1	255376..258300	PHAGE_Entero_cdtI_NC_009514: putative tail protein; PP_00300; phage(gi148609395)	7e-07
			4	complement(260545..260751)	PHAGE_Bacill_phi4J1_NC_029008: hypothetical protein; PP_00303; phage(gi971821577)	1e-06
			5	complement(260986..261408)	PHAGE_Bacill_phi4B1_NC_028886: DNA-binding helix-turn-helix protein; PP_00304; phage(gi971821252)	1e-66
			7	263635..263820	PHAGE_Bacill_phi4B1_NC_028886: Xre family toxin-antitoxin system antitoxin component; PP_00306; phage(gi971821300)	8e-18
			8	263820..264092	PHAGE_Bacill_phi4B1_NC_028886: hypothetical protein; PP_00307; phage(gi971821280)	5e-41
			9	264106..264261	PHAGE_Bacill_phi4J1_NC_029008: hypothetical protein; PP_00308; phage(gi971821603)	2e-21
			10	264278..265108	PHAGE_Bacill_phi4J1_NC_029008: hypothetical protein; PP_00309; phage(gi971821578)	4e-122
			11	265120..265308	PHAGE_Bacill_phi4J1_NC_029008: hypothetical protein; PP_00310; phage(gi971821640)	6e-26
			12	265344..265769	PHAGE_Bacill_phi4J1_NC_029008: hypothetical protein; PP_00311; phage(gi971821626)	1e-70
			13	265788..266501	PHAGE_Bacill_phi4J1_NC_029008: hypothetical protein; PP_00312; phage(gi971821618)	3e-125
		2	1	271044..271169	PHAGE_Bacill_phi4J1_NC_029008: hypothetical protein; PP_00315; phage(gi971821611)	2e-08
			2	271255..271839	PHAGE_Bacill_phi4J1_NC_029008: DnaB/DnaD family replication initiation and membrane attachment protein; PP_00317; phage(gi971821590)	5e-37
			3	271925..272176	PHAGE_Bacill_phi4J1_NC_029008: DnaB/DnaD family replication initiation and membrane attachment protein; PP_00318; phage(gi971821590)	1e-38
			4	272188..272643	PHAGE_Bacill_phi4J1_NC_029008: hypothetical protein; PP_00319; phage(gi971821581)	7e-55
			5	272690..273199	PHAGE_Bacill_phi4J1_NC_029008: hypothetical protein; PP_00320; phage(gi971821599)	2e-26
			6	273183..273743	PHAGE_Bacill_phi4J1_NC_029008: hypothetical protein; PP_00321; phage(gi971821599)	2e-31
			7	273782..274216	PHAGE_Bacill_phi4J1_NC_029008: hypothetical protein; PP_00322; phage(gi971821629)	2e-19
			9	274621..274761	PHAGE_Bacill_Spock_NC_022763: hypothetical protein; PP_00324; phage(gi568190824)	8e-08
	6	1	1	complement(8743..9315)	PHAGE_Strept_phiARI0462_NC_031942: hypothetical protein; PP_00013; phage(gi100020)	7e-28
			4	10998..11888	PHAGE_Gordon_Bowser_NC_030930: capsid scaffolding protein; PP_00016; phage(gi100037)	8e-10
			5	11974..15018	PROPHAGE_Xantho_33913: Tn5041 transposase; PP_00017; phage(gi21231545)	9e-90
			6	complement(15103..15363)	PHAGE_Strept_T12_NC_028700: putative head morphogenesis protein; PP_00018; phage(gi966201520)	6e-05
			7	complement(15482..16975)	PHAGE_Bacill_phi4J1_NC_029008: portal protein; PP_00019; phage(gi971821616)	3e-52
			8	complement(16987..18246)	PHAGE_Bacill_phi4B1_NC_028886: terminase large subunit; PP_00020; phage(gi971821263)	0.0
			9	complement(18239..18631)	PHAGE_Lactob_LBR48_NC_027990: putative terminase small subunit; PP_00021; phage(gi937456747)	3e-31
			13	complement(21759..21959)	PHAGE_Bacill_PM1_NC_020883: hypothetical protein; PP_00025; phage(gi472438288)	1e-05
			14	complement(21976..22359)	PHAGE_Bacill_250_NC_029024: hypothetical protein; PP_00026; phage(gi971766657)	1e-25
			15	complement(22499..22690)	PHAGE_Bacill_IEBH_NC_011167: hypothetical protein; PP_00027; phage(gi197261548)	1e-30
			16	complement(22706..23131)	PHAGE_Bacill_IEBH_NC_011167: hypothetical protein; PP_00028; phage(gi197261547)	2e-21
			17	complement(23160..23393)	PHAGE_Bacill_Shbh1_NC_030925: terminase small subunit; PP_00029; phage(gi100030)	4e-15
			20	complement(23845..23961)	PHAGE_Bacill_IEBH_NC_011167: hypothetical protein; PP_00032; phage(gi197261537)	3e-10
			21	complement(24132..28340)	PHAGE_Bacill_BCP8_2_NC_027355: hypothetical protein; PP_00033; phage(gi849253082)	2e-52
			22	complement(28350..28748)	PHAGE_Bacill_BCP8_2_NC_027355: hypothetical protein; PP_00034; phage(gi849253082)	5e-69
			24	complement(29269..29652)	PHAGE_Strept_9874_NC_031023: hypothetical protein; PP_00036; phage(gi100026)	5e-08
			25	complement(29812..30258)	PHAGE_Bacill_PfEFR_5_NC_031055: hypothetical protein; PP_00037; phage(gi100047)	2e-69
			26	complement(30452..30688)	PHAGE_Bacill_250_NC_029024: glutaredoxin-like protein NrdH-related protein; PP_00038; phage(gi971766672)	4e-39
			27	complement(30755..30949)	PHAGE_Bacill_PfEFR_5_NC_031055: hypothetical protein; PP_00039; phage(gi100046)	3e-22
			28	complement(31326..32027)	PHAGE_Bacill_IEBH_NC_011167: hypothetical protein; PP_00040; phage(gi197261526)	4e-61
			29	complement(32038..32307)	PHAGE_Bacill_phiCM3_NC_023599: hypothetical protein; PP_00041; phage(gi589892751)	2e-24
			30	complement(32309..32704)	PHAGE_Deep_s_D6E_NC_019544: hypothetical protein; PP_00042; phage(gi423262374)	1e-31
			31	complement(32717..32929)	PHAGE_Geobac_E2_NC_009552: hypothetical protein; PP_00043; phage(gi148747768)	1e-10
			32	complement(32934..34241)	PHAGE_Bacill_BMBtp2_NC_019912: dnaB-like helicase C terminal domain protein; PP_00044; phage(gi431809489)	2e-87
			33	complement(34252..34995)	PHAGE_Bacill_PfEFR_5_NC_031055: hypothetical protein; PP_00045; phage(gi100038)	4e-49
			35	complement(35248..35868)	PHAGE_Bacill_TP21_L_NC_011645: gp28; PP_00047; phage(gi216905993)	3e-32
			37	complement(36064..36264)	PHAGE_Bacill_BM5_NC_029069: hypothetical protein; PP_00049; phage(gi985757872)	5e-07
			39	complement(36622..36738)	PHAGE_Bacill_IEBH_NC_011167: hypothetical protein; PP_00051; phage(gi197261514)	4e-09
			40	complement(36739..37509)	PHAGE_Clostr_phiCDHM19_NC_028996: putative regulatory protein; PP_00052; phage(gi971763920)	1e-44
			41	complement(37549..37770)	PHAGE_Geobac_GBSV1_NC_008376: repressor protein; PP_00053; phage(gi115334659)	2e-08
			42	37903..38253	PHAGE_Bacill_phIS3501_NC_019502: transcriptional regulator XRE family protein; PP_00054; phage(gi422934302)	6e-15
			45	complement(38756..39943)	PHAGE_Bacill_Waukesha92_NC_025424: hypothetical protein; PP_00057; phage(gi712912391)	6e-80
			46	40982..41512	PHAGE_Clostr_phiCD146_NC_028958: hypothetical protein; PP_00058; phage(gi971820170)	8e-12
			47	41818..42864	PHAGE_Lactoc_50101_NC_031040: RecT family recombinase; PP_00059; phage(gi100012)	3e-08
			48	43193..44206	PHAGE_Bacill_BCP8_2_NC_027355: putative segregation protein; PP_00060; phage(gi849253052)	2e-15
			50	44592..44972	PHAGE_Bacill_Waukesha92_NC_025424: hypothetical protein; PP_00062; phage(gi712912399)	5e-58
			51	44984..45514	PHAGE_Bacill_250_NC_029024: hypothetical protein; PP_00063; phage(gi971766645)	2e-95
			52	45600..45833	PHAGE_Bacill_BMBtpLA_NC_028748: hypothetical protein; PP_00064; phage(gi971482502)	1e-38
			53	complement(45876..46637)	PHAGE_Bacill_BCP78_NC_018860: cell wall hydrolase/autolysin; PP_00065; phage(gi410492783)	7e-78
			54	complement(46637..46861)	PHAGE_Staphy_SpaA1_NC_018277: Holin, phage phi LC3 holin homolog; PP_00066; phage(gi399498884)	9e-12
			55	complement(46864..47145)	PHAGE_Staphy_SpaA1_NC_018277: hypothetical secreted or membrane protein; PP_00067; phage(gi399498883)	5e-32
			57	complement(48758..51139)	PHAGE_Staphy_vB_SepS_SEP9_NC_023582: preneck appendage protein; PP_00069; phage(gi589891450)	3e-09
			59	complement(51513..53927)	PHAGE_Geobac_E2_NC_009552: putative minor structural protein; PP_00071; phage(gi148747747)	3e-60
			60	complement(53943..54773)	PHAGE_Lister_vB_LmoS_188_NC_028871: holin-like putative tail component protein; PP_00072; phage(gi971750814)	3e-45
			61	complement(54778..58473)	PHAGE_Lactob_PLE3_NC_031125: hypothetical protein; PP_00073; phage(gi100017)	2e-70
			63	complement(58807..59229)	PHAGE_Bacill_phBC6A51_NC_004820: hypothetical protein; PP_00075; phage(gi31415797)	1e-10
			64	complement(59295..59771)	PHAGE_Entero_vB_IME197_NC_028671: major tail protein; PP_00076; phage(gi966199020)	1e-06
			66	complement(60189..60617)	PHAGE_Brevib_Jimmer1_NC_029104: hypothetical protein; PP_00078; phage(gi985760808)	4e-07
			71	complement(61882..62799)	PHAGE_Lactoc_98201_NC_031064: hypothetical protein; PP_00083; phage(gi100035)	2e-48
			72	complement(62815..64035)	PHAGE_Lactoc_98201_NC_031064: putative head morphogenesis protein; PP_00084; phage(gi100034)	5e-67
			73	complement(64286..65209)	PHAGE_Lactoc_28201_NC_031013: portal protein; PP_00085; phage(gi100032)	7e-26
			74	complement(65196..66737)	PHAGE_Lactoc_98201_NC_031064: portal protein; PP_00086; phage(gi100032)	1e-90
			75	complement(66737..68056)	PHAGE_Clostr_phiCT19406A_NC_030950: terminase large subunit; PP_00087; phage(gi100031)	7e-149
			80	complement(70301..70444)	PHAGE_Bacill_BCP8_2_NC_027355: hypothetical protein; PP_00092; phage(gi849253017)	4e-05
			84	complement(72390..72590)	PHAGE_Bacill_PM1_NC_020883: hypothetical protein; PP_00096; phage(gi472438288)	1e-05
			85	complement(72607..72990)	PHAGE_Bacill_250_NC_029024: hypothetical protein; PP_00097; phage(gi971766657)	1e-25
			86	complement(73130..73321)	PHAGE_Bacill_IEBH_NC_011167: hypothetical protein; PP_00098; phage(gi197261548)	1e-30
			87	complement(73337..73762)	PHAGE_Bacill_IEBH_NC_011167: hypothetical protein; PP_00099; phage(gi197261547)	2e-21
			88	complement(73791..74024)	PHAGE_Bacill_Shbh1_NC_030925: terminase small subunit; PP_00100; phage(gi100030)	4e-15
			91	complement(74476..74592)	PHAGE_Bacill_IEBH_NC_011167: hypothetical protein; PP_00103; phage(gi197261537)	3e-10
			93	complement(75157..75555)	PHAGE_Bacill_BCP8_2_NC_027355: hypothetical protein; PP_00105; phage(gi849253082)	5e-69
			95	complement(76076..76459)	PHAGE_Strept_9874_NC_031023: hypothetical protein; PP_00107; phage(gi100026)	5e-08
			98	complement(77562..77756)	PHAGE_Bacill_PfEFR_5_NC_031055: hypothetical protein; PP_00110; phage(gi100046)	1e-23
			99	complement(77756..78169)	PHAGE_Lactob_Lrm1_NC_011104: hypothetical protein; PP_00111; phage(gi195661248)	3e-13
			100	complement(78296..78571)	PHAGE_Bacill_250_NC_029024: hypothetical protein; PP_00112; phage(gi971766661)	1e-15
			101	complement(78606..78923)	PHAGE_Bacill_250_NC_029024: hypothetical protein; PP_00113; phage(gi971766652)	2e-14
			102	complement(78937..79365)	PHAGE_Bacill_PfEFR_5_NC_031055: hypothetical protein; PP_00114; phage(gi100042)	9e-06
			103	complement(79362..79649)	PHAGE_Bacill_PfEFR_5_NC_031055: hypothetical protein; PP_00115; phage(gi100043)	3e-37
			105	complement(80224..80976)	PHAGE_Bacill_Pony_NC_022770: replication initiator protein; PP_00117; phage(gi568191570)	3e-40
			106	complement(80966..81736)	PHAGE_Bacill_PfEFR_5_NC_031055: hypothetical protein; PP_00118; phage(gi100038)	4e-34
			107	complement(81885..82694)	PHAGE_Clostr_phiCTC2A_NC_030949: RecT family recombinase; PP_00119; phage(gi100012)	9e-98
			108	complement(82709..83644)	PHAGE_Clostr_phiCTC2A_NC_030949: endonuclease; PP_00120; phage(gi100011)	2e-80
			109	complement(83646..83846)	PHAGE_Bacill_BM5_NC_029069: hypothetical protein; PP_00121; phage(gi985757872)	3e-05
			111	complement(84396..84533)	PHAGE_Bacill_IEBH_NC_011167: hypothetical protein; PP_00123; phage(gi197261515)	3e-08
			114	complement(84968..85087)	PHAGE_Bacill_IEBH_NC_011167: hypothetical protein; PP_00125; phage(gi197261514)	2e-08
			115	complement(85088..85858)	PHAGE_Bacter_Lily_NC_028841: antirepressor; PP_00127; phage(gi971748300)	6e-67
			116	complement(85876..86097)	PHAGE_Lister_A500_NC_009810: gp34; PP_00128; phage(gi157324993)	7e-06
			117	86272..86613	PHAGE_Lister_A500_NC_009810: gp33; PP_00129; phage(gi157324992)	1e-12
			120	complement(87130..88281)	PHAGE_Bacill_Waukesha92_NC_025424: hypothetical protein; PP_00132; phage(gi712912391)	2e-51
			121	88839..89165	PHAGE_Bacill_BMBtpLA_NC_028748: transcriptional regulator; PP_00133; phage(gi971482513)	6e-26
			122	89413..90015	PHAGE_Bacill_Waukesha92_NC_025424: hypothetical protein; PP_00134; phage(gi712912393)	5e-92
			123	90035..90379	PHAGE_Bacill_Waukesha92_NC_025424: hypothetical protein; PP_00135; phage(gi712912394)	1e-47
			124	complement(91365..92051)	PHAGE_Bacill_IEBH_NC_011167: potential replication protein; PP_00136; phage(gi197261587)	3e-66
			125	93128..93925	PHAGE_Entero_EF62phi_NC_017732: chromosome partitioning ATPase; PP_00137; phage(gi384519759)	5e-18
			127	complement(94475..97018)	PHAGE_Geobac_GBK2_NC_023612: hypothetical protein; PP_00139; phage(gi589893794)	0.0
			128	complement(97020..97154)	PHAGE_Bacill_PBC1_NC_017976: hypothetical protein; PP_00140; phage(gi389060360)	3e-10
			129	complement(97386..97739)	PHAGE_Geobac_GBK2_NC_023612: hypothetical protein; PP_00141; phage(gi589893792)	1e-38
			130	98353..98583	PHAGE_Staphy_SpaA1_NC_018277: XRE family transcriptional regulator; PP_00142; phage(gi399498887)	5e-05
			131	98840..99193	PHAGE_Staphy_phiRS7_NC_022914: YolD-like protein; PP_00143; phage(gi560185985)	4e-12
			132	complement(99224..100024)	PHAGE_Bacill_Claudi_NC_031015: hypothetical protein; PP_00144; phage(gi100038)	2e-100
			134	complement(100239..100442)	PHAGE_Bacill_phi4B1_NC_028886: holin family protein; PP_00146; phage(gi971821288)	7e-14
			135	complement(101066..103459)	PHAGE_Lactoc_ASCC191_NC_017688: neck passage structure protein; PP_00147; phage(gi384366326)	5e-05
			137	complement(103832..105625)	PHAGE_Staphy_phiRS7_NC_022914: minor structural protein; PP_00149; phage(gi560185977)	2e-27
Bce_GCA_000290915.1	1	1	1	295475..298198	PHAGE_Staphy_phiN315_NC_004740: probable ss-1,3-N-acetylglucosaminyltransferase; PP_00272; phage(gi30043988)	1e-19
			2	298203..299366	PHAGE_Staphy_phiN315_NC_004740: probable ss-1,3-N-acetylglucosaminyltransferase; PP_00273; phage(gi30043988)	4e-18
			3	299387..301669	PHAGE_Staphy_phiN315_NC_004740: probable ss-1,3-N-acetylglucosaminyltransferase; PP_00274; phage(gi30043988)	1e-13
			4	301712..302503	PHAGE_Brocho_NF5_NC_015252: gp24; PP_00275; phage(gi327197609)	4e-18
			5	302543..303826	PHAGE_Bacill_SP_15_NC_031245: hypothetical protein; PP_00276; phage(gi100146)	9e-32
			7	304645..306264	PHAGE_Plankt_PaV_LD_NC_016564: ABC transporter; PP_00278; phage(gi371496158)	2e-09
	2	1	1	complement(194656..195084)	PHAGE_Bacill_phi105_NC_004167: hypothetical protein; PP_00195; phage(gi22855026)	3e-35
			2	complement(195107..195535)	PHAGE_Bacill_phi105_NC_004167: immunity repressor; PP_00196; phage(gi22855027)	5e-33
			3	195673..195909	PHAGE_Bacill_phiCM3_NC_023599: transcription regulator; PP_00197; phage(gi589892742)	9e-15
			4	196134..197030	PHAGE_Bacill_PfEFR_5_NC_031055: hypothetical protein; PP_00198; phage(gi100038)	2e-62
			5	197133..197519	PHAGE_Bacill_Gamma_NC_007458: conserved phage protein; PP_00199; phage(gi77020164)	1e-48
			6	197758..198738	PHAGE_Bacill_Aurora_NC_031121: terminase large subunit; PP_00200; phage(gi100031)	9e-34
			8	199126..199968	PHAGE_Mycoba_Sneeze_NC_031102: hypothetical protein; PP_00202; phage(gi100027)	2e-14
			10	201009..201245	PHAGE_Bacill_phBC6A51_NC_004820: XpaF1 protein; PP_00204; phage(gi31415801)	9e-33
			11	201245..201484	PHAGE_Bacill_phBC6A51_NC_004820: holin; PP_00205; phage(gi31415802)	1e-27
			12	201481..202536	PHAGE_Bacill_phBC6A51_NC_004820: N-acetylmuramoyl-L-alanine amidase; PP_00206; phage(gi31415803)	9e-128
			18	204987..206615	PHAGE_Bacill_SPbeta_NC_001884: hypothetical protein; PP_00212; phage(gi9630134)	1e-06
	3	1	1	complement(1020589..1022136)	PHAGE_Clostr_phiCT19406A_NC_030950: serine recombinase; PP_01072; phage(gi100001)	3e-130
			2	complement(1022252..1022776)	Phage-like element PBSX protein xkdA [Bacillus toyonensis BCT-7112]. gi|557624157|ref|YP_008785289.1|; PP_01073	2e-49
			3	complement(1022910..1023767)	PHAGE_Cyanop_P_TIM40_NC_028663: Dam; PP_01074; phage(gi966198395)	2e-16
			5	complement(1024343..1025644)	PHAGE_Lactob_PLE3_NC_031125: hypothetical protein; PP_01076; phage(gi100008)	3e-05
			6	complement(1025746..1026102)	PHAGE_Clostr_phiCT453B_NC_029004: hypothetical protein; PP_01077; phage(gi100002)	2e-12
			7	1026276..1026464	PHAGE_Lister_vB_LmoS_188_NC_028871: XRE family transcriptional regulator; PP_01078; phage(gi971750831)	2e-07
			11	1027845..1028060	PHAGE_Staphy_SpaA1_NC_018277: XRE family transcriptional regulator; PP_01082; phage(gi399498907)	5e-26
			12	complement(1028057..1028356)	PHAGE_Bacill_phiCM3_NC_023599: hypothetical protein; PP_01083; phage(gi589892754)	5e-33
			13	1028545..1028829	PHAGE_Deep_s_D6E_NC_019544: hypothetical protein; PP_01084; phage(gi423262356)	2e-05
			15	1029108..1030061	PHAGE_Geobac_E2_NC_009552: putative replication protein; PP_01086; phage(gi148747766)	4e-65
			16	1030058..1031380	PHAGE_Geobac_GBK2_NC_023612: helicase; PP_01087; phage(gi589893809)	4e-115
			18	1031546..1031908	PHAGE_Bacill_Waukesha92_NC_025424: hypothetical protein; PP_01089; phage(gi712912380)	1e-19
			19	1031980..1032171	PHAGE_Bacill_PfEFR_5_NC_031055: hypothetical protein; PP_01090; phage(gi100041)	9e-07
			21	1032447..1033049	PHAGE_Bacill_BM5_NC_029069: hypothetical protein; PP_01092; phage(gi985757819)	6e-49
			25	1035035..1035205	PHAGE_Bacill_PfEFR_5_NC_031055: hypothetical protein; PP_01096; phage(gi100060)	6e-24
			26	1035233..1035715	PHAGE_Bacill_phBC6A52_NC_004821: hypothetical protein; PP_01097; phage(gi31415839)	6e-83
			27	1035715..1036257	PHAGE_Bacill_phiCM3_NC_023599: integrase; PP_01098; phage(gi589892763)	3e-97
			29	complement(1036805..1037005)	PHAGE_Lactoc_bIL312_NC_002671: Csp; PP_01100; phage(gi13095918)	1e-21
			30	1037903..1038136	PHAGE_Bacill_BMBtpLA_NC_028748: XpaF1 protein; PP_01101; phage(gi971482496)	6e-14
			33	1040172..1040345	PHAGE_Bacill_PfEFR_5_NC_031055: hypothetical protein; PP_01104; phage(gi100003)	3e-19
			34	1040338..1040673	PHAGE_Bacill_vB_BhaS_171_NC_030904: hypothetical protein; PP_01105; phage(gi100004)	4e-35
			35	1040799..1041110	PHAGE_Bacill_vB_BhaS_171_NC_030904: putative Cro/Cl-type repressor; PP_01106; phage(gi100005)	1e-23
			36	1041107..1042774	PHAGE_Bacill_vB_BhaS_171_NC_030904: XRE family transcriptional regulator; PP_01107; phage(gi100006)	0.0
			37	1042840..1043946	PHAGE_Bacill_vB_BhaS_171_NC_030904: kilA anti-repressor protein; PP_01108; phage(gi100007)	1e-148
			38	1043930..1044712	PHAGE_Paenib_PG1_NC_021558: peptidase S14 ClpP; PP_01109; phage(gi514231190)	6e-62
			39	1044732..1045895	PHAGE_Bacill_vB_BhaS_171_NC_030904: hypothetical protein; PP_01110; phage(gi100009)	3e-167
			40	1045908..1046204	PHAGE_Bacill_vB_BhaS_171_NC_030904: endonuclease; PP_01111; phage(gi100011)	1e-34
			41	1046206..1046556	PHAGE_Bacill_vB_BhaS_171_NC_030904: RecT family recombinase; PP_01112; phage(gi100012)	6e-26
			42	1046558..1046902	PHAGE_Strept_phiARI0131_2_NC_031941: endonuclease; PP_01113; phage(gi100011)	2e-17
			43	1046899..1047234	Phage protein [Bacillus thuringiensis serovar thuringiensis str. IS5056]. gi|452200198|ref|YP_007480279.1|; PP_01114	1e-54
			44	1047235..1047828	PHAGE_Strept_phiARI0131_2_NC_031941: hypothetical protein; PP_01115; phage(gi100009)	2e-38
			45	1047835..1048197	PHAGE_Strept_phiARI0131_2_NC_031941: hypothetical protein; PP_01116; phage(gi100008)	5e-07
			46	1048430..1049677	PHAGE_Geobac_E2_NC_009552: putative tail tape measure protein; PP_01117; phage(gi148747742)	8e-39
			47	1049942..1052338	PHAGE_Paenib_Fern_NC_028851: tail tape-measure protein; PP_01118; phage(gi971749415)	6e-126
			48	1052380..1053837	Phage tail fiber [Bacillus thuringiensis serovar thuringiensis str. IS5056]. gi|452200193|ref|YP_007480274.1|; PP_01119	0.0
			49	1053834..1058156	PHAGE_Bacill_phi4J1_NC_029008: tail fiber; PP_01120; phage(gi971821625)	0.0
			50	1058173..1058541	PHAGE_Bacill_phi4J1_NC_029008: hypothetical protein; PP_01121; phage(gi971821601)	1e-47
			51	1058799..1060187	PHAGE_Halovi_HCTV_2_NC_021319: hypothetical protein; PP_01122; phage(gi509139524)	8e-08
			52	1060275..1060700	PHAGE_Bacill_phIS3501_NC_019502: holin; PP_01123; phage(gi422934342)	7e-70
			53	1060700..1061506	PHAGE_Bacill_Claudi_NC_031015: hypothetical protein; PP_01124; phage(gi100038)	1e-117
	4	1	1	complement(73193..74581)	PHAGE_Bacill_SPbeta_NC_001884: hypothetical protein; PP_00066; phage(gi9630147)	8e-40
			3	75197..77413	PHAGE_Bacill_SPbeta_NC_001884: ABC transporter; PP_00068; phage(gi9630145)	4e-88
			4	77406..78719	PHAGE_Clostr_phiCD146_NC_028958: Tail tape measure; PP_00069; phage(gi971820171)	8e-07
			5	78834..79355	PROPHAGE_Ralsto_GMI1000: ISRSO11-transposase ORFA protein; PP_00070; phage(gi17546156)	8e-18
			6	79382..79519	PROPHAGE_Escher_MG1655: IS150 transposase B; PP_00071; phage(gi16131429)	7e-06
			7	79541..79753	PROPHAGE_Ralsto_GMI1000: isrso11-transposase orfb protein; PP_00072; phage(gi17546155)	3e-20
			8	79769..79930	PROPHAGE_Ralsto_GMI1000: isrso11-transposase orfb protein; PP_00073; phage(gi17546155)	4e-09
			10	complement(81114..81629)	PHAGE_Staphy_MCE_2014_NC_025416: hypothetical protein; PP_00075; phage(gi725948741)	3e-05
	5	1	1	complement(19222..19506)	PHAGE_Bacill_0305phi8_36_NC_009760: GroES; PP_00008; phage(gi156564025)	1e-14
			3	19909..20658	PHAGE_Bacill_G_NC_023719: gp60; PP_00010; phage(gi593777528)	8e-08
			6	21639..23615	PHAGE_Plankt_PaV_LD_NC_016564: ABC transporter; PP_00013; phage(gi371496158)	1e-08
			7	complement(24029..25045)	PROPHAGE_Escher_MG1655: glycation-binding protein, predicted protease/chaperone; essential for genome maintenance; PP_00014; phage(gi16130960)	1e-74
			8	complement(25045..25488)	PHAGE_Cronob_CR5_NC_021531: putative ribosomal-protein-alanine N-acetyltransferase; PP_00015; phage(gi514051406)	4e-05
			9	complement(25502..26194)	PROPHAGE_Escher_MG1655: protease specific for Gcp(YgjD), essential for nucleoid maintanence; PP_00016; phage(gi16129761)	3e-15
	6	1	1	complement(14556..16832)	PHAGE_Strept_SMP_NC_008721: tail tape measure protein; PP_00015; phage(gi119953746)	2e-42
			2	complement(17100..17801)	PHAGE_Clostr_phiCD146_NC_028958: Tail tape measure; PP_00016; phage(gi971820171)	2e-28
			4	complement(18222..18761)	PHAGE_Bacill_phi4B1_NC_028886: hypothetical protein; PP_00018; phage(gi971821277)	5e-05
			5	complement(18798..19400)	PHAGE_Lactoc_1358_NC_027120: putative phage structural protein; PP_00019; phage(gi824479766)	5e-17
			7	complement(19840..20250)	PHAGE_Idioma_1N2_2_NC_025439: putative tail assembly protein; PP_00021; phage(gi712913817)	8e-05
			11	complement(21475..22461)	PHAGE_Strept_Jay2Jay_NC_029098: major capsid protein; PP_00025; phage(gi985760260)	4e-26
			12	complement(22482..23684)	PHAGE_Lactoc_98201_NC_031064: putative head morphogenesis protein; PP_00026; phage(gi100034)	2e-46
			13	complement(23798..24316)	PHAGE_Geobac_GBK2_NC_023612: portal protein; PP_00027; phage(gi589893765)	1e-11
			14	complement(24430..25911)	PHAGE_Strept_Jay2Jay_NC_029098: portal protein; PP_00028; phage(gi985760257)	4e-44
			15	complement(25981..27387)	PHAGE_Clostr_phiMMP02_NC_019421: terminase large subunit; PP_00029; phage(gi414090367)	1e-169
			16	complement(27380..28228)	PHAGE_Clostr_phiMMP02_NC_019421: terminase small subunit; PP_00030; phage(gi414090366)	2e-41
			19	complement(29768..30310)	PHAGE_Bacill_BtCS33_NC_018085: integrase; PP_00033; phage(gi392972759)	3e-47
			22	complement(32258..32755)	PHAGE_Bacill_phi4J1_NC_029008: positive control sigma-like factor; PP_00036; phage(gi971821614)	9e-71
			23	complement(32902..33246)	PHAGE_Bacill_phi4J1_NC_029008: hypothetical protein; PP_00037; phage(gi971821597)	6e-26
			24	complement(33246..33776)	PHAGE_Bacill_phi4J1_NC_029008: recombination protein U; PP_00038; phage(gi971821636)	6e-40
			25	complement(33793..33915)	PHAGE_Bacill_Gamma_NC_007458: conserved phage protein; PP_00039; phage(gi77020188)	5e-07
			28	complement(34697..35278)	PHAGE_Bacill_phi4J1_NC_029008: dUTPase; PP_00042; phage(gi971821609)	3e-97
			29	complement(35275..35727)	PHAGE_Bacill_phi4J1_NC_029008: hypothetical protein; PP_00043; phage(gi971821583)	1e-66
			31	complement(36209..36676)	PHAGE_Bacill_phi4J1_NC_029008: hypothetical protein; PP_00045; phage(gi971821629)	1e-50
			32	complement(36679..37095)	PHAGE_Bacill_Waukesha92_NC_025424: hypothetical protein; PP_00046; phage(gi712912380)	2e-46
			33	complement(37064..37564)	PHAGE_Bacill_phi4J1_NC_029008: hypothetical protein; PP_00047; phage(gi971821581)	4e-40
			34	complement(37735..38067)	PHAGE_Bacill_phi4J1_NC_029008: hypothetical protein; PP_00048; phage(gi971821611)	5e-18
			35	complement(38131..38838)	PHAGE_Bacill_phi4J1_NC_029008: hypothetical protein; PP_00049; phage(gi971821618)	3e-76
			36	complement(38863..39270)	PHAGE_Bacill_phi4J1_NC_029008: hypothetical protein; PP_00050; phage(gi971821626)	1e-42
			37	complement(39294..39989)	rha family phage regulatory protein [Bacillus thuringiensis serovar kurstaki str. HD73]. gi|449087981|ref|YP_007420422.1|; PP_00051	5e-39
			38	complement(39995..40180)	PHAGE_Bacill_phi4B1_NC_028886: Xre family toxin-antitoxin system antitoxin component; PP_00052; phage(gi971821300)	4e-11
			39	40450..40887	PHAGE_Bacill_phi4B1_NC_028886: DNA-binding helix-turn-helix protein; PP_00053; phage(gi971821252)	1e-30
			40	40908..41366	PHAGE_Bacill_phi4J1_NC_029008: hypothetical protein; PP_00054; phage(gi971821577)	2e-24
			41	41434..41613	PHAGE_Bacill_1_NC_009737: hypothetical protein; PP_00055; phage(gi158348424)	6e-08
			42	41753..42337	PHAGE_Clostr_phiCD146_NC_028958: hypothetical protein; PP_00056; phage(gi971820170)	8e-11
			43	42455..42883	PHAGE_Paenib_Vegas_NC_028767: stress protein; PP_00057; phage(gi971741613)	4e-25
Bce_com_GCA_000290735.1	1	1	1	complement(366247..367302)	PHAGE_Bacill_phBC6A51_NC_004820: N-acetylmuramoyl-L-alanine amidase; PP_00401; phage(gi31415803)	2.97e-171
			2	complement(367299..367538)	PHAGE_Bacill_phBC6A51_NC_004820: holin; PP_00402; phage(gi31415802)	1.04e-34
			3	complement(367538..367774)	PHAGE_Bacill_phBC6A51_NC_004820: XpaF1 protein; PP_00403; phage(gi31415801)	1.14e-39
			4	complement(367844..368740)	PHAGE_Bacill_Waukesha92_NC_025424: endolysin; PP_00404; phage(gi712912403)	2.24e-93
			5	complement(369067..369681)	PHAGE_Mycoba_Liefie_NC_023705: gp27; PP_00405; phage(gi593775899)	2.98e-17
			6	complement(369918..371219)	PHAGE_Bacill_Claudi_NC_031015: hypothetical protein; PP_00406; phage(gi100036)	2.03e-39
			7	complement(371457..371843)	PHAGE_Bacill_Gamma_NC_007458: conserved phage protein; PP_00407; phage(gi77020164)	9.26e-62
			8	complement(371947..372843)	PHAGE_Bacill_phi4J1_NC_029008: DnaB/DnaD family replication initiation and membrane attachment protein; PP_00408; phage(gi971821590)	1.46e-96
			9	complement(373067..373303)	PHAGE_Bacill_phiCM3_NC_023599: transcription regulator; PP_00409; phage(gi589892742)	4.02e-18
			10	373440..373868	PHAGE_Bacill_phi105_NC_004167: immunity repressor; PP_00410; phage(gi22855027)	1.47e-40
			11	373891..374319	PHAGE_Bacill_phi105_NC_004167: hypothetical protein; PP_00411; phage(gi22855026)	8.23e-45
	2	1	2	complement(4150939..4153281)	PHAGE_Bacill_phBC6A52_NC_004821: endopeptidase; PP_04200; phage(gi31415861)	0
			3	complement(4153278..4153961)	PHAGE_Bacill_phBC6A52_NC_004821: Gp13 protein; PP_04201; phage(gi31415860)	7.01e-149
			4	complement(4153962..4157486)	PHAGE_Bacill_phBC6A52_NC_004821: hypothetical protein; PP_04202; phage(gi31415859)	0
			5	complement(4157730..4158116)	PHAGE_Bacill_phBC6A52_NC_004821: hypothetical protein; PP_04203; phage(gi31415858)	2.47e-89
			6	complement(4158128..4158763)	PHAGE_Bacill_phBC6A52_NC_004821: hypothetical protein; PP_04204; phage(gi31415857)	2.6e-148
			7	complement(4158775..4159152)	PHAGE_Bacill_phBC6A52_NC_004821: hypothetical protein; PP_04205; phage(gi31415856)	1.68e-81
			8	complement(4159152..4159481)	PHAGE_Bacill_phBC6A52_NC_004821: hypothetical protein; PP_04206; phage(gi31415855)	3.75e-68
			9	complement(4159471..4159800)	PHAGE_Bacill_phBC6A52_NC_004821: hypothetical protein; PP_04207; phage(gi31415854)	2.77e-66
			10	complement(4159781..4160041)	PHAGE_Bacill_phBC6A52_NC_004821: hypothetical protein; PP_04208; phage(gi31415853)	7.44e-43
			11	complement(4160043..4161359)	PHAGE_Bacill_phBC6A52_NC_004821: prohead protease; PP_04209; phage(gi31415852)	0
			12	complement(4161361..4161942)	PHAGE_Bacill_phBC6A52_NC_004821: prohead protease; PP_04210; phage(gi31415851)	1.36e-127
			13	complement(4161932..4163116)	PHAGE_Bacill_phBC6A52_NC_004821: Portal protein; PP_04211; phage(gi31415850)	0
			16	complement(4163651..4165375)	PHAGE_Bacill_phBC6A52_NC_004821: Terminase large subunit; PP_04214; phage(gi31415848)	0
			17	complement(4165372..4165806)	PHAGE_Bacill_phBC6A52_NC_004821: Terminase small subunit; PP_04215; phage(gi31415847)	1.79e-19
			18	complement(4165926..4166096)	PHAGE_Bacill_phBC6A52_NC_004821: endonuclease; PP_04216; phage(gi31415846)	3.54e-08
			19	complement(4166288..4166569)	PHAGE_Bacill_phBC6A52_NC_004821: hypothetical protein; PP_04217; phage(gi31415845)	2.58e-37
			21	complement(4167754..4168140)	PHAGE_Bacill_WBeta_NC_007734: conserved phage protein; PP_04219; phage(gi85701424)	5.3e-61
			23	complement(4168715..4169152)	PHAGE_Bacill_BM5_NC_029069: hypothetical protein; PP_04221; phage(gi985757880)	5.05e-65
			24	complement(4169186..4169725)	PHAGE_Bacill_phi105_NC_004167: hypothetical protein; PP_04222; phage(gi22855037)	6e-95
			25	complement(4169726..4170160)	PHAGE_Bacill_phi105_NC_004167: hypothetical protein; PP_04223; phage(gi22855036)	5.96e-58
			26	complement(4170458..4172845)	PHAGE_Bacill_BM5_NC_029069: hypothetical protein; PP_04224; phage(gi985757876)	0
			27	complement(4172915..4173349)	PHAGE_Bacill_BM5_NC_029069: hypothetical protein; PP_04225; phage(gi985757875)	1.16e-72
			28	complement(4173349..4174281)	PHAGE_Bacill_BM5_NC_029069: hypothetical protein; PP_04226; phage(gi985757874)	3.68e-171
			29	complement(4174284..4174832)	PHAGE_Bacill_BM5_NC_029069: hypothetical protein; PP_04227; phage(gi985757873)	2.82e-61
			36	complement(4176538..4176738)	PHAGE_Paenib_Fern_NC_028851: helix-turn-helix domain Cro/C1 family transcriptional regulator; PP_04234; phage(gi971749435)	3.01e-20
			37	4176963..4177649	PHAGE_Paenib_Fern_NC_028851: helix-turn-helix domain XRE family transcriptional regulator; PP_04235; phage(gi971749434)	9.03e-97
			39	4177734..4179125	PHAGE_Bacill_phi105_NC_004167: site-specific recombinase for integration and excision; PP_04236; phage(gi22855025)	0
	3	1	1	complement(59077..59451)	PHAGE_Bacill_IEBH_NC_011167: hypothetical protein; PP_00068; phage(gi197261579)	2.09e-40
			2	complement(59498..59839)	PHAGE_Staphy_phiRS7_NC_022914: YolD-like protein; PP_00069; phage(gi560185985)	5.92e-14
			3	complement(59836..61101)	PHAGE_Cronob_ENT39118_NC_019934: DNA polymerase; PP_00070; phage(gi431811050)	1.27e-14
			4	complement(61579..61851)	PHAGE_Bacill_0305phi8_36_NC_009760: DNA-binding HU protein; PP_00071; phage(gi156564019)	9.25e-38
			6	62538..62816	PHAGE_Bacill_phBC6A51_NC_004820: Transcription state regulatory protein abrB; PP_00073; phage(gi31415778)	1.36e-32
			7	complement(63410..63736)	PHAGE_Bacill_BMBtpLA_NC_028748: transcriptional regulator; PP_00074; phage(gi971482513)	4.14e-30
			8	complement(63948..64991)	PHAGE_Bacill_Stahl_NC_028856: hypothetical protein; PP_00075; phage(gi100097)	4.27e-11
Bce_com_GCA_000290775.1	1	1	2	complement(1097358..1098749)	PHAGE_Bacill_phi105_NC_004167: site-specific recombinase for integration and excision; PP_01111; phage(gi22855025)	0
			3	complement(1098834..1099520)	PHAGE_Paenib_Fern_NC_028851: helix-turn-helix domain XRE family transcriptional regulator; PP_01112; phage(gi971749434)	5.53e-97
			4	1099745..1099945	PHAGE_Paenib_Fern_NC_028851: helix-turn-helix domain Cro/C1 family transcriptional regulator; PP_01113; phage(gi971749435)	5.91e-20
			8	1100674..1100829	PHAGE_Bacill_phi4J1_NC_029008: hypothetical protein; PP_01117; phage(gi971821603)	1.75e-18
			11	1101307..1101855	PHAGE_Bacill_phi105_NC_004167: hypothetical protein; PP_01120; phage(gi22855031)	2.65e-60
			13	1102480..1103412	PHAGE_Bacill_BM5_NC_029069: hypothetical protein; PP_01122; phage(gi985757874)	1.24e-114
			14	1103412..1103846	PHAGE_Bacill_BM5_NC_029069: hypothetical protein; PP_01123; phage(gi985757875)	1.11e-72
			15	1103916..1106303	PHAGE_Bacill_BM5_NC_029069: hypothetical protein; PP_01124; phage(gi985757876)	0
			16	1106606..1107040	PHAGE_Bacill_phi105_NC_004167: hypothetical protein; PP_01125; phage(gi22855036)	2.94e-57
			17	1107041..1107580	PHAGE_Bacill_phi105_NC_004167: hypothetical protein; PP_01126; phage(gi22855037)	4.81e-93
			18	1107614..1108051	PHAGE_Bacill_BM5_NC_029069: hypothetical protein; PP_01127; phage(gi985757880)	8e-63
			21	1109265..1110449	PHAGE_Clostr_phiCT9441A_NC_029022: XRE family transcriptional regulator; PP_01130; phage(gi971821672)	6.39e-39
			22	1110518..1110937	PHAGE_Bacill_WBeta_NC_007734: conserved phage protein; PP_01131; phage(gi85701424)	7.55e-63
			24	1112015..1112296	PHAGE_Bacill_phBC6A52_NC_004821: hypothetical protein; PP_01133; phage(gi31415845)	7.08e-48
			25	1112488..1112658	PHAGE_Bacill_phBC6A52_NC_004821: endonuclease; PP_01134; phage(gi31415846)	1.48e-08
			26	1112779..1113213	PHAGE_Bacill_phBC6A52_NC_004821: Terminase small subunit; PP_01135; phage(gi31415847)	3.58e-20
			27	1113210..1114934	PHAGE_Bacill_phBC6A52_NC_004821: Terminase large subunit; PP_01136; phage(gi31415848)	0
			28	1115039..1116244	PHAGE_Bacill_phBC6A52_NC_004821: Portal protein; PP_01137; phage(gi31415850)	0
			29	1116213..1116791	PHAGE_Clostr_phi3626_NC_003524: putative prohead protease; PP_01138; phage(gi20065968)	4.31e-41
			30	1116793..1118160	PHAGE_Bacill_phBC6A52_NC_004821: prohead protease; PP_01139; phage(gi31415852)	7.77e-165
			31	1118162..1118422	PHAGE_Bacill_phBC6A52_NC_004821: hypothetical protein; PP_01140; phage(gi31415853)	9.53e-54
			32	1118400..1118732	PHAGE_Bacill_phBC6A52_NC_004821: hypothetical protein; PP_01141; phage(gi31415854)	4.52e-67
			33	1118722..1119051	PHAGE_Bacill_phBC6A52_NC_004821: hypothetical protein; PP_01142; phage(gi31415855)	1.37e-67
			34	1119051..1119428	PHAGE_Bacill_phBC6A52_NC_004821: hypothetical protein; PP_01143; phage(gi31415856)	1.25e-80
			35	1119440..1124110	PHAGE_Bacill_phBC6A52_NC_004821: hypothetical protein; PP_01144; phage(gi31415857)	1.29e-18
			36	1124170..1125201	PHAGE_Bacill_phBC6A52_NC_004821: hypothetical protein; PP_01145; phage(gi31415859)	0
			37	1125439..1126578	PHAGE_Bacill_phBC6A52_NC_004821: hypothetical protein; PP_01146; phage(gi31415859)	0
			38	1126763..1127365	PHAGE_Bacill_phBC6A52_NC_004821: hypothetical protein; PP_01147; phage(gi31415859)	6.87e-129
			39	1127367..1128050	PHAGE_Bacill_phBC6A52_NC_004821: Gp13 protein; PP_01148; phage(gi31415860)	6.91e-141
			40	1128047..1130389	PHAGE_Bacill_phBC6A52_NC_004821: endopeptidase; PP_01149; phage(gi31415861)	0
			41	1130404..1131672	PHAGE_Bacill_phBC6A52_NC_004821: hypothetical protein; PP_01150; phage(gi31415863)	5.75e-104
			43	1131735..1131965	PHAGE_Paenib_Vegas_NC_028767: bacteriocin biosynthesis protein; PP_01151; phage(gi971741598)	2.59e-24
			44	1131962..1133014	PHAGE_Bacill_phBC6A51_NC_004820: N-acetylmuramoyl-L-alanine amidase; PP_01152; phage(gi31415803)	2.31e-161
			48	complement(1134505..1134729)	PHAGE_Mycoba_Wildcat_NC_008206: gp13; PP_01156; phage(gi109521450)	1.66e-08
			49	complement(1134823..1135650)	PHAGE_Bacill_BCP78_NC_018860: hypothetical protein; PP_01157; phage(gi410492980)	1.3e-90
		2	2	complement(1613451..1613948)	PHAGE_Salmon_Shivani_NC_028754: HNH homing endonuclease; PP_01693; phage(gi971740459)	6.89e-14
			3	complement(1613988..1615091)	PHAGE_Bacill_1_NC_009737: DNA integration/recombination /inversion; PP_01694; phage(gi155042957)	2.14e-52
			6	complement(1615723..1615935)	PHAGE_Bacill_phBC6A51_NC_004820: Transcriptional regulator, MerR family; PP_01697; phage(gi31415741)	7.16e-32
			7	1616504..1617601	PHAGE_Bacill_phBC6A51_NC_004820: Prophage helix-turn-helix protein; PP_01698; phage(gi31415742)	6.17e-149
			10	complement(1618027..1618395)	PHAGE_Bacill_250_NC_029024: helix-turn-helix domain protein; PP_01701; phage(gi971766654)	2.22e-17
			11	1618614..1618856	PHAGE_Staphy_phinm2_NC_028913: cI-like repressor; PP_01702; phage(gi971755113)	3.15e-10
			12	1618893..1619093	PHAGE_Bacill_vB_BhaS_171_NC_030904: hypothetical protein; PP_01703; phage(gi100039)	3.92e-12
			14	1619344..1619520	PHAGE_Bacill_PfEFR_5_NC_031055: hypothetical protein; PP_01704; phage(gi100037)	5.02e-32
			15	1619526..1620392	PHAGE_Oenoco_phiS11_NC_023571: Phage replication initiation; PP_01705; phage(gi589286615)	3.35e-60
			16	1620407..1621321	PHAGE_Bacill_WBeta_NC_007734: putative DnaC protein; PP_01706; phage(gi85701414)	0
			17	1621392..1625075	PHAGE_Bacill_phiAGATE_NC_020081: hypothetical protein; PP_01707; phage(gi448260995)	1.72e-08
			18	1625075..1625506	PHAGE_Bacill_BMBtpLA_NC_028748: hypothetical protein; PP_01708; phage(gi971482538)	5.41e-64
			22	1626498..1626797	PHAGE_Bacill_WBeta_NC_007734: hypothetical protein; PP_01712; phage(gi85701422)	1.89e-44
			23	1626937..1627107	PHAGE_Bacill_phBC6A52_NC_004821: hypothetical protein; PP_01713; phage(gi31415838)	2.65e-31
			24	1627135..1627617	PHAGE_Bacill_phBC6A52_NC_004821: hypothetical protein; PP_01714; phage(gi31415839)	2.96e-116
			25	1627617..1628159	PHAGE_Bacill_phiCM3_NC_023599: integrase; PP_01715; phage(gi589892763)	2.99e-121
			26	1628399..1629130	PHAGE_Bacill_1_NC_009737: hypothetical protein; PP_01716; phage(gi155042928)	1.3e-87
			27	1629133..1629882	PHAGE_Bacill_1_NC_009737: GepA; PP_01717; phage(gi155042929)	3.66e-129
			29	1630343..1630525	PHAGE_Bacill_phBC6A51_NC_004820: hypothetical protein; PP_01719; phage(gi31415795)	4.16e-29
			31	1630855..1631184	PHAGE_Bacill_WBeta_NC_007734: hypothetical protein; PP_01721; phage(gi85701427)	9.14e-13
			32	1631175..1631690	PHAGE_Bacill_phi4B1_NC_028886: hypothetical protein; PP_01722; phage(gi971821297)	1.21e-05
			33	1631656..1631991	PHAGE_Bacill_vB_BhaS_171_NC_030904: hypothetical protein; PP_01723; phage(gi100004)	3.69e-38
			34	1632144..1632500	PHAGE_Staphy_23MRA_NC_028775: hypothetical protein; PP_01724; phage(gi971742325)	1.38e-41
			35	1632497..1634152	PHAGE_Bacill_vB_BhaS_171_NC_030904: hypothetical protein; PP_01725; phage(gi100006)	0
			36	1634260..1635321	PHAGE_Lister_LP_101_NC_024387: portal protein; PP_01726; phage(gi658607813)	7.04e-101
			37	1635305..1636087	PHAGE_Paenib_PG1_NC_021558: peptidase S14 ClpP; PP_01727; phage(gi514231190)	1.34e-77
			38	1636091..1637245	PHAGE_Lister_LP_101_NC_024387: major capsid protein; PP_01728; phage(gi658607815)	1.55e-93
			39	1637251..1637544	PHAGE_Bacill_vB_BhaS_171_NC_030904: hypothetical protein; PP_01729; phage(gi100011)	2.41e-45
			40	1637546..1637899	PHAGE_Geobac_E2_NC_009552: putative head-tail adaptor; PP_01730; phage(gi148747735)	5.93e-25
			41	1637901..1638245	PHAGE_Bacill_1_NC_009737: hypothetical protein; PP_01731; phage(gi155042941)	2.64e-22
			42	1638242..1638574	PHAGE_Bacill_1_NC_009737: putative aminopeptidase; PP_01732; phage(gi155042942)	1.33e-26
			43	1638575..1639171	PHAGE_Bacill_1_NC_009737: hypothetical protein; PP_01733; phage(gi155042943)	9.88e-53
			44	1639178..1639522	PHAGE_Bacill_1_NC_009737: hypothetical protein; PP_01734; phage(gi155042944)	1.43e-41
			45	1639588..1639737	PHAGE_Bacill_1_NC_009737: hypothetical protein; PP_01735; phage(gi155042945)	6.98e-11
			46	1639755..1644149	PHAGE_Bacill_1_NC_009737: TMP repeat protein; PP_01736; phage(gi155042946)	0
			47	1644191..1645648	PHAGE_Bacill_phi4J1_NC_029008: distal tail protein; PP_01737; phage(gi971821575)	0
			48	1645645..1650027	PHAGE_Bacill_phi4J1_NC_029008: tail fiber; PP_01738; phage(gi971821625)	0
			49	1650039..1650413	PHAGE_Bacill_phi4J1_NC_029008: hypothetical protein; PP_01739; phage(gi971821601)	3.39e-60
			51	1650750..1650980	PHAGE_Bacill_Waukesha92_NC_025424: SPP1 family holin; PP_01741; phage(gi712912404)	8.58e-47
			52	1650997..1651713	PHAGE_Bacill_Waukesha92_NC_025424: endolysin; PP_01742; phage(gi712912403)	4.95e-108
		3	1	2054841..2055236	PHAGE_Burkho_Bcep1_NC_005263: gp18; PP_02136; phage(gi38638625)	1.74e-05
			3	2056252..2056695	PHAGE_Bacill_0305phi8_36_NC_009760: flavodoxin; PP_02138; phage(gi156564204)	3.86e-14
			5	2057827..2058027	PHAGE_Lactoc_bIL312_NC_002671: Csp; PP_02140; phage(gi13095918)	5.07e-25
			6	2058215..2059060	PHAGE_Bacill_G_NC_023719: gp167; PP_02141; phage(gi593777624)	3.04e-17
			11	complement(2060720..2061850)	PROPHAGE_Mesorh_MAFF303099: bacteriophage integrase; PP_02145; phage(gi13470699)	4.78e-56
			12	2062055..2062411	PHAGE_Bacill_250_NC_029024: DNA replication protein; PP_02146; phage(gi971766636)	4.35e-08
			17	2063801..2064187	PHAGE_Paenib_Tripp_NC_028930: hypothetical protein; PP_02151; phage(gi971757006)	5.98e-20
			18	2064271..2064783	PHAGE_Bacill_BCP78_NC_018860: putative HNH nuclease; PP_02152; phage(gi410492868)	2.07e-16
			19	2064776..2065666	PHAGE_Mycoba_Wanda_NC_022067: HNH endonuclease; PP_02153; phage(gi530546852)	9.93e-11
			20	2065666..2066430	PHAGE_Paenib_Tripp_NC_028930: DNA replication protein; PP_02154; phage(gi971757010)	1.66e-92
			22	2068118..2068273	PHAGE_Bacill_phIS3501_NC_019502: hypothetical protein; PP_02156; phage(gi422934313)	8.64e-25
			23	2068611..2069012	PHAGE_Bacill_phBC6A51_NC_004820: hypothetical protein; PP_02157; phage(gi31415765)	5.19e-76
			24	2069214..2069384	PHAGE_Bacill_WBeta_NC_007734: conserved phage protein; PP_02158; phage(gi85701421)	1.21e-30
			25	2070004..2070291	PHAGE_Geobac_E3_NC_029073: hypothetical protein; PP_02159; phage(gi985758339)	1.11e-17
			26	2070426..2071769	PHAGE_Strept_SPQS1_NC_021868: replicative DNA helicase; PP_02160; phage(gi526246140)	9.04e-103
			27	2071796..2072812	PHAGE_Paenib_Tripp_NC_028930: DNA primase; PP_02161; phage(gi971757012)	3.25e-87
			28	complement(2072820..2073038)	PHAGE_Bacill_SPbeta_NC_001884: hypothetical protein; PP_02162; phage(gi9630214)	3.67e-12
			30	2073388..2074605	PHAGE_Bacill_WBeta_NC_007734: conserved phage protein; PP_02164; phage(gi85701407)	1.46e-117
			32	2076081..2076833	PHAGE_Paenib_Tripp_NC_028930: single-stranded DNA-binding protein; PP_02166; phage(gi971757015)	1.92e-67
			33	2076846..2077253	PHAGE_Paenib_Tripp_NC_028930: hypothetical protein; PP_02167; phage(gi971757019)	2.29e-39
			34	2077246..2078388	PHAGE_Paenib_Tripp_NC_028930: hypothetical protein; PP_02168; phage(gi971757022)	1.09e-05
		4	2	2092904..2093086	PHAGE_Geobac_E3_NC_029073: hypothetical protein; PP_02187; phage(gi985758345)	9.77e-10
			5	2094281..2094685	PHAGE_Paenib_Tripp_NC_028930: DNA binding domain protein; PP_02190; phage(gi971757050)	3.22e-51
			6	complement(2095130..2095678)	PHAGE_Bacill_BtCS33_NC_018085: integrase; PP_02191; phage(gi392972759)	2.21e-42
			7	2095661..2097568	PHAGE_Bacill_phBC6A51_NC_004820: hypothetical protein; PP_02192; phage(gi31415785)	4.31e-133
			8	2097585..2099099	PHAGE_Bacill_phBC6A51_NC_004820: hypothetical protein; PP_02193; phage(gi31415786)	0
			9	2099186..2099839	PHAGE_Bacill_phBC6A51_NC_004820: Scaffold protein; PP_02194; phage(gi31415787)	1.75e-97
			10	2099904..2101028	PHAGE_Bacill_phBC6A51_NC_004820: hypothetical protein; PP_02195; phage(gi31415788)	0
			11	2101080..2101418	PHAGE_Bacill_phBC6A51_NC_004820: hypothetical protein; PP_02196; phage(gi31415789)	4.01e-13
			13	2101643..2101984	PHAGE_Bacill_phBC6A51_NC_004820: hypothetical protein; PP_02198; phage(gi31415790)	5.98e-48
			14	2101989..2102795	PHAGE_Bacill_phBC6A51_NC_004820: hypothetical protein; PP_02199; phage(gi31415791)	9.54e-144
			15	2102799..2103173	PHAGE_Bacill_phBC6A51_NC_004820: hypothetical protein; PP_02200; phage(gi31415792)	1.95e-51
			16	2103173..2103532	PHAGE_Bacill_phBC6A51_NC_004820: hypothetical protein; PP_02201; phage(gi31415793)	4.87e-46
			17	2103535..2103948	PHAGE_Bacill_phBC6A51_NC_004820: hypothetical protein; PP_02202; phage(gi31415813)	7.4e-62
			18	2103961..2104449	PHAGE_Bacill_phBC6A51_NC_004820: hypothetical protein; PP_02203; phage(gi31415794)	3e-79
			19	2104516..2104890	PHAGE_Bacill_phBC6A51_NC_004820: hypothetical protein; PP_02204; phage(gi31415797)	7.33e-49
			20	2104980..2105234	PHAGE_Bacill_phBC6A51_NC_004820: hypothetical protein; PP_02205; phage(gi31415798)	2.98e-30
			22	2105552..2108950	PHAGE_Bacill_phBC6A51_NC_004820: hypothetical protein; PP_02207; phage(gi31415799)	0
			23	2108963..2110447	PHAGE_Staphy_SpaA1_NC_018277: phage tail fiber protein; PP_02208; phage(gi399498880)	7.48e-167
			24	2110444..2114862	PHAGE_Bacill_phBC6A51_NC_004820: hypothetical protein; PP_02209; phage(gi31415800)	0
			25	2114878..2115249	PHAGE_Bacill_phi4J1_NC_029008: hypothetical protein; PP_02210; phage(gi971821601)	3.76e-54
			26	2115288..2115713	PHAGE_Bacill_phi4J1_NC_029008: holin; PP_02211; phage(gi971821606)	6.82e-93
			27	2115713..2116429	PHAGE_Bacill_Waukesha92_NC_025424: endolysin; PP_02212; phage(gi712912403)	7.86e-113
			28	complement(2116485..2116811)	PHAGE_Bacill_phBC6A51_NC_004820: hypothetical protein; PP_02213; phage(gi31415805)	2.98e-33
			29	complement(2116888..2117091)	PHAGE_Bacill_Moonbeam_NC_027374: tail sheath protein; PP_02214; phage(gi100190)	1.88e-05
			31	2117558..2117683	PHAGE_Bacill_Gamma_NC_007458: hypothetical protein; PP_02216; phage(gi77020140)	1.07e-06
		5	1	3806894..3807439	PHAGE_Bacill_phi105_NC_004167: immunity repressor; PP_03971; phage(gi22855027)	1.75e-07
			2	3807551..3807877	PROPHAGE_Ralsto_GMI1000: ISRSO11-transposase ORFA protein; PP_03972; phage(gi17546156)	1.62e-08
			3	3808003..3808131	PROPHAGE_Escher_MG1655: IS150 transposase B; PP_03973; phage(gi16131429)	1.03e-10
			6	3810025..3810615	PHAGE_Brevib_Jenst_NC_028805: hypothetical protein; PP_03976; phage(gi971744989)	4.56e-34
			7	3810768..3811445	PHAGE_Brevib_Jenst_NC_028805: putative DNA replication protein; PP_03977; phage(gi971744988)	1.18e-68
			8	3811925..3813217	PHAGE_Brevib_Jenst_NC_028805: putative DNA helicase; PP_03978; phage(gi971744985)	0
			9	3813242..3814318	PHAGE_Brevib_Jenst_NC_028805: putative DNA primase; PP_03979; phage(gi971744983)	2.53e-133
			10	3814346..3814903	PHAGE_Brevib_Jenst_NC_028805: putative DNA-directed RNA polymerase subunit sigma-24; PP_03980; phage(gi971744982)	2.82e-34
			11	3815364..3816023	PHAGE_Brevib_Jenst_NC_028805: hypothetical protein; PP_03981; phage(gi971744981)	1.28e-74
			12	3816110..3817504	PHAGE_Brevib_Jenst_NC_028805: putative DNA polymerase I; PP_03982; phage(gi971744980)	1.35e-132
			13	3818128..3818532	PHAGE_Brevib_Jenst_NC_028805: putative DNA polymerase I; PP_03983; phage(gi971744978)	1.98e-14
			14	3818701..3819408	PHAGE_Brevib_Jenst_NC_028805: putative DNA polymerase I; PP_03984; phage(gi971744977)	3.19e-88
			16	complement(3820286..3821311)	PHAGE_Brevib_Jenst_NC_028805: hypothetical protein; PP_03986; phage(gi971744925)	3.47e-05
			17	complement(3821409..3821771)	PHAGE_Bacill_SP_15_NC_031245: hypothetical protein; PP_03987; phage(gi100156)	1.08e-10
			19	complement(3822065..3822289)	PHAGE_Bacill_PM1_NC_020883: hypothetical protein; PP_03989; phage(gi472438288)	1.21e-07
			24	complement(3825265..3825936)	PHAGE_Bacill_SP_15_NC_031245: hypothetical protein; PP_03994; phage(gi100289)	4.92e-13
			25	3826439..3827404	PHAGE_Brevib_Jenst_NC_028805: putative RNA polymerase sigma factor; PP_03995; phage(gi971744916)	1.45e-112
			26	complement(3827528..3828352)	PHAGE_Bacill_AR9_NC_031039: prohead core protein; PP_03996; phage(gi100194)	2.15e-67
			27	complement(3828372..3828671)	PHAGE_Brevib_Jenst_NC_028805: hypothetical protein; PP_03997; phage(gi971744899)	3.9e-33
			28	complement(3828688..3829695)	PHAGE_Brevib_Jenst_NC_028805: putative N-acetylmuramoyl-L-alanine amidase CwlA; PP_03998; phage(gi971744898)	5.36e-48
			29	complement(3829895..3830272)	PHAGE_Brevib_Jenst_NC_028805: hypothetical protein; PP_03999; phage(gi971744896)	7.28e-12
			30	complement(3830272..3830640)	PHAGE_Bacill_0305phi8_36_NC_009760: hypothetical protein; PP_04000; phage(gi156564157)	1.9e-13
			31	complement(3831210..3835565)	PHAGE_Brevib_Jenst_NC_028805: hypothetical protein; PP_04001; phage(gi971744894)	4.39e-45
			32	complement(3835608..3838493)	PHAGE_Brevib_Jenst_NC_028805: putative regulator of chromosome condenstation family protein; PP_04002; phage(gi971744893)	8.66e-14
			33	complement(3838478..3839089)	PHAGE_Brevib_Jenst_NC_028805: hypothetical protein; PP_04003; phage(gi971744891)	1.85e-54
			34	complement(3839130..3839621)	PHAGE_Brevib_Jenst_NC_028805: hypothetical protein; PP_04004; phage(gi971744890)	7.76e-50
			35	complement(3839697..3840140)	PHAGE_Brevib_Jenst_NC_028805: hypothetical protein; PP_04005; phage(gi971744888)	3.5e-30
			36	complement(3840219..3840950)	PHAGE_Brevib_Jenst_NC_028805: hypothetical protein; PP_04006; phage(gi971744888)	5.68e-20
			37	complement(3840962..3842083)	PHAGE_Brevib_Jenst_NC_028805: putative cell adhesion protein; PP_04007; phage(gi971744887)	2.24e-77
			39	complement(3846844..3848733)	PHAGE_Brevib_Jenst_NC_028805: putative major virion structural protein; PP_04009; phage(gi971744885)	3.67e-167
			40	complement(3848757..3850892)	PHAGE_Brevib_Jenst_NC_028805: putative major virion structural protein; PP_04010; phage(gi971744883)	3.97e-59
			41	complement(3851015..3852691)	PHAGE_Brevib_Jenst_NC_028805: putative major virion structural protein; PP_04011; phage(gi971744884)	1.76e-112
			44	complement(3855030..3857615)	PHAGE_Brevib_Jenst_NC_028805: putative major virion structural protein; PP_04014; phage(gi971744884)	8.13e-41
			45	complement(3857631..3858071)	PHAGE_Brevib_Jenst_NC_028805: putative low copy virion structural protein; PP_04015; phage(gi971744882)	1.09e-29
			47	complement(3858881..3862072)	PHAGE_Brevib_Jenst_NC_028805: putative peptidase M23; PP_04017; phage(gi971744880)	1.1e-138
			48	complement(3862086..3863159)	PHAGE_Brevib_Jenst_NC_028805: hypothetical protein; PP_04018; phage(gi971744879)	3.13e-89
			49	complement(3863162..3863779)	PHAGE_Brevib_Jenst_NC_028805: putative glycoside hydrolase family 18; PP_04019; phage(gi971744878)	1.92e-92
			50	complement(3863838..3869159)	PHAGE_Brevib_Jenst_NC_028805: putative tail tape measure protein; PP_04020; phage(gi971744877)	0
			52	complement(3869561..3870031)	PHAGE_Brevib_Jenst_NC_028805: putative DNA polymerase III subunit gamma/tau; PP_04022; phage(gi971744875)	5.25e-50
			53	complement(3870264..3871352)	PHAGE_Brevib_Jenst_NC_028805: hypothetical protein; PP_04023; phage(gi971744874)	3.7e-128
			54	complement(3871352..3871870)	PHAGE_Brevib_Jenst_NC_028805: hypothetical protein; PP_04024; phage(gi971744873)	7.45e-37
	2	1	2	complement(270659..271783)	PROPHAGE_Mesorh_MAFF303099: bacteriophage integrase; PP_00247; phage(gi13470699)	2.15e-65
			4	complement(273598..273951)	PHAGE_Clostr_phiCT453B_NC_029004: hypothetical protein; PP_00249; phage(gi100059)	6.53e-13
			5	274488..275627	PHAGE_Bacill_phIS3501_NC_019502: helix-turn-helix protein; PP_00250; phage(gi422934301)	1.77e-141
			8	complement(276145..276498)	PHAGE_Bacill_250_NC_029024: helix-turn-helix domain protein; PP_00253; phage(gi971766654)	4.06e-36
			9	276790..276963	PHAGE_Bacill_IEBH_NC_011167: helix-turn-helix domain protein; PP_00254; phage(gi197261594)	8.41e-12
			10	276960..277310	PHAGE_Bacill_vB_BhaS_171_NC_030904: hypothetical protein; PP_00255; phage(gi100039)	1.77e-06
			11	277504..277680	PHAGE_Bacill_PfEFR_5_NC_031055: hypothetical protein; PP_00256; phage(gi100037)	9.27e-31
			12	277685..278425	PHAGE_Bacill_PfEFR_5_NC_031055: hypothetical protein; PP_00257; phage(gi100038)	2.84e-106
			13	278475..279236	PHAGE_Lister_B054_NC_009813: gp53; PP_00258; phage(gi157325337)	3.85e-44
			14	279239..280522	PHAGE_Bacill_PfEFR_5_NC_031055: hypothetical protein; PP_00259; phage(gi100040)	1.08e-14
			17	281147..281530	PHAGE_Bacill_PfEFR_5_NC_031055: RNA polymerase binding protein; PP_00262; phage(gi100054)	8.44e-33
			18	281812..282090	PHAGE_Bacill_IEBH_NC_011167: hypothetical protein; PP_00263; phage(gi197261536)	6.63e-21
			21	282131..282442	PHAGE_Brevib_Jenst_NC_028805: hypothetical protein; PP_00264; phage(gi971744972)	1.79e-22
			23	282751..283155	PHAGE_Bacill_phiAGATE_NC_020081: hypothetical protein; PP_00266; phage(gi448260995)	9.29e-13
			24	283155..283601	PHAGE_Bacill_BMBtpLA_NC_028748: hypothetical protein; PP_00267; phage(gi971482538)	1.96e-72
			29	285020..285190	PHAGE_Bacill_PfEFR_5_NC_031055: hypothetical protein; PP_00271; phage(gi100060)	1.63e-18
			30	285214..285687	PHAGE_Bacill_PfEFR_5_NC_031055: prohead core protein protease; PP_00272; phage(gi100061)	3.2e-108
			31	285684..286226	PHAGE_Bacill_PfEFR_5_NC_031055: hypothetical protein; PP_00273; phage(gi100062)	3.24e-129
			34	286936..287337	PHAGE_Bacill_PfEFR_5_NC_031055: sigma factor for late transcription; PP_00276; phage(gi100065)	2.73e-12
			35	287354..287527	PHAGE_Bacill_PfEFR_5_NC_031055: hypothetical protein; PP_00277; phage(gi100064)	3.31e-15
			36	287587..287760	PHAGE_Bacill_PfEFR_5_NC_031055: hypothetical protein; PP_00278; phage(gi100067)	2.63e-25
			37	287900..288115	PHAGE_Bacill_PfEFR_5_NC_031055: hypothetical protein; PP_00279; phage(gi100068)	2.72e-35
			38	288277..288657	PHAGE_Bacill_PfEFR_5_NC_031055: hypothetical protein; PP_00280; phage(gi100005)	8.58e-87
			39	288638..290410	PHAGE_Bacill_PfEFR_5_NC_031055: hypothetical protein; PP_00281; phage(gi100006)	0
			40	290471..291640	PHAGE_Bacill_PfEFR_5_NC_031055: hypothetical protein; PP_00282; phage(gi100007)	0
			41	291618..292370	PHAGE_Bacill_PfEFR_5_NC_031055: hypothetical protein; PP_00283; phage(gi100008)	6.78e-110
			42	292392..293534	PHAGE_Staphy_vB_SauS_phi2_NC_028862: major capsid protein; PP_00284; phage(gi971750137)	3.41e-166
			44	293820..294095	PHAGE_Bacill_PfEFR_5_NC_031055: hypothetical protein; PP_00286; phage(gi100010)	3.26e-58
			45	294082..294429	PHAGE_Bacill_PfEFR_5_NC_031055: hypothetical protein; PP_00287; phage(gi100011)	6.98e-78
			46	294417..294854	PHAGE_Bacill_PfEFR_5_NC_031055: hypothetical protein; PP_00288; phage(gi100012)	7.56e-100
			47	294851..295210	PHAGE_Bacill_PfEFR_5_NC_031055: hypothetical protein; PP_00289; phage(gi100013)	5.02e-78
			48	295224..295808	PHAGE_Bacill_PfEFR_5_NC_031055: hypothetical protein; PP_00290; phage(gi100014)	2.22e-141
			49	295868..296263	PHAGE_Bacill_PfEFR_5_NC_031055: hypothetical protein; PP_00291; phage(gi100015)	2.67e-89
			50	296281..296421	PHAGE_Bacill_PfEFR_5_NC_031055: hypothetical protein; PP_00292; phage(gi100016)	6.06e-25
			51	296437..301452	PHAGE_Bacill_PfEFR_5_NC_031055: hypothetical protein; PP_00293; phage(gi100017)	0
			52	301492..302949	PHAGE_Bacill_PfEFR_5_NC_031055: hypothetical protein; PP_00294; phage(gi100018)	0
			53	302946..308519	PHAGE_Bacill_phi4J1_NC_029008: tail fiber; PP_00295; phage(gi971821625)	0
			54	308531..308911	PHAGE_Bacill_phi4J1_NC_029008: hypothetical protein; PP_00296; phage(gi971821601)	1.29e-64
			57	309584..310543	PHAGE_Bacill_PfEFR_5_NC_031055: hypothetical protein; PP_00298; phage(gi100022)	0
			58	310559..310984	PHAGE_Bacill_phi4J1_NC_029008: holin; PP_00299; phage(gi971821606)	4.7e-93
			59	310984..311694	PHAGE_Bacill_Waukesha92_NC_025424: endolysin; PP_00300; phage(gi712912403)	1.49e-109
		2	2	980009..981250	PHAGE_Bacill_SPG24_NC_030903: hypothetical protein; PP_00980; phage(gi100010)	1.42e-15
			4	984213..985169	PHAGE_Bacill_SP_15_NC_031245: hypothetical protein; PP_00982; phage(gi100119)	1.3e-07
			5	complement(985189..986346)	PHAGE_Bacill_phi4B1_NC_028886: site-specific recombinase; PP_00983; phage(gi971821285)	0
			6	complement(986416..986841)	PHAGE_Bacill_phi4B1_NC_028886: hypothetical protein; PP_00984; phage(gi971821271)	8.13e-92
			7	complement(986857..987279)	PHAGE_Bacill_phi4B1_NC_028886: DNA-binding helix-turn-helix protein; PP_00985; phage(gi971821252)	3.06e-72
			8	987549..987731	PHAGE_Bacill_phi4B1_NC_028886: Xre family toxin-antitoxin system antitoxin component; PP_00986; phage(gi971821300)	2.69e-29
			9	987734..988006	PHAGE_Bacill_phi4B1_NC_028886: hypothetical protein; PP_00987; phage(gi971821280)	5.17e-53
			10	988021..988176	PHAGE_Bacill_phi4J1_NC_029008: hypothetical protein; PP_00988; phage(gi971821603)	7.01e-21
			11	988192..988947	PHAGE_Bacill_phi4J1_NC_029008: hypothetical protein; PP_00989; phage(gi971821578)	3.49e-67
			12	988959..989147	PHAGE_Bacill_phi4J1_NC_029008: hypothetical protein; PP_00990; phage(gi971821640)	3.03e-37
			13	989174..989608	PHAGE_Bacill_phi4J1_NC_029008: hypothetical protein; PP_00991; phage(gi971821626)	8.72e-101
			14	989627..990340	PHAGE_Bacill_phi4J1_NC_029008: hypothetical protein; PP_00992; phage(gi971821618)	4.39e-148
			15	990488..990826	PHAGE_Bacill_phi4J1_NC_029008: hypothetical protein; PP_00993; phage(gi971821611)	1.59e-38
			16	990922..991857	PHAGE_Bacill_phi4J1_NC_029008: DnaB/DnaD family replication initiation and membrane attachment protein; PP_00994; phage(gi971821590)	4.08e-163
			17	991869..992348	PHAGE_Bacill_phi4J1_NC_029008: hypothetical protein; PP_00995; phage(gi971821581)	1.21e-107
			18	992341..992571	PHAGE_Bacill_phi4J1_NC_029008: hypothetical protein; PP_00996; phage(gi971821587)	1.52e-46
			19	992595..993152	PHAGE_Bacill_phi4J1_NC_029008: hypothetical protein; PP_00997; phage(gi971821599)	1.51e-37
			20	993191..993625	PHAGE_Bacill_phi4J1_NC_029008: hypothetical protein; PP_00998; phage(gi971821629)	2.74e-23
			21	993750..994217	PHAGE_Bacill_phi4J1_NC_029008: dUTPase; PP_00999; phage(gi971821609)	1.11e-12
			22	994210..994917	PHAGE_Bacill_Spock_NC_022763: HflC/HflK family inner membrane protein; PP_01000; phage(gi568190825)	2.1e-147
			25	995776..996003	PHAGE_Bacill_Page_NC_022764: hypothetical protein; PP_01003; phage(gi571798170)	1.08e-18
			27	996857..997261	PHAGE_Bacill_phiAGATE_NC_020081: hypothetical protein; PP_01005; phage(gi448260995)	6.44e-15
			28	997261..997695	PHAGE_Bacill_BMBtpLA_NC_028748: hypothetical protein; PP_01006; phage(gi971482538)	8.33e-65
			29	997709..997924	PHAGE_Bacill_Pascal_NC_027372: hypothetical protein; PP_01007; phage(gi100035)	2.73e-18
			31	998153..998326	PHAGE_Bacill_Stahl_NC_028856: hypothetical protein; PP_01009; phage(gi100019)	4.79e-12
			32	998493..998615	PHAGE_Bacill_Gamma_NC_007458: conserved phage protein; PP_01010; phage(gi77020188)	1.58e-05
			33	998630..999016	PHAGE_Bacill_Gamma_NC_007458: conserved phage protein; PP_01011; phage(gi77020164)	1.99e-51
			34	999404..999625	PHAGE_Bacill_BMBtpLA_NC_028748: hypothetical protein; PP_01012; phage(gi971482475)	9.43e-29
			35	999618..999878	PHAGE_Bacill_phiCM3_NC_023599: hypothetical protein; PP_01013; phage(gi589892710)	1.14e-26
	3	1	1	complement(287622..287747)	PHAGE_Bacill_250_NC_029024: hypothetical protein; PP_00460; phage(gi971766658)	2.12e-11
			3	288988..289155	PHAGE_Acidia_virus_NC_007409: putative transposase; PP_00462; phage(gi75750409)	1.27e-06
			5	complement(289889..290161)	PHAGE_Bacill_0305phi8_36_NC_009760: DNA-binding HU protein; PP_00464; phage(gi156564019)	1.25e-37
			9	291552..291770	PHAGE_Strept_phiARI0131_1_NC_031901: hypothetical protein; PP_00468; phage(gi100023)	2.96e-22
			10	291779..291976	PHAGE_Strept_phiARI0746_NC_031907: hypothetical protein; PP_00469; phage(gi100014)	2.7e-19
			11	292163..292363	PHAGE_Brevib_Abouo_NC_029029: XRE family transcriptional regulator; PP_00470; phage(gi971767218)	5.68e-11
			14	complement(292952..294370)	PHAGE_Bacill_SP_15_NC_031245: sigma factor for late transcription; PP_00473; phage(gi100065)	1.11e-05
			16	294883..295956	PHAGE_Bacill_phi105_NC_004167: hypothetical protein; PP_00475; phage(gi22855023)	1.08e-20
	4	1	2	225651..226337	PHAGE_Staphy_SPbeta_like_NC_029119: integrase core domain protein; PP_00235; phage(gi985761246)	2.21e-76
			3	226499..226789	PHAGE_Bacill_SalinJah_NC_031034: baseplate hub subunit; PP_00236; phage(gi100213)	3.64e-14
			5	227973..228266	PHAGE_Bacill_IEBH_NC_011167: hypothetical protein; PP_00238; phage(gi197261536)	2.64e-29
			6	complement(228497..231448)	PROPHAGE_Xantho_33913: Tn5041 transposase; PP_00239; phage(gi21231545)	1.23e-42
			7	complement(231480..232025)	PHAGE_Escher_pro483_NC_028943: DNA invertase; PP_00240; phage(gi971758535)	5.97e-49
			9	232377..235625	PHAGE_Paenib_Fern_NC_028851: toxin-like protein; PP_00242; phage(gi971749427)	1.39e-35
	5	1	1	complement(2611..2799)	PHAGE_Lactob_PLE2_NC_031036: hypothetical protein; PP_00001; phage(gi100013)	2.33e-12
			2	complement(2838..3224)	PHAGE_Bacill_phBC6A52_NC_004821: hypothetical protein; PP_00002; phage(gi31415858)	6.68e-89
			3	complement(3236..3871)	PHAGE_Bacill_phBC6A52_NC_004821: hypothetical protein; PP_00003; phage(gi31415857)	1.04e-150
			4	complement(3883..4260)	PHAGE_Bacill_phBC6A52_NC_004821: hypothetical protein; PP_00004; phage(gi31415856)	3.42e-81
			5	complement(4260..4589)	PHAGE_Bacill_phBC6A52_NC_004821: hypothetical protein; PP_00005; phage(gi31415855)	4e-67
			6	complement(4579..4911)	PHAGE_Bacill_phBC6A52_NC_004821: hypothetical protein; PP_00006; phage(gi31415854)	3.11e-66
			7	complement(4889..5149)	PHAGE_Bacill_phBC6A52_NC_004821: hypothetical protein; PP_00007; phage(gi31415853)	9.53e-54
			8	complement(5151..6518)	PHAGE_Bacill_phBC6A52_NC_004821: prohead protease; PP_00008; phage(gi31415852)	7.77e-165
			9	complement(6520..7098)	PHAGE_Clostr_phi3626_NC_003524: putative prohead protease; PP_00009; phage(gi20065968)	1.7e-41
			10	complement(7067..8272)	PHAGE_Bacill_phBC6A52_NC_004821: Portal protein; PP_00010; phage(gi31415850)	0
			11	complement(8377..10101)	PHAGE_Bacill_phBC6A52_NC_004821: Terminase large subunit; PP_00011; phage(gi31415848)	0
			12	complement(10105..10653)	PHAGE_Bacill_phi4J1_NC_029008: terminase small subunit; PP_00012; phage(gi971821634)	3.74e-09
			13	complement(10776..11141)	PHAGE_Bacill_phBC6A52_NC_004821: endonuclease; PP_00013; phage(gi31415846)	4.11e-30
			14	complement(11138..11419)	PHAGE_Bacill_phBC6A52_NC_004821: hypothetical protein; PP_00014; phage(gi31415845)	1.48e-37
			15	complement(11416..11637)	PHAGE_Bacill_phi4B1_NC_028886: hypothetical protein; PP_00015; phage(gi971821249)	4.32e-05
			16	complement(11677..11880)	PHAGE_Bacill_BMBtpLA_NC_028748: hypothetical protein; PP_00016; phage(gi971482546)	5.44e-14
			17	complement(12022..12408)	PHAGE_Bacill_WBeta_NC_007734: conserved phage protein; PP_00017; phage(gi85701424)	4.07e-62
			19	complement(12856..13293)	PHAGE_Bacill_BM5_NC_029069: hypothetical protein; PP_00019; phage(gi985757880)	7.11e-67
			20	complement(13327..13866)	PHAGE_Bacill_phi105_NC_004167: hypothetical protein; PP_00020; phage(gi22855037)	9.19e-95
			21	complement(13869..14252)	PHAGE_Bacill_phBC6A51_NC_004820: hypothetical protein; PP_00021; phage(gi31415765)	8.78e-20
			22	complement(14255..14689)	PHAGE_Bacill_phi105_NC_004167: hypothetical protein; PP_00022; phage(gi22855036)	1.46e-59
			24	complement(15240..17627)	PHAGE_Bacill_BM5_NC_029069: hypothetical protein; PP_00024; phage(gi985757876)	0
			25	complement(17697..18131)	PHAGE_Bacill_phi105_NC_004167: hypothetical protein; PP_00025; phage(gi22855034)	1.2e-67
			26	complement(18131..19060)	PHAGE_Bacill_BM5_NC_029069: hypothetical protein; PP_00026; phage(gi985757874)	2.9e-116
			27	complement(19063..19611)	PHAGE_Bacill_phi105_NC_004167: hypothetical protein; PP_00027; phage(gi22855031)	3.16e-62
			30	complement(20135..20782)	PHAGE_Bacill_phiCM3_NC_023599: RNA polymerase sigma factor; PP_00030; phage(gi589892748)	2.83e-136
			32	complement(21158..21853)	PHAGE_Bacill_Stahl_NC_028856: glutaredoxin; PP_00032; phage(gi100075)	9.05e-26
			35	complement(22365..22637)	PHAGE_Staphy_StauST398_2_NC_021323: phage transcriptional regulator; PP_00035; phage(gi509139885)	2.44e-18
			36	22787..23479	PHAGE_Brocho_NF5_NC_015252: gp28; PP_00036; phage(gi327197613)	7.11e-33
			37	23495..23713	PHAGE_Bacill_SPbeta_NC_001884: hypothetical protein; PP_00037; phage(gi9630214)	7.6e-09
			38	23826..25229	PHAGE_Bacill_BM5_NC_029069: hypothetical protein; PP_00038; phage(gi985757806)	1.38e-117
Bce_com_GCA_001583875.1	1	1	2	complement(5266..6330)	PHAGE_Bacill_phBC6A51_NC_004820: N-acetylmuramoyl-L-alanine amidase; PP_00005; phage(gi31415803)	0
			3	complement(6327..6584)	PHAGE_Bacill_phBC6A51_NC_004820: holin; PP_00006; phage(gi31415802)	1.45e-44
			4	complement(6584..6820)	PHAGE_Bacill_phBC6A51_NC_004820: XpaF1 protein; PP_00007; phage(gi31415801)	2.5e-40
			5	complement(6913..7281)	PHAGE_Bacill_phi4J1_NC_029008: hypothetical protein; PP_00008; phage(gi971821601)	8.45e-81
			6	complement(7297..11136)	PHAGE_Bacill_phi4J1_NC_029008: tail fiber; PP_00009; phage(gi971821625)	0
			7	complement(11133..12602)	PHAGE_Bacill_phi4J1_NC_029008: distal tail protein; PP_00010; phage(gi971821575)	0
			8	complement(12644..16267)	PHAGE_Geobac_GBSV1_NC_008376: TMP repeat protein; PP_00011; phage(gi115334639)	0
			9	complement(16283..16444)	PHAGE_Geobac_GBSV1_NC_008376: hypothetical protein; PP_00012; phage(gi115334638)	5e-10
			10	complement(16498..16860)	PHAGE_Geobac_GBSV1_NC_008376: hypothetical protein; PP_00013; phage(gi115334637)	1.76e-34
			11	complement(16865..17452)	PHAGE_Geobac_GBSV1_NC_008376: major tail protein; PP_00014; phage(gi115334636)	8.16e-55
			12	complement(17453..17782)	PHAGE_Geobac_GBSV1_NC_008376: aminopeptidase; PP_00015; phage(gi115334635)	3.44e-30
			13	complement(17779..18123)	PHAGE_Geobac_GBSV1_NC_008376: hypothetical protein; PP_00016; phage(gi115334634)	7.34e-21
			14	complement(18125..18478)	PHAGE_Geobac_E2_NC_009552: putative head-tail adaptor; PP_00017; phage(gi148747735)	2.69e-25
			15	complement(18480..18773)	PHAGE_Bacill_vB_BhaS_171_NC_030904: hypothetical protein; PP_00018; phage(gi100011)	2.36e-44
			16	complement(18779..19933)	PHAGE_Lister_LP_101_NC_024387: major capsid protein; PP_00019; phage(gi658607815)	2.66e-95
			17	complement(19937..20719)	PHAGE_Paenib_PG1_NC_021558: peptidase S14 ClpP; PP_00020; phage(gi514231190)	3.38e-75
			18	complement(20703..21863)	PHAGE_Lister_LP_101_NC_024387: portal protein; PP_00021; phage(gi658607813)	7.35e-106
			19	complement(21875..23542)	PHAGE_Bacill_vB_BhaS_171_NC_030904: hypothetical protein; PP_00022; phage(gi100006)	0
			20	complement(23539..23850)	PHAGE_Bacill_vB_BhaS_171_NC_030904: hypothetical protein; PP_00023; phage(gi100005)	4.86e-25
			21	complement(23976..24311)	PHAGE_Bacill_vB_BhaS_171_NC_030904: hypothetical protein; PP_00024; phage(gi100004)	2.37e-36
			25	complement(25767..26645)	PHAGE_Entero_phiEf11_NC_013696: hypothetical protein; PP_00028; phage(gi282598759)	2e-28
			28	28581..28781	PHAGE_Lactoc_bIL312_NC_002671: Csp; PP_00031; phage(gi13095918)	5.15e-28
			29	complement(28904..29446)	PHAGE_Bacill_phiCM3_NC_023599: integrase; PP_00032; phage(gi589892763)	1.97e-122
			30	complement(29446..29910)	PHAGE_Bacill_phiCM3_NC_023599: transcriptional regulator; PP_00033; phage(gi589892762)	4.22e-76
			31	complement(30155..30616)	PHAGE_Lactob_Lb338_1_NC_012530: N-deoxyribosyltransferase; PP_00034; phage(gi226377702)	1.82e-08
			33	complement(32686..32877)	PHAGE_Bacill_phBC6A52_NC_004821: hypothetical protein; PP_00036; phage(gi31415831)	9.03e-11
			34	complement(32950..33312)	PHAGE_Bacill_Waukesha92_NC_025424: hypothetical protein; PP_00037; phage(gi712912380)	9.79e-22
			36	complement(33478..34788)	PHAGE_Geobac_GBK2_NC_023612: helicase; PP_00039; phage(gi589893809)	3.4e-141
			37	complement(34797..35747)	PHAGE_Geobac_E2_NC_009552: putative replication protein; PP_00040; phage(gi148747766)	4.46e-70
			38	complement(36027..36311)	PHAGE_Deep_s_D6E_NC_019544: hypothetical protein; PP_00041; phage(gi423262356)	1.18e-06
			41	complement(37143..37364)	PHAGE_Geobac_E2_NC_009552: hypothetical protein; PP_00043; phage(gi158380391)	3.41e-07
			45	38700..39134	PHAGE_Geobac_GBSV1_NC_008376: immunity repressor protein; PP_00047; phage(gi115334658)	7.89e-38
			46	39147..39575	PHAGE_Geobac_GBSV1_NC_008376: hypothetical protein; PP_00048; phage(gi115334657)	1.74e-53
			49	41377..42924	PHAGE_Thermo_THSA_485A_NC_018264: Recombinase; PP_00051; phage(gi397912662)	0
	2	1	1	184..1050	PHAGE_Aurant_AmM_1_NC_027334: DNA polymerase III beta subunit; PP_00001; phage(gi849119901)	3.61e-21
			2	1154..2086	PHAGE_Bacill_JBP901_NC_027352: hypothetical protein; PP_00002; phage(gi849251837)	6.06e-97
			4	3392..3850	PHAGE_Bacill_0305phi8_36_NC_009760: mobile intron protein; PP_00004; phage(gi156564021)	1.34e-09
			5	complement(3803..4261)	PHAGE_Bacill_0305phi8_36_NC_009760: mobile intron protein; PP_00005; phage(gi156564021)	1.34e-09
			7	complement(5567..6499)	PHAGE_Bacill_JBP901_NC_027352: hypothetical protein; PP_00007; phage(gi849251837)	6.06e-97
			8	complement(6603..7469)	PHAGE_Aurant_AmM_1_NC_027334: DNA polymerase III beta subunit; PP_00008; phage(gi849119901)	3.61e-21
Bce_com_GCA_002021445.1	1	1	1	24612..25655	PHAGE_Bacill_Stahl_NC_028856: hypothetical protein; PP_00021; phage(gi100097)	4.64e-11
			2	25867..26193	PHAGE_Bacill_BMBtpLA_NC_028748: transcriptional regulator; PP_00022; phage(gi971482513)	5.02e-31
			3	complement(26788..27066)	PHAGE_Bacill_phBC6A51_NC_004820: Transcription state regulatory protein abrB; PP_00023; phage(gi31415778)	1.93e-34
			5	27837..28202	PHAGE_Sulfol_SMV3_NC_029103: putative transposase IS200-family protein; PP_00025; phage(gi985760792)	7.19e-33
			6	28214..29197	PHAGE_Clostr_c_st_NC_007581: putative IS transposase (OrfB); PP_00026; phage(gi80159731)	2.13e-92
			8	29927..30199	PHAGE_Sodali_phiSG1_NC_007902: DNA-binding protein HU-beta; PP_00028; phage(gi89886013)	9.74e-27
			10	complement(30351..30914)	PHAGE_Plankt_PaV_LD_NC_016564: putative acetyltransferase; PP_00030; phage(gi371496157)	1.21e-06
	2	1	1	complement(95747..96403)	PHAGE_Clostr_phiCT9441A_NC_029022: serine recombinase; PP_00099; phage(gi971821642)	1.35e-05
			2	96494..97165	PHAGE_Deep_s_D6E_NC_019544: transcriptional regulator; PP_00100; phage(gi423262353)	2.9e-21
			6	complement(99292..99522)	PHAGE_Paenib_Vegas_NC_028767: bacteriocin biosynthesis protein; PP_00104; phage(gi971741598)	9.24e-27
			7	complement(99584..100480)	PHAGE_Bacill_Waukesha92_NC_025424: endolysin; PP_00105; phage(gi712912403)	6.55e-93
			8	complement(100756..101598)	PHAGE_Mycoba_Sneeze_NC_031102: hypothetical protein; PP_00106; phage(gi100027)	1.54e-14
			9	complement(101722..102711)	PHAGE_Bacill_Stitch_NC_031032: hypothetical protein; PP_00107; phage(gi100028)	2.98e-40
			10	complement(102947..103333)	PHAGE_Bacill_Gamma_NC_007458: conserved phage protein; PP_00108; phage(gi77020164)	1.73e-59
			12	complement(103742..104614)	PHAGE_Bacill_phi4J1_NC_029008: DnaB/DnaD family replication initiation and membrane attachment protein; PP_00110; phage(gi971821590)	6.81e-118
			13	complement(104767..104961)	PHAGE_Bacill_phi4J1_NC_029008: hypothetical protein; PP_00111; phage(gi971821640)	2.72e-25
			14	complement(104973..105731)	PHAGE_Bacill_phi4J1_NC_029008: hypothetical protein; PP_00112; phage(gi971821578)	1.49e-58
			15	complement(105934..106146)	PHAGE_Geobac_E2_NC_009552: hypothetical protein; PP_00113; phage(gi148747756)	3.73e-19
			16	106289..107008	PHAGE_Geobac_E2_NC_009552: putative S24-like peptidase; PP_00114; phage(gi148747754)	9.06e-31
	3	1	1	98773..100014	PHAGE_Bacill_SP_15_NC_031245: hypothetical protein; PP_00091; phage(gi100146)	1.42e-30
			2	100011..100976	PHAGE_Synech_ACG_2014f_NC_026927: rIII lysis inhibition protein; PP_00092; phage(gi100233)	9.94e-40
			3	100969..102513	PHAGE_Salmon_ST160_NC_014900: GtrB; PP_00093; phage(gi318065903)	9.91e-05
			4	102856..105105	PHAGE_Cronob_S13_NC_028773: putative autonomous glycyl radical cofactor; PP_00094; phage(gi971742073)	1.97e-24
			5	105175..105906	PHAGE_Vibrio_12B3_NC_021067: anaerobic ribonucleoside triphosphate reductase activating protein; PP_00095; phage(gi481018827)	3.79e-11
			8	complement(108084..108641)	PHAGE_Bacill_G_NC_023719: gp657; PP_00098; phage(gi593778097)	2.64e-19
	4	1	2	1879..2859	PHAGE_Thermu_P7426_NC_009804: phage XerD-like integrase; PP_00001; phage(gi157265417)	7.13e-26
			4	4084..4305	PHAGE_Bacill_BM5_NC_029069: hypothetical protein; PP_00003; phage(gi985757799)	6.43e-07
			6	4812..5693	PHAGE_Mycoba_Gaia_NC_026590: major capsid; PP_00005; phage(gi764160087)	4.72e-19
			9	7011..7214	PHAGE_Geobac_E3_NC_029073: hypothetical protein; PP_00008; phage(gi985758345)	2.95e-06
			10	7296..8270	PHAGE_Geobac_E3_NC_029073: putative transcriptional regulator; PP_00009; phage(gi985758509)	5.87e-50
			12	8871..10448	PHAGE_Prochl_Syn33_NC_015285: terminase DNA packaging enzyme large subunit; PP_00011; phage(gi326783331)	4.37e-34
			14	11205..12584	PHAGE_Strept_phiARI0131_1_NC_031901: hypothetical protein; PP_00013; phage(gi100026)	3.58e-09
Bce_com_GCA_002550705.1	1	1	1	42430..43914	PHAGE_Clostr_c_st_NC_007581: putative ATP-dependent DNA helicase; PP_00653; phage(gi80159869)	2.62e-11
			5	45098..45634	PROPHAGE_Ralsto_GMI1000: isrso11-transposase orfb protein; PP_00657; phage(gi17546155)	1.55e-30
			6	45702..46010	PHAGE_Bacter_Diva_NC_028788: transposase; PP_00658; phage(gi971743573)	7.3e-06
			7	46055..46873	PROPHAGE_Escher_MG1655: IS150 transposase B; PP_00659; phage(gi16131429)	7.92e-63
			8	complement(47212..47814)	PHAGE_Deftia_phiW_14_NC_013697: hypothetical protein; PP_00660; phage(gi282599036)	9.56e-10
			11	complement(49775..50098)	PHAGE_Lister_A500_NC_009810: gp33; PP_00663; phage(gi157324992)	1.3e-17
			12	50259..50447	PHAGE_Lister_B054_NC_009813: gp42; PP_00664; phage(gi157325326)	1.7e-09
			14	51308..52618	PHAGE_Mycoba_Enkosi_NC_028936: transporter-like protein; PP_00666; phage(gi971757643)	4.69e-07
			15	52717..53277	PHAGE_Bacill_PBC1_NC_017976: thymidylate synthase; PP_00667; phage(gi389060353)	1.17e-66
			18	53907..54077	PHAGE_Geobac_E2_NC_009552: hypothetical protein; PP_00670; phage(gi148747780)	3.88e-23
			19	54082..54456	PHAGE_Geobac_GBSV1_NC_008376: hypothetical protein; PP_00671; phage(gi115334621)	5.95e-08
			21	55420..56598	PHAGE_Geobac_GBSV1_NC_008376: immunity repressor protein; PP_00673; phage(gi115334658)	3.72e-06
			25	58660..59055	PHAGE_Bacill_Waukesha92_NC_025424: sigma-70 family RNA polymerase sigma factor; PP_00677; phage(gi712912362)	7.42e-52
			26	59127..61718	PHAGE_Synech_S_SSM7_NC_015287: RNA-DNA + DNA-DNA helicase; PP_00678; phage(gi326783811)	1.09e-05
		2	1	16367..16912	PHAGE_Bacill_phi105_NC_004167: immunity repressor; PP_01326; phage(gi22855027)	1.86e-07
			2	17017..17418	PROPHAGE_Ralsto_GMI1000: ISRSO11-transposase ORFA protein; PP_01327; phage(gi17546156)	3.59e-07
			3	17503..17598	PROPHAGE_Escher_MG1655: IS150 transposase B; PP_01328; phage(gi16131429)	2.08e-08
			8	19504..20082	PHAGE_Brevib_Jenst_NC_028805: hypothetical protein; PP_01333; phage(gi971744989)	1.39e-33
			9	20142..20912	PHAGE_Brevib_Jenst_NC_028805: putative DNA replication protein; PP_01334; phage(gi971744988)	3.88e-79
			10	21392..22684	PHAGE_Brevib_Jenst_NC_028805: putative DNA helicase; PP_01335; phage(gi971744985)	0
			11	22709..23785	PHAGE_Brevib_Jenst_NC_028805: putative DNA primase; PP_01336; phage(gi971744983)	1.15e-133
			12	23813..24370	PHAGE_Brevib_Jenst_NC_028805: putative DNA-directed RNA polymerase subunit sigma-24; PP_01337; phage(gi971744982)	1.75e-35
			13	24832..25491	PHAGE_Brevib_Jenst_NC_028805: hypothetical protein; PP_01338; phage(gi971744981)	3.67e-75
			14	25578..26972	PHAGE_Brevib_Jenst_NC_028805: putative DNA polymerase I; PP_01339; phage(gi971744980)	1.25e-131
			17	27596..28000	PHAGE_Brevib_Jenst_NC_028805: putative DNA polymerase I; PP_01342; phage(gi971744978)	2.12e-15
			18	28168..28875	PHAGE_Brevib_Jenst_NC_028805: putative DNA polymerase I; PP_01343; phage(gi971744977)	1.5e-87
			20	complement(29753..30778)	PHAGE_Brevib_Jenst_NC_028805: hypothetical protein; PP_01345; phage(gi971744925)	3.47e-05
			21	complement(30881..31237)	PHAGE_Bacill_SP_15_NC_031245: hypothetical protein; PP_01346; phage(gi100156)	6.61e-11
			23	complement(31531..31755)	PHAGE_Bacill_PM1_NC_020883: hypothetical protein; PP_01348; phage(gi472438288)	1.21e-07
			28	complement(34734..35405)	PHAGE_Bacill_SP_15_NC_031245: hypothetical protein; PP_01353; phage(gi100289)	1.25e-12
			29	35912..36877	PHAGE_Brevib_Jenst_NC_028805: putative RNA polymerase sigma factor; PP_01354; phage(gi971744916)	1.55e-111
			30	complement(37001..37825)	PHAGE_Bacill_AR9_NC_031039: prohead core protein; PP_01355; phage(gi100194)	1.83e-67
			31	complement(37845..38144)	PHAGE_Brevib_Jenst_NC_028805: hypothetical protein; PP_01356; phage(gi971744899)	8.04e-33
			32	complement(38161..39168)	PHAGE_Brevib_Jenst_NC_028805: putative N-acetylmuramoyl-L-alanine amidase CwlA; PP_01357; phage(gi971744898)	6.18e-49
			33	complement(39368..39703)	PHAGE_Brevib_Jenst_NC_028805: hypothetical protein; PP_01358; phage(gi971744896)	4.56e-10
			34	complement(39745..40113)	PHAGE_Bacill_0305phi8_36_NC_009760: hypothetical protein; PP_01359; phage(gi156564157)	1.9e-13
			36	complement(40684..45060)	PHAGE_Brevib_Jenst_NC_028805: hypothetical protein; PP_01361; phage(gi971744894)	1.27e-43
			37	complement(45082..47916)	PHAGE_Brevib_Jenst_NC_028805: putative regulator of chromosome condenstation family protein; PP_01362; phage(gi971744893)	2.07e-13
			38	complement(47967..48578)	PHAGE_Brevib_Jenst_NC_028805: hypothetical protein; PP_01363; phage(gi971744891)	2.76e-53
			39	complement(48619..49110)	PHAGE_Brevib_Jenst_NC_028805: hypothetical protein; PP_01364; phage(gi971744890)	1.2e-49
			40	complement(49186..49668)	PHAGE_Brevib_Jenst_NC_028805: hypothetical protein; PP_01365; phage(gi971744888)	5.94e-30
			41	complement(49708..50439)	PHAGE_Brevib_Jenst_NC_028805: hypothetical protein; PP_01366; phage(gi971744888)	2.58e-19
			42	complement(50451..51572)	PHAGE_Brevib_Jenst_NC_028805: putative cell adhesion protein; PP_01367; phage(gi971744887)	7.6e-77
			44	complement(56336..58225)	PHAGE_Brevib_Jenst_NC_028805: putative major virion structural protein; PP_01369; phage(gi971744885)	3.92e-168
			45	complement(58249..60396)	PHAGE_Brevib_Jenst_NC_028805: putative major virion structural protein; PP_01370; phage(gi971744884)	1.46e-49
			46	complement(60507..62183)	PHAGE_Brevib_Jenst_NC_028805: putative major virion structural protein; PP_01371; phage(gi971744884)	4.33e-112
			49	complement(64543..67128)	PHAGE_Brevib_Jenst_NC_028805: putative major virion structural protein; PP_01374; phage(gi971744884)	1.89e-40
			50	complement(67144..67584)	PHAGE_Brevib_Jenst_NC_028805: putative low copy virion structural protein; PP_01375; phage(gi971744882)	9.35e-30
			51	complement(67599..68315)	PHAGE_Brevib_Jenst_NC_028805: hypothetical protein; PP_01376; phage(gi971744881)	5.85e-05
			52	complement(68394..71585)	PHAGE_Brevib_Jenst_NC_028805: putative peptidase M23; PP_01377; phage(gi971744880)	6.12e-138
			53	complement(71599..72672)	PHAGE_Brevib_Jenst_NC_028805: hypothetical protein; PP_01378; phage(gi971744879)	5.03e-89
			54	complement(72675..73292)	PHAGE_Brevib_Jenst_NC_028805: putative glycoside hydrolase family 18; PP_01379; phage(gi971744878)	1.92e-92
			55	complement(73351..78672)	PHAGE_Brevib_Jenst_NC_028805: putative tail tape measure protein; PP_01380; phage(gi971744877)	0
			56	complement(78745..78987)	PHAGE_Brevib_Jenst_NC_028805: hypothetical protein; PP_01381; phage(gi971744876)	2.77e-20
			57	complement(79074..79544)	PHAGE_Brevib_Jenst_NC_028805: putative DNA polymerase III subunit gamma/tau; PP_01382; phage(gi971744875)	3.44e-51
			58	complement(79777..80826)	PHAGE_Brevib_Jenst_NC_028805: hypothetical protein; PP_01383; phage(gi971744874)	2.24e-124
			59	complement(80865..81383)	PHAGE_Brevib_Jenst_NC_028805: hypothetical protein; PP_01384; phage(gi971744873)	7.36e-36
		3	3	complement(31717..31953)	PHAGE_Lister_LP_101_NC_024387: DUF3850 domain-containing protein; PP_02154; phage(gi658607865)	1.59e-22
			5	complement(32506..32751)	PHAGE_Lactob_Lj965_NC_005355: hypothetical protein; PP_02156; phage(gi41179237)	2.57e-20
			6	complement(32870..33958)	PHAGE_Lactob_Lj965_NC_005355: hypothetical protein; PP_02157; phage(gi41179236)	2.98e-101
			8	complement(34333..35208)	PHAGE_Bacill_Waukesha92_NC_025424: endolysin; PP_02159; phage(gi712912403)	0
			9	complement(35268..35693)	PHAGE_Bacill_phi4J1_NC_029008: holin; PP_02160; phage(gi971821606)	1.14e-93
			10	complement(35728..36108)	PHAGE_Bacill_phi4J1_NC_029008: hypothetical protein; PP_02161; phage(gi971821601)	8.45e-63
			11	complement(36120..40304)	PHAGE_Bacill_phi4J1_NC_029008: tail fiber; PP_02162; phage(gi971821625)	0
			12	complement(40439..41902)	PHAGE_Bacill_phi4J1_NC_029008: distal tail protein; PP_02163; phage(gi971821575)	0
			13	complement(41944..44109)	PHAGE_Bacill_phBC6A52_NC_004821: hypothetical protein; PP_02164; phage(gi31415859)	0
			14	complement(44327..44584)	PHAGE_Clostr_phiCD111_NC_028905: Tail tape measure; PP_02165; phage(gi971820061)	1.02e-05
			15	complement(44838..46049)	PHAGE_Lactoc_bIL285_NC_002666: tail protein; PP_02166; phage(gi13095732)	5.04e-36
			16	complement(46065..46226)	PHAGE_Geobac_GBSV1_NC_008376: hypothetical protein; PP_02167; phage(gi115334638)	9.01e-11
			17	complement(46280..46642)	PHAGE_Geobac_GBSV1_NC_008376: hypothetical protein; PP_02168; phage(gi115334637)	6.61e-35
			18	complement(46649..47236)	PHAGE_Geobac_GBSV1_NC_008376: major tail protein; PP_02169; phage(gi115334636)	8.16e-55
			19	complement(47237..47518)	PHAGE_Geobac_GBSV1_NC_008376: aminopeptidase; PP_02170; phage(gi115334635)	1.57e-22
			20	complement(47563..47907)	PHAGE_Strept_PH10_NC_012756: hypothetical protein; PP_02171; phage(gi238821357)	4.75e-27
			21	complement(47909..48262)	PHAGE_Geobac_E2_NC_009552: putative head-tail adaptor; PP_02172; phage(gi148747735)	7.75e-24
			22	complement(48264..48557)	PHAGE_Bacill_vB_BhaS_171_NC_030904: hypothetical protein; PP_02173; phage(gi100011)	3.02e-44
			23	complement(48570..49733)	PHAGE_Staphy_phiBU01_NC_026016: capsid protein; PP_02174; phage(gi744692789)	2.89e-82
			24	complement(49753..50457)	PHAGE_Clostr_phiCTC2B_NC_030951: hypothetical protein; PP_02175; phage(gi100034)	8.73e-60
			25	complement(50513..51676)	PHAGE_Lister_LP_101_NC_024387: portal protein; PP_02176; phage(gi658607813)	7.98e-110
			26	complement(51686..53308)	PHAGE_Bacill_vB_BhaS_171_NC_030904: hypothetical protein; PP_02177; phage(gi100006)	0
			27	complement(53341..53676)	PHAGE_Clostr_phiCD6356_NC_015262: putative terminase small subunit; PP_02178; phage(gi326536848)	6.19e-14
			28	complement(54151..54564)	PHAGE_Bacill_WBeta_NC_007734: hypothetical protein; PP_02179; phage(gi85701427)	1.47e-39
			30	complement(54792..54959)	PHAGE_Bacill_PfEFR_5_NC_031055: hypothetical protein; PP_02181; phage(gi100067)	2.93e-19
			34	complement(56055..56273)	PHAGE_Bacill_phBC6A52_NC_004821: hypothetical protein; PP_02185; phage(gi31415842)	9.45e-45
			37	complement(57844..58290)	PHAGE_Bacill_phBC6A52_NC_004821: DNA integration/recombination/invertion protein; PP_02188; phage(gi31415840)	8.67e-93
			38	complement(58386..58868)	PHAGE_Bacill_phBC6A52_NC_004821: hypothetical protein; PP_02189; phage(gi31415839)	1.65e-112
			39	complement(58896..59057)	PHAGE_Bacill_phBC6A52_NC_004821: hypothetical protein; PP_02190; phage(gi31415838)	1.39e-27
			41	complement(59488..59670)	PHAGE_Bacill_Waukesha92_NC_025424: hypothetical protein; PP_02192; phage(gi712912365)	2.88e-32
			42	60571..61878	PHAGE_Synech_S_CAM7_NC_031927: head assembly cochaperone with GroES; PP_02193; phage(gi100234)	1.1e-39
			45	complement(62817..63122)	PHAGE_Bacill_WBeta_NC_007734: hypothetical protein; PP_02196; phage(gi85701422)	3.2e-45
			51	complement(67127..67582)	PHAGE_Bacill_vB_BhaS_171_NC_030904: hypothetical protein; PP_02202; phage(gi100062)	1.64e-29
			52	complement(67602..67853)	PHAGE_Bacill_PfEFR_5_NC_031055: hypothetical protein; PP_02203; phage(gi100043)	1.39e-22
			53	complement(67879..68046)	PHAGE_Bacill_phBC6A52_NC_004821: hypothetical protein; PP_02204; phage(gi31415831)	6.81e-18
			54	complement(68065..68367)	PHAGE_Bacill_BMBtpLA_NC_028748: hypothetical protein; PP_02205; phage(gi971482524)	4.89e-28
			55	complement(68417..68695)	PHAGE_Bacill_phBC6A51_NC_004820: Transcription state regulatory protein abrB; PP_02206; phage(gi31415778)	6.8e-24
			56	complement(68699..69763)	PHAGE_Bacill_phIS3501_NC_019502: phage replication protein DnaD; PP_02207; phage(gi422934307)	2.2e-74
			57	complement(69976..70242)	PHAGE_Bacill_phBC6A52_NC_004821: hypothetical protein; PP_02208; phage(gi31415825)	3.41e-45
			58	complement(70298..70489)	PHAGE_Geobac_GBSV1_NC_008376: repressor protein; PP_02209; phage(gi115334659)	1.42e-09
			60	70690..71043	PHAGE_Bacill_250_NC_029024: helix-turn-helix domain protein; PP_02211; phage(gi971766654)	2.06e-14
			64	complement(71549..72574)	PHAGE_Bacill_phBC6A52_NC_004821: helix-turn-helix protein; PP_02214; phage(gi31415822)	9.06e-28
			66	73250..74359	PHAGE_Bacill_phBC6A52_NC_004821: DNA integration/recombination/invertion protein; PP_02216; phage(gi31415821)	0
			67	complement(74398..75099)	PHAGE_Bacill_phBC6A52_NC_004821: hypothetical protein; PP_02217; phage(gi31415820)	2.49e-165
			68	complement(75409..75894)	PHAGE_Bacill_phBC6A52_NC_004821: hypothetical protein; PP_02218; phage(gi31415819)	1.42e-105
			69	complement(76384..76710)	PHAGE_Bacill_phBC6A52_NC_004821: hypothetical protein; PP_02219; phage(gi31415818)	9.97e-69
			70	complement(77261..77503)	PHAGE_Bacill_phBC6A52_NC_004821: hypothetical protein; PP_02220; phage(gi31415817)	1.14e-50
Bce_com_GCA_002552015.1	1	1	1	250023..250382	PHAGE_Bacill_SPbeta_NC_001884: hypothetical protein; PP_00262; phage(gi9630285)	7.53e-36
			2	250405..252453	PHAGE_Bacill_G_NC_023719: gp82; PP_00263; phage(gi593777550)	0
			3	252608..253189	PHAGE_Bacill_SPbeta_NC_001884: hypothetical protein; PP_00264; phage(gi9630287)	4.25e-70
			4	253376..254149	PHAGE_Bacill_SPbeta_NC_001884: hypothetical protein; PP_00265; phage(gi9630288)	1.08e-09
			5	254273..254674	PHAGE_Bacill_SPbeta_NC_001884: hypothetical protein; PP_00266; phage(gi9630287)	4.04e-47
			7	255258..255956	PHAGE_Bacill_G_NC_023719: gp245; PP_00268; phage(gi593777701)	3.31e-15
			9	256759..257661	PHAGE_Bacill_SPbeta_NC_001884: ABC transporter; PP_00270; phage(gi9630145)	1.79e-10
			11	258685..259698	PHAGE_Bacill_G_NC_023719: gp60; PP_00272; phage(gi593777528)	1.77e-05
Bce_com_GCA_002552335.1	1	1	1	complement(6109..7743)	PHAGE_Cellul_phi38:1_NC_021796: chaperonin GroEL; PP_00005; phage(gi526177556)	2.2e-92
			2	complement(7782..8066)	PHAGE_Bacill_0305phi8_36_NC_009760: GroES; PP_00006; phage(gi156564025)	8.25e-17
			3	8500..9207	PHAGE_Bacill_G_NC_023719: gp60; PP_00007; phage(gi593777528)	3.6e-07
			6	10188..12167	PHAGE_Bacill_G_NC_023719: gp245; PP_00010; phage(gi593777701)	4.7e-08
			7	complement(12653..13669)	PROPHAGE_Escher_MG1655: glycation-binding protein, predicted protease/chaperone; essential for genome maintenance; PP_00011; phage(gi16130960)	2.39e-90
			8	complement(13669..14112)	PHAGE_Erwini_vB_EamM_Phobos_NC_031043: hypothetical protein; PP_00012; phage(gi100097)	3.48e-05
			9	complement(14126..14818)	PROPHAGE_Escher_MG1655: protease specific for Gcp(YgjD), essential for nucleoid maintanence; PP_00013; phage(gi16129761)	6.63e-17
Bce_com_GCA_002552635.1	1	1	2	complement(1979..6298)	PHAGE_Bacill_phi4J1_NC_029008: tail fiber; PP_00003; phage(gi971821625)	0
			3	complement(6295..7764)	PHAGE_Bacill_phi4J1_NC_029008: distal tail protein; PP_00004; phage(gi971821575)	0
			4	complement(7806..10223)	PHAGE_Geobac_GBSV1_NC_008376: TMP repeat protein; PP_00005; phage(gi115334639)	1.91e-81
			5	complement(10478..10828)	PHAGE_Geobac_GBSV1_NC_008376: TMP repeat protein; PP_00006; phage(gi115334639)	8.91e-45
			6	complement(10916..11692)	PHAGE_Geobac_GBSV1_NC_008376: TMP repeat protein; PP_00007; phage(gi115334639)	1.95e-73
			7	complement(11710..11871)	PHAGE_Geobac_GBSV1_NC_008376: hypothetical protein; PP_00008; phage(gi115334638)	1.66e-10
			8	complement(11925..12287)	PHAGE_Geobac_GBSV1_NC_008376: hypothetical protein; PP_00009; phage(gi115334637)	3.8e-36
			9	complement(12292..12879)	PHAGE_Geobac_GBSV1_NC_008376: major tail protein; PP_00010; phage(gi115334636)	9.51e-52
			10	complement(12880..13215)	PHAGE_Geobac_GBSV1_NC_008376: aminopeptidase; PP_00011; phage(gi115334635)	2.3e-26
			11	complement(13212..13556)	PHAGE_Geobac_GBSV1_NC_008376: hypothetical protein; PP_00012; phage(gi115334634)	4.5e-22
			12	complement(13558..13911)	PHAGE_Geobac_E2_NC_009552: putative head-tail adaptor; PP_00013; phage(gi148747735)	7.07e-26
			13	complement(13913..14152)	PHAGE_Lister_LP_030_2_NC_021539: putative head-tail connector protein; PP_00014; phage(gi514051939)	1.76e-07
			14	complement(14212..15363)	PHAGE_Lister_LP_101_NC_024387: major capsid protein; PP_00015; phage(gi658607815)	8.13e-96
			15	complement(15367..16113)	PHAGE_Staphy_phi2958PVL_NC_011344: prohead protease; PP_00016; phage(gi209363589)	1.93e-38
			16	complement(16110..17153)	PHAGE_Lister_LP_101_NC_024387: portal protein; PP_00017; phage(gi658607813)	2.05e-97
			17	complement(17264..18931)	PHAGE_Bacill_vB_BhaS_171_NC_030904: hypothetical protein; PP_00018; phage(gi100006)	0
			18	complement(18928..19239)	PHAGE_Bacill_vB_BhaS_171_NC_030904: hypothetical protein; PP_00019; phage(gi100005)	4.23e-25
			19	complement(19362..19703)	PHAGE_Bacill_vB_BhaS_171_NC_030904: hypothetical protein; PP_00020; phage(gi100004)	2.83e-41
			20	complement(19684..20097)	PHAGE_Bacill_WBeta_NC_007734: hypothetical protein; PP_00021; phage(gi85701427)	1.27e-40
			22	complement(20325..20492)	PHAGE_Bacill_PfEFR_5_NC_031055: hypothetical protein; PP_00023; phage(gi100067)	3.76e-20
			23	complement(20949..21116)	PHAGE_Bacill_Shbh1_NC_030925: anaerobic NTP reductase large subunit; PP_00024; phage(gi100077)	9.01e-11
			25	complement(21588..21806)	PHAGE_Bacill_phBC6A52_NC_004821: hypothetical protein; PP_00026; phage(gi31415842)	6.53e-45
			26	22415..22615	PHAGE_Lactoc_bIL312_NC_002671: Csp; PP_00027; phage(gi13095918)	5.15e-28
			27	complement(22737..23279)	PHAGE_Bacill_phiCM3_NC_023599: integrase; PP_00028; phage(gi589892763)	1.97e-122
			28	complement(23279..23743)	PHAGE_Bacill_phiCM3_NC_023599: transcriptional regulator; PP_00029; phage(gi589892762)	6.93e-75
			30	complement(25054..25176)	PHAGE_Lactob_Lc_Nu_NC_007501: putative methylase; PP_00031; phage(gi78000013)	4.6e-07
			31	complement(25134..25799)	PHAGE_Paenib_Harrison_NC_028746: DNA-cytosine methyltransferase; PP_00032; phage(gi971482382)	5.95e-68
			34	27353..27730	PHAGE_Paenib_Harrison_NC_028746: cytoplasmic protein; PP_00035; phage(gi971482389)	6.92e-20
			36	complement(28180..28371)	PHAGE_Bacill_phBC6A52_NC_004821: hypothetical protein; PP_00037; phage(gi31415831)	1e-10
			37	complement(28445..28807)	PHAGE_Bacill_Waukesha92_NC_025424: hypothetical protein; PP_00038; phage(gi712912380)	8.63e-22
			39	complement(28950..30260)	PHAGE_Geobac_GBK2_NC_023612: helicase; PP_00040; phage(gi589893809)	3.08e-141
			40	complement(30269..31216)	PHAGE_Geobac_E2_NC_009552: putative replication protein; PP_00041; phage(gi148747766)	5.93e-69
			41	complement(31496..31780)	PHAGE_Deep_s_D6E_NC_019544: hypothetical protein; PP_00042; phage(gi423262356)	2.19e-07
			42	complement(31961..32182)	PHAGE_Geobac_E2_NC_009552: hypothetical protein; PP_00043; phage(gi158380391)	1.98e-06
			45	complement(33157..33348)	PHAGE_Lister_vB_LmoS_188_NC_028871: XRE family transcriptional regulator; PP_00046; phage(gi971750831)	1.48e-11
			46	33522..33959	PHAGE_Geobac_GBSV1_NC_008376: immunity repressor protein; PP_00047; phage(gi115334658)	4.6e-32
			48	33973..34407	PHAGE_Geobac_GBSV1_NC_008376: hypothetical protein; PP_00048; phage(gi115334657)	2.18e-47
			50	35651..37198	PHAGE_Thermo_THSA_485A_NC_018264: Recombinase; PP_00050; phage(gi397912662)	0
	2	1	1	95..481	PHAGE_Bacill_Gamma_NC_007458: conserved phage protein; PP_00001; phage(gi77020164)	5.04e-62
			2	719..1687	PHAGE_Bacill_Claudi_NC_031015: hypothetical protein; PP_00002; phage(gi100036)	9.32e-37
			3	1829..2650	PHAGE_Clostr_phi24R_NC_019523: lysozyme-peptidase; PP_00003; phage(gi422936721)	1.88e-13
			4	2923..3807	PHAGE_Bacill_Waukesha92_NC_025424: endolysin; PP_00004; phage(gi712912403)	2.51e-92
			6	4499..4735	PHAGE_Bacill_phBC6A51_NC_004820: XpaF1 protein; PP_00006; phage(gi31415801)	2.34e-39
			7	4735..4974	PHAGE_Bacill_phBC6A51_NC_004820: holin; PP_00007; phage(gi31415802)	3.35e-35
			8	4971..6026	PHAGE_Bacill_phBC6A51_NC_004820: N-acetylmuramoyl-L-alanine amidase; PP_00008; phage(gi31415803)	1.66e-173
Bce_com_GCA_002558665.1	1	1	1	24613..25077	PHAGE_Bacill_phBC6A52_NC_004821: hypothetical protein; PP_00032; phage(gi31415839)	1.9e-70
			3	25077..25619	PHAGE_Bacill_phBC6A52_NC_004821: DNA integration/recombination/invertion protein; PP_00033; phage(gi31415840)	6.32e-123
			5	26907..27125	PHAGE_Bacill_phBC6A52_NC_004821: hypothetical protein; PP_00035; phage(gi31415842)	4.17e-42
			7	28033..28437	PHAGE_Bacill_phBC6A52_NC_004821: hypothetical protein; PP_00037; phage(gi31415859)	8.15e-06
			9	28812..29384	PHAGE_Salmon_Fels_2_NC_010463: DNA-invertase; PP_00039; phage(gi169936026)	2.57e-54
			11	29637..30485	PHAGE_Clostr_phiMMP02_NC_019421: terminase small subunit; PP_00041; phage(gi414090366)	6.43e-46
			12	30478..31884	PHAGE_Clostr_phiMMP02_NC_019421: terminase large subunit; PP_00042; phage(gi414090367)	0
			13	31952..33427	PHAGE_Strept_Jay2Jay_NC_029098: portal protein; PP_00043; phage(gi985760257)	5.26e-46
			14	33541..34059	PHAGE_Clostr_phi8074_B1_NC_019924: putative phage head protein; PP_00044; phage(gi431810362)	2.55e-12
			15	34173..35375	PHAGE_Lactoc_98201_NC_031064: hypothetical protein; PP_00045; phage(gi100034)	3.69e-44
			16	35393..36379	PHAGE_Strept_Jay2Jay_NC_029098: major capsid protein; PP_00046; phage(gi985760260)	7.62e-29
			20	37622..38032	PHAGE_Idioma_1N2_2_NC_025439: putative tail assembly protein; PP_00050; phage(gi712913817)	9.57e-05
			22	38471..39073	PHAGE_Bacill_vB_BhaS_171_NC_030904: hypothetical protein; PP_00052; phage(gi100015)	3.59e-17
		2	1	40068..43091	PHAGE_Clostr_phiCD146_NC_028958: Tail tape measure; PP_00055; phage(gi971820171)	2.11e-63
			3	43819..45315	PHAGE_Brevib_Jenst_NC_028805: putative peptidase M23; PP_00057; phage(gi971744880)	2.79e-10
			5	45752..46126	PHAGE_Brevib_Jenst_NC_028805: putative low copy virion structural protein; PP_00059; phage(gi971744882)	3.69e-32
			6	46139..46516	PHAGE_Brevib_Jenst_NC_028805: putative low copy virion structural protein; PP_00060; phage(gi971744882)	2.88e-29
			7	46530..47867	PHAGE_Brevib_Jenst_NC_028805: putative major virion structural protein; PP_00061; phage(gi971744884)	8.44e-80
			8	47881..49608	PHAGE_Brevib_Jenst_NC_028805: putative major virion structural protein; PP_00062; phage(gi971744885)	4.67e-133
			10	51866..53341	PHAGE_Brevib_Jenst_NC_028805: putative cell adhesion protein; PP_00064; phage(gi971744887)	1.58e-51
			11	53351..53734	PHAGE_Bacill_G_NC_023719: gp369; PP_00065; phage(gi593777825)	6.92e-19
			12	53748..54668	PHAGE_Bacill_G_NC_023719: gp371; PP_00066; phage(gi593777827)	1.78e-19
			14	54977..55474	PHAGE_Bacill_phi4B1_NC_028886: holin family protein; PP_00068; phage(gi971821288)	5.81e-35
			15	55553..56611	PHAGE_Bacill_phBC6A51_NC_004820: N-acetylmuramoyl-L-alanine amidase; PP_00069; phage(gi31415803)	0
			23	complement(58591..58944)	PROPHAGE_Ralsto_GMI1000: ISRSO11-transposase ORFA protein; PP_00077; phage(gi17546156)	4.95e-14
	2	1	1	646..1338	PROPHAGE_Escher_MG1655: protease specific for Gcp(YgjD), essential for nucleoid maintanence; PP_00002; phage(gi16129761)	6.63e-17
			2	1352..1795	PHAGE_Erwini_vB_EamM_Phobos_NC_031043: hypothetical protein; PP_00003; phage(gi100097)	3.7e-05
			3	1795..2811	PROPHAGE_Escher_MG1655: glycation-binding protein, predicted protease/chaperone; essential for genome maintenance; PP_00004; phage(gi16130960)	2.17e-90
			4	complement(3296..5275)	PHAGE_Bacill_G_NC_023719: gp245; PP_00005; phage(gi593777701)	3.01e-08
			7	complement(6256..6963)	PHAGE_Bacill_G_NC_023719: gp60; PP_00008; phage(gi593777528)	8.09e-07
			8	7397..7681	PHAGE_Bacill_0305phi8_36_NC_009760: GroES; PP_00009; phage(gi156564025)	8.25e-17
			9	7720..9354	PHAGE_Cellul_phi38:1_NC_021796: chaperonin GroEL; PP_00010; phage(gi526177556)	2.2e-92
Bce_com_GCA_002559125.1	1	1	1	complement(4710..5027)	PHAGE_Bacill_BMBtpLA_NC_028748: N-acetylmuramoyl-L-alanine amidase; PP_00003; phage(gi971482499)	9.72e-27
			3	complement(6170..6694)	PHAGE_Bacill_phIS3501_NC_019502: phage protein; PP_00005; phage(gi422934347)	2.38e-75
			4	complement(6732..7883)	PHAGE_Bacill_phIS3501_NC_019502: FtsK/SpoIIIE family phage protein; PP_00006; phage(gi422934346)	8.97e-166
			5	complement(8220..8558)	PHAGE_Bacill_phIS3501_NC_019502: phage protein; PP_00007; phage(gi422934345)	2.87e-30
			6	8706..8924	PHAGE_Bacill_BM5_NC_029069: hypothetical protein; PP_00008; phage(gi985757859)	3.46e-17
			8	9632..10084	PHAGE_Strept_PH10_NC_012756: hypothetical protein; PP_00010; phage(gi238821319)	1.34e-13
			10	complement(11175..11996)	PHAGE_Bacill_phBC6A52_NC_004821: N-acetylmuramoyl-L-alanine amidase; PP_00012; phage(gi31415865)	0
			11	complement(11996..12421)	PHAGE_Bacill_phIS3501_NC_019502: holin; PP_00013; phage(gi422934342)	8.39e-93
			12	complement(12497..12730)	PHAGE_Bacill_phIS3501_NC_019502: phage protein; PP_00014; phage(gi422934341)	1.75e-36
			13	complement(12849..13211)	PHAGE_Bacill_phi4J1_NC_029008: hypothetical protein; PP_00015; phage(gi971821601)	5.7e-52
			14	complement(13243..15282)	PHAGE_Bacill_phi4J1_NC_029008: tail fiber; PP_00016; phage(gi971821625)	0
Bce_com_GCA_002560955.1	1	1	1	complement(165554..166111)	PHAGE_Strept_9871_NC_031069: hypothetical protein; PP_00170; phage(gi100019)	4.57e-07
			4	166561..166956	PHAGE_Burkho_Bcep1_NC_005263: gp18; PP_00173; phage(gi38638625)	2.47e-05
			6	complement(167703..168803)	PHAGE_Bacill_SPO1_NC_011421: gp2.43; PP_00175; phage(gi209972888)	8.41e-09
			7	169080..169523	PHAGE_Bacill_0305phi8_36_NC_009760: flavodoxin; PP_00176; phage(gi156564204)	5.39e-14
			9	170654..170854	PHAGE_Lactoc_bIL312_NC_002671: Csp; PP_00178; phage(gi13095918)	5.07e-25
			10	171043..171888	PHAGE_Bacill_G_NC_023719: gp167; PP_00179; phage(gi593777624)	2.88e-16
	2	1	2	40339..40581	PHAGE_Bacill_phBC6A52_NC_004821: hypothetical protein; PP_00043; phage(gi31415817)	1.14e-50
			3	41137..41457	PHAGE_Bacill_phBC6A52_NC_004821: hypothetical protein; PP_00044; phage(gi31415818)	5.25e-67
			4	41953..42432	PHAGE_Bacill_phBC6A52_NC_004821: hypothetical protein; PP_00045; phage(gi31415819)	7.31e-104
			5	42742..43443	PHAGE_Bacill_phBC6A52_NC_004821: hypothetical protein; PP_00046; phage(gi31415820)	1.94e-163
			6	complement(43482..44591)	PHAGE_Bacill_phBC6A52_NC_004821: DNA integration/recombination/invertion protein; PP_00047; phage(gi31415821)	0
			8	45198..46406	PHAGE_Bacill_phBC6A52_NC_004821: helix-turn-helix protein; PP_00048; phage(gi31415822)	0
			9	46433..46588	PHAGE_Bacill_IEBH_NC_011167: hypothetical protein; PP_00049; phage(gi197261596)	2.62e-05
			10	complement(46852..47202)	PHAGE_Bacill_phBC6A52_NC_004821: Transcriptional regulator; PP_00050; phage(gi31415823)	4.04e-59
			11	47389..47613	PHAGE_Bacill_phBC6A52_NC_004821: hypothetical protein; PP_00051; phage(gi31415824)	9.26e-35
			12	47655..47921	PHAGE_Bacill_phBC6A52_NC_004821: hypothetical protein; PP_00052; phage(gi31415825)	2.78e-43
			13	47921..48076	PHAGE_Bacill_phBC6A52_NC_004821: hypothetical protein; PP_00053; phage(gi31415826)	1.08e-27
			14	48116..48292	PHAGE_Bacill_phBC6A52_NC_004821: hypothetical protein; PP_00054; phage(gi31415827)	9.16e-29
			15	48297..49283	PHAGE_Deep_s_D6E_NC_019544: replication protein; PP_00055; phage(gi423262361)	4.51e-62
			16	49287..49565	PHAGE_Bacill_phBC6A51_NC_004820: Transcription state regulatory protein abrB; PP_00056; phage(gi31415778)	1.34e-25
			17	49558..49917	PHAGE_Bacill_BMBtpLA_NC_028748: hypothetical protein; PP_00057; phage(gi971482524)	1.39e-30
			18	49936..50103	PHAGE_Bacill_phBC6A52_NC_004821: hypothetical protein; PP_00058; phage(gi31415831)	2.8e-18
			19	50129..50380	PHAGE_Bacill_PfEFR_5_NC_031055: hypothetical protein; PP_00059; phage(gi100043)	6.08e-23
			20	50400..50882	PHAGE_Synech_ACG_2014f_NC_026927: baseplate wedge subunit; PP_00060; phage(gi100179)	9.2e-15
			23	complement(51673..52164)	PHAGE_Bacill_phBC6A52_NC_004821: Collagen triple helix repeat protein; PP_00063; phage(gi31415834)	1.01e-14
			25	complement(53398..54705)	PHAGE_Synech_S_CAM7_NC_031927: head assembly cochaperone with GroES; PP_00065; phage(gi100234)	4.95e-39
			27	55631..55960	PHAGE_Staphy_SpaA1_NC_018277: phage related protein; PP_00067; phage(gi399498913)	1.21e-16
			30	56541..56711	PHAGE_Bacill_phBC6A52_NC_004821: hypothetical protein; PP_00070; phage(gi31415838)	1.5e-17
			31	56739..57221	PHAGE_Bacill_phBC6A52_NC_004821: hypothetical protein; PP_00071; phage(gi31415839)	1.1e-94
			32	57221..57763	PHAGE_Bacill_phBC6A52_NC_004821: DNA integration/recombination/invertion protein; PP_00072; phage(gi31415840)	1.5e-128
			35	complement(59028..59228)	PHAGE_Lactoc_bIL312_NC_002671: Csp; PP_00074; phage(gi13095918)	1.39e-28
			37	59838..60056	PHAGE_Bacill_phBC6A52_NC_004821: hypothetical protein; PP_00075; phage(gi31415842)	4.25e-43
			38	60425..60703	PHAGE_Clostr_phiCT453A_NC_028991: hypothetical protein; PP_00076; phage(gi100032)	2.2e-20
			39	61154..61321	PHAGE_Bacill_PfEFR_5_NC_031055: hypothetical protein; PP_00077; phage(gi100067)	4.37e-20
			41	61549..61815	PHAGE_Bacill_WBeta_NC_007734: hypothetical protein; PP_00079; phage(gi85701427)	3.76e-28
			42	61805..61945	PHAGE_Bacill_WBeta_NC_007734: hypothetical protein; PP_00080; phage(gi85701427)	2.54e-06
			43	62070..62267	PHAGE_Lister_LP_101_NC_024387: putative HNH homing endonuclease; PP_00081; phage(gi658607880)	2.58e-18
			44	62419..62754	PHAGE_Clostr_phiCD6356_NC_015262: putative terminase small subunit; PP_00082; phage(gi326536848)	6.19e-14
			45	62751..64409	PHAGE_Bacill_vB_BhaS_171_NC_030904: hypothetical protein; PP_00083; phage(gi100006)	0
			46	64475..65581	PHAGE_Lister_LP_101_NC_024387: portal protein; PP_00084; phage(gi658607813)	4.3e-107
			47	65565..66341	PHAGE_Paenib_PG1_NC_021558: peptidase S14 ClpP; PP_00085; phage(gi514231190)	1.36e-74
			48	66362..67525	PHAGE_Staphy_phiBU01_NC_026016: capsid protein; PP_00086; phage(gi744692789)	3.88e-83
			49	67538..67831	PHAGE_Bacill_vB_BhaS_171_NC_030904: hypothetical protein; PP_00087; phage(gi100011)	6.77e-46
			50	67833..68186	PHAGE_Geobac_E2_NC_009552: putative head-tail adaptor; PP_00088; phage(gi148747735)	3.67e-24
			51	68188..68532	PHAGE_Strept_PH10_NC_012756: hypothetical protein; PP_00089; phage(gi238821357)	3.16e-26
			52	68529..68858	PHAGE_Bacill_1_NC_009737: putative aminopeptidase; PP_00090; phage(gi155042942)	3.32e-29
			53	68859..69446	PHAGE_Geobac_GBSV1_NC_008376: major tail protein; PP_00091; phage(gi115334636)	8.16e-55
			54	69451..69813	PHAGE_Geobac_GBSV1_NC_008376: hypothetical protein; PP_00092; phage(gi115334637)	7.55e-34
			55	69867..70028	PHAGE_Geobac_GBSV1_NC_008376: hypothetical protein; PP_00093; phage(gi115334638)	2.83e-11
			56	70044..71258	PHAGE_Lactoc_bIL285_NC_002666: tail protein; PP_00094; phage(gi13095732)	7.92e-35
			57	71512..71769	PHAGE_Clostr_phiCD111_NC_028905: Tail tape measure; PP_00095; phage(gi971820061)	1.02e-06
			58	71894..72673	PHAGE_Bacill_Staley_NC_022767: HNH homing endonuclease III; PP_00096; phage(gi568191180)	4.82e-32
			59	72912..75071	PHAGE_Bacill_phBC6A52_NC_004821: hypothetical protein; PP_00097; phage(gi31415859)	0
			60	75113..76582	PHAGE_Bacill_phi4J1_NC_029008: distal tail protein; PP_00098; phage(gi971821575)	0
			61	76579..80898	PHAGE_Bacill_phi4J1_NC_029008: tail fiber; PP_00099; phage(gi971821625)	0
Bce_com_GCA_002561535.1	1	1	1	645..1337	PROPHAGE_Escher_MG1655: protease specific for Gcp(YgjD), essential for nucleoid maintanence; PP_00002; phage(gi16129761)	6.63e-17
			2	1351..1794	PHAGE_Erwini_vB_EamM_Phobos_NC_031043: hypothetical protein; PP_00003; phage(gi100097)	3.48e-05
			3	1794..2810	PROPHAGE_Escher_MG1655: glycation-binding protein, predicted protease/chaperone; essential for genome maintenance; PP_00004; phage(gi16130960)	2.39e-90
			4	complement(3296..5275)	PHAGE_Bacill_G_NC_023719: gp245; PP_00005; phage(gi593777701)	4.7e-08
			7	complement(6256..6963)	PHAGE_Bacill_G_NC_023719: gp60; PP_00008; phage(gi593777528)	3.6e-07
			8	7397..7681	PHAGE_Bacill_0305phi8_36_NC_009760: GroES; PP_00009; phage(gi156564025)	8.25e-17
			9	7720..9354	PHAGE_Cellul_phi38:1_NC_021796: chaperonin GroEL; PP_00010; phage(gi526177556)	2.2e-92
	2	1	1	373..1476	PHAGE_Flavob_Fpv1_NC_031914: sliding clamp; PP_00001; phage(gi100053)	9.37e-06
			8	complement(4403..5458)	PHAGE_Bacill_phBC6A51_NC_004820: N-acetylmuramoyl-L-alanine amidase; PP_00008; phage(gi31415803)	4.03e-173
			9	complement(5455..5694)	PHAGE_Bacill_phBC6A51_NC_004820: holin; PP_00009; phage(gi31415802)	2.78e-35
			10	complement(5694..5930)	PHAGE_Bacill_phBC6A51_NC_004820: XpaF1 protein; PP_00010; phage(gi31415801)	2.34e-39
			12	complement(6622..7506)	PHAGE_Bacill_Waukesha92_NC_025424: endolysin; PP_00012; phage(gi712912403)	2.04e-92
			13	complement(7779..8600)	PHAGE_Clostr_phi24R_NC_019523: lysozyme-peptidase; PP_00013; phage(gi422936721)	7.37e-15
			14	complement(8840..9628)	PHAGE_Bacill_Claudi_NC_031015: hypothetical protein; PP_00014; phage(gi100036)	1.82e-37
			15	complement(9866..10252)	PHAGE_Bacill_Gamma_NC_007458: conserved phage protein; PP_00015; phage(gi77020164)	4.93e-62
			16	complement(10355..11251)	PHAGE_Bacill_phi4J1_NC_029008: DnaB/DnaD family replication initiation and membrane attachment protein; PP_00016; phage(gi971821590)	2.48e-100
			17	complement(11356..11559)	PHAGE_Staphy_SpaA1_NC_018277: XRE family transcriptional regulator; PP_00017; phage(gi399498896)	7.09e-18
			18	11624..12124	PHAGE_Bacill_phi105_NC_004167: immunity repressor; PP_00018; phage(gi22855027)	6.83e-41
			19	12147..12575	PHAGE_Bacill_phi105_NC_004167: hypothetical protein; PP_00019; phage(gi22855026)	1.04e-44
			20	complement(12839..14050)	PHAGE_Bacill_JBP901_NC_027352: putative S-layer domain-containing protein; PP_00020; phage(gi849251649)	1.56e-09
Bce_com_GCA_002561925.1	1	1	1	646..1338	PROPHAGE_Escher_MG1655: protease specific for Gcp(YgjD), essential for nucleoid maintanence; PP_00002; phage(gi16129761)	6.63e-17
			2	1352..1795	PHAGE_Erwini_vB_EamM_Phobos_NC_031043: hypothetical protein; PP_00003; phage(gi100097)	3.48e-05
			3	1795..2811	PROPHAGE_Escher_MG1655: glycation-binding protein, predicted protease/chaperone; essential for genome maintenance; PP_00004; phage(gi16130960)	2.17e-90
			4	complement(3297..5276)	PHAGE_Bacill_G_NC_023719: gp245; PP_00005; phage(gi593777701)	4.09e-08
			7	complement(6257..6964)	PHAGE_Bacill_G_NC_023719: gp60; PP_00008; phage(gi593777528)	9.98e-07
			8	7398..7682	PHAGE_Bacill_0305phi8_36_NC_009760: GroES; PP_00009; phage(gi156564025)	8.25e-17
			9	7721..9355	PHAGE_Cellul_phi38:1_NC_021796: chaperonin GroEL; PP_00010; phage(gi526177556)	2.2e-92
	2	1	1	3930..5450	PHAGE_Entero_P2_NC_001895: Fun(Z); PP_00005; phage(gi9630348)	9.17e-07
			2	complement(5777..6118)	PHAGE_Staphy_phiRS7_NC_022914: YolD-like protein; PP_00006; phage(gi560185985)	9.83e-13
			3	complement(6115..7380)	PHAGE_Cronob_ENT39118_NC_019934: DNA polymerase; PP_00007; phage(gi431811050)	2.43e-13
			4	complement(7930..8202)	PHAGE_Bacill_0305phi8_36_NC_009760: DNA-binding HU protein; PP_00008; phage(gi156564019)	2.06e-36
			6	8725..9003	PHAGE_Bacill_phBC6A51_NC_004820: Transcription state regulatory protein abrB; PP_00010; phage(gi31415778)	3.53e-33
			10	11159..12349	PHAGE_Staphy_StB20_like_NC_028821: capsule biosynthesis protein CapA; PP_00014; phage(gi971746522)	2.85e-16
Bce_com_GCA_002562585.1	1	1	1	complement(2747..3232)	PHAGE_Bacill_phBC6A52_NC_004821: hypothetical protein; PP_00006; phage(gi31415849)	1.41e-13
			2	complement(3295..3672)	PHAGE_Bacill_phi105_NC_004167: hypothetical protein; PP_00007; phage(gi22855040)	2.93e-30
			3	complement(3717..3890)	PHAGE_Bacill_IEBH_NC_011167: hypothetical protein; PP_00008; phage(gi197261546)	6.19e-17
			5	complement(4835..5155)	PHAGE_Bacill_Waukesha92_NC_025424: hypothetical protein; PP_00010; phage(gi712912373)	3.65e-20
			6	5439..6746	PHAGE_Bacill_WBeta_NC_007734: collagen triple helix repeat protein; PP_00011; phage(gi85701419)	2.19e-41
			8	complement(7685..7984)	PHAGE_Bacill_WBeta_NC_007734: hypothetical protein; PP_00013; phage(gi85701422)	3.96e-45
		2	1	complement(12478..13209)	PHAGE_Lister_B054_NC_009813: gp58; PP_00019; phage(gi157325342)	1.33e-07
			2	complement(13224..13499)	PHAGE_Bacill_vB_BhaS_171_NC_030904: hypothetical protein; PP_00020; phage(gi100063)	6.13e-24
			3	complement(13637..14152)	PHAGE_Geobac_GBSV1_NC_008376: hypothetical protein; PP_00021; phage(gi158267611)	3.67e-27
			4	complement(14712..15158)	PHAGE_Bacill_BMBtpLA_NC_028748: hypothetical protein; PP_00022; phage(gi971482528)	3.7e-40
			5	complement(15174..15656)	PHAGE_Bacill_G_NC_023719: gp577; PP_00023; phage(gi593778019)	6.27e-13
			6	complement(15637..15825)	PHAGE_Bacill_phBC6A52_NC_004821: hypothetical protein; PP_00024; phage(gi31415830)	4.95e-14
			7	complement(15831..16523)	PHAGE_Thermu_OH2_NC_021784: IstB domain-containing protein ATP-binding protein; PP_00025; phage(gi526118348)	1.46e-79
			8	complement(16594..17451)	PHAGE_Bacill_phBC6A52_NC_004821: replication protein; PP_00026; phage(gi31415828)	1.03e-49
			9	complement(17453..17635)	PHAGE_Bacill_phBC6A52_NC_004821: hypothetical protein; PP_00027; phage(gi31415827)	7.45e-14
			10	complement(17622..18428)	PHAGE_Thermu_OH2_NC_021784: RecT protein; PP_00028; phage(gi526118350)	7.52e-133
			11	complement(18444..19379)	PHAGE_Thermu_OH2_NC_021784: phage-type endonuclease; PP_00029; phage(gi526118352)	4.32e-129
Bce_com_GCA_002563225.1	1	1	1	complement(197803..199338)	PHAGE_Prochl_P_SSM2_NC_006883: 5-aminoimidazole-4-carboxamide ribonucleotide formyltransferase/IMP cyclohydrolase; PP_00186; phage(gi61806062)	2.59e-103
			2	complement(199363..199950)	PHAGE_Burkho_phiE255_NC_009237: gp30, formyl transferase, putative; PP_00187; phage(gi134288807)	4.48e-10
			3	complement(199947..200987)	PHAGE_Synech_ACG_2014i_NC_027132: phosphoribosylaminoimidazole synthetase; PP_00188; phage(gi827047549)	3.53e-81
			4	complement(201093..202508)	PHAGE_Escher_KBNP1711_NC_023593: hypothetical protein; PP_00189; phage(gi589892409)	5.55e-06
			5	complement(202493..204712)	PHAGE_Microb_Min1_NC_009603: putative phosphoribosyl formylglycinamidine (FGAM) synthase II; PP_00190; phage(gi149882852)	0
			7	complement(205376..205630)	PHAGE_Synech_S_SKS1_NC_020851: hypothetical protein; PP_00192; phage(gi472340958)	1.47e-09
			8	complement(205623..206342)	PHAGE_Synech_S_SKS1_NC_020851: phosphoribosylaminoimidazole-succinocarboxamide synthase; PP_00193; phage(gi472340864)	7.84e-64
			9	complement(206431..207738)	PHAGE_Gordon_Ghobes_NC_031028: hypothetical protein; PP_00194; phage(gi100036)	1.24e-20
	2	1	1	complement(1769..3457)	PHAGE_Clostr_phiCTP1_NC_014457: putative DNA polymerase III; PP_00005; phage(gi304360727)	2.48e-62
			2	complement(3934..4434)	PHAGE_Roseob_1_NC_015466: deoxycytidylate deaminase; PP_00006; phage(gi331028070)	7.85e-07
			3	4544..5083	PHAGE_Bacill_G_NC_023719: gp275; PP_00007; phage(gi593777731)	6.32e-06
			4	5209..5844	PHAGE_Bacill_SP_15_NC_031245: hypothetical protein; PP_00008; phage(gi100011)	6.24e-19
			5	5847..6515	PHAGE_Entero_IME_EFm5_NC_028826: hypothetical protein; PP_00009; phage(gi971746929)	2.22e-28
			7	complement(7357..8631)	PHAGE_Bacill_G_NC_023719: gp287; PP_00011; phage(gi593777743)	1.19e-12
			10	complement(10616..11947)	PHAGE_Stx2_c_1717_NC_011357: penicillin-binding protein 6b; PP_00014; phage(gi209447203)	1.6e-29
	3	1	1	30199..30606	PHAGE_Bacill_Moonbeam_NC_027374: hypothetical protein; PP_00060; phage(gi100024)	1.31e-14
			5	complement(31816..32442)	PHAGE_Klebsi_vB_KpnM_KB57_NC_028659: hypothetical protein; PP_00064; phage(gi966203501)	5.1e-08
			7	complement(33019..33303)	PHAGE_Bacill_Fah_NC_007814: transcription regulator; PP_00066; phage(gi89152506)	8.03e-07
			8	complement(33486..33794)	PHAGE_Geobac_E3_NC_029073: PemK-like protein; PP_00067; phage(gi985758376)	6.33e-05
			11	34494..35498	PHAGE_Bacill_G_NC_023719: gp234; PP_00070; phage(gi593777690)	1.08e-25
			13	35951..36637	PHAGE_Bacill_G_NC_023719: gp279; PP_00072; phage(gi593777735)	8.78e-15
	4	1	1	complement(32028..32873)	PHAGE_Bacill_G_NC_023719: gp167; PP_00028; phage(gi593777624)	2.88e-16
			2	complement(33062..33262)	PHAGE_Lactoc_bIL312_NC_002671: Csp; PP_00029; phage(gi13095918)	5.07e-25
			4	complement(34393..34836)	PHAGE_Bacill_0305phi8_36_NC_009760: flavodoxin; PP_00031; phage(gi156564204)	5.39e-14
			5	35113..36213	PHAGE_Bacill_SPO1_NC_011421: gp2.43; PP_00032; phage(gi209972888)	7.56e-09
			7	complement(36960..37355)	PHAGE_Burkho_Bcep1_NC_005263: gp18; PP_00034; phage(gi38638625)	2.47e-05
			9	37804..38361	PHAGE_Strept_9871_NC_031069: hypothetical protein; PP_00036; phage(gi100019)	4.57e-07
		2	1	complement(190456..191112)	PHAGE_Clostr_phiCT9441A_NC_029022: serine recombinase; PP_00190; phage(gi971821642)	1.09e-05
			2	191203..191874	PHAGE_Deep_s_D6E_NC_019544: transcriptional regulator; PP_00191; phage(gi423262353)	2.9e-21
			6	complement(194002..194232)	PHAGE_Paenib_Vegas_NC_028767: bacteriocin biosynthesis protein; PP_00195; phage(gi971741598)	9.24e-27
			7	complement(194294..195196)	PHAGE_Paenib_Fern_NC_028851: N-acetylmuramoyl-L-alanine amidase; PP_00196; phage(gi971749422)	2.78e-89
			8	complement(195472..196314)	PHAGE_Mycoba_Vortex_NC_028801: gp48; PP_00197; phage(gi971744466)	1.52e-15
			9	complement(196470..197459)	PHAGE_Bacill_Claudi_NC_031015: hypothetical protein; PP_00198; phage(gi100036)	4.13e-39
			10	complement(197695..198081)	PHAGE_Bacill_Gamma_NC_007458: conserved phage protein; PP_00199; phage(gi77020164)	1.73e-59
			12	complement(198490..199377)	PHAGE_Bacill_phi4J1_NC_029008: DnaB/DnaD family replication initiation and membrane attachment protein; PP_00201; phage(gi971821590)	1.63e-120
			13	complement(199530..199724)	PHAGE_Bacill_phi4J1_NC_029008: hypothetical protein; PP_00202; phage(gi971821640)	2.72e-25
			14	complement(199736..200494)	PHAGE_Bacill_phi4J1_NC_029008: hypothetical protein; PP_00203; phage(gi971821578)	1.49e-58
			15	complement(200697..200909)	PHAGE_Geobac_E2_NC_009552: hypothetical protein; PP_00204; phage(gi148747756)	3.73e-19
			16	201102..201773	PHAGE_Staphy_29_NC_007061: ORF022; PP_00205; phage(gi66396213)	1.17e-31
Bce_com_GCA_002564815.1	1	1	1	43..1491	PHAGE_Bacill_G_NC_023719: gp588; PP_00001; phage(gi593778030)	2.86e-27
			3	2561..3157	PHAGE_Pseudo_VCM_NC_029065: General stress protein 16U; PP_00003; phage(gi985769656)	6.49e-17
			4	3181..3765	PHAGE_Pseudo_VCM_NC_029065: General stress protein 16U; PP_00004; phage(gi985769656)	2.87e-20
			5	3846..4424	PHAGE_Caulob_CcrColossus_NC_019406: putative TerD-like bacterial stress protein; PP_00005; phage(gi414088275)	5.98e-35
			6	4498..5289	PHAGE_Pseudo_VCM_NC_029065: Integral membrane protein TerC family protein; PP_00006; phage(gi985769655)	8.1e-07
			8	7050..8132	PHAGE_Cronob_vB_CsaM_GAP32_NC_019401: toxic ion resistance protein; PP_00008; phage(gi414087253)	2.35e-18
	2	1	1	218..1054	PHAGE_Bacill_BCP78_NC_018860: hypothetical protein; PP_00001; phage(gi410492980)	1.72e-123
			2	1148..1372	PHAGE_Mycoba_Wildcat_NC_008206: gp13; PP_00002; phage(gi109521450)	1.73e-08
			3	1396..1743	PHAGE_Staphy_phiRS7_NC_022914: YolD-like protein; PP_00003; phage(gi560185985)	3.38e-13
			6	2505..3509	PHAGE_Cronob_vB_CsaM_GAP32_NC_019401: hypothetical protein; PP_00006; phage(gi414087421)	4.98e-05
			7	complement(3550..4395)	PHAGE_Bacill_phBC6A52_NC_004821: N-acetylmuramoyl-L-alanine amidase; PP_00007; phage(gi31415865)	2.81e-100
			8	complement(4395..4658)	PHAGE_Paenib_HB10c2_NC_028758: bacteriocin UviB precursor; PP_00008; phage(gi971740668)	1.37e-19
			11	complement(6116..6931)	PHAGE_Bacill_AR9_NC_031039: prohead core protein; PP_00011; phage(gi100194)	1.06e-72
			12	complement(7087..7242)	PHAGE_Clostr_phiMMP02_NC_019421: XkdX-related protein; PP_00012; phage(gi414090396)	7.96e-08
			14	complement(7406..7765)	PHAGE_Bacill_Pascal_NC_027372: hypothetical protein; PP_00014; phage(gi100016)	1.7e-09
			15	complement(7782..9413)	PHAGE_Salmon_PhiSH19_NC_019530: tail spike protein 2; PP_00015; phage(gi422937915)	8.86e-09
			16	complement(9406..10959)	PHAGE_Clostr_phi8074_B1_NC_019924: putative phage tail protein; PP_00016; phage(gi431810378)	8.94e-27
			17	complement(10959..11675)	PHAGE_Clostr_phiCT19406C_NC_029006: tail protein; PP_00017; phage(gi971821558)	9.2e-05
			18	complement(11675..13696)	PHAGE_Bacill_phBC6A52_NC_004821: hypothetical protein; PP_00018; phage(gi31415859)	0
			19	complement(13859..15178)	PHAGE_Bacill_phBC6A52_NC_004821: hypothetical protein; PP_00019; phage(gi31415859)	0
			20	complement(15195..15383)	PHAGE_Lactob_PLE2_NC_031036: hypothetical protein; PP_00020; phage(gi100013)	2.26e-12
			21	complement(15422..15808)	PHAGE_Bacill_phBC6A52_NC_004821: hypothetical protein; PP_00021; phage(gi31415858)	1.1e-69
			22	complement(15819..16442)	PHAGE_Bacill_phBC6A52_NC_004821: hypothetical protein; PP_00022; phage(gi31415857)	4.33e-124
			23	complement(16454..16831)	PHAGE_Bacill_phBC6A52_NC_004821: hypothetical protein; PP_00023; phage(gi31415856)	3.05e-71
			24	complement(16831..17160)	PHAGE_Bacill_phBC6A52_NC_004821: hypothetical protein; PP_00024; phage(gi31415855)	3.44e-64
			25	complement(17150..17482)	PHAGE_Bacill_phBC6A52_NC_004821: hypothetical protein; PP_00025; phage(gi31415854)	7.31e-64
			26	complement(17460..17732)	PHAGE_Bacill_phBC6A52_NC_004821: hypothetical protein; PP_00026; phage(gi31415853)	1.69e-42
			27	complement(17725..19062)	PHAGE_Bacill_phBC6A52_NC_004821: prohead protease; PP_00027; phage(gi31415852)	1.32e-148
			28	complement(19064..19645)	PHAGE_Bacill_phBC6A52_NC_004821: prohead protease; PP_00028; phage(gi31415851)	6.63e-130
			29	complement(19608..20819)	PHAGE_Bacill_phBC6A52_NC_004821: Portal protein; PP_00029; phage(gi31415850)	0
			30	complement(20835..22562)	PHAGE_Bacill_phBC6A52_NC_004821: Terminase large subunit; PP_00030; phage(gi31415848)	0
			31	complement(22559..22996)	PHAGE_Bacill_phBC6A52_NC_004821: Terminase small subunit; PP_00031; phage(gi31415847)	1.08e-37
			32	complement(23101..23478)	PHAGE_Bacill_phBC6A52_NC_004821: endonuclease; PP_00032; phage(gi31415846)	4.01e-63
			33	complement(23475..23753)	PHAGE_Bacill_phBC6A52_NC_004821: hypothetical protein; PP_00033; phage(gi31415845)	6.3e-39
			34	complement(23884..24279)	PHAGE_Bacill_WBeta_NC_007734: conserved phage protein; PP_00034; phage(gi85701424)	1.62e-58
			35	complement(24667..26529)	PHAGE_Strept_P9_NC_009819: primase; PP_00035; phage(gi157311152)	4.28e-41
			37	complement(27443..29131)	PHAGE_Entero_IME_EFm5_NC_028826: DNA polymerase; PP_00037; phage(gi971746927)	8.62e-71
Bce_com_GCA_002564865.1	1	1	1	complement(6190..7824)	PHAGE_Cellul_phi38:1_NC_021796: chaperonin GroEL; PP_00005; phage(gi526177556)	2.2e-92
			2	complement(7863..8147)	PHAGE_Bacill_0305phi8_36_NC_009760: GroES; PP_00006; phage(gi156564025)	8.25e-17
			3	8581..9288	PHAGE_Bacill_G_NC_023719: gp60; PP_00007; phage(gi593777528)	9.98e-07
			6	10269..12248	PHAGE_Bacill_G_NC_023719: gp245; PP_00010; phage(gi593777701)	4.09e-08
			7	complement(12734..13750)	PROPHAGE_Escher_MG1655: glycation-binding protein, predicted protease/chaperone; essential for genome maintenance; PP_00011; phage(gi16130960)	2.17e-90
			8	complement(13750..14193)	PHAGE_Erwini_vB_EamM_Phobos_NC_031043: hypothetical protein; PP_00012; phage(gi100097)	3.48e-05
			9	complement(14207..14899)	PROPHAGE_Escher_MG1655: protease specific for Gcp(YgjD), essential for nucleoid maintanence; PP_00013; phage(gi16129761)	6.63e-17
	2	1	1	complement(32028..32873)	PHAGE_Bacill_G_NC_023719: gp167; PP_00028; phage(gi593777624)	2.88e-16
			2	complement(33062..33262)	PHAGE_Lactoc_bIL312_NC_002671: Csp; PP_00029; phage(gi13095918)	5.07e-25
			4	complement(34393..34836)	PHAGE_Bacill_0305phi8_36_NC_009760: flavodoxin; PP_00031; phage(gi156564204)	5.39e-14
			5	35113..36213	PHAGE_Bacill_SPO1_NC_011421: gp2.43; PP_00032; phage(gi209972888)	7.56e-09
			7	complement(36960..37355)	PHAGE_Burkho_Bcep1_NC_005263: gp18; PP_00034; phage(gi38638625)	2.47e-05
			9	37804..38361	PHAGE_Strept_9871_NC_031069: hypothetical protein; PP_00036; phage(gi100019)	4.57e-07
		2	1	complement(190458..191114)	PHAGE_Clostr_phiCT9441A_NC_029022: serine recombinase; PP_00190; phage(gi971821642)	1.09e-05
			2	191205..191876	PHAGE_Deep_s_D6E_NC_019544: transcriptional regulator; PP_00191; phage(gi423262353)	2.9e-21
			6	complement(194004..194234)	PHAGE_Paenib_Vegas_NC_028767: bacteriocin biosynthesis protein; PP_00195; phage(gi971741598)	9.24e-27
			7	complement(194296..195198)	PHAGE_Paenib_Fern_NC_028851: N-acetylmuramoyl-L-alanine amidase; PP_00196; phage(gi971749422)	2.78e-89
			8	complement(195474..196316)	PHAGE_Mycoba_Vortex_NC_028801: gp48; PP_00197; phage(gi971744466)	1.52e-15
			9	complement(196472..197461)	PHAGE_Bacill_Claudi_NC_031015: hypothetical protein; PP_00198; phage(gi100036)	4.13e-39
			10	complement(197697..198083)	PHAGE_Bacill_Gamma_NC_007458: conserved phage protein; PP_00199; phage(gi77020164)	1.73e-59
			12	complement(198492..199379)	PHAGE_Bacill_phi4J1_NC_029008: DnaB/DnaD family replication initiation and membrane attachment protein; PP_00201; phage(gi971821590)	1.63e-120
			13	complement(199532..199726)	PHAGE_Bacill_phi4J1_NC_029008: hypothetical protein; PP_00202; phage(gi971821640)	2.72e-25
			14	complement(199738..200496)	PHAGE_Bacill_phi4J1_NC_029008: hypothetical protein; PP_00203; phage(gi971821578)	1.49e-58
			15	complement(200699..200911)	PHAGE_Geobac_E2_NC_009552: hypothetical protein; PP_00204; phage(gi148747756)	3.73e-19
			16	201056..201775	PHAGE_Staphy_29_NC_007061: ORF022; PP_00205; phage(gi66396213)	1.87e-31
	3	1	1	506933..507451	PHAGE_Brevib_Jenst_NC_028805: hypothetical protein; PP_00550; phage(gi971744873)	7.36e-36
			2	507451..508539	PHAGE_Brevib_Jenst_NC_028805: hypothetical protein; PP_00551; phage(gi971744874)	9.74e-128
			3	508772..509242	PHAGE_Brevib_Jenst_NC_028805: putative DNA polymerase III subunit gamma/tau; PP_00552; phage(gi971744875)	3.44e-51
			5	509644..514965	PHAGE_Brevib_Jenst_NC_028805: putative tail tape measure protein; PP_00554; phage(gi971744877)	0
			6	515024..515641	PHAGE_Brevib_Jenst_NC_028805: putative glycoside hydrolase family 18; PP_00555; phage(gi971744878)	1.92e-92
			7	515644..516717	PHAGE_Brevib_Jenst_NC_028805: hypothetical protein; PP_00556; phage(gi971744879)	5.03e-89
			8	516731..519922	PHAGE_Brevib_Jenst_NC_028805: putative peptidase M23; PP_00557; phage(gi971744880)	6.12e-138
			9	520001..520717	PHAGE_Brevib_Jenst_NC_028805: hypothetical protein; PP_00558; phage(gi971744881)	5.85e-05
			10	520732..521172	PHAGE_Brevib_Jenst_NC_028805: putative low copy virion structural protein; PP_00559; phage(gi971744882)	9.35e-30
			11	521188..523773	PHAGE_Brevib_Jenst_NC_028805: putative major virion structural protein; PP_00560; phage(gi971744884)	1.89e-40
			14	526133..527809	PHAGE_Brevib_Jenst_NC_028805: putative major virion structural protein; PP_00563; phage(gi971744884)	4.33e-112
			15	527932..530067	PHAGE_Brevib_Jenst_NC_028805: putative major virion structural protein; PP_00564; phage(gi971744884)	1.33e-49
			16	530091..531980	PHAGE_Brevib_Jenst_NC_028805: putative major virion structural protein; PP_00565; phage(gi971744885)	3.92e-168
			18	536744..537865	PHAGE_Brevib_Jenst_NC_028805: putative cell adhesion protein; PP_00567; phage(gi971744887)	7.6e-77
			19	537877..538608	PHAGE_Brevib_Jenst_NC_028805: hypothetical protein; PP_00568; phage(gi971744888)	2.58e-19
			20	538687..539130	PHAGE_Brevib_Jenst_NC_028805: hypothetical protein; PP_00569; phage(gi971744888)	3.61e-30
			21	539206..539697	PHAGE_Brevib_Jenst_NC_028805: hypothetical protein; PP_00570; phage(gi971744890)	1.2e-49
			22	539738..540349	PHAGE_Brevib_Jenst_NC_028805: hypothetical protein; PP_00571; phage(gi971744891)	2.76e-53
			23	540334..543234	PHAGE_Brevib_Jenst_NC_028805: putative regulator of chromosome condenstation family protein; PP_00572; phage(gi971744893)	2.13e-13
			24	543277..547632	PHAGE_Brevib_Jenst_NC_028805: hypothetical protein; PP_00573; phage(gi971744894)	1.7e-43
			26	548332..548571	PHAGE_Bacill_SP_15_NC_031245: hypothetical protein; PP_00575; phage(gi100067)	1.32e-05
			27	548571..548948	PHAGE_Brevib_Jenst_NC_028805: hypothetical protein; PP_00576; phage(gi971744896)	7.28e-12
			28	549148..550155	PHAGE_Brevib_Jenst_NC_028805: putative N-acetylmuramoyl-L-alanine amidase CwlA; PP_00577; phage(gi971744898)	6.18e-49
			29	550172..550471	PHAGE_Brevib_Jenst_NC_028805: hypothetical protein; PP_00578; phage(gi971744899)	8.04e-33
			30	550491..551315	PHAGE_Bacill_AR9_NC_031039: prohead core protein; PP_00579; phage(gi100194)	1.83e-67
			31	complement(551439..552404)	PHAGE_Brevib_Jenst_NC_028805: putative RNA polymerase sigma factor; PP_00580; phage(gi971744916)	1.55e-111
			32	552911..553582	PHAGE_Bacill_SP_15_NC_031245: hypothetical protein; PP_00581; phage(gi100289)	1.25e-12
			37	556561..556785	PHAGE_Bacill_PM1_NC_020883: hypothetical protein; PP_00586; phage(gi472438288)	1.21e-07
			39	557079..557435	PHAGE_Bacill_SP_15_NC_031245: hypothetical protein; PP_00588; phage(gi100156)	6.61e-11
			40	557538..558563	PHAGE_Brevib_Jenst_NC_028805: hypothetical protein; PP_00589; phage(gi971744925)	3.47e-05
			42	complement(559441..560148)	PHAGE_Brevib_Jenst_NC_028805: putative DNA polymerase I; PP_00591; phage(gi971744977)	1.5e-87
			43	complement(560316..560720)	PHAGE_Brevib_Jenst_NC_028805: putative DNA polymerase I; PP_00592; phage(gi971744978)	2.12e-15
			44	complement(561344..562738)	PHAGE_Brevib_Jenst_NC_028805: putative DNA polymerase I; PP_00593; phage(gi971744980)	4.87e-131
			45	complement(562825..563484)	PHAGE_Brevib_Jenst_NC_028805: hypothetical protein; PP_00594; phage(gi971744981)	3.67e-75
			46	complement(563946..564503)	PHAGE_Brevib_Jenst_NC_028805: putative DNA-directed RNA polymerase subunit sigma-24; PP_00595; phage(gi971744982)	1.75e-35
			47	complement(564531..565607)	PHAGE_Brevib_Jenst_NC_028805: putative DNA primase; PP_00596; phage(gi971744983)	1.15e-133
			48	complement(565632..566924)	PHAGE_Brevib_Jenst_NC_028805: putative DNA helicase; PP_00597; phage(gi971744985)	0
			49	complement(567404..568081)	PHAGE_Brevib_Jenst_NC_028805: putative DNA replication protein; PP_00598; phage(gi971744988)	1.18e-68
			50	complement(568234..568824)	PHAGE_Brevib_Jenst_NC_028805: hypothetical protein; PP_00599; phage(gi971744989)	1.52e-33
			53	complement(570718..570846)	PROPHAGE_Escher_MG1655: IS150 transposase B; PP_00602; phage(gi16131429)	1.03e-10
			54	complement(570898..571299)	PROPHAGE_Ralsto_GMI1000: ISRSO11-transposase ORFA protein; PP_00603; phage(gi17546156)	3.59e-07
			55	complement(571411..571956)	PHAGE_Bacill_phi105_NC_004167: immunity repressor; PP_00604; phage(gi22855027)	1.86e-07
	4	1	1	2384..3691	PHAGE_Gordon_Ghobes_NC_031028: hypothetical protein; PP_00004; phage(gi100036)	1.24e-20
			2	3780..4499	PHAGE_Synech_S_SKS1_NC_020851: phosphoribosylaminoimidazole-succinocarboxamide synthase; PP_00005; phage(gi472340864)	7.84e-64
			3	4492..4746	PHAGE_Synech_S_SKS1_NC_020851: hypothetical protein; PP_00006; phage(gi472340958)	1.47e-09
			5	5410..7629	PHAGE_Microb_Min1_NC_009603: putative phosphoribosyl formylglycinamidine (FGAM) synthase II; PP_00008; phage(gi149882852)	0
			6	7614..9029	PHAGE_Escher_KBNP1711_NC_023593: hypothetical protein; PP_00009; phage(gi589892409)	5.55e-06
			7	9135..10175	PHAGE_Synech_ACG_2014i_NC_027132: phosphoribosylaminoimidazole synthetase; PP_00010; phage(gi827047549)	3.53e-81
			8	10172..10759	PHAGE_Burkho_phiE255_NC_009237: gp30, formyl transferase, putative; PP_00011; phage(gi134288807)	4.48e-10
			9	10784..12319	PHAGE_Prochl_P_SSM2_NC_006883: 5-aminoimidazole-4-carboxamide ribonucleotide formyltransferase/IMP cyclohydrolase; PP_00012; phage(gi61806062)	2.59e-103
	5	1	2	45622..45909	PHAGE_Thermu_OH2_NC_021784: integrase; PP_00052; phage(gi526118367)	7.51e-11
			10	51370..51729	PHAGE_Thermu_OH2_NC_021784: integrase; PP_00059; phage(gi526118367)	8.14e-15
			11	51713..52483	PHAGE_Brevib_Abouo_NC_029029: integrase; PP_00060; phage(gi971767210)	6.89e-47
			12	complement(52645..52968)	PHAGE_Lister_B054_NC_009813: gp41; PP_00061; phage(gi157325325)	3.84e-17
			13	53130..53318	PHAGE_Lister_B054_NC_009813: gp42; PP_00062; phage(gi157325326)	3.4e-10
			15	54088..55464	PHAGE_Mycoba_Enkosi_NC_028936: transporter-like protein; PP_00064; phage(gi971757643)	3.79e-09
			17	56962..59520	PHAGE_Synech_S_CRM01_NC_015569: glycosyl transferase; PP_00066; phage(gi333798250)	4.84e-06
Bce_com_GCA_002565115.1	1	1	1	2689..4020	PHAGE_Stx2_c_1717_NC_011357: penicillin-binding protein 6b; PP_00003; phage(gi209447203)	1.6e-29
			4	6005..7279	PHAGE_Bacill_G_NC_023719: gp287; PP_00006; phage(gi593777743)	1.19e-12
			6	complement(8121..8789)	PHAGE_Entero_IME_EFm5_NC_028826: hypothetical protein; PP_00008; phage(gi971746929)	2.22e-28
			7	complement(8792..9427)	PHAGE_Bacill_SP_15_NC_031245: hypothetical protein; PP_00009; phage(gi100011)	6.24e-19
			8	complement(9553..10092)	PHAGE_Bacill_G_NC_023719: gp275; PP_00010; phage(gi593777731)	6.32e-06
			9	10202..10702	PHAGE_Roseob_1_NC_015466: deoxycytidylate deaminase; PP_00011; phage(gi331028070)	7.85e-07
			10	11179..12867	PHAGE_Clostr_phiCTP1_NC_014457: putative DNA polymerase III; PP_00012; phage(gi304360727)	2.48e-62
	2	1	1	350817..351176	PHAGE_Bacill_SPbeta_NC_001884: hypothetical protein; PP_00372; phage(gi9630285)	7.53e-36
			2	351163..353247	PHAGE_Bacill_G_NC_023719: gp82; PP_00373; phage(gi593777550)	0
			3	353402..353983	PHAGE_Bacill_G_NC_023719: gp83; PP_00374; phage(gi593777551)	1.04e-109
			4	354170..354943	PHAGE_Bacill_SPbeta_NC_001884: hypothetical protein; PP_00375; phage(gi9630288)	1.08e-09
			5	355067..355468	PHAGE_Bacill_SPbeta_NC_001884: hypothetical protein; PP_00376; phage(gi9630287)	6.24e-47
			7	356062..356760	PHAGE_Bacill_G_NC_023719: gp245; PP_00378; phage(gi593777701)	3.31e-15
			9	357563..358465	PHAGE_Bacill_SPbeta_NC_001884: ABC transporter; PP_00380; phage(gi9630145)	1.79e-10
			11	359561..360502	PHAGE_Bacill_G_NC_023719: gp60; PP_00382; phage(gi593777528)	1.76e-05
Bce_com_GCA_002566115.1	1	1	1	2689..4023	PHAGE_Stx2_c_1717_NC_011357: penicillin-binding protein 6b; PP_00003; phage(gi209447203)	7.62e-27
			4	6008..7282	PHAGE_Bacill_G_NC_023719: gp287; PP_00006; phage(gi593777743)	1.21e-12
			6	complement(8127..8795)	PHAGE_Lactob_Lb338_1_NC_012530: deoxyguanosine kinase; PP_00008; phage(gi226377703)	5.26e-33
			7	complement(8798..9433)	PHAGE_Bacill_Shanette_NC_028983: putative deoxyadenosine kinase; PP_00009; phage(gi971763115)	2.27e-18
			8	complement(9557..10096)	PHAGE_Bacill_G_NC_023719: gp275; PP_00010; phage(gi593777731)	6.46e-06
			9	10205..10705	PHAGE_Bacill_SP_10_NC_019487: competence protein; PP_00011; phage(gi418489534)	2.9e-07
			10	11184..12872	PHAGE_Strept_Dp_1_NC_015274: DnaX DNA polymerase III clamp loader complex gamma-tau-delta subunit; PP_00012; phage(gi327198331)	1.1e-57
Bce_com_GCA_002567465.1	1	1	1	22491..22937	PHAGE_Citrob_IME_CF2_NC_029013: hypothetical protein; PP_00031; phage(gi971765750)	1.91e-15
			8	complement(24478..24993)	PHAGE_Clostr_phiCD211_NC_029048: hypothetical protein; PP_00038; phage(gi981221012)	1.73e-12
			10	complement(25356..25604)	PHAGE_Bacill_Riley_NC_024788: hypothetical protein; PP_00040; phage(gi682123717)	4.61e-05
			12	complement(26067..26597)	PHAGE_Bacill_SP_15_NC_031245: hypothetical protein; PP_00042; phage(gi100260)	1.08e-13
			13	complement(26608..26898)	PHAGE_Bacill_G_NC_023719: gp119; PP_00043; phage(gi593777578)	2.71e-08
			14	complement(26948..27232)	PHAGE_Bacill_Spock_NC_022763: hypothetical protein; PP_00044; phage(gi568190726)	6.87e-05
			15	complement(27265..27552)	PHAGE_Bacill_Spock_NC_022763: hypothetical protein; PP_00045; phage(gi568190726)	1.09e-05
			16	complement(27618..27989)	PHAGE_Bacill_B4_NC_018863: hypothetical protein; PP_00046; phage(gi410493181)	2.86e-06
			17	28109..28759	PHAGE_Bacill_G_NC_023719: gp135; PP_00047; phage(gi593777594)	1.09e-29
			19	29743..30027	PHAGE_Leucon_P793_NC_020880: hypothetical protein; PP_00049; phage(gi472438208)	9.18e-11
			25	complement(31558..32052)	PHAGE_Arthro_Mudcat_NC_031224: hypothetical protein; PP_00055; phage(gi100037)	2.78e-06
Bce_com_GCA_002567675.1	1	1	2	1193..1765	PHAGE_Bacill_phIS3501_NC_019502: site-specific phage integrase; PP_00004; phage(gi422934319)	2.15e-41
			7	2891..3439	PHAGE_Bacill_Nigalana_NC_031037: tail sheath protein; PP_00009; phage(gi100190)	7.02e-13
			11	complement(4302..4505)	PHAGE_Brevib_Jenst_NC_028805: hypothetical protein; PP_00013; phage(gi971744902)	9.29e-35
			12	4659..4862	PHAGE_Geobac_E2_NC_009552: putative regulatory protein; PP_00014; phage(gi148747786)	1.58e-15
			18	complement(7413..7742)	PHAGE_Staphy_phiRS7_NC_022914: YolD-like protein; PP_00020; phage(gi560185985)	3.72e-09
			19	complement(7758..9029)	PHAGE_Bacill_SPbeta_NC_001884: IMPB/MUCB/SAMB family protein; PP_00021; phage(gi9630142)	1.67e-122
			22	11185..11409	PHAGE_Staphy_SpaA1_NC_018277: XRE family transcriptional regulator; PP_00024; phage(gi399498887)	8.55e-16
			23	complement(11449..11979)	PHAGE_Bacill_phIS3501_NC_019502: phage protein; PP_00025; phage(gi422934347)	4.33e-38
			24	complement(12005..13189)	PHAGE_Bacill_phIS3501_NC_019502: FtsK/SpoIIIE family phage protein; PP_00026; phage(gi422934346)	5.51e-143
			26	complement(13294..13479)	PHAGE_Bacill_phBC6A51_NC_004820: hypothetical protein; PP_00027; phage(gi31415810)	3.75e-06
			27	complement(13481..13714)	PHAGE_Bacill_phIS3501_NC_019502: phage protein; PP_00028; phage(gi422934345)	1.96e-10
	2	1	3	complement(52658..53467)	PHAGE_Bacill_phBC6A52_NC_004821: N-acetylmuramoyl-L-alanine amidase; PP_00051; phage(gi31415865)	2.14e-177
			4	complement(53467..53892)	PHAGE_Bacill_WBeta_NC_007734: phage holin; PP_00052; phage(gi85701395)	8.05e-91
			5	complement(53968..54192)	PHAGE_Bacill_phIS3501_NC_019502: phage protein; PP_00053; phage(gi422934341)	2.27e-37
			6	complement(54346..55521)	PHAGE_Bacill_phBC6A52_NC_004821: hypothetical protein; PP_00054; phage(gi31415863)	5.85e-164
			7	complement(55536..57878)	PHAGE_Bacill_phBC6A52_NC_004821: endopeptidase; PP_00055; phage(gi31415861)	0
			8	complement(57875..58558)	PHAGE_Bacill_phBC6A52_NC_004821: Gp13 protein; PP_00056; phage(gi31415860)	1.91e-140
			9	complement(58560..62081)	PHAGE_Bacill_phBC6A52_NC_004821: hypothetical protein; PP_00057; phage(gi31415859)	0
			10	complement(62325..62711)	PHAGE_Bacill_phBC6A52_NC_004821: hypothetical protein; PP_00058; phage(gi31415858)	1.23e-70
			11	complement(62723..63358)	PHAGE_Bacill_phBC6A52_NC_004821: hypothetical protein; PP_00059; phage(gi31415857)	3.99e-150
			12	complement(63370..63747)	PHAGE_Bacill_phBC6A52_NC_004821: hypothetical protein; PP_00060; phage(gi31415856)	3.03e-82
			13	complement(63747..64076)	PHAGE_Bacill_phBC6A52_NC_004821: hypothetical protein; PP_00061; phage(gi31415855)	1.78e-67
			14	complement(64066..64398)	PHAGE_Bacill_phBC6A52_NC_004821: hypothetical protein; PP_00062; phage(gi31415854)	1.72e-68
			15	complement(64376..64636)	PHAGE_Bacill_phBC6A52_NC_004821: hypothetical protein; PP_00063; phage(gi31415853)	5.65e-54
			16	complement(64640..65956)	PHAGE_Bacill_phBC6A52_NC_004821: prohead protease; PP_00064; phage(gi31415852)	0
			17	complement(65958..66539)	PHAGE_Bacill_phBC6A52_NC_004821: prohead protease; PP_00065; phage(gi31415851)	1.9e-136
			18	complement(66529..67731)	PHAGE_Bacill_phBC6A52_NC_004821: Portal protein; PP_00066; phage(gi31415850)	0
			20	complement(68205..69929)	PHAGE_Bacill_phBC6A52_NC_004821: Terminase large subunit; PP_00068; phage(gi31415848)	0
			21	complement(69926..70324)	PHAGE_Bacill_phBC6A52_NC_004821: Terminase small subunit; PP_00069; phage(gi31415847)	1.3e-90
			22	complement(70296..70826)	PHAGE_Bacill_phBC6A52_NC_004821: endonuclease; PP_00070; phage(gi31415846)	4.36e-89
			23	complement(70823..71104)	PHAGE_Bacill_phBC6A52_NC_004821: hypothetical protein; PP_00071; phage(gi31415845)	1.97e-47
			24	complement(71101..71322)	PHAGE_Bacill_phi4B1_NC_028886: hypothetical protein; PP_00072; phage(gi971821249)	9.87e-05
			26	complement(71584..71781)	PHAGE_Bacill_BMBtpLA_NC_028748: hypothetical protein; PP_00074; phage(gi971482546)	1.3e-13
			30	complement(74088..74534)	PHAGE_Bacill_1_NC_009737: hypothetical protein; PP_00078; phage(gi155042930)	6.86e-09
			31	complement(74987..75205)	PHAGE_Bacill_phBC6A52_NC_004821: hypothetical protein; PP_00079; phage(gi31415842)	6.53e-45
			33	complement(76792..77334)	PHAGE_Bacill_phBC6A52_NC_004821: DNA integration/recombination/invertion protein; PP_00081; phage(gi31415840)	2.97e-112
			34	complement(77334..77816)	PHAGE_Bacill_phBC6A52_NC_004821: hypothetical protein; PP_00082; phage(gi31415839)	5.35e-113
			36	complement(78448..78630)	PHAGE_Bacill_Waukesha92_NC_025424: hypothetical protein; PP_00084; phage(gi712912365)	3.35e-32
			37	79528..80835	PHAGE_Synech_S_CAM7_NC_031927: head assembly cochaperone with GroES; PP_00085; phage(gi100234)	9.2e-40
			40	complement(81333..82061)	PHAGE_Bacter_Lily_NC_028841: DNA-cytosine methyltransferase; PP_00088; phage(gi971748314)	1.5e-93
			43	complement(83420..83902)	PHAGE_Bacill_vB_BhaS_171_NC_030904: hypothetical protein; PP_00091; phage(gi100062)	4.93e-27
			44	complement(83922..84173)	PHAGE_Bacill_PfEFR_5_NC_031055: hypothetical protein; PP_00092; phage(gi100043)	4.65e-23
			45	complement(84199..84366)	PHAGE_Bacill_phBC6A52_NC_004821: hypothetical protein; PP_00093; phage(gi31415831)	1.25e-17
			46	complement(84385..84744)	PHAGE_Bacill_BMBtpLA_NC_028748: hypothetical protein; PP_00094; phage(gi971482524)	1.81e-29
			47	complement(84737..85015)	PHAGE_Bacill_phBC6A51_NC_004820: Transcription state regulatory protein abrB; PP_00095; phage(gi31415778)	2.01e-25
			48	complement(85019..86002)	PHAGE_Deep_s_D6E_NC_019544: replication protein; PP_00096; phage(gi423262361)	5.08e-62
			49	complement(86007..86183)	PHAGE_Bacill_phBC6A52_NC_004821: hypothetical protein; PP_00097; phage(gi31415827)	1.45e-29
			50	complement(86223..86378)	PHAGE_Bacill_phBC6A52_NC_004821: hypothetical protein; PP_00098; phage(gi31415826)	1.15e-27
			51	complement(86378..86644)	PHAGE_Bacill_phBC6A52_NC_004821: hypothetical protein; PP_00099; phage(gi31415825)	2.78e-43
			52	complement(86684..86908)	PHAGE_Bacill_phBC6A52_NC_004821: hypothetical protein; PP_00100; phage(gi31415824)	7.64e-34
			54	87095..87445	PHAGE_Bacill_phBC6A52_NC_004821: Transcriptional regulator; PP_00101; phage(gi31415823)	5.11e-60
			55	complement(87709..87864)	PHAGE_Bacill_IEBH_NC_011167: hypothetical protein; PP_00102; phage(gi197261596)	2.62e-05
			56	complement(87891..89099)	PHAGE_Bacill_phBC6A52_NC_004821: helix-turn-helix protein; PP_00103; phage(gi31415822)	0
			57	89710..90819	PHAGE_Bacill_phBC6A52_NC_004821: DNA integration/recombination/invertion protein; PP_00104; phage(gi31415821)	0
			58	complement(90858..91559)	PHAGE_Bacill_phBC6A52_NC_004821: hypothetical protein; PP_00105; phage(gi31415820)	4.35e-165
			59	complement(91869..92348)	PHAGE_Bacill_phBC6A52_NC_004821: hypothetical protein; PP_00106; phage(gi31415819)	7.31e-104
			60	complement(92844..93170)	PHAGE_Bacill_phBC6A52_NC_004821: hypothetical protein; PP_00107; phage(gi31415818)	9.97e-69
			61	complement(93721..93963)	PHAGE_Bacill_phBC6A52_NC_004821: hypothetical protein; PP_00108; phage(gi31415817)	1.14e-50
Bce_com_GCA_002571855.1	1	1	1	complement(2136..6455)	PHAGE_Bacill_phi4J1_NC_029008: tail fiber; PP_00003; phage(gi971821625)	0
			2	complement(6452..7921)	PHAGE_Bacill_phi4J1_NC_029008: distal tail protein; PP_00004; phage(gi971821575)	0
			3	complement(7963..11589)	PHAGE_Bacill_1_NC_009737: TMP repeat protein; PP_00005; phage(gi155042946)	0
			4	complement(11607..11768)	PHAGE_Bacill_1_NC_009737: hypothetical protein; PP_00006; phage(gi155042945)	5.83e-08
			5	complement(11822..12184)	PHAGE_Bacill_1_NC_009737: hypothetical protein; PP_00007; phage(gi155042944)	1.23e-35
			6	complement(12189..12776)	PHAGE_Bacill_1_NC_009737: hypothetical protein; PP_00008; phage(gi155042943)	1.58e-50
			7	complement(12777..13112)	PHAGE_Bacill_1_NC_009737: putative aminopeptidase; PP_00009; phage(gi155042942)	6.1e-27
			8	complement(13109..13453)	PHAGE_Bacill_1_NC_009737: hypothetical protein; PP_00010; phage(gi155042941)	1.37e-24
			9	complement(13455..13808)	PHAGE_Geobac_E2_NC_009552: putative head-tail adaptor; PP_00011; phage(gi148747735)	3.88e-26
			10	complement(13810..14103)	PHAGE_Lister_LP_030_2_NC_021539: putative head-tail connector protein; PP_00012; phage(gi514051939)	8.98e-11
			11	complement(14109..15260)	PHAGE_Lister_LP_101_NC_024387: major capsid protein; PP_00013; phage(gi658607815)	2.19e-93
			12	complement(15264..16010)	PHAGE_Staphy_phi2958PVL_NC_011344: prohead protease; PP_00014; phage(gi209363589)	5.47e-39
			13	complement(16007..17152)	PHAGE_Lister_LP_101_NC_024387: portal protein; PP_00015; phage(gi658607813)	3.83e-110
			14	complement(17161..18828)	PHAGE_Bacill_vB_BhaS_171_NC_030904: hypothetical protein; PP_00016; phage(gi100006)	0
			15	complement(18825..19136)	PHAGE_Bacill_vB_BhaS_171_NC_030904: hypothetical protein; PP_00017; phage(gi100005)	4.23e-25
	2	1	2	complement(497922..499469)	PHAGE_Thermo_THSA_485A_NC_018264: Recombinase; PP_00540; phage(gi397912662)	0
			4	complement(499923..501794)	PHAGE_Entero_EFC_1_NC_025453: DEAD/DEAH box helicase; PP_00542; phage(gi725950530)	2.64e-21
			5	complement(501932..502372)	PHAGE_Bacill_1_NC_009737: hypothetical protein; PP_00543; phage(gi155042958)	1.97e-48
			6	complement(502373..502822)	PHAGE_Lister_vB_LmoS_188_NC_028871: Cro/CI family XRE family transcriptional regulator; PP_00544; phage(gi971750830)	8.96e-30
			7	502961..503188	PHAGE_Bacill_BtCS33_NC_018085: transcription regulator; PP_00545; phage(gi392972739)	8.56e-05
			10	504161..504382	PHAGE_Geobac_E2_NC_009552: hypothetical protein; PP_00548; phage(gi158380391)	5.7e-06
			11	504564..504848	PHAGE_Deep_s_D6E_NC_019544: hypothetical protein; PP_00549; phage(gi423262356)	3.1e-07
			12	505128..506078	PHAGE_Geobac_E2_NC_009552: putative replication protein; PP_00550; phage(gi148747766)	1.18e-68
			13	506063..507397	PHAGE_Geobac_GBK2_NC_023612: helicase; PP_00551; phage(gi589893809)	1.16e-141
			15	507563..507925	PHAGE_Bacill_Waukesha92_NC_025424: hypothetical protein; PP_00553; phage(gi712912380)	9.66e-23
			16	507998..508189	PHAGE_Bacill_BtCS33_NC_018085: phage protein; PP_00554; phage(gi392972749)	1.75e-09
			17	complement(508288..508995)	PHAGE_Strept_SM1_NC_004996: gp11; PP_00555; phage(gi32469442)	4.24e-44
			18	509106..509237	PHAGE_Bacill_phBC6A51_NC_004820: hypothetical protein; PP_00556; phage(gi31415770)	7.31e-10
			20	511296..511760	PHAGE_Bacill_BtCS33_NC_018085: transcription regulator; PP_00558; phage(gi392972758)	4.81e-76
			22	511760..512302	PHAGE_Bacill_BtCS33_NC_018085: integrase; PP_00559; phage(gi392972759)	3.92e-119
	3	1	1	89950..90402	PHAGE_Brevib_Jenst_NC_028805: hypothetical protein; PP_00107; phage(gi971744873)	4.66e-32
			2	90402..91490	PHAGE_Brevib_Jenst_NC_028805: hypothetical protein; PP_00108; phage(gi971744874)	2.51e-127
			3	91723..92193	PHAGE_Brevib_Jenst_NC_028805: putative DNA polymerase III subunit gamma/tau; PP_00109; phage(gi971744875)	2.74e-51
			5	92595..97946	PHAGE_Brevib_Jenst_NC_028805: putative tail tape measure protein; PP_00111; phage(gi971744877)	0
			6	98005..98622	PHAGE_Brevib_Jenst_NC_028805: putative glycoside hydrolase family 18; PP_00112; phage(gi971744878)	1.21e-92
			7	98625..99698	PHAGE_Brevib_Jenst_NC_028805: hypothetical protein; PP_00113; phage(gi971744879)	8.52e-89
			8	99712..102900	PHAGE_Brevib_Jenst_NC_028805: putative peptidase M23; PP_00114; phage(gi971744880)	4.05e-138
			10	103710..104150	PHAGE_Brevib_Jenst_NC_028805: putative low copy virion structural protein; PP_00116; phage(gi971744882)	1.56e-29
			11	104166..106751	PHAGE_Brevib_Jenst_NC_028805: putative major virion structural protein; PP_00117; phage(gi971744884)	1.34e-40
			14	109006..110682	PHAGE_Brevib_Jenst_NC_028805: putative major virion structural protein; PP_00120; phage(gi971744884)	2.3e-112
			15	110805..112940	PHAGE_Brevib_Jenst_NC_028805: putative major virion structural protein; PP_00121; phage(gi971744884)	2.83e-50
			16	112964..114853	PHAGE_Brevib_Jenst_NC_028805: putative major virion structural protein; PP_00122; phage(gi971744885)	2.71e-167
			18	119617..120738	PHAGE_Brevib_Jenst_NC_028805: putative cell adhesion protein; PP_00124; phage(gi971744887)	2.87e-77
			19	120750..121481	PHAGE_Brevib_Jenst_NC_028805: hypothetical protein; PP_00125; phage(gi971744888)	2.53e-19
			20	121560..122003	PHAGE_Brevib_Jenst_NC_028805: hypothetical protein; PP_00126; phage(gi971744888)	3.5e-30
			21	122079..122570	PHAGE_Brevib_Jenst_NC_028805: hypothetical protein; PP_00127; phage(gi971744890)	2.05e-49
			22	122611..123222	PHAGE_Brevib_Jenst_NC_028805: hypothetical protein; PP_00128; phage(gi971744891)	1.85e-54
			23	123207..126095	PHAGE_Brevib_Jenst_NC_028805: putative regulator of chromosome condenstation family protein; PP_00129; phage(gi971744893)	2.51e-13
			24	126138..130493	PHAGE_Brevib_Jenst_NC_028805: hypothetical protein; PP_00130; phage(gi971744894)	1.31e-43
			25	131064..131432	PHAGE_Bacill_0305phi8_36_NC_009760: hypothetical protein; PP_00131; phage(gi156564157)	1.9e-13
			26	131432..131809	PHAGE_Brevib_Jenst_NC_028805: hypothetical protein; PP_00132; phage(gi971744896)	7.28e-12
			27	132009..133016	PHAGE_Brevib_Jenst_NC_028805: putative N-acetylmuramoyl-L-alanine amidase CwlA; PP_00133; phage(gi971744898)	1.14e-47
			28	133033..133332	PHAGE_Brevib_Jenst_NC_028805: hypothetical protein; PP_00134; phage(gi971744899)	3.9e-33
			29	133352..134176	PHAGE_Bacill_AR9_NC_031039: prohead core protein; PP_00135; phage(gi100194)	1.04e-67
			30	complement(134301..135266)	PHAGE_Brevib_Jenst_NC_028805: putative RNA polymerase sigma factor; PP_00136; phage(gi971744916)	4.03e-112
			31	135769..136440	PHAGE_Bacill_SP_15_NC_031245: hypothetical protein; PP_00137; phage(gi100289)	4.18e-10
			36	139413..139637	PHAGE_Bacill_PM1_NC_020883: hypothetical protein; PP_00142; phage(gi472438288)	1.21e-07
			38	139931..140287	PHAGE_Bacill_SP_15_NC_031245: hypothetical protein; PP_00144; phage(gi100156)	6.61e-11
			39	140390..141415	PHAGE_Brevib_Jenst_NC_028805: hypothetical protein; PP_00145; phage(gi971744925)	3.47e-05
			41	complement(142293..143000)	PHAGE_Brevib_Jenst_NC_028805: putative DNA polymerase I; PP_00147; phage(gi971744977)	1.5e-87
			42	complement(143168..143572)	PHAGE_Brevib_Jenst_NC_028805: putative DNA polymerase I; PP_00148; phage(gi971744978)	2.1e-15
			43	complement(144196..145590)	PHAGE_Brevib_Jenst_NC_028805: putative DNA polymerase I; PP_00149; phage(gi971744980)	1.09e-130
			44	complement(145677..146336)	PHAGE_Brevib_Jenst_NC_028805: hypothetical protein; PP_00150; phage(gi971744981)	3.67e-75
			45	complement(146798..147355)	PHAGE_Brevib_Jenst_NC_028805: putative DNA-directed RNA polymerase subunit sigma-24; PP_00151; phage(gi971744982)	1.75e-35
			46	complement(147383..148459)	PHAGE_Brevib_Jenst_NC_028805: putative DNA primase; PP_00152; phage(gi971744983)	1.91e-134
			47	complement(148484..149776)	PHAGE_Brevib_Jenst_NC_028805: putative DNA helicase; PP_00153; phage(gi971744985)	0
			48	complement(150256..151026)	PHAGE_Brevib_Jenst_NC_028805: putative DNA replication protein; PP_00154; phage(gi971744988)	2.43e-80
			49	complement(151086..151676)	PHAGE_Brevib_Jenst_NC_028805: hypothetical protein; PP_00155; phage(gi971744989)	1.83e-33
			53	complement(153570..153698)	PROPHAGE_Escher_MG1655: IS150 transposase B; PP_00159; phage(gi16131429)	1.03e-10
			54	complement(153766..154167)	PROPHAGE_Ralsto_GMI1000: ISRSO11-transposase ORFA protein; PP_00160; phage(gi17546156)	3.7e-07
			55	complement(154273..154818)	PHAGE_Clostr_phiCD211_NC_029048: DNA-binding helix-turn-helix protein; PP_00161; phage(gi981220892)	3.74e-08
Bce_com_GCA_002576345.1	1	1	1	114286..114528	PHAGE_Bacill_phBC6A52_NC_004821: hypothetical protein; PP_00113; phage(gi31415817)	1.14e-50
			3	115084..115404	PHAGE_Bacill_phBC6A52_NC_004821: hypothetical protein; PP_00114; phage(gi31415818)	5.25e-67
			4	115900..116379	PHAGE_Bacill_phBC6A52_NC_004821: hypothetical protein; PP_00115; phage(gi31415819)	7.31e-104
			5	116689..117390	PHAGE_Bacill_phBC6A52_NC_004821: hypothetical protein; PP_00116; phage(gi31415820)	1.94e-163
			6	complement(117429..118538)	PHAGE_Bacill_phBC6A52_NC_004821: DNA integration/recombination/invertion protein; PP_00117; phage(gi31415821)	0
			8	119145..120353	PHAGE_Bacill_phBC6A52_NC_004821: helix-turn-helix protein; PP_00118; phage(gi31415822)	0
			9	120380..120535	PHAGE_Bacill_IEBH_NC_011167: hypothetical protein; PP_00119; phage(gi197261596)	2.62e-05
			10	complement(120799..121149)	PHAGE_Bacill_phBC6A52_NC_004821: Transcriptional regulator; PP_00120; phage(gi31415823)	4.04e-59
			11	121336..121560	PHAGE_Bacill_phBC6A52_NC_004821: hypothetical protein; PP_00121; phage(gi31415824)	9.26e-35
			12	121602..121868	PHAGE_Bacill_phBC6A52_NC_004821: hypothetical protein; PP_00122; phage(gi31415825)	2.78e-43
			13	121868..122023	PHAGE_Bacill_phBC6A52_NC_004821: hypothetical protein; PP_00123; phage(gi31415826)	1.08e-27
			14	122063..122239	PHAGE_Bacill_phBC6A52_NC_004821: hypothetical protein; PP_00124; phage(gi31415827)	9.16e-29
			15	122244..123230	PHAGE_Deep_s_D6E_NC_019544: replication protein; PP_00125; phage(gi423262361)	4.51e-62
			16	123234..123512	PHAGE_Bacill_phBC6A51_NC_004820: Transcription state regulatory protein abrB; PP_00126; phage(gi31415778)	1.34e-25
			17	123505..123864	PHAGE_Bacill_BMBtpLA_NC_028748: hypothetical protein; PP_00127; phage(gi971482524)	1.39e-30
			18	123883..124050	PHAGE_Bacill_phBC6A52_NC_004821: hypothetical protein; PP_00128; phage(gi31415831)	2.8e-18
			19	124076..124327	PHAGE_Bacill_PfEFR_5_NC_031055: hypothetical protein; PP_00129; phage(gi100043)	6.08e-23
			20	124347..124829	PHAGE_Synech_ACG_2014f_NC_026927: baseplate wedge subunit; PP_00130; phage(gi100179)	9.2e-15
			23	complement(125620..126156)	PHAGE_Bacill_phBC6A52_NC_004821: Collagen triple helix repeat protein; PP_00133; phage(gi31415834)	2.44e-16
			25	complement(127390..128697)	PHAGE_Synech_S_CAM7_NC_031927: head assembly cochaperone with GroES; PP_00135; phage(gi100234)	4.95e-39
			27	129623..129952	PHAGE_Staphy_SpaA1_NC_018277: phage related protein; PP_00137; phage(gi399498913)	1.21e-16
			29	130533..130703	PHAGE_Bacill_phBC6A52_NC_004821: hypothetical protein; PP_00139; phage(gi31415838)	1.5e-17
			30	130731..131213	PHAGE_Bacill_phBC6A52_NC_004821: hypothetical protein; PP_00140; phage(gi31415839)	1.1e-94
			31	131213..131755	PHAGE_Bacill_phBC6A52_NC_004821: DNA integration/recombination/invertion protein; PP_00141; phage(gi31415840)	1.5e-128
			33	complement(133020..133220)	PHAGE_Lactoc_bIL312_NC_002671: Csp; PP_00143; phage(gi13095918)	1.39e-28
			34	133830..134048	PHAGE_Bacill_phBC6A52_NC_004821: hypothetical protein; PP_00144; phage(gi31415842)	4.25e-43
			35	134417..134695	PHAGE_Clostr_phiCT453A_NC_028991: hypothetical protein; PP_00145; phage(gi100032)	2.2e-20
			36	135146..135313	PHAGE_Bacill_PfEFR_5_NC_031055: hypothetical protein; PP_00146; phage(gi100067)	4.37e-20
			38	135541..135807	PHAGE_Bacill_WBeta_NC_007734: hypothetical protein; PP_00148; phage(gi85701427)	3.76e-28
			39	136062..136259	PHAGE_Lister_LP_101_NC_024387: putative HNH homing endonuclease; PP_00149; phage(gi658607880)	2.58e-18
			40	136411..136746	PHAGE_Clostr_phiCD6356_NC_015262: putative terminase small subunit; PP_00150; phage(gi326536848)	6.19e-14
			41	136743..138401	PHAGE_Bacill_vB_BhaS_171_NC_030904: hypothetical protein; PP_00151; phage(gi100006)	0
			42	138467..139573	PHAGE_Lister_LP_101_NC_024387: portal protein; PP_00152; phage(gi658607813)	4.3e-107
			43	139557..140333	PHAGE_Paenib_PG1_NC_021558: peptidase S14 ClpP; PP_00153; phage(gi514231190)	1.36e-74
			44	140354..141517	PHAGE_Staphy_phiBU01_NC_026016: capsid protein; PP_00154; phage(gi744692789)	3.88e-83
			45	141530..141823	PHAGE_Bacill_vB_BhaS_171_NC_030904: hypothetical protein; PP_00155; phage(gi100011)	6.77e-46
			46	141825..142178	PHAGE_Geobac_E2_NC_009552: putative head-tail adaptor; PP_00156; phage(gi148747735)	3.67e-24
			47	142180..142524	PHAGE_Strept_PH10_NC_012756: hypothetical protein; PP_00157; phage(gi238821357)	3.16e-26
			48	142521..142850	PHAGE_Bacill_1_NC_009737: putative aminopeptidase; PP_00158; phage(gi155042942)	3.32e-29
			49	142851..143438	PHAGE_Geobac_GBSV1_NC_008376: major tail protein; PP_00159; phage(gi115334636)	8.16e-55
			50	143443..143805	PHAGE_Geobac_GBSV1_NC_008376: hypothetical protein; PP_00160; phage(gi115334637)	7.55e-34
			51	143859..144020	PHAGE_Geobac_GBSV1_NC_008376: hypothetical protein; PP_00161; phage(gi115334638)	2.83e-11
			52	144036..145250	PHAGE_Lactoc_bIL285_NC_002666: tail protein; PP_00162; phage(gi13095732)	7.92e-35
			53	145528..145761	PHAGE_Clostr_phiCD111_NC_028905: Tail tape measure; PP_00163; phage(gi971820061)	6.81e-05
			54	145886..146665	PHAGE_Bacill_Staley_NC_022767: HNH homing endonuclease III; PP_00164; phage(gi568191180)	4.82e-32
			55	146898..149063	PHAGE_Bacill_phBC6A52_NC_004821: hypothetical protein; PP_00165; phage(gi31415859)	0
			56	149105..150574	PHAGE_Bacill_phi4J1_NC_029008: distal tail protein; PP_00166; phage(gi971821575)	0
			57	150571..154890	PHAGE_Bacill_phi4J1_NC_029008: tail fiber; PP_00167; phage(gi971821625)	0
			58	154906..155280	PHAGE_Bacill_phi4J1_NC_029008: hypothetical protein; PP_00168; phage(gi971821601)	1.6e-83
			59	155408..155632	PHAGE_Bacill_phIS3501_NC_019502: phage protein; PP_00169; phage(gi422934341)	1.83e-36
			60	155708..156133	PHAGE_Bacill_WBeta_NC_007734: phage holin; PP_00170; phage(gi85701395)	1.02e-91
			61	156133..156942	PHAGE_Bacill_phBC6A52_NC_004821: N-acetylmuramoyl-L-alanine amidase; PP_00171; phage(gi31415865)	5.49e-177
	2	1	1	707084..707458	PHAGE_Brevib_Jenst_NC_028805: hypothetical protein; PP_00760; phage(gi971744873)	2.95e-23
			2	707458..708546	PHAGE_Brevib_Jenst_NC_028805: hypothetical protein; PP_00761; phage(gi971744874)	2.51e-127
			3	708779..709249	PHAGE_Brevib_Jenst_NC_028805: putative DNA polymerase III subunit gamma/tau; PP_00762; phage(gi971744875)	2.74e-51
			5	709651..715002	PHAGE_Brevib_Jenst_NC_028805: putative tail tape measure protein; PP_00764; phage(gi971744877)	0
			6	715061..715678	PHAGE_Brevib_Jenst_NC_028805: putative glycoside hydrolase family 18; PP_00765; phage(gi971744878)	1.21e-92
			7	715681..716754	PHAGE_Brevib_Jenst_NC_028805: hypothetical protein; PP_00766; phage(gi971744879)	8.52e-89
			8	716768..719956	PHAGE_Brevib_Jenst_NC_028805: putative peptidase M23; PP_00767; phage(gi971744880)	4.05e-138
			10	720766..721206	PHAGE_Brevib_Jenst_NC_028805: putative low copy virion structural protein; PP_00769; phage(gi971744882)	1.56e-29
			11	721222..723807	PHAGE_Brevib_Jenst_NC_028805: putative major virion structural protein; PP_00770; phage(gi971744884)	1.34e-40
			14	726062..727738	PHAGE_Brevib_Jenst_NC_028805: putative major virion structural protein; PP_00773; phage(gi971744884)	2.3e-112
			15	727861..729996	PHAGE_Brevib_Jenst_NC_028805: putative major virion structural protein; PP_00774; phage(gi971744884)	2.83e-50
			16	730020..731909	PHAGE_Brevib_Jenst_NC_028805: putative major virion structural protein; PP_00775; phage(gi971744885)	2.71e-167
			18	736673..737794	PHAGE_Brevib_Jenst_NC_028805: putative cell adhesion protein; PP_00777; phage(gi971744887)	2.87e-77
			19	737806..738537	PHAGE_Brevib_Jenst_NC_028805: hypothetical protein; PP_00778; phage(gi971744888)	2.53e-19
			20	738616..739059	PHAGE_Brevib_Jenst_NC_028805: hypothetical protein; PP_00779; phage(gi971744888)	3.5e-30
			21	739135..739626	PHAGE_Brevib_Jenst_NC_028805: hypothetical protein; PP_00780; phage(gi971744890)	2.05e-49
			22	739667..740278	PHAGE_Brevib_Jenst_NC_028805: hypothetical protein; PP_00781; phage(gi971744891)	1.85e-54
			23	740263..743151	PHAGE_Brevib_Jenst_NC_028805: putative regulator of chromosome condenstation family protein; PP_00782; phage(gi971744893)	2.51e-13
			24	743194..747549	PHAGE_Brevib_Jenst_NC_028805: hypothetical protein; PP_00783; phage(gi971744894)	1.31e-43
			26	748120..748488	PHAGE_Bacill_0305phi8_36_NC_009760: hypothetical protein; PP_00785; phage(gi156564157)	1.9e-13
			27	748488..748865	PHAGE_Brevib_Jenst_NC_028805: hypothetical protein; PP_00786; phage(gi971744896)	7.28e-12
			28	749065..750072	PHAGE_Brevib_Jenst_NC_028805: putative N-acetylmuramoyl-L-alanine amidase CwlA; PP_00787; phage(gi971744898)	1.14e-47
			29	750089..750388	PHAGE_Brevib_Jenst_NC_028805: hypothetical protein; PP_00788; phage(gi971744899)	3.9e-33
			30	750408..751232	PHAGE_Bacill_AR9_NC_031039: prohead core protein; PP_00789; phage(gi100194)	1.04e-67
			31	complement(751357..752322)	PHAGE_Brevib_Jenst_NC_028805: putative RNA polymerase sigma factor; PP_00790; phage(gi971744916)	4.03e-112
			32	752825..753496	PHAGE_Bacill_SP_15_NC_031245: hypothetical protein; PP_00791; phage(gi100289)	4.18e-10
			37	756469..756693	PHAGE_Bacill_PM1_NC_020883: hypothetical protein; PP_00796; phage(gi472438288)	1.21e-07
			39	756987..757343	PHAGE_Bacill_SP_15_NC_031245: hypothetical protein; PP_00798; phage(gi100156)	6.61e-11
			40	757446..758471	PHAGE_Brevib_Jenst_NC_028805: hypothetical protein; PP_00799; phage(gi971744925)	3.47e-05
			42	complement(759349..760056)	PHAGE_Brevib_Jenst_NC_028805: putative DNA polymerase I; PP_00801; phage(gi971744977)	1.5e-87
			43	complement(760224..760628)	PHAGE_Brevib_Jenst_NC_028805: putative DNA polymerase I; PP_00802; phage(gi971744978)	2.1e-15
			45	complement(761252..762646)	PHAGE_Brevib_Jenst_NC_028805: putative DNA polymerase I; PP_00804; phage(gi971744980)	1.09e-130
			46	complement(762733..763392)	PHAGE_Brevib_Jenst_NC_028805: hypothetical protein; PP_00805; phage(gi971744981)	3.67e-75
			47	complement(763854..764411)	PHAGE_Brevib_Jenst_NC_028805: putative DNA-directed RNA polymerase subunit sigma-24; PP_00806; phage(gi971744982)	1.75e-35
			48	complement(764439..765515)	PHAGE_Brevib_Jenst_NC_028805: putative DNA primase; PP_00807; phage(gi971744983)	1.91e-134
			49	complement(765540..766832)	PHAGE_Brevib_Jenst_NC_028805: putative DNA helicase; PP_00808; phage(gi971744985)	0
			50	complement(767312..768082)	PHAGE_Brevib_Jenst_NC_028805: putative DNA replication protein; PP_00809; phage(gi971744988)	2.43e-80
			51	complement(768142..768732)	PHAGE_Brevib_Jenst_NC_028805: hypothetical protein; PP_00810; phage(gi971744989)	1.83e-33
			54	complement(770626..770754)	PROPHAGE_Escher_MG1655: IS150 transposase B; PP_00813; phage(gi16131429)	1.03e-10
			55	complement(770806..771219)	PROPHAGE_Ralsto_GMI1000: ISRSO11-transposase ORFA protein; PP_00814; phage(gi17546156)	4.14e-07
			56	complement(771326..771871)	PHAGE_Clostr_phiCD211_NC_029048: DNA-binding helix-turn-helix protein; PP_00815; phage(gi981220892)	3.74e-08
Bce_com_GCA_002577465.1	1	1	1	complement(1795..3483)	PHAGE_Clostr_phiCTP1_NC_014457: putative DNA polymerase III; PP_00005; phage(gi304360727)	2.92e-62
			2	complement(3960..4460)	PHAGE_Roseob_1_NC_015466: deoxycytidylate deaminase; PP_00006; phage(gi331028070)	7.61e-07
			3	4570..5109	PHAGE_Bacill_G_NC_023719: gp275; PP_00007; phage(gi593777731)	6.32e-06
			4	5235..5870	PHAGE_Bacill_SP_15_NC_031245: hypothetical protein; PP_00008; phage(gi100011)	6.24e-19
			5	5873..6541	PHAGE_Entero_IME_EFm5_NC_028826: hypothetical protein; PP_00009; phage(gi971746929)	2.22e-28
			7	complement(7383..8657)	PHAGE_Bacill_G_NC_023719: gp287; PP_00011; phage(gi593777743)	1.16e-12
			10	complement(10642..11973)	PHAGE_Stx2_c_1717_NC_011357: penicillin-binding protein 6b; PP_00014; phage(gi209447203)	1.6e-29
Bce_com_GCA_002585785.1	1	1	1	645..1337	PROPHAGE_Escher_MG1655: protease specific for Gcp(YgjD), essential for nucleoid maintanence; PP_00002; phage(gi16129761)	6.63e-17
			2	1351..1794	PHAGE_Erwini_vB_EamM_Phobos_NC_031043: hypothetical protein; PP_00003; phage(gi100097)	3.48e-05
			3	1794..2810	PROPHAGE_Escher_MG1655: glycation-binding protein, predicted protease/chaperone; essential for genome maintenance; PP_00004; phage(gi16130960)	2.17e-90
			4	complement(3296..5275)	PHAGE_Bacill_G_NC_023719: gp245; PP_00005; phage(gi593777701)	4.09e-08
			7	complement(6256..6963)	PHAGE_Bacill_G_NC_023719: gp60; PP_00008; phage(gi593777528)	9.98e-07
			8	7397..7681	PHAGE_Bacill_0305phi8_36_NC_009760: GroES; PP_00009; phage(gi156564025)	8.25e-17
			9	7720..9354	PHAGE_Cellul_phi38:1_NC_021796: chaperonin GroEL; PP_00010; phage(gi526177556)	2.2e-92
Bce_com_GCA_900094855.1	1	1	1	complement(202132..202977)	PHAGE_Mycoba_Firecracker_NC_023712: gp33; PP_00214; phage(gi593776546)	9.75e-06
			2	complement(203100..203978)	PHAGE_Bacill_phBC6A52_NC_004821: Collagen triple helix repeat protein; PP_00215; phage(gi31415834)	2.72e-38
			3	204144..205247	PHAGE_Bacill_SPbeta_NC_001884: hypothetical protein; PP_00216; phage(gi9630147)	3.11e-11
			4	205385..206074	PHAGE_Synech_S_SKS1_NC_020851: hypothetical protein; PP_00217; phage(gi472340890)	5.05e-05
			7	207465..208202	PHAGE_Entero_phi92_NC_023693: Phi92_gp066; PP_00220; phage(gi726646999)	6.44e-63
			8	208211..208756	PHAGE_Entero_phi92_NC_023693: Phi92_gp065; PP_00221; phage(gi726646998)	1.41e-38
			9	208773..209744	PHAGE_Synech_ACG_2014f_NC_026927: long tail fiber distal subunit; PP_00222; phage(gi100279)	2.42e-43
			10	209756..210610	PHAGE_Entero_phi92_NC_023693: Phi92_gp064; PP_00223; phage(gi726646997)	2.39e-44
			11	210720..211490	PHAGE_Mycoba_Troll4_NC_011285: gp65; PP_00224; phage(gi206599859)	9.83e-06
			14	212795..213154	PHAGE_Actino_phiAsp2_NC_005885: Pas3; PP_00227; phage(gi48697404)	1.19e-06
Bcy_GCA_002250885.1	1	1	1	57657..57995	PHAGE_Geobac_E2_NC_009552: putative regulatory protein; PP_00073; phage(gi148747786)	1e-13
			2	58034..58219	PHAGE_Geobac_E2_NC_009552: putative regulatory protein; PP_00074; phage(gi148747786)	2e-15
			3	complement(58696..59268)	PHAGE_Clostr_phiCDHM11_NC_029001: hypothetical protein; PP_00075; phage(gi971764690)	6e-17
			6	complement(60320..61042)	PHAGE_Bacill_BCP78_NC_018860: hypothetical protein; PP_00078; phage(gi410492938)	4e-12
			11	complement(62974..63519)	PHAGE_Bacill_Grass_NC_022771: hypothetical protein; PP_00083; phage(gi568191791)	3e-61
			12	complement(63574..63738)	PHAGE_Bacill_BMBtpLA_NC_028748: hypothetical protein; PP_00084; phage(gi971482535)	4e-13
	2	1	1	1190593..1191507	PHAGE_Achole_L2_NC_001447: integrase; PP_01204; phage(gi9626516)	1e-10
			3	1191768..1192538	PHAGE_Bacill_Nigalana_NC_031037: tail sheath monomer; PP_01206; phage(gi100120)	2e-15
			4	1195399..1196013	PHAGE_Escher_Envy_NC_031081: putative Cro/Cl-type repressor; PP_01207; phage(gi100005)	2e-06
			7	1196529..1197209	PHAGE_Bacill_SP_10_NC_019487: SbcC type exonuclease; PP_01210; phage(gi418489611)	6e-06
			9	1197448..1198272	PHAGE_Paenib_Tripp_NC_028930: hypothetical protein; PP_01212; phage(gi971757046)	4e-07
			12	1198959..1199363	PHAGE_Clostr_phiCD211_NC_029048: hypothetical protein; PP_01215; phage(gi981220869)	9e-06
			14	1199598..1200248	PHAGE_Bacill_Eoghan_NC_020477: hypothetical protein; PP_01217; phage(gi460042009)	8e-22
			15	1200356..1200778	PHAGE_Bacill_Blastoid_NC_022773: hypothetical protein; PP_01218; phage(gi568192059)	2e-28
			16	1200865..1203051	PHAGE_Bacill_Eoghan_NC_020477: tape measure protein; PP_01219; phage(gi460041958)	4e-78
			19	1203949..1204800	PHAGE_Salmon_SJ46_NC_031129: portal vertex protein; PP_01222; phage(gi100122)	2e-42
		2	1	1932655..1933098	PHAGE_Lactoc_28201_NC_031013: serine recombinase; PP_01899; phage(gi100001)	1e-05
			4	1934791..1935048	PHAGE_Lactoc_28201_NC_031013: serine recombinase; PP_01902; phage(gi100001)	4e-06
			5	complement(1935474..1936910)	PROPHAGE_Escher_MG1655: IS186 transposase; PP_01903; phage(gi90111427)	7e-10
			6	1937130..1937336	PHAGE_Bacill_BM5_NC_029069: hypothetical protein; PP_01904; phage(gi985757808)	7e-06
			9	complement(1938315..1938533)	PHAGE_Strept_phiARI0131_2_NC_031941: hypothetical protein; PP_01907; phage(gi100035)	4e-06
			11	1939701..1939967	PHAGE_Lactob_phiAT3_NC_005893: putative transposase A; PP_01909; phage(gi48697273)	1e-11
			12	1940027..1940809	PHAGE_Lactob_phiAT3_NC_005893: putative transposase OrfB; PP_01910; phage(gi48697274)	9e-68
			15	1942100..1942312	PHAGE_Bacill_phBC6A52_NC_004821: hypothetical protein; PP_01913; phage(gi31415841)	1e-09
			16	complement(1942543..1942827)	PHAGE_Staphy_SPbeta_like_NC_029119: integrase core domain protein; PP_01914; phage(gi985761246)	7e-12
			17	complement(1942983..1943207)	PHAGE_Staphy_SPbeta_like_NC_029119: integrase core domain protein; PP_01915; phage(gi985761246)	2e-17
			19	complement(1944027..1944890)	PHAGE_Plankt_PaV_LD_NC_016564: ABC transporter; PP_01917; phage(gi371496158)	3e-13
			22	1945630..1946160	PHAGE_Bacill_phi105_NC_004167: hypothetical protein; PP_01920; phage(gi22855023)	1e-07
		3	1	complement(3449340..3450842)	PHAGE_Bacill_PfEFR_5_NC_031055: hypothetical protein; PP_03563; phage(gi100018)	0.0
			2	complement(3450857..3454462)	PHAGE_Paenib_Harrison_NC_028746: tail tape-measure protein; PP_03564; phage(gi971482324)	4e-120
			3	complement(3454651..3454902)	PHAGE_Bacill_phBC6A51_NC_004820: hypothetical protein; PP_03565; phage(gi31415798)	1e-20
			4	complement(3454992..3455366)	PHAGE_Bacill_phBC6A51_NC_004820: hypothetical protein; PP_03566; phage(gi31415797)	5e-41
			5	complement(3455425..3455934)	PHAGE_Bacill_phBC6A51_NC_004820: hypothetical protein; PP_03567; phage(gi31415794)	6e-63
			7	complement(3456363..3456722)	PHAGE_Bacill_phBC6A51_NC_004820: hypothetical protein; PP_03569; phage(gi31415793)	9e-36
			8	complement(3456722..3457096)	PHAGE_Bacill_phBC6A51_NC_004820: hypothetical protein; PP_03570; phage(gi31415792)	2e-42
			10	complement(3457437..3458765)	Phage protein [Bacillus thuringiensis serovar thuringiensis str. IS5056]. gi|452198248|ref|YP_007478329.1|; PP_03572	4e-109
			13	complement(3459336..3460361)	PHAGE_Gordon_OneUp_NC_030917: hypothetical protein; PP_03575; phage(gi100021)	6e-18
			14	complement(3460425..3460811)	PHAGE_Arthro_KellEzio_NC_031231: hypothetical protein; PP_03576; phage(gi100023)	1e-06
			15	complement(3460834..3461385)	PHAGE_Strept_phiARI0131_1_NC_031901: hypothetical protein; PP_03577; phage(gi100020)	1e-06
			16	complement(3461386..3462927)	PHAGE_Clostr_phiCT19406A_NC_030950: portal protein; PP_03578; phage(gi100032)	5e-14
			17	complement(3462943..3464646)	PHAGE_Bacill_BalMu_1_NC_030945: siderophore-interacting protein; PP_03579; phage(gi100025)	4e-54
			18	complement(3464646..3465119)	PHAGE_Bacill_phBC6A51_NC_004820: hypothetical protein; PP_03580; phage(gi31415784)	9e-09
			19	complement(3466188..3467012)	PHAGE_Paenib_Tripp_NC_028930: hypothetical protein; PP_03581; phage(gi971757046)	1e-21
			21	complement(3467408..3467974)	PHAGE_Paenib_Tripp_NC_028930: hypothetical protein; PP_03583; phage(gi971757042)	2e-16
			22	complement(3467986..3468363)	PHAGE_Paenib_Tripp_NC_028930: SigK-like protein; PP_03584; phage(gi971757041)	3e-17
			26	complement(3469398..3469631)	PHAGE_Bacill_250_NC_029024: glutaredoxin-like protein NrdH-related protein; PP_03588; phage(gi971766672)	4e-25
			27	complement(3469628..3470233)	PHAGE_Entero_ECP3_NC_027335: hypothetical protein; PP_03589; phage(gi849119997)	9e-38
			28	complement(3470294..3470920)	PHAGE_Bacill_B4_NC_018863: dephospho-CoA kinase; PP_03590; phage(gi410493180)	2e-36
			31	complement(3472005..3472400)	PHAGE_Bacill_Stahl_NC_028856: hypothetical protein; PP_03593; phage(gi100026)	1e-06
			33	complement(3472686..3473213)	PHAGE_Bacill_Stahl_NC_028856: holin; PP_03595; phage(gi100062)	1e-07
			34	complement(3473210..3473434)	PHAGE_Bacill_Staley_NC_022767: hypothetical protein; PP_03596; phage(gi568191129)	4e-24
			35	complement(3473434..3474348)	PHAGE_Paenib_Tripp_NC_028930: hypothetical protein; PP_03597; phage(gi971757028)	8e-90
			36	complement(3474494..3474649)	PHAGE_Bacill_phBC6A51_NC_004820: hypothetical protein; PP_03598; phage(gi31415775)	3e-11
			37	complement(3474642..3475358)	PHAGE_Entero_vB_IME198_NC_029016: DNA polymerase I; PP_03599; phage(gi971765957)	7e-27
			38	complement(3475550..3475951)	PHAGE_Bacill_Bastille_NC_018856: I-BasI; PP_03600; phage(gi410492200)	3e-24
			39	complement(3476285..3477670)	PHAGE_Lister_LP_037_NC_021787: DNA polymerase I; PP_03601; phage(gi526176617)	7e-57
			40	complement(3477850..3479043)	PHAGE_Paenib_Tripp_NC_028930: hypothetical protein; PP_03602; phage(gi971757022)	5e-10
			41	complement(3479036..3479443)	PHAGE_Paenib_Tripp_NC_028930: hypothetical protein; PP_03603; phage(gi971757019)	3e-27
			42	complement(3479455..3480213)	PHAGE_Paenib_Tripp_NC_028930: single-stranded DNA-binding protein; PP_03604; phage(gi971757015)	6e-59
			44	complement(3481662..3482885)	PHAGE_Bacill_WBeta_NC_007734: conserved phage protein; PP_03606; phage(gi85701407)	3e-95
			46	3483234..3483452	PHAGE_Bacill_SPbeta_NC_001884: hypothetical protein; PP_03608; phage(gi9630214)	2e-09
			47	complement(3483460..3484476)	PHAGE_Paenib_Tripp_NC_028930: DNA primase; PP_03609; phage(gi971757012)	9e-69
			48	complement(3484503..3485846)	PHAGE_Strept_SPQS1_NC_021868: replicative DNA helicase; PP_03610; phage(gi526246140)	2e-85
			49	complement(3485943..3486227)	PHAGE_Geobac_E3_NC_029073: hypothetical protein; PP_03611; phage(gi985758339)	2e-12
			50	complement(3486475..3486891)	PHAGE_Brevib_Osiris_NC_028969: hypothetical protein; PP_03612; phage(gi971761851)	3e-23
			54	complement(3488060..3488824)	PHAGE_Paenib_Tripp_NC_028930: DNA replication protein; PP_03616; phage(gi971757010)	3e-78
			55	complement(3488824..3489498)	PHAGE_Bacill_BCP78_NC_018860: putative HNH nuclease; PP_03617; phage(gi410492868)	4e-24
			56	complement(3489514..3489909)	PHAGE_Paenib_Tripp_NC_028930: hypothetical protein; PP_03618; phage(gi971757006)	4e-18
		4	1	complement(3493092..3493493)	PHAGE_Paenib_Tripp_NC_028930: DNA binding-like protein; PP_03625; phage(gi971757002)	8e-27
			2	3493693..3494817	PHAGE_Clostr_phiCD211_NC_029048: Phage integrase family prophage LambdaCh01; PP_03626; phage(gi981220898)	3e-51
			4	complement(3495742..3496086)	PHAGE_Bacill_Waukesha92_NC_025424: hypothetical protein; PP_03628; phage(gi712912394)	2e-54
			5	complement(3496105..3496746)	PHAGE_Bacill_Waukesha92_NC_025424: hypothetical protein; PP_03629; phage(gi712912393)	2e-07
			6	3497092..3498285	PHAGE_Bacill_SP_15_NC_031245: hypothetical protein; PP_03630; phage(gi100269)	5e-45
			7	complement(3498576..3498776)	PHAGE_Lactoc_bIL312_NC_002671: Csp; PP_03631; phage(gi13095918)	1e-20
			9	complement(3499133..3506602)	PHAGE_Escher_121Q_NC_025447: long tail fiber proximal subunit; PP_03633; phage(gi712914769)	1e-22
		5	1	3652752..3652946	PHAGE_Escher_pro483_NC_028943: DNA invertase; PP_03800; phage(gi971758535)	2e-07
			3	complement(3653307..3653462)	PHAGE_Staphy_phiPV83_NC_002486: transposase; PP_03802; phage(gi9635740)	6e-10
			5	complement(3654146..3654355)	PHAGE_Thermu_OH2_NC_021784: SMF family protein; PP_03804; phage(gi526118339)	7e-07
			8	complement(3655149..3655586)	PHAGE_Thermu_OH2_NC_021784: phage transcriptional regulator, ArpU; PP_03807; phage(gi526118340)	3e-33
			9	complement(3656354..3656596)	PHAGE_Thermu_OH2_NC_021784: SMF family protein; PP_03808; phage(gi526118339)	3e-09
			11	complement(3657159..3657539)	PHAGE_Bacill_phi4B1_NC_028886: ArpU family transcriptional regulator; PP_03810; phage(gi971821295)	3e-56
			12	complement(3657544..3657759)	PHAGE_Geobac_E2_NC_009552: hypothetical protein; PP_03811; phage(gi148747780)	9e-28
			15	complement(3658341..3658583)	PHAGE_Bacill_phi4J1_NC_029008: hypothetical protein; PP_03814; phage(gi971821584)	5e-31
			17	complement(3658881..3659519)	PHAGE_Brevib_Osiris_NC_028969: hypothetical protein; PP_03816; phage(gi971761860)	5e-56
			19	complement(3660168..3660956)	PHAGE_Bacill_phi4B1_NC_028886: hypothetical protein; PP_03818; phage(gi971821278)	2e-30
			20	complement(3660949..3661137)	PHAGE_Bacill_phi4B1_NC_028886: hypothetical protein; PP_03819; phage(gi971821296)	8e-13
			22	complement(3661348..3662079)	PHAGE_Bacill_phi4B1_NC_028886: IstB-like ATP binding domain protein; PP_03821; phage(gi971821258)	1e-124
			23	complement(3662150..3662938)	PHAGE_Bacill_phi4B1_NC_028886: hypothetical protein; PP_03822; phage(gi971821261)	5e-111
			24	complement(3662939..3663118)	PHAGE_Bacill_phi4B1_NC_028886: hypothetical protein; PP_03823; phage(gi971821281)	3e-26
			27	complement(3664267..3665154)	PHAGE_Thermu_OH2_NC_021784: phage-type endonuclease; PP_03826; phage(gi526118352)	3e-72
			28	complement(3665194..3665433)	PHAGE_Bacill_phi4B1_NC_028886: hypothetical protein; PP_03827; phage(gi971821268)	8e-26
			29	complement(3665581..3665724)	PHAGE_Bacill_phi4B1_NC_028886: hypothetical protein; PP_03828; phage(gi971821262)	6e-18
			30	complement(3665760..3665942)	PHAGE_Bacill_phi4J1_NC_029008: hypothetical protein; PP_03829; phage(gi971821640)	2e-07
			31	complement(3665977..3666252)	PHAGE_Bacill_PfEFR_5_NC_031055: hypothetical protein; PP_03830; phage(gi100035)	2e-27
			32	complement(3666279..3667115)	PHAGE_Bacill_phi4B1_NC_028886: hypothetical protein; PP_03831; phage(gi971821259)	8e-134
			33	complement(3667112..3667300)	PHAGE_Bacill_phi4B1_NC_028886: Xre family toxin-antitoxin system antitoxin component; PP_03832; phage(gi971821300)	3e-22
			34	3667573..3667992	PHAGE_Bacill_phi4B1_NC_028886: DNA-binding helix-turn-helix protein; PP_03833; phage(gi971821252)	4e-60
			36	3668469..3669626	PHAGE_Bacill_phi4B1_NC_028886: site-specific recombinase; PP_03835; phage(gi971821285)	4e-66
		6	1	complement(3881635..3882156)	PHAGE_Bacill_G_NC_023719: gp631; PP_04041; phage(gi593778073)	2e-13
			4	complement(3883433..3883963)	PHAGE_Bacill_WBeta_NC_007734: conserved phage protein; PP_04044; phage(gi85701402)	1e-73
			5	complement(3883995..3885176)	PHAGE_Bacill_WBeta_NC_007734: FtsK/SpoIIIE family protein; PP_04045; phage(gi85701401)	0.0
			7	complement(3885294..3885476)	PHAGE_Bacill_WBeta_NC_007734: conserved phage protein; PP_04046; phage(gi85701400)	7e-25
			8	complement(3885473..3885781)	PHAGE_Bacill_WBeta_NC_007734: conserved phage protein; PP_04048; phage(gi85701399)	4e-42
			9	3885965..3886174	PHAGE_Bacill_WBeta_NC_007734: conserved phage protein; PP_04049; phage(gi85701398)	9e-25
			10	3886177..3886665	PHAGE_Bacill_WBeta_NC_007734: hypothetical protein; PP_04050; phage(gi85701397)	5e-55
			11	complement(3886701..3887765)	PHAGE_Bacill_phBC6A51_NC_004820: N-acetylmuramoyl-L-alanine amidase; PP_04051; phage(gi31415803)	5e-177
			12	complement(3887762..3888001)	PHAGE_Bacill_phBC6A51_NC_004820: holin; PP_04052; phage(gi31415802)	6e-30
			13	complement(3888001..3888237)	PHAGE_Bacill_BMBtpLA_NC_028748: XpaF1 protein; PP_04053; phage(gi971482496)	2e-35
			14	complement(3888279..3892310)	PHAGE_Bacill_phiCM3_NC_023599: minor structural protein; PP_04054; phage(gi589892727)	0.0
			15	complement(3892307..3893800)	PHAGE_Bacill_WBeta_NC_007734: putative phage tail protein; PP_04055; phage(gi85701393)	0.0
			16	complement(3893809..3897849)	PHAGE_Bacill_WBeta_NC_007734: putative phage tail tape measure protein; PP_04056; phage(gi85701392)	0.0
			17	complement(3897866..3898036)	PHAGE_Bacill_WBeta_NC_007734: hypothetical protein; PP_04057; phage(gi85701391)	9e-20
			18	complement(3898066..3898380)	PHAGE_Bacill_WBeta_NC_007734: conserved phage protein; PP_04058; phage(gi85701390)	4e-37
			19	complement(3898429..3899040)	PHAGE_Bacill_WBeta_NC_007734: putative major tail protein; PP_04059; phage(gi85701389)	2e-104
			20	complement(3899041..3899400)	PHAGE_Bacill_WBeta_NC_007734: conserved structural protein; PP_04060; phage(gi85701388)	6e-56
			22	complement(3899824..3900147)	phage head-tail adaptor [Bacillus thuringiensis HD-789]. gi|434376479|ref|YP_006611123.1|; PP_04062	2e-47
			23	complement(3900144..3900434)	PHAGE_Bacill_WBeta_NC_007734: putative DNA packaging protein phage; PP_04063; phage(gi85701385)	3e-41
			24	complement(3900452..3901627)	PHAGE_Bacill_WBeta_NC_007734: putative major capsid protein; PP_04064; phage(gi85701384)	0.0
			25	complement(3901669..3902241)	PHAGE_Bacill_WBeta_NC_007734: putative Caudovirales phage prohead protease; PP_04065; phage(gi85701383)	2e-98
			26	complement(3902231..3903541)	PHAGE_Bacill_WBeta_NC_007734: putative phage portal protein; PP_04066; phage(gi85701382)	0.0
			27	complement(3903557..3905254)	PHAGE_Bacill_WBeta_NC_007734: putative phage terminase large subunit; PP_04067; phage(gi85701381)	0.0
			28	complement(3905251..3905733)	phage terminase, small subunit P27 family [Bacillus cellulosilyticus DSM 2522]. gi|317128804|ref|YP_004095086.1|; PP_04068	4e-56
			29	complement(3905833..3906216)	PHAGE_Bacill_WBeta_NC_007734: putative phage endonuclease; PP_04069; phage(gi85701432)	4e-68
			31	complement(3906606..3906983)	PHAGE_Bacill_WBeta_NC_007734: conserved phage protein; PP_04071; phage(gi85701431)	9e-12
			33	complement(3907188..3907442)	PHAGE_Bacill_WBeta_NC_007734: conserved phage protein; PP_04073; phage(gi85701429)	3e-38
			34	complement(3907462..3907653)	PHAGE_Bacill_WBeta_NC_007734: hypothetical protein; PP_04074; phage(gi85701428)	8e-26
			35	complement(3907659..3907877)	PHAGE_Bacill_BtCS33_NC_018085: hypothetical protein; PP_04075; phage(gi392972765)	3e-25
			36	complement(3908172..3908549)	PHAGE_Bacill_phi105_NC_004167: hypothetical protein; PP_04076; phage(gi22855040)	8e-21
			39	complement(3909241..3909786)	PHAGE_Bacill_Grass_NC_022771: hypothetical protein; PP_04079; phage(gi568191791)	3e-62
			41	complement(3910149..3910418)	PHAGE_Bacill_WBeta_NC_007734: putative RNA polymerase sigma subunit; PP_04081; phage(gi85701416)	3e-13
			42	complement(3910381..3910878)	PHAGE_Bacill_WBeta_NC_007734: putative RNA polymerase sigma subunit; PP_04082; phage(gi85701416)	2e-36
			45	complement(3912239..3912949)	PHAGE_Lister_B054_NC_009813: gp58; PP_04085; phage(gi157325342)	9e-19
			46	complement(3912969..3913382)	PHAGE_Clostr_phiCT19406A_NC_030950: hypothetical protein; PP_04086; phage(gi100016)	7e-33
			47	complement(3913375..3913869)	PHAGE_Bacill_250_NC_029024: deoxyuridine 5'-triphosphate nucleotidohydrolase; PP_04087; phage(gi971766646)	1e-58
			48	complement(3914086..3914538)	PHAGE_Bacill_BMBtpLA_NC_028748: hypothetical protein; PP_04088; phage(gi971482528)	5e-35
			49	complement(3914553..3915035)	PHAGE_Bacill_G_NC_023719: gp577; PP_04089; phage(gi593778019)	3e-09
			51	complement(3915216..3916025)	PHAGE_Thermu_OH2_NC_021784: IstB domain-containing protein ATP-binding protein; PP_04091; phage(gi526118348)	2e-68
			52	complement(3915979..3916944)	Prophage LambdaBa04, DnaD replication protein [Bacillus thuringiensis serovar kurstaki str. HD73]. gi|449086922|ref|YP_007419363.1|; PP_04092	7e-92
			53	complement(3916949..3917122)	PHAGE_Bacill_PfEFR_5_NC_031055: capsid scaffolding protein; PP_04093; phage(gi100037)	6e-11
			54	complement(3917119..3917925)	PHAGE_Thermu_OH2_NC_021784: RecT protein; PP_04094; phage(gi526118350)	4e-102
			55	complement(3917925..3918164)	PHAGE_Paenib_Tripp_NC_028930: hypothetical protein; PP_04095; phage(gi971757033)	3e-05
			56	complement(3918179..3919114)	PHAGE_Thermu_OH2_NC_021784: phage-type endonuclease; PP_04096; phage(gi526118352)	7e-105
			58	complement(3919587..3919883)	PHAGE_Staphy_SpaA1_NC_018277: phage related protein; PP_04098; phage(gi399498901)	6e-30
			61	complement(3920356..3920565)	PHAGE_Bacill_vB_BhaS_171_NC_030904: major capsid protein; PP_04101; phage(gi100039)	6e-11
			62	3921063..3921401	PHAGE_Bacill_phIS3501_NC_019502: transcriptional regulator XRE family protein; PP_04102; phage(gi422934302)	2e-25
			65	complement(3921831..3922928)	PHAGE_Bacill_phBC6A51_NC_004820: Prophage helix-turn-helix protein; PP_04105; phage(gi31415742)	6e-159
			67	3923615..3924745	PHAGE_Thermu_OH2_NC_021784: integrase; PP_04107; phage(gi526118367)	5e-45
Bcy_GCA_002250965.1	1	1	1	complement(1460924..1461049)	PHAGE_Bacill_Gamma_NC_007458: hypothetical protein; PP_01608; phage(gi77020140)	6e-06
			2	1461536..1461748	PHAGE_Bacill_Bobb_NC_024792: XRE family transcriptional regulator; PP_01609; phage(gi682124013)	3e-12
			3	1461848..1462432	PHAGE_Bacill_Eldridge_NC_030920: hypothetical protein; PP_01610; phage(gi100055)	8e-12
			4	complement(1462473..1463297)	PHAGE_Bacill_Stitch_NC_031032: terminase small subunit; PP_01611; phage(gi100030)	6e-67
			5	complement(1463313..1463543)	PHAGE_Bacill_Waukesha92_NC_025424: SPP1 family holin; PP_01612; phage(gi712912404)	3e-27
			7	complement(1463882..1468378)	PHAGE_Bacill_PfEFR_5_NC_031055: general stress protein; PP_01614; phage(gi100019)	0.0
			8	complement(1468378..1469880)	PHAGE_Bacill_PfEFR_5_NC_031055: hypothetical protein; PP_01615; phage(gi100018)	0.0
			9	complement(1469895..1473500)	PHAGE_Paenib_Harrison_NC_028746: tail tape-measure protein; PP_01616; phage(gi971482324)	4e-120
			10	complement(1473689..1473940)	PHAGE_Bacill_phBC6A51_NC_004820: hypothetical protein; PP_01617; phage(gi31415798)	1e-20
			11	complement(1474030..1474404)	PHAGE_Bacill_phBC6A51_NC_004820: hypothetical protein; PP_01618; phage(gi31415797)	5e-41
			12	complement(1474463..1474972)	PHAGE_Bacill_phBC6A51_NC_004820: hypothetical protein; PP_01619; phage(gi31415794)	6e-63
			13	complement(1474991..1475398)	PHAGE_Bacill_phBC6A51_NC_004820: hypothetical protein; PP_01620; phage(gi31415813)	3e-46
			14	complement(1475401..1475760)	PHAGE_Bacill_phBC6A51_NC_004820: hypothetical protein; PP_01621; phage(gi31415793)	9e-36
			15	complement(1475760..1476134)	PHAGE_Bacill_phBC6A51_NC_004820: hypothetical protein; PP_01622; phage(gi31415792)	2e-42
			17	complement(1476475..1477803)	PHAGE_Clostr_CDMH1_NC_024144: putative minor head protein; PP_01624; phage(gi640884861)	1e-18
			21	complement(1479463..1479849)	PHAGE_Arthro_KellEzio_NC_031231: hypothetical protein; PP_01628; phage(gi100023)	1e-06
			22	complement(1479872..1480423)	PHAGE_Strept_phiARI0131_1_NC_031901: hypothetical protein; PP_01629; phage(gi100020)	1e-06
			23	complement(1480424..1481965)	PHAGE_Clostr_phiCT19406A_NC_030950: portal protein; PP_01630; phage(gi100032)	5e-14
			24	complement(1481981..1483684)	PHAGE_Bacill_BalMu_1_NC_030945: siderophore-interacting protein; PP_01631; phage(gi100025)	4e-54
			25	complement(1483684..1484157)	PHAGE_Bacill_phBC6A51_NC_004820: hypothetical protein; PP_01632; phage(gi31415784)	9e-09
			26	complement(1485226..1486050)	PHAGE_Paenib_Tripp_NC_028930: hypothetical protein; PP_01633; phage(gi971757046)	1e-21
			28	complement(1486446..1487012)	PHAGE_Paenib_Tripp_NC_028930: hypothetical protein; PP_01635; phage(gi971757042)	2e-16
			29	complement(1487024..1487401)	PHAGE_Paenib_Tripp_NC_028930: SigK-like protein; PP_01636; phage(gi971757041)	3e-17
			34	complement(1488666..1489271)	PHAGE_Entero_ECP3_NC_027335: hypothetical protein; PP_01641; phage(gi849119997)	9e-38
			35	complement(1489332..1489958)	PHAGE_Bacill_B4_NC_018863: dephospho-CoA kinase; PP_01642; phage(gi410493180)	2e-36
			38	complement(1491043..1491438)	PHAGE_Bacill_Stahl_NC_028856: hypothetical protein; PP_01645; phage(gi100026)	1e-06
			40	complement(1491724..1492251)	PHAGE_Bacill_Stahl_NC_028856: holin; PP_01647; phage(gi100062)	1e-07
			41	complement(1492248..1492472)	PHAGE_Bacill_Staley_NC_022767: hypothetical protein; PP_01648; phage(gi568191129)	4e-24
			42	complement(1492472..1493230)	PHAGE_Paenib_Tripp_NC_028930: hypothetical protein; PP_01649; phage(gi971757028)	2e-80
			43	complement(1493532..1493687)	PHAGE_Bacill_phBC6A51_NC_004820: hypothetical protein; PP_01650; phage(gi31415775)	3e-11
			44	complement(1493680..1494516)	PHAGE_Lister_LP_026_NC_024375: DNA polymerase I; PP_01651; phage(gi658311347)	1e-35
			45	complement(1494588..1495082)	PHAGE_Bacill_phiNIT1_NC_021856: putative endonuclease; PP_01652; phage(gi526118545)	1e-30
			46	complement(1495323..1496714)	PHAGE_Lister_LP_037_NC_021787: DNA polymerase I; PP_01653; phage(gi526176617)	7e-57
			47	complement(1496888..1498081)	PHAGE_Paenib_Tripp_NC_028930: hypothetical protein; PP_01654; phage(gi971757022)	5e-10
			48	complement(1498074..1498481)	PHAGE_Paenib_Tripp_NC_028930: hypothetical protein; PP_01655; phage(gi971757019)	3e-27
			49	complement(1498493..1499251)	PHAGE_Paenib_Tripp_NC_028930: single-stranded DNA-binding protein; PP_01656; phage(gi971757015)	6e-59
			51	complement(1500700..1501923)	PHAGE_Bacill_WBeta_NC_007734: conserved phage protein; PP_01658; phage(gi85701407)	3e-95
		2	1	complement(1510603..1511496)	PHAGE_Paenib_Tripp_NC_028930: DNA methyltransferase-like protein; PP_01677; phage(gi971757007)	3e-32
			2	complement(1512130..1512432)	PHAGE_Paenib_Tripp_NC_028930: DNA binding-like protein; PP_01678; phage(gi971757002)	3e-25
			3	1512731..1513855	PHAGE_Clostr_phiCD211_NC_029048: Phage integrase family prophage LambdaCh01; PP_01679; phage(gi981220898)	3e-51
			5	complement(1514780..1515124)	PHAGE_Bacill_Waukesha92_NC_025424: hypothetical protein; PP_01681; phage(gi712912394)	2e-54
			6	complement(1515143..1515784)	PHAGE_Bacill_Waukesha92_NC_025424: hypothetical protein; PP_01682; phage(gi712912393)	2e-07
			7	1516130..1517323	PHAGE_Bacill_SP_15_NC_031245: hypothetical protein; PP_01683; phage(gi100269)	5e-45
			8	complement(1517614..1517814)	PHAGE_Lactoc_bIL312_NC_002671: Csp; PP_01684; phage(gi13095918)	1e-20
			9	complement(1518171..1525640)	PHAGE_Escher_121Q_NC_025447: long tail fiber proximal subunit; PP_01685; phage(gi712914769)	1e-22
		3	1	complement(1813342..1814193)	PHAGE_Salmon_SJ46_NC_031129: portal vertex protein; PP_01953; phage(gi100122)	2e-42
			4	complement(1815091..1817277)	PHAGE_Bacill_Eoghan_NC_020477: tape measure protein; PP_01956; phage(gi460041958)	4e-78
			5	complement(1817364..1817786)	PHAGE_Bacill_Blastoid_NC_022773: hypothetical protein; PP_01957; phage(gi568192059)	2e-28
			6	complement(1817894..1818544)	PHAGE_Bacill_Eoghan_NC_020477: hypothetical protein; PP_01958; phage(gi460042009)	8e-22
			8	complement(1818779..1819183)	PHAGE_Clostr_phiCD211_NC_029048: hypothetical protein; PP_01960; phage(gi981220869)	9e-06
			11	complement(1819870..1820694)	PHAGE_Paenib_Tripp_NC_028930: hypothetical protein; PP_01963; phage(gi971757046)	4e-07
			13	complement(1820933..1821613)	PHAGE_Bacill_SP_10_NC_019487: SbcC type exonuclease; PP_01965; phage(gi418489611)	6e-06
			16	complement(1822129..1822743)	PHAGE_Escher_Envy_NC_031081: putative Cro/Cl-type repressor; PP_01968; phage(gi100005)	2e-06
			17	complement(1825604..1826149)	PHAGE_Bacill_WBeta_NC_007734: conserved phage protein; PP_01969; phage(gi85701405)	1e-09
			19	complement(1826635..1827549)	PHAGE_Achole_L2_NC_001447: integrase; PP_01971; phage(gi9626516)	1e-10
		4	1	complement(3312256..3313386)	PHAGE_Thermu_OH2_NC_021784: integrase; PP_03492; phage(gi526118367)	5e-45
			6	complement(3315600..3315938)	PHAGE_Bacill_phIS3501_NC_019502: transcriptional regulator XRE family protein; PP_03497; phage(gi422934302)	2e-25
			7	3316436..3316645	PHAGE_Bacill_vB_BhaS_171_NC_030904: major capsid protein; PP_03498; phage(gi100039)	6e-11
			10	3317118..3317414	PHAGE_Staphy_SpaA1_NC_018277: phage related protein; PP_03501; phage(gi399498901)	6e-30
			12	3317887..3318822	PHAGE_Thermu_OH2_NC_021784: phage-type endonuclease; PP_03503; phage(gi526118352)	7e-105
			13	3318837..3319076	PHAGE_Paenib_Tripp_NC_028930: hypothetical protein; PP_03504; phage(gi971757033)	3e-05
			14	3319076..3319882	PHAGE_Thermu_OH2_NC_021784: RecT protein; PP_03505; phage(gi526118350)	4e-102
			15	3319897..3320052	PHAGE_Bacill_PfEFR_5_NC_031055: capsid scaffolding protein; PP_03506; phage(gi100037)	8e-11
			16	3320057..3321022	PHAGE_Staphy_SpaA1_NC_018277: DnaD-like replication protein; PP_03507; phage(gi399498903)	1e-46
			17	3321093..3321785	PHAGE_Staphy_SpaA1_NC_018277: predicted DNA replication ATPase related to DnaC; PP_03508; phage(gi399498904)	1e-64
			19	3322002..3322448	PHAGE_Bacill_G_NC_023719: gp577; PP_03510; phage(gi593778019)	4e-07
			20	3322463..3322915	PHAGE_Bacill_BMBtpLA_NC_028748: hypothetical protein; PP_03511; phage(gi971482528)	5e-35
			21	3323132..3323626	PHAGE_Bacill_250_NC_029024: deoxyuridine 5'-triphosphate nucleotidohydrolase; PP_03512; phage(gi971766646)	1e-58
			22	3323619..3324032	PHAGE_Clostr_phiCT19406A_NC_030950: hypothetical protein; PP_03513; phage(gi100016)	7e-33
			23	3324052..3324762	PHAGE_Lister_B054_NC_009813: gp58; PP_03514; phage(gi157325342)	9e-19
			26	3326123..3326620	PHAGE_Bacill_Fah_NC_007814: sigma70 factor; PP_03517; phage(gi89152515)	2e-36
			27	3326583..3326852	PHAGE_Bacill_Fah_NC_007814: sigma70 factor; PP_03518; phage(gi89152515)	3e-13
			29	3327215..3327760	PHAGE_Bacill_Grass_NC_022771: hypothetical protein; PP_03520; phage(gi568191791)	3e-62
			32	3328452..3328829	PHAGE_Bacill_phi105_NC_004167: hypothetical protein; PP_03523; phage(gi22855040)	8e-21
			33	3329124..3329342	PHAGE_Bacill_BtCS33_NC_018085: hypothetical protein; PP_03524; phage(gi392972765)	3e-25
			34	3329348..3329539	PHAGE_Bacill_Fah_NC_007814: hypothetical protein; PP_03525; phage(gi89152524)	8e-26
			35	3329676..3329813	PHAGE_Bacill_Fah_NC_007814: hypothetical protein; PP_03526; phage(gi89152525)	1e-15
			38	3330983..3331168	PHAGE_Bacill_Fah_NC_007814: HNH endonuclease; PP_03529; phage(gi89152529)	4e-28
			39	3331268..3331750	PHAGE_Bacill_Fah_NC_007814: terminase small subunit; PP_03530; phage(gi89152480)	1e-78
			40	3331747..3333444	PHAGE_Bacill_Fah_NC_007814: terminase large subunit; PP_03531; phage(gi89152481)	0.0
			41	3333460..3334770	PHAGE_Bacill_Fah_NC_007814: portal protein; PP_03532; phage(gi89152482)	0.0
			42	3334760..3335332	PHAGE_Bacill_Fah_NC_007814: prohead protease; PP_03533; phage(gi89152483)	2e-98
			43	3335374..3336549	PHAGE_Bacill_Fah_NC_007814: major head protein; PP_03534; phage(gi89152484)	0.0
			44	3336567..3336857	PHAGE_Bacill_Fah_NC_007814: DNA packaging protein; PP_03535; phage(gi89152485)	3e-41
			45	3336854..3337177	PHAGE_Bacill_Fah_NC_007814: head-tail adaptor; PP_03536; phage(gi89152486)	1e-49
			46	3337170..3337604	PHAGE_Bacill_Fah_NC_007814: head-tail joining protein; PP_03537; phage(gi89152487)	2e-68
			47	3337601..3337960	PHAGE_Bacill_BtCS33_NC_018085: putative structure protein; PP_03538; phage(gi392972718)	4e-57
			48	3337961..3338572	PHAGE_Bacill_Fah_NC_007814: major tail protein; PP_03539; phage(gi89152489)	2e-104
			50	3339152..3343192	PHAGE_Bacill_Fah_NC_007814: tail length tape measure protein; PP_03541; phage(gi89152491)	0.0
			51	3343201..3344694	PHAGE_Bacill_Fah_NC_007814: tail protein; PP_03542; phage(gi89152492)	0.0
			52	3344691..3348722	PHAGE_Bacill_phiCM3_NC_023599: minor structural protein; PP_03543; phage(gi589892727)	0.0
			53	3348764..3349000	PHAGE_Bacill_BMBtpLA_NC_028748: XpaF1 protein; PP_03544; phage(gi971482496)	2e-35
			54	3349000..3349239	PHAGE_Bacill_phBC6A51_NC_004820: holin; PP_03545; phage(gi31415802)	6e-30
			55	3349236..3350300	PHAGE_Bacill_phBC6A51_NC_004820: N-acetylmuramoyl-L-alanine amidase; PP_03546; phage(gi31415803)	5e-177
			56	complement(3350336..3350824)	PHAGE_Bacill_Fah_NC_007814: lipoprotein; PP_03547; phage(gi89152496)	5e-55
			57	complement(3350827..3351036)	PHAGE_Bacill_Fah_NC_007814: HTH transcriptional regulator; PP_03548; phage(gi89152497)	9e-25
			58	3351220..3351528	PHAGE_Bacill_Fah_NC_007814: hypothetical protein; PP_03549; phage(gi89152498)	4e-42
			59	3351525..3351707	PHAGE_Bacill_Fah_NC_007814: hypothetical protein; PP_03550; phage(gi89152499)	7e-25
			60	3351825..3353006	PHAGE_Bacill_Fah_NC_007814: FtsK/SpoIIIE ATPase; PP_03551; phage(gi89152500)	0.0
			61	3353038..3353568	PHAGE_Bacill_Fah_NC_007814: hypothetical protein; PP_03552; phage(gi89152501)	1e-73
			64	3354845..3355366	PHAGE_Bacill_G_NC_023719: gp631; PP_03555; phage(gi593778073)	2e-13
		5	1	complement(3568506..3569663)	PHAGE_Bacill_phi4B1_NC_028886: site-specific recombinase; PP_03753; phage(gi971821285)	4e-66
			2	complement(3569700..3570125)	PHAGE_Bacill_phi4B1_NC_028886: hypothetical protein; PP_03754; phage(gi971821271)	4e-73
			3	complement(3570140..3570559)	PHAGE_Bacill_phi4B1_NC_028886: DNA-binding helix-turn-helix protein; PP_03755; phage(gi971821252)	4e-60
			4	3570832..3571020	PHAGE_Bacill_phi4B1_NC_028886: Xre family toxin-antitoxin system antitoxin component; PP_03756; phage(gi971821300)	3e-22
			5	3571017..3571853	PHAGE_Bacill_phi4B1_NC_028886: hypothetical protein; PP_03757; phage(gi971821259)	8e-134
			6	3571880..3572155	PHAGE_Bacill_PfEFR_5_NC_031055: hypothetical protein; PP_03758; phage(gi100035)	2e-27
			7	3572190..3572372	PHAGE_Bacill_phi4J1_NC_029008: hypothetical protein; PP_03759; phage(gi971821640)	2e-07
			8	3572408..3572551	PHAGE_Bacill_phi4B1_NC_028886: hypothetical protein; PP_03760; phage(gi971821262)	6e-18
			12	3574089..3574943	PHAGE_Bacill_SPP1_NC_004166: hypothetical protein; PP_03764; phage(gi22855121)	2e-56
			13	3575014..3575193	PHAGE_Bacill_phi4B1_NC_028886: hypothetical protein; PP_03765; phage(gi971821281)	3e-26
			14	3575194..3575982	PHAGE_Bacill_phi4B1_NC_028886: hypothetical protein; PP_03766; phage(gi971821261)	5e-111
			15	3576053..3576784	PHAGE_Bacill_phi4B1_NC_028886: IstB-like ATP binding domain protein; PP_03767; phage(gi971821258)	1e-124
			17	3576995..3577183	PHAGE_Bacill_phi4B1_NC_028886: hypothetical protein; PP_03769; phage(gi971821296)	8e-13
			19	3578613..3579251	PHAGE_Brevib_Osiris_NC_028969: hypothetical protein; PP_03771; phage(gi971761860)	5e-56
			20	3579549..3579791	PHAGE_Bacill_phi4J1_NC_029008: hypothetical protein; PP_03772; phage(gi971821584)	5e-31
			23	3580301..3580588	PHAGE_Geobac_E2_NC_009552: hypothetical protein; PP_03775; phage(gi148747780)	2e-36
			24	3580593..3580973	PHAGE_Bacill_phi4B1_NC_028886: ArpU family transcriptional regulator; PP_03776; phage(gi971821295)	3e-56
			26	3581536..3581778	PHAGE_Thermu_OH2_NC_021784: SMF family protein; PP_03778; phage(gi526118339)	3e-09
			27	3582546..3582983	PHAGE_Thermu_OH2_NC_021784: phage transcriptional regulator, ArpU; PP_03779; phage(gi526118340)	3e-33
			30	3583777..3583986	PHAGE_Thermu_OH2_NC_021784: SMF family protein; PP_03782; phage(gi526118339)	7e-07
			32	3584671..3584826	PHAGE_Staphy_phiPV83_NC_002486: transposase; PP_03784; phage(gi9635740)	6e-10
			34	complement(3585187..3585381)	PHAGE_Escher_pro483_NC_028943: DNA invertase; PP_03786; phage(gi971758535)	2e-07
		6	1	4171699..4172142	PHAGE_Lactoc_28201_NC_031013: serine recombinase; PP_04374; phage(gi100001)	1e-05
			4	4173835..4174092	PHAGE_Lactoc_28201_NC_031013: serine recombinase; PP_04377; phage(gi100001)	4e-06
			5	complement(4174518..4175954)	PROPHAGE_Escher_MG1655: IS186 transposase; PP_04378; phage(gi90111427)	7e-10
			6	4176051..4176380	PHAGE_Bacill_BM5_NC_029069: hypothetical protein; PP_04379; phage(gi985757808)	7e-06
			9	complement(4177359..4177577)	PHAGE_Strept_phiARI0131_2_NC_031941: hypothetical protein; PP_04382; phage(gi100035)	4e-06
			11	4178745..4179011	PHAGE_Lactob_phiAT3_NC_005893: putative transposase A; PP_04384; phage(gi48697273)	1e-11
			12	4179071..4179853	PHAGE_Lactob_phiAT3_NC_005893: putative transposase OrfB; PP_04385; phage(gi48697274)	9e-68
			15	4181144..4181356	PHAGE_Bacill_phBC6A52_NC_004821: hypothetical protein; PP_04388; phage(gi31415841)	1e-09
			16	complement(4181587..4181904)	PHAGE_Staphy_SPbeta_like_NC_029119: integrase core domain protein; PP_04389; phage(gi985761246)	4e-15
			17	complement(4182027..4182251)	PHAGE_Staphy_SPbeta_like_NC_029119: integrase core domain protein; PP_04390; phage(gi985761246)	2e-17
			19	complement(4183071..4183934)	PHAGE_Plankt_PaV_LD_NC_016564: ABC transporter; PP_04392; phage(gi371496158)	3e-13
			22	4184674..4185204	PHAGE_Bacill_phi105_NC_004167: hypothetical protein; PP_04395; phage(gi22855023)	1e-07
Bcy_GCA_002251005.1	1	1	1	complement(1061716..1061841)	PHAGE_Bacill_Gamma_NC_007458: hypothetical protein; PP_01170; phage(gi77020140)	6e-06
			2	1062328..1062540	PHAGE_Bacill_Bobb_NC_024792: XRE family transcriptional regulator; PP_01171; phage(gi682124013)	3e-12
			3	1062640..1063224	PHAGE_Bacill_Eldridge_NC_030920: hypothetical protein; PP_01172; phage(gi100055)	8e-12
			4	complement(1063265..1064089)	PHAGE_Bacill_Stitch_NC_031032: terminase small subunit; PP_01173; phage(gi100030)	6e-67
			5	complement(1064105..1064335)	PHAGE_Bacill_Waukesha92_NC_025424: SPP1 family holin; PP_01174; phage(gi712912404)	3e-27
			7	complement(1064674..1069170)	PHAGE_Bacill_PfEFR_5_NC_031055: general stress protein; PP_01176; phage(gi100019)	0.0
			8	complement(1069170..1070402)	PHAGE_Bacill_PfEFR_5_NC_031055: hypothetical protein; PP_01177; phage(gi100018)	0.0
			9	complement(1070687..1074430)	PHAGE_Paenib_Harrison_NC_028746: tail tape-measure protein; PP_01178; phage(gi971482324)	5e-120
			10	complement(1074481..1074732)	PHAGE_Bacill_phBC6A51_NC_004820: hypothetical protein; PP_01179; phage(gi31415798)	1e-20
			11	complement(1074822..1075196)	Phage protein [Bacillus thuringiensis serovar thuringiensis str. IS5056]. gi|452198255|ref|YP_007478336.1|; PP_01180	2e-39
			12	complement(1075255..1075764)	PHAGE_Bacill_phBC6A51_NC_004820: hypothetical protein; PP_01181; phage(gi31415794)	6e-63
			14	complement(1076193..1076525)	PHAGE_Bacill_phBC6A51_NC_004820: hypothetical protein; PP_01183; phage(gi31415793)	5e-34
			15	complement(1076552..1076926)	PHAGE_Bacill_phBC6A51_NC_004820: hypothetical protein; PP_01184; phage(gi31415792)	2e-42
			17	complement(1077267..1078595)	PHAGE_Clostr_CDMH1_NC_024144: putative minor head protein; PP_01186; phage(gi640884861)	1e-18
			20	complement(1079166..1080191)	PHAGE_Gordon_OneUp_NC_030917: hypothetical protein; PP_01189; phage(gi100021)	6e-18
			21	complement(1080255..1080641)	PHAGE_Arthro_KellEzio_NC_031231: hypothetical protein; PP_01190; phage(gi100023)	1e-06
			22	complement(1080664..1081215)	PHAGE_Strept_phiARI0131_1_NC_031901: hypothetical protein; PP_01191; phage(gi100020)	1e-06
			23	complement(1081216..1082757)	PHAGE_Clostr_phiCT19406A_NC_030950: portal protein; PP_01192; phage(gi100032)	5e-14
			24	complement(1082773..1084476)	PHAGE_Bacill_BalMu_1_NC_030945: siderophore-interacting protein; PP_01193; phage(gi100025)	4e-54
			25	complement(1084476..1084949)	PHAGE_Bacill_phBC6A51_NC_004820: hypothetical protein; PP_01194; phage(gi31415784)	9e-09
			26	complement(1086018..1086842)	PHAGE_Paenib_Tripp_NC_028930: hypothetical protein; PP_01195; phage(gi971757046)	1e-21
			28	complement(1087238..1087804)	PHAGE_Paenib_Tripp_NC_028930: hypothetical protein; PP_01197; phage(gi971757042)	2e-16
			29	complement(1087816..1088193)	PHAGE_Paenib_Tripp_NC_028930: SigK-like protein; PP_01198; phage(gi971757041)	3e-17
			34	complement(1089458..1090063)	PHAGE_Entero_ECP3_NC_027335: hypothetical protein; PP_01203; phage(gi849119997)	9e-38
			35	complement(1090124..1090750)	PHAGE_Bacill_B4_NC_018863: dephospho-CoA kinase; PP_01204; phage(gi410493180)	2e-36
			38	complement(1091835..1092230)	PHAGE_Bacill_Stahl_NC_028856: hypothetical protein; PP_01207; phage(gi100026)	1e-06
			40	complement(1092516..1093043)	PHAGE_Bacill_Stahl_NC_028856: holin; PP_01209; phage(gi100062)	1e-07
			41	complement(1093040..1093264)	PHAGE_Bacill_Staley_NC_022767: hypothetical protein; PP_01210; phage(gi568191129)	4e-24
			42	complement(1093264..1094178)	PHAGE_Paenib_Tripp_NC_028930: hypothetical protein; PP_01211; phage(gi971757028)	8e-90
			43	complement(1094324..1094479)	PHAGE_Bacill_phBC6A51_NC_004820: hypothetical protein; PP_01212; phage(gi31415775)	3e-11
			44	complement(1094472..1095188)	PHAGE_Entero_vB_IME198_NC_029016: DNA polymerase I; PP_01213; phage(gi971765957)	7e-27
			45	complement(1095380..1095754)	PHAGE_Bacill_Bastille_NC_018856: I-BasI; PP_01214; phage(gi410492200)	2e-23
			46	complement(1096115..1097500)	PHAGE_Lister_LP_037_NC_021787: DNA polymerase I; PP_01215; phage(gi526176617)	7e-57
			47	complement(1097680..1098873)	PHAGE_Paenib_Tripp_NC_028930: hypothetical protein; PP_01216; phage(gi971757022)	5e-10
			48	complement(1098866..1099273)	PHAGE_Paenib_Tripp_NC_028930: hypothetical protein; PP_01217; phage(gi971757019)	3e-27
			49	complement(1099285..1100043)	PHAGE_Paenib_Tripp_NC_028930: single-stranded DNA-binding protein; PP_01218; phage(gi971757015)	6e-59
			51	complement(1101492..1102715)	PHAGE_Bacill_WBeta_NC_007734: conserved phage protein; PP_01220; phage(gi85701407)	3e-95
			53	1103064..1103282	PHAGE_Bacill_SPbeta_NC_001884: hypothetical protein; PP_01222; phage(gi9630214)	2e-09
			54	complement(1103290..1104306)	PHAGE_Paenib_Tripp_NC_028930: DNA primase; PP_01223; phage(gi971757012)	9e-69
			55	complement(1104333..1105676)	PHAGE_Strept_SPQS1_NC_021868: replicative DNA helicase; PP_01224; phage(gi526246140)	2e-85
			56	complement(1105773..1106057)	PHAGE_Geobac_E3_NC_029073: hypothetical protein; PP_01225; phage(gi985758339)	2e-12
			57	complement(1106305..1106721)	PHAGE_Brevib_Osiris_NC_028969: hypothetical protein; PP_01226; phage(gi971761851)	3e-23
			60	complement(1107890..1108654)	PHAGE_Paenib_Tripp_NC_028930: DNA replication protein; PP_01229; phage(gi971757010)	3e-78
			61	complement(1108654..1109328)	PHAGE_Bacill_BCP78_NC_018860: putative HNH nuclease; PP_01230; phage(gi410492868)	4e-24
			62	complement(1109344..1109739)	PHAGE_Paenib_Tripp_NC_028930: hypothetical protein; PP_01231; phage(gi971757006)	4e-18
			68	complement(1111395..1112288)	PHAGE_Paenib_Tripp_NC_028930: DNA methyltransferase-like protein; PP_01237; phage(gi971757007)	3e-32
			69	complement(1112922..1113323)	PHAGE_Paenib_Tripp_NC_028930: DNA binding-like protein; PP_01238; phage(gi971757002)	8e-27
			70	1113523..1114647	PHAGE_Clostr_phiCD211_NC_029048: Phage integrase family prophage LambdaCh01; PP_01239; phage(gi981220898)	3e-51
		2	1	1272585..1272779	PHAGE_Escher_pro483_NC_028943: DNA invertase; PP_01408; phage(gi971758535)	2e-07
			3	complement(1273140..1273295)	PHAGE_Staphy_phiPV83_NC_002486: transposase; PP_01410; phage(gi9635740)	6e-10
			5	complement(1273980..1274189)	PHAGE_Thermu_OH2_NC_021784: SMF family protein; PP_01412; phage(gi526118339)	7e-07
			8	complement(1274983..1275420)	PHAGE_Thermu_OH2_NC_021784: phage transcriptional regulator, ArpU; PP_01415; phage(gi526118340)	3e-33
			9	complement(1276188..1276430)	PHAGE_Thermu_OH2_NC_021784: SMF family protein; PP_01416; phage(gi526118339)	3e-09
			11	complement(1276993..1277373)	PHAGE_Bacill_phi4B1_NC_028886: ArpU family transcriptional regulator; PP_01418; phage(gi971821295)	3e-56
			12	complement(1277378..1277593)	PHAGE_Geobac_E2_NC_009552: hypothetical protein; PP_01419; phage(gi148747780)	9e-28
			15	complement(1278175..1278417)	PHAGE_Bacill_phi4J1_NC_029008: hypothetical protein; PP_01422; phage(gi971821584)	5e-31
			16	complement(1278715..1279353)	PHAGE_Brevib_Osiris_NC_028969: hypothetical protein; PP_01423; phage(gi971761860)	5e-56
			19	complement(1280002..1280790)	PHAGE_Bacill_phi4B1_NC_028886: hypothetical protein; PP_01426; phage(gi971821278)	2e-30
			20	complement(1280783..1280971)	PHAGE_Bacill_phi4B1_NC_028886: hypothetical protein; PP_01427; phage(gi971821296)	8e-13
			22	complement(1281182..1281928)	PHAGE_Bacill_phi4B1_NC_028886: IstB-like ATP binding domain protein; PP_01429; phage(gi971821258)	7e-126
			23	complement(1281984..1282772)	PHAGE_Bacill_phi4B1_NC_028886: hypothetical protein; PP_01430; phage(gi971821261)	5e-111
			24	complement(1282773..1282952)	PHAGE_Bacill_phi4B1_NC_028886: hypothetical protein; PP_01431; phage(gi971821281)	3e-26
			25	complement(1283023..1283877)	PHAGE_Bacill_SPP1_NC_004166: hypothetical protein; PP_01432; phage(gi22855121)	2e-56
			27	complement(1284101..1284988)	PHAGE_Thermu_OH2_NC_021784: phage-type endonuclease; PP_01434; phage(gi526118352)	3e-72
			28	complement(1285028..1285267)	PHAGE_Bacill_phi4B1_NC_028886: hypothetical protein; PP_01435; phage(gi971821268)	8e-26
			29	complement(1285415..1285558)	PHAGE_Bacill_phi4B1_NC_028886: hypothetical protein; PP_01436; phage(gi971821262)	6e-18
			30	complement(1285594..1285776)	PHAGE_Bacill_phi4J1_NC_029008: hypothetical protein; PP_01437; phage(gi971821640)	2e-07
			31	complement(1285811..1286086)	PHAGE_Bacill_PfEFR_5_NC_031055: hypothetical protein; PP_01438; phage(gi100035)	2e-27
			32	complement(1286113..1286949)	PHAGE_Bacill_phi4B1_NC_028886: hypothetical protein; PP_01439; phage(gi971821259)	8e-134
			34	1287407..1287826	PHAGE_Bacill_phi4B1_NC_028886: DNA-binding helix-turn-helix protein; PP_01441; phage(gi971821252)	4e-60
			35	1287841..1288266	PHAGE_Bacill_phi4B1_NC_028886: hypothetical protein; PP_01442; phage(gi971821271)	4e-73
		3	1	complement(1502600..1503121)	PHAGE_Bacill_G_NC_023719: gp631; PP_01641; phage(gi593778073)	2e-13
			4	complement(1504398..1504928)	PHAGE_Bacill_WBeta_NC_007734: conserved phage protein; PP_01644; phage(gi85701402)	1e-73
			5	complement(1504960..1506141)	PHAGE_Bacill_WBeta_NC_007734: FtsK/SpoIIIE family protein; PP_01645; phage(gi85701401)	0.0
			6	complement(1506259..1506441)	PHAGE_Bacill_WBeta_NC_007734: conserved phage protein; PP_01646; phage(gi85701400)	7e-25
			7	complement(1506438..1506746)	PHAGE_Bacill_WBeta_NC_007734: conserved phage protein; PP_01647; phage(gi85701399)	4e-42
			8	1506930..1507139	PHAGE_Bacill_WBeta_NC_007734: conserved phage protein; PP_01648; phage(gi85701398)	9e-25
			9	1507142..1507630	PHAGE_Bacill_WBeta_NC_007734: hypothetical protein; PP_01649; phage(gi85701397)	5e-55
			10	complement(1507666..1508730)	PHAGE_Bacill_phBC6A51_NC_004820: N-acetylmuramoyl-L-alanine amidase; PP_01650; phage(gi31415803)	5e-177
			11	complement(1508727..1508966)	PHAGE_Bacill_phBC6A51_NC_004820: holin; PP_01651; phage(gi31415802)	6e-30
			12	complement(1508966..1509202)	PHAGE_Bacill_BMBtpLA_NC_028748: XpaF1 protein; PP_01652; phage(gi971482496)	2e-35
			13	complement(1509244..1513275)	PHAGE_Bacill_phiCM3_NC_023599: minor structural protein; PP_01653; phage(gi589892727)	0.0
			14	complement(1513272..1514765)	PHAGE_Bacill_WBeta_NC_007734: putative phage tail protein; PP_01654; phage(gi85701393)	0.0
			15	complement(1514774..1518814)	PHAGE_Bacill_WBeta_NC_007734: putative phage tail tape measure protein; PP_01655; phage(gi85701392)	0.0
			16	complement(1518831..1519001)	PHAGE_Bacill_WBeta_NC_007734: hypothetical protein; PP_01656; phage(gi85701391)	9e-20
			17	complement(1519031..1519345)	PHAGE_Bacill_WBeta_NC_007734: conserved phage protein; PP_01657; phage(gi85701390)	4e-37
			18	complement(1519394..1520005)	PHAGE_Bacill_WBeta_NC_007734: putative major tail protein; PP_01658; phage(gi85701389)	2e-104
			19	complement(1520006..1520365)	PHAGE_Bacill_WBeta_NC_007734: conserved structural protein; PP_01659; phage(gi85701388)	6e-56
			20	complement(1520362..1520796)	PHAGE_Bacill_WBeta_NC_007734: conserved phage protein; PP_01660; phage(gi85701387)	2e-68
			21	complement(1520789..1521112)	PHAGE_Bacill_WBeta_NC_007734: putative head-tail adaptor protein; PP_01661; phage(gi85701386)	1e-49
			22	complement(1521109..1521399)	PHAGE_Bacill_WBeta_NC_007734: putative DNA packaging protein phage; PP_01662; phage(gi85701385)	3e-41
			23	complement(1521417..1522592)	PHAGE_Bacill_WBeta_NC_007734: putative major capsid protein; PP_01663; phage(gi85701384)	0.0
			24	complement(1522634..1523206)	PHAGE_Bacill_WBeta_NC_007734: putative Caudovirales phage prohead protease; PP_01664; phage(gi85701383)	2e-98
			25	complement(1523196..1524506)	PHAGE_Bacill_WBeta_NC_007734: putative phage portal protein; PP_01665; phage(gi85701382)	0.0
			26	complement(1524522..1526219)	PHAGE_Bacill_WBeta_NC_007734: putative phage terminase large subunit; PP_01666; phage(gi85701381)	0.0
[truncated: 2,458 more rows]

## Sheet: incomplete_CRISPR-Cas
genome	prophage	region	No.	CDS_POSITION	BLAST_HIT	E-VALUE
Bce_GCA_000290975.2	1	1	1	complement(436259..437104)	PHAGE_Mycoba_Catdawg_NC_022057: O-methyl transferase; PP_00444; phage(gi530545603)	1e-05
			3	437583..438101	PHAGE_Xantho_CP2_NC_020205: hypothetical protein; PP_00445; phage(gi448245177)	2e-37
			4	438281..439378	PHAGE_Bacill_SPbeta_NC_001884: hypothetical protein; PP_00447; phage(gi9630147)	1e-14
			5	439534..440217	PHAGE_Synech_S_SKS1_NC_020851: hypothetical protein; PP_00448; phage(gi472340890)	1e-05
			8	441613..442350	PHAGE_Entero_phi92_NC_023693: Phi92_gp066; PP_00451; phage(gi726646999)	2e-51
			9	442359..442904	PHAGE_Escher_phAPEC8_NC_020079: putative dTDP-4-dehydrorhamnose 3,5-epimerase; PP_00452; phage(gi448260371)	2e-31
			10	442920..443891	PHAGE_Entero_phi92_NC_023693: Phi92_gp067; PP_00453; phage(gi726647000)	2e-72
			11	443903..444757	PHAGE_Escher_phAPEC8_NC_020079: putative dTDP-4-dehydrorhamnose reductase; PP_00454; phage(gi448260370)	3e-37
		2	1	1509913..1510098	PHAGE_Bacill_BMBtpLA_NC_028748: hypothetical protein; PP_01583; phage(gi971482528)	4e-11
			3	complement(1511864..1513309)	PHAGE_Bacill_WBeta_NC_007734: collagen triple helix repeat protein; PP_01585; phage(gi85701419)	5e-56
			4	1514195..1514347	PHAGE_Bacill_phi105_NC_004167: hypothetical protein; PP_01586; phage(gi22855040)	4e-06
			5	1514344..1514571	PHAGE_Bacill_phi105_NC_004167: hypothetical protein; PP_01587; phage(gi22855040)	8e-13
			6	1515494..1515796	PHAGE_Bacill_phBC6A52_NC_004821: hypothetical protein; PP_01588; phage(gi31415818)	4e-45
			7	complement(1516105..1517022)	PHAGE_Burkho_phi1026b_NC_005284: gp58; PP_01589; phage(gi38707948)	7e-10
			8	1517137..1518462	PHAGE_Mycoba_Myrna_NC_011273: gp183; PP_01590; phage(gi203454746)	1e-14
			12	1521206..1522960	PHAGE_Bacill_SPbeta_NC_001884: ABC transporter; PP_01594; phage(gi9630145)	4e-35
		3	2	1526051..1526608	PHAGE_Clostr_phiCD211_NC_029048: DNA-binding helix-turn-helix protein; PP_01597; phage(gi981220892)	2e-06
			4	1527704..1528585	PHAGE_Bacill_phBC6A52_NC_004821: Collagen triple helix repeat protein; PP_01599; phage(gi31415834)	2e-57
			6	1529428..1530702	PHAGE_Phormi_MIS_PhV1A_NC_029032: replication protein DnaD; PP_01601; phage(gi100014)	1e-36
			7	complement(1530998..1532218)	PHAGE_Bacill_phBC6A52_NC_004821: DNA integration/recombination/invertion protein; PP_01602; phage(gi31415821)	2e-38
			8	complement(1532245..1532949)	PHAGE_Bacill_phBC6A52_NC_004821: Transcriptional regulator; PP_01603; phage(gi31415823)	2e-07
			9	1533087..1533281	PHAGE_Brevib_Abouo_NC_029029: hypothetical protein; PP_01604; phage(gi971767221)	2e-07
			12	1534030..1536084	PHAGE_Staphy_47_NC_007054: ORF002; PP_01607; phage(gi66395658)	1e-68
	2	1	1	complement(551661..552725)	PHAGE_Bacill_phBC6A51_NC_004820: N-acetylmuramoyl-L-alanine amidase; PP_00558; phage(gi31415803)	0.0
			2	complement(552722..552961)	PHAGE_Bacill_phBC6A51_NC_004820: holin; PP_00559; phage(gi31415802)	7e-33
			3	complement(552961..553197)	PHAGE_Bacill_phIS3501_NC_019502: phage protein; PP_00560; phage(gi422934341)	8e-21
			5	complement(554082..559724)	PHAGE_Bacill_phBC6A51_NC_004820: hypothetical protein; PP_00562; phage(gi31415800)	0.0
			6	complement(559721..561175)	PHAGE_Bacill_PfEFR_5_NC_031055: hypothetical protein; PP_00563; phage(gi100018)	6e-128
			7	complement(561217..564825)	PHAGE_Geobac_E2_NC_009552: putative tail tape measure protein; PP_00564; phage(gi148747742)	2e-70
			8	complement(564842..565003)	PHAGE_Geobac_GBSV1_NC_008376: hypothetical protein; PP_00565; phage(gi115334638)	1e-06
			9	complement(565057..565419)	PHAGE_Strept_phiARI0131_2_NC_031941: hypothetical protein; PP_00566; phage(gi100008)	1e-08
			10	complement(565426..566019)	PHAGE_Strept_phiARI0131_2_NC_031941: hypothetical protein; PP_00567; phage(gi100009)	1e-38
			11	complement(566020..566352)	PHAGE_Geobac_GBSV1_NC_008376: aminopeptidase; PP_00568; phage(gi115334635)	9e-20
			12	complement(566349..566693)	PHAGE_Strept_phiARI0131_2_NC_031941: endonuclease; PP_00569; phage(gi100011)	2e-15
			13	complement(566695..567060)	PHAGE_Bacill_vB_BhaS_171_NC_030904: RecT family recombinase; PP_00570; phage(gi100012)	3e-23
			14	complement(567062..567355)	PHAGE_Bacill_vB_BhaS_171_NC_030904: endonuclease; PP_00571; phage(gi100011)	6e-32
			15	complement(567368..568519)	PHAGE_Bacill_vB_BhaS_171_NC_030904: hypothetical protein; PP_00572; phage(gi100009)	6e-102
			16	complement(568523..569269)	PHAGE_Bacill_vB_BhaS_171_NC_030904: hypothetical protein; PP_00573; phage(gi100008)	6e-34
			17	complement(569266..570411)	PHAGE_Bacill_vB_BhaS_171_NC_030904: kilA anti-repressor protein; PP_00574; phage(gi100007)	9e-148
			18	complement(570420..572087)	PHAGE_Bacill_vB_BhaS_171_NC_030904: XRE family transcriptional regulator; PP_00575; phage(gi100006)	0.0
			19	complement(572084..572395)	PHAGE_Bacill_vB_BhaS_171_NC_030904: putative Cro/Cl-type repressor; PP_00576; phage(gi100005)	4e-25
			20	complement(572520..572792)	PHAGE_Bacill_vB_BhaS_171_NC_030904: hypothetical protein; PP_00577; phage(gi100004)	1e-25
			21	complement(573112..573330)	PHAGE_Bacill_PfEFR_5_NC_031055: hypothetical protein; PP_00578; phage(gi100002)	6e-19
			22	complement(573853..574107)	PHAGE_Bacill_Shbh1_NC_030925: nucleoside triphosphate hydrolase; PP_00579; phage(gi100077)	2e-15
			25	complement(576109..576651)	PHAGE_Bacill_phiCM3_NC_023599: integrase; PP_00582; phage(gi589892763)	7e-96
			26	complement(576651..577133)	PHAGE_Bacill_phIS3501_NC_019502: ArpU family phage transcriptional regulator; PP_00583; phage(gi422934318)	8e-77
			27	complement(577161..577322)	PHAGE_Bacill_PfEFR_5_NC_031055: hypothetical protein; PP_00584; phage(gi100060)	4e-21
			28	complement(577436..577597)	PHAGE_Bacill_PfEFR_5_NC_031055: hypothetical protein; PP_00585; phage(gi100059)	2e-08
			30	complement(578148..578321)	PHAGE_Staphy_SpaA1_NC_018277: hypothetical protein; PP_00587; phage(gi399498910)	1e-09
			31	578716..579423	PHAGE_Bacill_WBeta_NC_007734: collagen triple helix repeat protein; PP_00588; phage(gi85701419)	6e-17
			32	579476..579760	PHAGE_Bacill_phBC6A52_NC_004821: Collagen triple helix repeat protein; PP_00589; phage(gi31415835)	1e-09
			34	complement(581160..581330)	PHAGE_Bacill_WBeta_NC_007734: conserved phage protein; PP_00591; phage(gi85701421)	5e-21
			35	complement(581367..581519)	PHAGE_Bacill_IEBH_NC_011167: hypothetical protein; PP_00592; phage(gi197261539)	4e-20
			36	complement(582178..582777)	PHAGE_Bacill_BM5_NC_029069: hypothetical protein; PP_00593; phage(gi985757819)	5e-47
			39	complement(583878..584069)	PHAGE_Bacill_PfEFR_5_NC_031055: hypothetical protein; PP_00596; phage(gi100041)	5e-07
			40	complement(584142..584504)	PHAGE_Bacill_Waukesha92_NC_025424: hypothetical protein; PP_00597; phage(gi712912380)	2e-19
			42	complement(584671..585993)	PHAGE_Geobac_GBK2_NC_023612: helicase; PP_00599; phage(gi589893809)	3e-115
			43	complement(585990..586940)	PHAGE_Geobac_E2_NC_009552: putative replication protein; PP_00600; phage(gi148747766)	2e-66
			44	complement(587219..587503)	PHAGE_Deep_s_D6E_NC_019544: hypothetical protein; PP_00601; phage(gi423262356)	2e-05
			48	complement(588883..589074)	PHAGE_Lister_vB_LmoS_188_NC_028871: XRE family transcriptional regulator; PP_00605; phage(gi971750831)	8e-08
			49	589247..589684	PHAGE_Lister_vB_LmoS_188_NC_028871: Cro/CI family XRE family transcriptional regulator; PP_00606; phage(gi971750830)	9e-28
			50	589697..590125	PHAGE_Bacill_1_NC_009737: hypothetical protein; PP_00607; phage(gi155042958)	1e-40
			52	591087..592634	PHAGE_Clostr_phiCT19406A_NC_030950: serine recombinase; PP_00609; phage(gi100001)	5e-128
	3	1	1	426948..427847	PHAGE_Burkho_phi1026b_NC_005284: gp58; PP_00480; phage(gi38707948)	9e-06
			3	429427..431055	PHAGE_Bacill_G_NC_023719: gp245; PP_00482; phage(gi593777701)	3e-16
			4	431076..431669	PHAGE_Plankt_PaV_LD_NC_016564: putative acetyltransferase; PP_00483; phage(gi371496157)	9e-05
			6	complement(432716..433042)	PHAGE_Bacter_Diva_NC_028788: transposase; PP_00485; phage(gi971743567)	3e-20
			7	complement(433054..433437)	PHAGE_Bacter_Diva_NC_028788: transposase; PP_00486; phage(gi971743567)	9e-06
			8	complement(433581..433901)	PHAGE_Bacter_Diva_NC_028788: transposase; PP_00487; phage(gi971743568)	1e-06
			9	434224..434994	PHAGE_Plankt_PaV_LD_NC_016564: ABC transporter; PP_00488; phage(gi371496158)	1e-33
	4	1	1	348474..348626	PHAGE_Bacill_Bam35c_NC_005258: putative protein 30; PP_00341; phage(gi38640305)	2e-08
			2	348630..348833	PHAGE_Bacill_AR9_NC_031039: transaldolase; PP_00342; phage(gi100194)	1e-22
			3	348837..349139	PHAGE_Bacill_Bam35c_NC_005258: putative protein 30; PP_00343; phage(gi38640305)	1e-22
			6	350894..351094	PHAGE_Geobac_GBSV1_NC_008376: repressor protein; PP_00346; phage(gi115334659)	9e-09
			7	351137..351859	PHAGE_Bacill_PfEFR_5_NC_031055: putative head morphogenesis protein; PP_00347; phage(gi100034)	2e-21
			11	352787..353512	PHAGE_Bacill_250_NC_029024: DNA replication protein; PP_00351; phage(gi971766636)	3e-44
			12	353523..354827	PHAGE_Deep_s_D6E_NC_019544: DnaB-like helicase; PP_00352; phage(gi423262362)	6e-79
			14	355359..355790	PHAGE_Bacill_vB_BhaS_171_NC_030904: hypothetical protein; PP_00354; phage(gi100066)	5e-07
			17	356542..356892	PHAGE_Staphy_SpaA1_NC_018277: XRE family transcriptional regulator; PP_00357; phage(gi399498895)	8e-15
			18	complement(357139..358272)	PHAGE_Bacill_Waukesha92_NC_025424: hypothetical protein; PP_00358; phage(gi712912391)	1e-70
			20	complement(358658..359035)	PHAGE_Bacill_phi105_NC_004167: hypothetical protein; PP_00360; phage(gi22855040)	1e-14
			21	complement(359195..359398)	PHAGE_Bacill_phBC6A51_NC_004820: N-acetylmuramoyl-L-alanine amidase; PP_00361; phage(gi31415803)	1e-19
			22	complement(359519..359890)	PHAGE_Bacill_phBC6A51_NC_004820: N-acetylmuramoyl-L-alanine amidase; PP_00362; phage(gi31415803)	6e-37
			23	complement(360055..360315)	PHAGE_Paenib_Fern_NC_028851: bacteriocin biosynthesis protein; PP_00363; phage(gi971749421)	3e-16
			27	362692..363078	PHAGE_Bacill_WBeta_NC_007734: conserved phage protein; PP_00367; phage(gi85701424)	4e-52
			29	363520..363888	PHAGE_Geobac_E3_NC_029073: transposase; PP_00369; phage(gi985758480)	1e-30
			30	363903..364262	PHAGE_Geobac_E3_NC_029073: transposase; PP_00370; phage(gi985758480)	9e-36
			31	364249..364644	PHAGE_Geobac_E3_NC_029073: transposase; PP_00371; phage(gi985758480)	1e-41
			32	365413..366381	PHAGE_Bacill_Stitch_NC_031032: hypothetical protein; PP_00372; phage(gi100028)	5e-33
			33	366674..367495	PHAGE_Mycoba_Sneeze_NC_031102: hypothetical protein; PP_00373; phage(gi100027)	5e-14
			34	367598..368593	PHAGE_Bacill_AR9_NC_031039: transaldolase; PP_00374; phage(gi100194)	9e-74
			37	complement(369046..369753)	PROPHAGE_Brucel_1330: transposase, putative; PP_00377; phage(gi23502708)	3e-47
			40	371370..372575	PHAGE_Bacill_G_NC_023719: gp245; PP_00380; phage(gi593777701)	2e-32
			41	372568..373398	PHAGE_Bacill_G_NC_023719: gp243; PP_00381; phage(gi593777699)	1e-05
	5	1	1	58010..59107	PHAGE_Bacill_SPbeta_NC_001884: hypothetical protein; PP_00055; phage(gi9630153)	4e-10
			3	complement(61295..62368)	PHAGE_Mycoba_Xeno_NC_031243: membrane spanning protein; PP_00057; phage(gi100033)	5e-09
			4	complement(63320..63907)	PHAGE_Pseudo_NP1_NC_031058: hypothetical protein; PP_00058; phage(gi100036)	6e-41
			5	complement(63951..64613)	PHAGE_Strept_Dp_1_NC_015274: QueE; PP_00059; phage(gi327198318)	2e-44
			6	complement(64660..65151)	PHAGE_Bacill_BCD7_NC_019515: 6-pyruvoyl tetrahydrobiopterin synthase; PP_00060; phage(gi422935983)	3e-63
			7	complement(65155..65817)	PHAGE_Cellul_phiSM_NC_020860: queuosine biosynthesis protein QueC; PP_00061; phage(gi472342216)	1e-50
			10	complement(67409..68407)	PHAGE_Plankt_PaV_LD_NC_016564: ABC transporter; PP_00064; phage(gi371496158)	2e-12
	6	1	1	2389..3696	PHAGE_Gordon_Ghobes_NC_031028: hypothetical protein; PP_00004; phage(gi100036)	2e-20
			2	3785..4504	PHAGE_Synech_S_CAM8_NC_021530: phosphoribosylaminoimidazole-succinocarboxamide synthase; PP_00005; phage(gi514050949)	3e-50
			3	4497..4751	PHAGE_Synech_ACG_2014i_NC_027132: 5-phosphoribosylformylglycinamide amidotransferase; PP_00006; phage(gi827047374)	5e-08
			5	5415..7634	PHAGE_Microb_Min1_NC_009603: putative phosphoribosyl formylglycinamidine (FGAM) synthase II; PP_00008; phage(gi149882852)	3e-163
			6	7619..9034	PHAGE_Escher_KBNP1711_NC_023593: hypothetical protein; PP_00009; phage(gi589892409)	5e-05
			7	9135..10175	PHAGE_Prochl_P_SSM2_NC_006883: phosphoribosylaminoimidazole synthetase; PP_00010; phage(gi61806048)	6e-69
			8	10172..10759	PHAGE_Synech_S_SKS1_NC_020851: cyanobacterial phosphoribosylglycinamide formyltransferase; PP_00011; phage(gi472340960)	1e-29
			9	10784..12319	PHAGE_Prochl_P_SSM2_NC_006883: 5-aminoimidazole-4-carboxamide ribonucleotide formyltransferase/IMP cyclohydrolase; PP_00012; phage(gi61806062)	4e-82
		2	1	complement(127287..128477)	PHAGE_Synech_S_SSM7_NC_015287: hypothetical protein; PP_00119; phage(gi326783692)	3e-16
			3	129692..130288	PHAGE_Pseudo_VCM_NC_029065: General stress protein 16U; PP_00121; phage(gi985769656)	2e-14
			4	130312..130896	PHAGE_Pseudo_VCM_NC_029065: General stress protein 16U; PP_00122; phage(gi985769656)	2e-18
			5	130977..131555	PHAGE_Caulob_CcrColossus_NC_019406: putative TerD-like bacterial stress protein; PP_00123; phage(gi414088275)	5e-30
			6	131629..132420	PHAGE_Pseudo_VCM_NC_029065: Integral membrane protein TerC family protein; PP_00124; phage(gi985769655)	6e-11
			8	134181..135263	PHAGE_Cronob_vB_CsaM_GAP32_NC_019401: toxic ion resistance protein; PP_00126; phage(gi414087253)	8e-24
Bce_GCA_000293705.1	1	1	1	complement(58443..60131)	PHAGE_Strept_Dp_1_NC_015274: DnaX DNA polymerase III clamp loader complex gamma-tau-delta subunit; PP_00056; phage(gi327198331)	2e-53
			2	complement(60607..61101)	PHAGE_Shigel_SHSML_52_1_NC_031090: tail assembly protein; PP_00057; phage(gi100111)	4e-05
			3	61208..61747	PHAGE_Bacill_G_NC_023719: gp275; PP_00058; phage(gi593777731)	1e-05
			4	61871..62506	PHAGE_Bacill_SP_15_NC_031245: endonuclease; PP_00059; phage(gi100011)	5e-18
			5	62509..63177	PHAGE_Bacill_SP_15_NC_031245: endonuclease; PP_00060; phage(gi100011)	1e-26
			7	complement(64022..65296)	PHAGE_Bacill_G_NC_023719: gp287; PP_00062; phage(gi593777743)	5e-11
			10	complement(67279..68595)	PHAGE_Stx2_c_1717_NC_011357: penicillin-binding protein 6b; PP_00065; phage(gi209447203)	2e-25
		2	1	444112..444570	PHAGE_Acinet_133_NC_015250: putative bacterial NUDIX hydrolase; PP_00423; phage(gi326536354)	5e-06
			2	444591..445472	PHAGE_Strept_YDN12_NC_028974: ATPase; PP_00424; phage(gi971762166)	3e-08
			5	447492..447740	PHAGE_Bacill_G_NC_023719: gp197; PP_00427; phage(gi593777654)	3e-06
			6	complement(447889..448770)	PROPHAGE_Escher_MG1655: IS150 transposase B; PP_00428; phage(gi16131429)	6e-56
			7	complement(448779..449075)	PHAGE_Lactob_phiAT3_NC_005893: putative transposase A; PP_00429; phage(gi48697273)	2e-05
			8	complement(449418..449999)	PHAGE_Bacill_G_NC_023719: gp257; PP_00430; phage(gi593777713)	8e-51
	2	1	1	282893..283600	PROPHAGE_Brucel_1330: transposase, putative; PP_00395; phage(gi23502708)	1e-46
			2	complement(283683..284330)	PHAGE_Bacill_Stitch_NC_031032: hypothetical protein; PP_00396; phage(gi100028)	4e-18
			4	complement(284751..285107)	PHAGE_Paenib_Harrison_NC_028746: cytoplasmic protein; PP_00398; phage(gi971482389)	4e-17
			6	complement(285449..286057)	PHAGE_Bacill_PfEFR_5_NC_031055: hypothetical protein; PP_00400; phage(gi100029)	4e-83
			9	287841..288071	PHAGE_Staphy_SpaA1_NC_018277: XRE family transcriptional regulator; PP_00403; phage(gi399498887)	6e-11
			10	288182..289447	PHAGE_Bacill_SPbeta_NC_001884: IMPB/MUCB/SAMB family protein; PP_00404; phage(gi9630142)	3e-103
			11	289444..289785	PHAGE_Staphy_phiRS7_NC_022914: YolD-like protein; PP_00405; phage(gi560185985)	2e-10
			12	289833..290207	PHAGE_Bacill_250_NC_029024: hypothetical protein; PP_00406; phage(gi971766658)	5e-29
			16	complement(291934..293139)	PHAGE_Bacill_phBC6A52_NC_004821: Collagen triple helix repeat protein; PP_00410; phage(gi31415834)	4e-23
			19	complement(294058..294663)	PHAGE_Microc_MaMV_DC_NC_029002: pentapeptide repeats family protein; PP_00413; phage(gi971764755)	1e-12
			20	295102..295842	PHAGE_Mycoba_D29_NC_001900: gp59.2; PP_00414; phage(gi9630445)	2e-06
			22	296079..296285	PHAGE_Bacill_phiCM3_NC_023599: transcriptional regulator; PP_00416; phage(gi589892743)	1e-05
	3	1	1	complement(1610682..1611818)	PHAGE_Bacill_phBC6A52_NC_004821: DNA integration/recombination/invertion protein; PP_01621; phage(gi31415821)	9e-63
			2	complement(1611845..1612357)	Phage-like element PBSX protein xkdA [Bacillus toyonensis BCT-7112]. gi|557624157|ref|YP_008785289.1|; PP_01622	2e-88
			6	complement(1615716..1616087)	PHAGE_Clostr_CDMH1_NC_024144: putative repressor protein; PP_01626; phage(gi640884900)	2e-12
			7	1616248..1616463	PHAGE_Bacill_IEBH_NC_011167: helix-turn-helix domain protein; PP_01627; phage(gi197261594)	3e-06
			9	1616886..1617401	PHAGE_Lister_B054_NC_009813: gp43; PP_01629; phage(gi157325327)	2e-05
			12	1618238..1619215	PHAGE_Geobac_E2_NC_009552: putative replication protein; PP_01632; phage(gi148747766)	1e-59
			13	1619226..1619588	PHAGE_Bacill_Waukesha92_NC_025424: hypothetical protein; PP_01633; phage(gi712912380)	1e-18
			14	1619660..1619851	PHAGE_Bacill_phBC6A52_NC_004821: hypothetical protein; PP_01634; phage(gi31415831)	2e-07
			15	1620377..1620787	PHAGE_Bacill_Gamma_NC_007458: conserved phage protein; PP_01635; phage(gi77020171)	4e-66
			16	1620955..1621119	PHAGE_Staphy_SpaA1_NC_018277: hypothetical protein; PP_01636; phage(gi399498912)	1e-14
			17	complement(1621488..1621811)	PHAGE_Bacill_phBC6A52_NC_004821: Collagen triple helix repeat protein; PP_01639; phage(gi31415835)	1e-12
			19	1622217..1622405	PHAGE_Xantho_CP2_NC_020205: hypothetical protein; PP_01638; phage(gi448245177)	3e-15
			20	1623661..1623939	PHAGE_Staphy_SpaA1_NC_018277: phage related protein; PP_01640; phage(gi399498913)	9e-17
			22	1624501..1624641	PHAGE_Bacill_PfEFR_5_NC_031055: hypothetical protein; PP_01642; phage(gi100059)	2e-07
			23	1624757..1624927	PHAGE_Bacill_phBC6A52_NC_004821: hypothetical protein; PP_01643; phage(gi31415838)	1e-18
			24	1624955..1625437	PHAGE_Bacill_phBC6A52_NC_004821: hypothetical protein; PP_01644; phage(gi31415839)	1e-84
			25	1625437..1625979	PHAGE_Bacill_phBC6A52_NC_004821: DNA integration/recombination/invertion protein; PP_01645; phage(gi31415840)	9e-89
			27	1627620..1627853	PHAGE_Bacill_BMBtpLA_NC_028748: XpaF1 protein; PP_01647; phage(gi971482496)	1e-13
			30	1629859..1629996	PHAGE_Bacill_Gamma_NC_007458: hypothetical protein; PP_01650; phage(gi77020170)	4e-06
			32	1630503..1631045	PHAGE_Bacill_phBC6A52_NC_004821: DNA integration/recombination/invertion protein; PP_01652; phage(gi31415840)	4e-47
		2	1	1632704..1633981	PHAGE_Brevib_Abouo_NC_029029: terminase large subunit; PP_01655; phage(gi971767169)	6e-156
			2	1634051..1635532	PHAGE_Strept_Jay2Jay_NC_029098: portal protein; PP_01656; phage(gi985760257)	2e-44
			3	1635646..1636164	PHAGE_Clostr_phiCP39_O_NC_011318: minor head protein; PP_01657; phage(gi208429860)	7e-11
			4	1636276..1637487	PHAGE_Lactoc_98201_NC_031064: putative head morphogenesis protein; PP_01658; phage(gi100034)	1e-43
			5	1637508..1638485	PHAGE_Lactoc_98201_NC_031064: hypothetical protein; PP_01659; phage(gi100035)	7e-16
			9	1639728..1640138	PHAGE_Marino_P12026_NC_018269: hypothetical protein; PP_01663; phage(gi399528326)	3e-08
			11	1640578..1641180	PHAGE_Bacill_vB_BhaS_171_NC_030904: hypothetical protein; PP_01665; phage(gi100015)	4e-16
			12	1641238..1641756	PHAGE_Bacill_phi4B1_NC_028886: hypothetical protein; PP_01666; phage(gi971821277)	9e-05
			14	1642177..1645194	PHAGE_Clostr_phiCD111_NC_028905: Tail tape measure; PP_01668; phage(gi971820061)	3e-61
			16	1645871..1647415	PHAGE_Brevib_Jenst_NC_028805: putative peptidase M23; PP_01670; phage(gi971744880)	7e-10
			18	1647854..1648228	PHAGE_Brevib_Jenst_NC_028805: putative low copy virion structural protein; PP_01672; phage(gi971744882)	2e-23
			19	1648241..1648618	PHAGE_Brevib_Jenst_NC_028805: putative low copy virion structural protein; PP_01673; phage(gi971744882)	8e-26
			20	1648632..1649990	PHAGE_Brevib_Jenst_NC_028805: putative major virion structural protein; PP_01674; phage(gi971744884)	7e-68
			21	1650007..1651734	PHAGE_Brevib_Jenst_NC_028805: putative major virion structural protein; PP_01675; phage(gi971744885)	3e-115
			23	1653991..1655064	PHAGE_Bacill_0305phi8_36_NC_009760: virion structural protein; PP_01677; phage(gi156564113)	6e-23
			24	1655076..1655456	PHAGE_Bacill_G_NC_023719: gp369; PP_01678; phage(gi593777825)	2e-12
			25	1655470..1656414	PHAGE_Bacill_G_NC_023719: gp371; PP_01679; phage(gi593777827)	2e-12
			27	1656665..1657162	PHAGE_Bacill_phi4B1_NC_028886: holin family protein; PP_01681; phage(gi971821288)	1e-28
			28	1657190..1658299	PHAGE_Bacill_phBC6A51_NC_004820: N-acetylmuramoyl-L-alanine amidase; PP_01682; phage(gi31415803)	3e-147
			32	1661020..1661232	PHAGE_Thermu_OH2_NC_021784: SMF family protein; PP_01686; phage(gi526118339)	3e-06
			33	complement(1661256..1661564)	PHAGE_Staphy_phiRS7_NC_022914: YolD-like protein; PP_01687; phage(gi560185985)	9e-12
		3	1	complement(3504614..3505120)	PHAGE_Bacill_Stahl_NC_028856: hypothetical protein; PP_03570; phage(gi100027)	4e-06
			4	complement(3506270..3506869)	PHAGE_Bacill_WBeta_NC_007734: conserved phage protein; PP_03573; phage(gi85701402)	1e-99
			5	complement(3506829..3508010)	PHAGE_Bacill_WBeta_NC_007734: FtsK/SpoIIIE family protein; PP_03574; phage(gi85701401)	0.0
			6	complement(3508128..3508310)	PHAGE_Bacill_WBeta_NC_007734: conserved phage protein; PP_03575; phage(gi85701400)	5e-26
			7	complement(3508313..3508612)	PHAGE_Bacill_WBeta_NC_007734: conserved phage protein; PP_03576; phage(gi85701399)	1e-46
			8	3508774..3508971	PHAGE_Bacill_PfEFR_5_NC_031055: siderophore-interacting protein; PP_03577; phage(gi100025)	7e-25
			9	3509245..3509598	PHAGE_Staphy_phiRS7_NC_022914: YolD-like protein; PP_03578; phage(gi560185985)	5e-12
			13	complement(3511395..3512126)	PHAGE_Bacill_BCP78_NC_018860: cell wall hydrolase/autolysin; PP_03582; phage(gi410492783)	2e-76
			14	complement(3512126..3512551)	PHAGE_Bacill_WBeta_NC_007734: phage holin; PP_03583; phage(gi85701395)	2e-69
			15	complement(3512640..3516821)	PHAGE_Bacill_PfEFR_5_NC_031055: general stress protein; PP_03584; phage(gi100019)	0.0
			16	complement(3516818..3518317)	PHAGE_Bacill_PfEFR_5_NC_031055: hypothetical protein; PP_03585; phage(gi100018)	0.0
			17	complement(3518359..3520533)	PHAGE_Paenib_Fern_NC_028851: tail tape-measure protein; PP_03586; phage(gi971749415)	2e-126
			18	complement(3520804..3522267)	PHAGE_Lactoc_bIL285_NC_002666: tail protein; PP_03587; phage(gi13095732)	3e-41
			19	complement(3522500..3522862)	PHAGE_Strept_phiARI0131_2_NC_031941: hypothetical protein; PP_03588; phage(gi100008)	4e-07
			20	complement(3522869..3523462)	PHAGE_Strept_phiARI0131_2_NC_031941: hypothetical protein; PP_03589; phage(gi100009)	1e-38
			21	complement(3523463..3523792)	PHAGE_Bacill_1_NC_009737: putative aminopeptidase; PP_03590; phage(gi155042942)	3e-23
			22	complement(3523789..3524133)	PHAGE_Strept_phiARI0131_2_NC_031941: endonuclease; PP_03591; phage(gi100011)	3e-16
			23	complement(3524135..3524485)	PHAGE_Bacill_vB_BhaS_171_NC_030904: RecT family recombinase; PP_03592; phage(gi100012)	1e-26
			24	complement(3524487..3524615)	PHAGE_Bacill_vB_BhaS_171_NC_030904: endonuclease; PP_03593; phage(gi100011)	7e-14
			27	complement(3526734..3527894)	PHAGE_Bacill_vB_BhaS_171_NC_030904: kilA anti-repressor protein; PP_03596; phage(gi100007)	4e-151
			28	complement(3527906..3529573)	PHAGE_Bacill_vB_BhaS_171_NC_030904: XRE family transcriptional regulator; PP_03597; phage(gi100006)	0.0
			29	complement(3529570..3529881)	PHAGE_Bacill_vB_BhaS_171_NC_030904: putative Cro/Cl-type repressor; PP_03598; phage(gi100005)	5e-24
			30	complement(3530006..3530341)	PHAGE_Bacill_vB_BhaS_171_NC_030904: hypothetical protein; PP_03599; phage(gi100004)	1e-35
			31	complement(3530598..3530816)	PHAGE_Bacill_phi4J1_NC_029008: hypothetical protein; PP_03600; phage(gi971821610)	4e-21
			32	complement(3530833..3531222)	PHAGE_Bacill_PfEFR_5_NC_031055: serine recombinase; PP_03601; phage(gi100001)	8e-19
			33	complement(3531845..3532069)	PHAGE_Bacill_phIS3501_NC_019502: hypothetical protein; PP_03602; phage(gi422934320)	4e-33
			34	complement(3532279..3532821)	PHAGE_Bacill_phiCM3_NC_023599: integrase; PP_03603; phage(gi589892763)	6e-96
			35	complement(3532821..3533303)	PHAGE_Bacill_phBC6A52_NC_004821: hypothetical protein; PP_03604; phage(gi31415839)	6e-83
			36	complement(3533331..3533501)	PHAGE_Bacill_PfEFR_5_NC_031055: hypothetical protein; PP_03605; phage(gi100060)	6e-24
			37	complement(3533615..3533737)	PHAGE_Bacill_PfEFR_5_NC_031055: hypothetical protein; PP_03606; phage(gi100059)	2e-05
			38	3533868..3534032	PHAGE_Bacill_phBC6A52_NC_004821: hypothetical protein; PP_03607; phage(gi31415836)	1e-22
			40	complement(3536144..3536290)	PHAGE_Bacill_phBC6A51_NC_004820: hypothetical protein; PP_03609; phage(gi31415770)	3e-05
			44	complement(3537837..3538313)	PHAGE_Bacill_WBeta_NC_007734: hypothetical protein; PP_03613; phage(gi85701417)	1e-64
			47	complement(3539352..3539516)	PHAGE_Bacill_PfEFR_5_NC_031055: hypothetical protein; PP_03616; phage(gi100041)	9e-12
			48	complement(3539536..3539895)	PHAGE_Bacill_BMBtpLA_NC_028748: hypothetical protein; PP_03617; phage(gi971482524)	7e-23
			49	complement(3539888..3540169)	PHAGE_Bacill_phBC6A51_NC_004820: Transcription state regulatory protein abrB; PP_03618; phage(gi31415778)	1e-20
			50	complement(3540179..3540664)	PHAGE_Bacill_G_NC_023719: gp577; PP_03619; phage(gi593778019)	5e-07
			51	complement(3540668..3541723)	PHAGE_Bacill_phiCM3_NC_023599: replication protein DnaD; PP_03620; phage(gi589892749)	7e-51
			52	complement(3541948..3542094)	PHAGE_Bacill_PfEFR_5_NC_031055: hypothetical protein; PP_03621; phage(gi100036)	7e-09
			53	complement(3542152..3542352)	PHAGE_Bacill_vB_BhaS_171_NC_030904: major capsid protein; PP_03622; phage(gi100039)	2e-09
			54	complement(3542461..3542655)	PHAGE_Bacill_PfEFR_5_NC_031055: membrane spanning protein; PP_03623; phage(gi100033)	3e-06
			55	3542827..3543183	PHAGE_Lactob_iLp84_NC_028783: repressor; PP_03624; phage(gi971743094)	1e-14
			58	complement(3543641..3544786)	PHAGE_Bacill_phIS3501_NC_019502: helix-turn-helix protein; PP_03627; phage(gi422934301)	5e-59
			59	3545411..3545569	PHAGE_Bacill_phBC6A51_NC_004820: Transcriptional regulator, MerR family; PP_03628; phage(gi31415741)	3e-16
			62	3546163..3547293	PHAGE_Bacill_vB_BhaS_171_NC_030904: hypothetical protein; PP_03631; phage(gi100035)	8e-67
	4	1	1	1597..2040	PHAGE_Cronob_CR5_NC_021531: putative ribosomal-protein-alanine N-acetyltransferase; PP_00003; phage(gi514051406)	4e-05
			2	2040..3056	PROPHAGE_Escher_MG1655: glycation-binding protein, predicted protease/chaperone; essential for genome maintenance; PP_00004; phage(gi16130960)	1e-74
			3	complement(3468..5444)	PHAGE_Bacill_G_NC_023719: gp245; PP_00005; phage(gi593777701)	4e-11
			6	complement(6425..7174)	PHAGE_Bacill_G_NC_023719: gp60; PP_00008; phage(gi593777528)	3e-08
			8	7577..7861	PHAGE_Bacill_0305phi8_36_NC_009760: GroES; PP_00010; phage(gi156564025)	1e-14
			9	7899..9533	PHAGE_Cellul_phi38:1_NC_021796: chaperonin GroEL; PP_00011; phage(gi526177556)	1e-85
		2	1	59126..60433	PHAGE_Gordon_Ghobes_NC_031028: hypothetical protein; PP_00044; phage(gi100036)	2e-20
			2	60522..61241	PHAGE_Synech_S_CAM8_NC_021530: phosphoribosylaminoimidazole-succinocarboxamide synthase; PP_00045; phage(gi514050949)	3e-50
			3	61234..61488	PHAGE_Synech_ACG_2014i_NC_027132: 5-phosphoribosylformylglycinamide amidotransferase; PP_00046; phage(gi827047374)	5e-08
			5	62152..64371	PHAGE_Microb_Min1_NC_009603: putative phosphoribosyl formylglycinamidine (FGAM) synthase II; PP_00048; phage(gi149882852)	1e-162
			6	64356..65771	PHAGE_Escher_KBNP1711_NC_023593: hypothetical protein; PP_00049; phage(gi589892409)	5e-05
			7	65872..66912	PHAGE_Prochl_P_SSM2_NC_006883: phosphoribosylaminoimidazole synthetase; PP_00050; phage(gi61806048)	7e-69
			8	66909..67496	PHAGE_Synech_S_SKS1_NC_020851: cyanobacterial phosphoribosylglycinamide formyltransferase; PP_00051; phage(gi472340960)	3e-29
			9	67521..69056	PHAGE_Prochl_P_SSM2_NC_006883: 5-aminoimidazole-4-carboxamide ribonucleotide formyltransferase/IMP cyclohydrolase; PP_00052; phage(gi61806062)	9e-83
	5	1	1	7888..8289	PHAGE_Clostr_phiMMP01_NC_028883: putative transcriptional regulator; PP_00015; phage(gi971820005)	1e-13
			2	8292..9650	PHAGE_Clostr_phiCD27_NC_011398: hypothetical protein; PP_00016; phage(gi209901254)	6e-05
			4	complement(10280..11710)	PROPHAGE_Escher_MG1655: IS186 transposase; PP_00018; phage(gi90111427)	3e-06
			6	11927..12454	PHAGE_Plankt_PaV_LD_NC_016564: putative acetyltransferase; PP_00020; phage(gi371496157)	4e-11
			7	12985..13344	PHAGE_Staphy_StB20_like_NC_028821: hypothetical protein; PP_00021; phage(gi971746471)	5e-07
			8	13388..14149	PHAGE_Plankt_PaV_LD_NC_016564: ABC transporter; PP_00022; phage(gi371496158)	3e-35
			10	16110..16817	PROPHAGE_Brucel_1330: transposase, putative; PP_00024; phage(gi23502708)	5e-48
		2	1	38413..40401	PHAGE_Gordon_Utz_NC_030921: terminase small subunit; PP_00049; phage(gi100030)	3e-05
			2	40952..41191	PHAGE_Bacill_PfEFR_5_NC_031055: hypothetical protein; PP_00050; phage(gi100002)	2e-07
			3	41763..42884	PHAGE_Geobac_E3_NC_029073: transposase; PP_00051; phage(gi985758480)	2e-128
			6	43814..44008	PHAGE_Bacill_PfEFR_5_NC_031055: hypothetical protein; PP_00054; phage(gi100027)	9e-15
			7	44021..45187	PHAGE_Bacill_PfEFR_5_NC_031055: hypothetical protein; PP_00055; phage(gi100028)	2e-154
			8	45177..45788	PHAGE_Bacill_PfEFR_5_NC_031055: hypothetical protein; PP_00056; phage(gi100029)	4e-84
Bce_GCA_000399045.1	1	1	1	complement(3525489..3526520)	PHAGE_Bacill_0305phi8_36_NC_009760: Gram-positive endolysin; PP_03642; phage(gi156564218)	3e-91
			2	complement(3526520..3526945)	PHAGE_Bacill_phi4J1_NC_029008: holin; PP_03643; phage(gi971821606)	2e-70
			3	complement(3526982..3527350)	PHAGE_Bacill_phi4J1_NC_029008: hypothetical protein; PP_03644; phage(gi971821601)	3e-48
			4	complement(3527367..3530795)	PHAGE_Bacill_phi4J1_NC_029008: tail fiber; PP_03645; phage(gi971821625)	0.0
			5	complement(3530792..3532249)	PHAGE_Bacill_PfEFR_5_NC_031055: hypothetical protein; PP_03646; phage(gi100018)	2e-152
			6	complement(3532291..3535914)	PHAGE_Bacill_phBC6A52_NC_004821: hypothetical protein; PP_03647; phage(gi31415859)	0.0
			7	complement(3536146..3536508)	PHAGE_Strept_phiARI0131_2_NC_031941: hypothetical protein; PP_03648; phage(gi100008)	2e-06
			8	complement(3536513..3537100)	PHAGE_Strept_phiARI0131_2_NC_031941: hypothetical protein; PP_03649; phage(gi100009)	7e-39
			9	complement(3537101..3537430)	PHAGE_Geobac_GBSV1_NC_008376: aminopeptidase; PP_03650; phage(gi115334635)	2e-22
			10	complement(3537427..3537771)	PHAGE_Strept_phiARI0131_2_NC_031941: endonuclease; PP_03651; phage(gi100011)	1e-16
			11	complement(3537773..3538123)	PHAGE_Bacill_vB_BhaS_171_NC_030904: RecT family recombinase; PP_03652; phage(gi100012)	3e-27
			12	complement(3538125..3538418)	PHAGE_Bacill_vB_BhaS_171_NC_030904: endonuclease; PP_03653; phage(gi100011)	3e-35
			13	complement(3538424..3539578)	PHAGE_Bacill_vB_BhaS_171_NC_030904: hypothetical protein; PP_03654; phage(gi100009)	2e-100
			14	complement(3539582..3540364)	PHAGE_Paenib_PG1_NC_021558: peptidase S14 ClpP; PP_03655; phage(gi514231190)	6e-62
			15	complement(3540348..3541508)	PHAGE_Bacill_vB_BhaS_171_NC_030904: kilA anti-repressor protein; PP_03656; phage(gi100007)	8e-149
			16	complement(3541520..3543187)	PHAGE_Bacill_vB_BhaS_171_NC_030904: XRE family transcriptional regulator; PP_03657; phage(gi100006)	0.0
			17	complement(3543184..3543495)	PHAGE_Bacill_vB_BhaS_171_NC_030904: putative Cro/Cl-type repressor; PP_03658; phage(gi100005)	5e-25
			18	complement(3543620..3543955)	PHAGE_Bacill_vB_BhaS_171_NC_030904: hypothetical protein; PP_03659; phage(gi100004)	7e-36
			24	3546939..3547139	PHAGE_Lactoc_bIL312_NC_002671: Csp; PP_03665; phage(gi13095918)	2e-22
			25	complement(3547577..3548119)	PHAGE_Bacill_phiCM3_NC_023599: integrase; PP_03666; phage(gi589892763)	4e-90
			26	complement(3548119..3548583)	PHAGE_Bacill_BtCS33_NC_018085: transcription regulator; PP_03667; phage(gi392972758)	3e-58
			28	3549162..3549944	PHAGE_Bacill_phBC6A52_NC_004821: Collagen triple helix repeat protein; PP_03669; phage(gi31415834)	1e-23
			29	complement(3551435..3551623)	PHAGE_Bacill_PfEFR_5_NC_031055: hypothetical protein; PP_03670; phage(gi100041)	3e-06
			30	complement(3551696..3552058)	PHAGE_Bacill_Waukesha92_NC_025424: hypothetical protein; PP_03671; phage(gi712912380)	3e-21
			32	complement(3552224..3553546)	PHAGE_Geobac_GBK2_NC_023612: helicase; PP_03673; phage(gi589893809)	1e-115
			33	complement(3553543..3554505)	PHAGE_Geobac_E2_NC_009552: putative replication protein; PP_03674; phage(gi148747766)	2e-64
	2	1	1	complement(54240..55928)	PHAGE_Strept_Dp_1_NC_015274: DnaX DNA polymerase III clamp loader complex gamma-tau-delta subunit; PP_00056; phage(gi327198331)	2e-53
			2	complement(56404..56898)	PHAGE_Shigel_SHSML_52_1_NC_031090: tail assembly protein; PP_00057; phage(gi100111)	4e-05
			3	57005..57544	PHAGE_Bacill_G_NC_023719: gp275; PP_00058; phage(gi593777731)	1e-05
			4	57668..58303	PHAGE_Bacill_SP_15_NC_031245: endonuclease; PP_00059; phage(gi100011)	5e-18
			5	58306..58974	PHAGE_Bacill_SP_15_NC_031245: endonuclease; PP_00060; phage(gi100011)	4e-27
			7	complement(59819..61093)	PHAGE_Bacill_G_NC_023719: gp287; PP_00062; phage(gi593777743)	5e-11
			10	complement(63077..64411)	PHAGE_Stx2_c_1717_NC_011357: penicillin-binding protein 6b; PP_00065; phage(gi209447203)	2e-25
	3	1	1	40337..41143	PROPHAGE_Brucel_1330: transposase, putative; PP_00046; phage(gi23502708)	5e-43
			4	44463..46073	PHAGE_Bacill_phi105_NC_004167: hypothetical protein; PP_00049; phage(gi22855019)	1e-43
			5	complement(46486..46863)	PROPHAGE_Brucel_1330: transposase, putative; PP_00050; phage(gi23502708)	4e-18
			6	complement(46854..47126)	PHAGE_Staphy_SPbeta_like_NC_029119: integrase core domain protein; PP_00051; phage(gi985761246)	8e-18
			7	47653..47847	PHAGE_Strept_858_NC_010353: orf42; PP_00052; phage(gi168229315)	5e-07
			11	50772..50948	PHAGE_Bacill_IEBH_NC_011167: hypothetical protein; PP_00056; phage(gi197261546)	5e-23
			13	51072..51581	PHAGE_Bacill_phi4J1_NC_029008: recombination protein U; PP_00058; phage(gi971821636)	6e-35
			14	51581..51706	PHAGE_Bacill_IEBH_NC_011167: hypothetical protein; PP_00059; phage(gi197261549)	2e-05
			15	51719..52090	PHAGE_Bacill_IEBH_NC_011167: hypothetical protein; PP_00060; phage(gi197261550)	2e-15
			18	complement(53948..54655)	PROPHAGE_Brucel_1330: transposase, putative; PP_00063; phage(gi23502708)	3e-47
			19	54835..56220	PHAGE_Geobac_GBSV1_NC_008376: late competence protein; PP_00064; phage(gi115334647)	5e-79
			20	56223..56435	PHAGE_Geobac_GBSV1_NC_008376: hypothetical protein; PP_00065; phage(gi115334646)	1e-13
			22	57723..57950	PHAGE_Bacill_Grass_NC_022771: hypothetical protein; PP_00067; phage(gi568191794)	3e-09
			23	58022..58300	PHAGE_Bacill_phBC6A51_NC_004820: Transcription state regulatory protein abrB; PP_00068; phage(gi31415778)	9e-28
			25	complement(58810..58992)	PHAGE_Bacill_IEBH_NC_011167: prophage repressor; PP_00070; phage(gi197261591)	2e-06
			26	complement(59347..60390)	PHAGE_Bacill_Stahl_NC_028856: integrase/recombinase; PP_00071; phage(gi100097)	2e-11
		2	1	complement(86346..87053)	PROPHAGE_Brucel_1330: transposase, putative; PP_00101; phage(gi23502708)	1e-48
			2	complement(87205..88281)	PHAGE_Bacill_Slash_NC_022774: integrase/recombinase; PP_00102; phage(gi609217167)	3e-10
			3	complement(89634..90755)	PHAGE_Geobac_E3_NC_029073: transposase; PP_00103; phage(gi985758480)	4e-130
			8	92099..92632	PROPHAGE_Brucel_1330: transposase, putative; PP_00108; phage(gi23502708)	4e-40
			10	complement(92804..93289)	PHAGE_Bacill_BPS10C_NC_023501: hypothetical protein; PP_00110; phage(gi588498638)	8e-05
			11	complement(93304..94050)	PHAGE_Bacill_phiNIT1_NC_021856: hypothetical protein; PP_00111; phage(gi526118481)	8e-05
			15	complement(95986..96276)	PHAGE_Bacill_BM5_NC_029069: hypothetical protein; PP_00115; phage(gi985757865)	3e-27
			16	complement(96309..97016)	PROPHAGE_Brucel_1330: transposase, putative; PP_00116; phage(gi23502708)	1e-48
			18	98461..98802	PHAGE_Staphy_phiRS7_NC_022914: YolD-like protein; PP_00118; phage(gi560185985)	2e-05
			20	complement(99054..99917)	PHAGE_Bacill_phBC6A52_NC_004821: N-acetylmuramoyl-L-alanine amidase; PP_00120; phage(gi31415865)	3e-85
			21	complement(99917..100141)	PHAGE_Staphy_SpaA1_NC_018277: Holin, phage phi LC3 holin homolog; PP_00121; phage(gi399498884)	3e-12
			22	complement(100144..100416)	PHAGE_Staphy_SpaA1_NC_018277: hypothetical secreted or membrane protein; PP_00122; phage(gi399498883)	5e-32
			25	complement(101599..102024)	PHAGE_Staphy_phiPVL_CN125_NC_012784: hypothetical protein; PP_00125; phage(gi239507379)	4e-05
			26	complement(102021..102596)	PHAGE_Burkho_KS14_NC_015273: gp6; PP_00126; phage(gi327198275)	3e-31
			27	complement(103306..103581)	PHAGE_Bacill_Shbh1_NC_030925: nucleoside triphosphate hydrolase; PP_00127; phage(gi100077)	3e-18
			28	complement(103957..104910)	PHAGE_Strept_315.2_NC_004585: hypothetical protein; PP_00128; phage(gi28876258)	5e-07
			31	complement(105988..106530)	PHAGE_Bacill_phBC6A52_NC_004821: DNA integration/recombination/invertion protein; PP_00131; phage(gi31415840)	1e-95
			32	complement(106530..106658)	PHAGE_Bacill_phBC6A52_NC_004821: hypothetical protein; PP_00132; phage(gi31415839)	1e-14
			33	complement(106730..106993)	PHAGE_Bacill_phBC6A52_NC_004821: hypothetical protein; PP_00133; phage(gi31415839)	7e-25
			36	108490..109143	PHAGE_Bacill_phBC6A52_NC_004821: Collagen triple helix repeat protein; PP_00136; phage(gi31415834)	1e-16
			37	109296..109619	PHAGE_Bacill_phBC6A52_NC_004821: Collagen triple helix repeat protein; PP_00137; phage(gi31415835)	3e-11
			39	complement(110571..110849)	PHAGE_Bacill_phBC6A51_NC_004820: Transcription state regulatory protein abrB; PP_00139; phage(gi31415778)	9e-25
	4	1	1	complement(53512..54186)	PROPHAGE_Brucel_1330: transposase, putative; PP_00060; phage(gi23502708)	4e-49
			11	62756..63229	PHAGE_Staphy_SPbeta_like_NC_029119: integrase core domain protein; PP_00070; phage(gi985761246)	5e-33
			13	complement(63534..63782)	PHAGE_Lactob_Lc_Nu_NC_007501: putative HNH endonuclease; PP_00072; phage(gi78000020)	3e-11
			15	65172..66332	PHAGE_Mycopl_phiMFV1_NC_005964: Int; PP_00074; phage(gi50058562)	4e-07
			17	complement(66866..67453)	PHAGE_Strept_Dp_1_NC_015274: FolE; PP_00076; phage(gi327198319)	6e-47
			18	complement(67497..68213)	PHAGE_Strept_Dp_1_NC_015274: QueE; PP_00077; phage(gi327198318)	1e-53
			19	complement(68206..68697)	PHAGE_Bacill_BCD7_NC_019515: 6-pyruvoyl tetrahydrobiopterin synthase; PP_00078; phage(gi422935983)	1e-63
			20	complement(68697..69362)	PHAGE_Cellul_phiSM_NC_020860: queuosine biosynthesis protein QueC; PP_00079; phage(gi472342216)	3e-49
			23	complement(70954..71952)	PHAGE_Plankt_PaV_LD_NC_016564: ABC transporter; PP_00082; phage(gi371496158)	7e-13
			24	complement(71970..72626)	PHAGE_Campyl_CP220_NC_027997: hypothetical protein; PP_00083; phage(gi937457417)	2e-07
			28	complement(75416..77083)	PHAGE_Pelagi_HTVC008M_NC_020484: carbamoyltransferase; PP_00087; phage(gi460042596)	2e-56
			31	78727..78978	PHAGE_Staphy_SPbeta_like_NC_029119: integrase core domain protein; PP_00090; phage(gi985761246)	3e-11
			32	78990..79430	PROPHAGE_Brucel_1330: transposase, putative; PP_00091; phage(gi23502708)	1e-24
Bce_GCA_000399345.1	1	1	1	13..183	PHAGE_Bacill_phi4J1_NC_029008: hypothetical protein; PP_00001; phage(gi971821587)	1e-23
			2	207..764	PHAGE_Bacill_TP21_L_NC_011645: gp38; PP_00002; phage(gi216906003)	3e-63
			3	803..1237	PHAGE_Bacill_BMBtpLA_NC_028748: hypothetical protein; PP_00003; phage(gi971482526)	5e-19
			4	1591..1731	PHAGE_Bacill_Spock_NC_022763: hypothetical protein; PP_00004; phage(gi568190824)	5e-07
			6	2023..2526	PHAGE_Bacill_Spock_NC_022763: HflC/HflK family inner membrane protein; PP_00006; phage(gi568190825)	1e-79
			7	2609..2863	PHAGE_Staphy_SpaA1_NC_018277: phage related protein; PP_00007; phage(gi399498909)	2e-42
			8	2899..3594	PHAGE_Bacill_G_NC_023719: gp274; PP_00008; phage(gi593777730)	4e-73
			9	3639..3950	PHAGE_Bacill_BMBtpLA_NC_028748: hypothetical protein; PP_00009; phage(gi971482536)	1e-44
			10	3986..4513	PHAGE_Brevib_Osiris_NC_028969: putative recombinase RecU; PP_00010; phage(gi971761853)	1e-44
			11	4654..4836	PHAGE_Bacill_BMBtpLA_NC_028748: hypothetical protein; PP_00011; phage(gi971482542)	2e-06
			12	4874..5275	PHAGE_Bacill_WBeta_NC_007734: conserved phage protein; PP_00012; phage(gi85701424)	1e-36
			14	complement(5659..6078)	PHAGE_Clostr_phiCD119_NC_007917: hypothetical protein; PP_00014; phage(gi90592680)	6e-34
			16	6730..6933	PHAGE_Bacill_Phrodo_NC_031100: kilA anti-repressor protein; PP_00016; phage(gi100007)	6e-05
			17	6939..7373	PHAGE_Bacill_WBeta_NC_007734: hypothetical protein; PP_00017; phage(gi85701427)	2e-20
			21	8706..9017	PHAGE_Bacill_vB_BhaS_171_NC_030904: putative Cro/Cl-type repressor; PP_00021; phage(gi100005)	8e-24
			22	9014..10699	PHAGE_Bacill_vB_BhaS_171_NC_030904: XRE family transcriptional regulator; PP_00022; phage(gi100006)	0.0
			23	10720..11871	PHAGE_Lister_LP_101_NC_024387: portal protein; PP_00023; phage(gi658607813)	6e-105
			24	11861..12586	PHAGE_Bacill_vB_BhaS_171_NC_030904: hypothetical protein; PP_00024; phage(gi100008)	3e-37
			25	12613..13779	PHAGE_Bacill_vB_BhaS_171_NC_030904: hypothetical protein; PP_00025; phage(gi100009)	8e-155
			26	13792..14085	PHAGE_Bacill_vB_BhaS_171_NC_030904: endonuclease; PP_00026; phage(gi100011)	2e-30
			27	14087..14437	PHAGE_Bacill_vB_BhaS_171_NC_030904: RecT family recombinase; PP_00027; phage(gi100012)	3e-26
			28	14439..14783	PHAGE_Strept_phiARI0131_2_NC_031941: endonuclease; PP_00028; phage(gi100011)	1e-16
			29	14780..15115	PHAGE_Bacill_1_NC_009737: putative aminopeptidase; PP_00029; phage(gi155042942)	3e-22
			30	15116..15709	PHAGE_Strept_phiARI0131_2_NC_031941: hypothetical protein; PP_00030; phage(gi100009)	1e-38
			31	15716..16078	PHAGE_Strept_phiARI0131_2_NC_031941: hypothetical protein; PP_00031; phage(gi100008)	3e-09
			32	16177..16293	PHAGE_Geobac_GBSV1_NC_008376: hypothetical protein; PP_00032; phage(gi115334638)	2e-05
			33	16309..17544	PHAGE_Strept_phiARI0131_2_NC_031941: kilA anti-repressor protein; PP_00033; phage(gi100007)	6e-33
			34	17822..18655	PHAGE_Clostr_phiCD111_NC_028905: Tail tape measure; PP_00034; phage(gi971820061)	8e-09
			36	18931..19605	PHAGE_Paenib_Fern_NC_028851: tail tape-measure protein; PP_00036; phage(gi971749415)	7e-39
			37	19647..21116	PHAGE_Bacill_phi4J1_NC_029008: distal tail protein; PP_00037; phage(gi971821575)	0.0
			38	21113..25501	PHAGE_Bacill_phi4J1_NC_029008: tail fiber; PP_00038; phage(gi971821625)	0.0
			39	25518..25889	PHAGE_Bacill_phi4J1_NC_029008: hypothetical protein; PP_00039; phage(gi971821601)	2e-37
			41	complement(26205..27398)	PHAGE_Bacill_PfEFR_5_NC_031055: hypothetical protein; PP_00041; phage(gi100021)	2e-22
			42	27891..28826	PHAGE_Bacill_Waukesha92_NC_025424: endolysin; PP_00042; phage(gi712912403)	2e-160
			43	29030..30145	PHAGE_Bacill_phi105_NC_004167: hypothetical protein; PP_00043; phage(gi22855023)	1e-20
			45	complement(30542..31108)	PHAGE_Bacill_1_NC_009737: hypothetical protein; PP_00045; phage(gi155042952)	2e-29
			47	31495..31788	PHAGE_Bacter_Diva_NC_028788: YolD-like protein; PP_00047; phage(gi971743571)	2e-05
			48	complement(31804..32631)	PHAGE_Bacill_BCP78_NC_018860: hypothetical protein; PP_00048; phage(gi410492980)	3e-73
		2	1	complement(199968..200726)	PROPHAGE_Escher_MG1655: IS150 transposase B; PP_00224; phage(gi16131429)	3e-76
			2	complement(200807..201313)	PROPHAGE_Ralsto_GMI1000: ISRSO11-transposase ORFA protein; PP_00225; phage(gi17546156)	2e-23
			4	203127..203480	PHAGE_Paenib_Harrison_NC_028746: cytoplasmic protein; PP_00227; phage(gi971482389)	2e-17
			5	complement(203569..204630)	PHAGE_Bacill_phIS3501_NC_019502: phage integrase; PP_00228; phage(gi422934298)	4e-166
			6	205638..205823	PHAGE_Bacill_phIS3501_NC_019502: hypothetical protein; PP_00229; phage(gi422934300)	1e-25
			7	205991..207121	PHAGE_Bacill_phIS3501_NC_019502: helix-turn-helix protein; PP_00230; phage(gi422934301)	1e-62
			10	complement(207524..207853)	PHAGE_Bacill_phIS3501_NC_019502: transcriptional regulator XRE family protein; PP_00233; phage(gi422934302)	6e-54
			11	208101..208346	PHAGE_Synech_ACG_2014f_NC_026927: hypothetical protein; PP_00234; phage(gi100290)	2e-05
			13	208530..208679	PHAGE_Staphy_SpaA1_NC_018277: transcriptional regulator, pbsX; PP_00236; phage(gi399498897)	2e-12
			14	208696..208851	PHAGE_Staphy_SpaA1_NC_018277: phage related protein; PP_00237; phage(gi399498898)	2e-21
			15	208997..209713	PHAGE_Bacill_WBeta_NC_007734: putative antirepressor; PP_00238; phage(gi85701411)	3e-102
			16	209738..209854	PHAGE_Staphy_SpaA1_NC_018277: phage related protein; PP_00239; phage(gi399498900)	2e-15
			17	209875..210189	PHAGE_Bacill_phIS3501_NC_019502: hypothetical protein; PP_00240; phage(gi422934305)	6e-50
			18	210464..211111	PHAGE_Bacill_phIS3501_NC_019502: RNA-polymerase sigma-factor; PP_00241; phage(gi422934306)	5e-114
			19	211335..212351	PHAGE_Bacill_phIS3501_NC_019502: phage replication protein DnaD; PP_00242; phage(gi422934307)	0.0
			20	212383..213126	PHAGE_Bacill_phIS3501_NC_019502: phage replication protein DnaC; PP_00243; phage(gi422934308)	2e-139
			21	213168..213434	PHAGE_Bacill_phIS3501_NC_019502: group-specific phage protein; PP_00244; phage(gi422934309)	3e-42
			22	213506..213670	PHAGE_Staphy_SpaA1_NC_018277: phage related protein; PP_00245; phage(gi399498906)	3e-26
			23	complement(213900..214199)	PHAGE_Bacill_phIS3501_NC_019502: hypothetical protein; PP_00246; phage(gi422934311)	3e-51
			24	214350..214649	PHAGE_Bacill_phIS3501_NC_019502: hypothetical protein; PP_00247; phage(gi422934313)	5e-41
			25	214806..214979	PHAGE_Bacill_BtCS33_NC_018085: hypothetical protein; PP_00248; phage(gi392972753)	1e-29
			26	215003..215410	PHAGE_Bacill_BtCS33_NC_018085: hypothetical protein; PP_00249; phage(gi392972754)	6e-75
			27	216819..217100	PHAGE_Bacill_phIS3501_NC_019502: hypothetical protein; PP_00250; phage(gi422934317)	3e-48
			28	217272..217430	PHAGE_Bacill_phiCM3_NC_023599: hypothetical protein; PP_00251; phage(gi589892761)	9e-25
			29	217458..217943	PHAGE_Bacill_phIS3501_NC_019502: ArpU family phage transcriptional regulator; PP_00252; phage(gi422934318)	8e-83
			30	217940..218482	PHAGE_Bacill_phIS3501_NC_019502: site-specific phage integrase; PP_00253; phage(gi422934319)	3e-91
			31	218692..218934	PHAGE_Bacill_phIS3501_NC_019502: hypothetical protein; PP_00254; phage(gi422934320)	3e-11
			32	219306..219488	PHAGE_Bacill_BtCS33_NC_018085: hypothetical protein; PP_00255; phage(gi392972761)	8e-29
			33	219570..220436	PHAGE_Bacill_BtCS33_NC_018085: hypothetical protein; PP_00256; phage(gi392972762)	3e-168
			34	220485..220670	PHAGE_Bacill_phIS3501_NC_019502: hypothetical protein; PP_00257; phage(gi422934322)	4e-25
			35	220699..220938	PHAGE_Bacill_phIS3501_NC_019502: phage protein; PP_00258; phage(gi422934323)	2e-19
			38	221718..221924	PHAGE_Bacill_phIS3501_NC_019502: HNH endonuclease domain protein; PP_00261; phage(gi422934326)	3e-35
			39	222054..222557	PHAGE_Bacill_phIS3501_NC_019502: terminase small subunit; PP_00262; phage(gi422934327)	1e-90
			40	222559..224253	PHAGE_Bacill_phIS3501_NC_019502: terminase large subunit; PP_00263; phage(gi422934328)	0.0
			41	224442..226544	PHAGE_Bacill_phIS3501_NC_019502: portal protein; PP_00264; phage(gi422934329)	0.0
			42	226531..227241	PHAGE_Bacill_phIS3501_NC_019502: ATP-dependent Clp protease; PP_00265; phage(gi422934330)	2e-124
			43	227279..228376	PHAGE_Bacill_phIS3501_NC_019502: phage major capsid protein; PP_00266; phage(gi422934331)	1e-169
			44	228397..228684	PHAGE_Bacill_phIS3501_NC_019502: phage DNA packaging protein; PP_00267; phage(gi422934332)	2e-45
			45	228671..228994	PHAGE_Bacill_phIS3501_NC_019502: phage head-tail adaptor; PP_00268; phage(gi422934333)	8e-58
			46	228987..229421	PHAGE_Bacill_phIS3501_NC_019502: gp10 family phage protein; PP_00269; phage(gi422934334)	1e-78
			47	229418..229777	PHAGE_Bacill_phIS3501_NC_019502: phage protein; PP_00270; phage(gi422934335)	1e-60
			48	229778..230383	PHAGE_Bacill_phIS3501_NC_019502: phage major tail protein; PP_00271; phage(gi422934336)	6e-101
			49	230431..230748	PHAGE_Bacill_phIS3501_NC_019502: phage protein; PP_00272; phage(gi422934337)	4e-51
			51	231051..231410	PHAGE_Bacill_phIS3501_NC_019502: phage protein; PP_00274; phage(gi422934335)	3e-62
			52	231411..232019	PHAGE_Bacill_phIS3501_NC_019502: phage major tail protein; PP_00275; phage(gi422934336)	5e-110
			53	232066..232383	PHAGE_Bacill_phIS3501_NC_019502: phage protein; PP_00276; phage(gi422934337)	4e-51
			54	232476..232589	PHAGE_Bacill_phiCM3_NC_023599: hypothetical protein; PP_00277; phage(gi589892724)	2e-16
			55	232604..236530	PHAGE_Bacill_phiCM3_NC_023599: tail tape measure protein; PP_00278; phage(gi589892725)	0.0
			56	236545..238026	PHAGE_Bacill_phIS3501_NC_019502: phage tail component; PP_00279; phage(gi422934339)	0.0
			57	238023..242033	PHAGE_Bacill_phIS3501_NC_019502: phage minor structural protein; PP_00280; phage(gi422934340)	0.0
			58	242041..242316	PHAGE_Bacill_phIS3501_NC_019502: phage minor structural protein; PP_00281; phage(gi422934340)	7e-41
			59	242741..243166	PHAGE_Bacill_phIS3501_NC_019502: holin; PP_00282; phage(gi422934342)	1e-71
			60	243166..243867	PHAGE_Bacill_phiCM3_NC_023599: N-acetylmuramoyl-L-alanine amidase; PP_00283; phage(gi589892730)	5e-124
			61	complement(243993..244208)	PROPHAGE_Escher_MG1655: IS150 transposase B; PP_00284; phage(gi16131429)	2e-16
			62	complement(244303..244773)	PROPHAGE_Escher_MG1655: IS150 transposase B; PP_00285; phage(gi16131429)	1e-41
			63	complement(244812..245330)	PROPHAGE_Ralsto_GMI1000: ISRSO11-transposase ORFA protein; PP_00286; phage(gi17546156)	2e-19
			65	complement(246236..246814)	PHAGE_Bacill_phIS3501_NC_019502: phage protein; PP_00288; phage(gi422934344)	1e-96
			66	complement(246820..246978)	PHAGE_Bacill_WBeta_NC_007734: hypothetical protein; PP_00289; phage(gi85701410)	9e-06
			67	complement(247008..247205)	PHAGE_Bacill_PfEFR_5_NC_031055: siderophore-interacting protein; PP_00290; phage(gi100025)	5e-21
			68	247388..247705	PHAGE_Bacill_phIS3501_NC_019502: phage protein; PP_00291; phage(gi422934345)	6e-56
			69	247702..247884	PHAGE_Bacill_WBeta_NC_007734: conserved phage protein; PP_00292; phage(gi85701400)	2e-26
			70	248000..249181	PHAGE_Bacill_phIS3501_NC_019502: FtsK/SpoIIIE family phage protein; PP_00293; phage(gi422934346)	0.0
			71	249147..249743	PHAGE_Bacill_phIS3501_NC_019502: phage protein; PP_00294; phage(gi422934347)	4e-107
			72	complement(249753..250580)	PHAGE_Bacill_TsarBomba_NC_028890: hypothetical protein; PP_00295; phage(gi971752879)	1e-88
			74	251444..252325	PHAGE_Bacill_WBeta_NC_007734: conserved phage protein; PP_00297; phage(gi85701405)	7e-14
	2	1	1	complement(71716..72714)	PHAGE_Bacill_PfEFR_5_NC_031055: holin; PP_00075; phage(gi100062)	6e-09
			3	74149..74562	PHAGE_Bacill_phi4J1_NC_029008: hypothetical protein; PP_00077; phage(gi971821597)	8e-05
			5	complement(76367..77188)	PHAGE_Bacter_Diva_NC_028788: transposase; PP_00079; phage(gi971743567)	9e-72
			8	78341..78745	PHAGE_Bacill_Shbh1_NC_030925: nuclease; PP_00082; phage(gi100068)	2e-38
			9	78757..79506	PHAGE_Bacill_Shbh1_NC_030925: DNA polymerase III subunit epsilon; PP_00083; phage(gi100067)	2e-42
			10	79582..79869	PHAGE_Staphy_vB_SauM_Remus_NC_022090: transposase; PP_00084; phage(gi530787614)	6e-18
			12	complement(81407..81724)	PHAGE_Geobac_E3_NC_029073: transposase; PP_00086; phage(gi985758480)	4e-36
			13	complement(81889..83007)	PHAGE_Bacill_Shbh1_NC_030925: DNA polymerase III subunit epsilon; PP_00087; phage(gi100067)	3e-91
	3	1	1	79868..81610	PHAGE_Entero_HK106_NC_019768: central tail fiber J; PP_00086; phage(gi428783299)	2e-05
			2	81777..81992	PHAGE_Bacill_SPbeta_NC_001884: small acid-soluble spore protein C; PP_00087; phage(gi9630297)	3e-19
			5	complement(83336..84430)	PHAGE_Bacill_phi105_NC_004167: hypothetical protein; PP_00090; phage(gi22855023)	3e-19
			7	complement(85069..86058)	PHAGE_Tetras_TJE1_NC_019930: phage protein; PP_00092; phage(gi431810859)	3e-08
			8	86413..86796	PHAGE_Entero_vB_KleM_RaK2_NC_019526: putative MutT/NUDIX hydrolase family protein; PP_00093; phage(gi422936956)	7e-06
			9	87271..88020	PHAGE_Cyanop_PSS2_NC_013021: minor head protein; PP_00094; phage(gi254729492)	2e-18
		2	1	complement(101433..102545)	PHAGE_Clostr_c_st_NC_007581: putative IS transposase (OrfB); PP_00110; phage(gi80159731)	2e-85
			2	complement(102557..102955)	PHAGE_Sulfol_SMV3_NC_029103: putative transposase IS200-family protein; PP_00111; phage(gi985760792)	2e-30
			3	103340..104551	PHAGE_Bacill_JBP901_NC_027352: putative S-layer domain-containing protein; PP_00112; phage(gi849251649)	1e-09
			4	complement(104816..105244)	PHAGE_Bacill_phi105_NC_004167: hypothetical protein; PP_00113; phage(gi22855026)	3e-36
			5	complement(105267..105695)	PHAGE_Bacill_phi105_NC_004167: immunity repressor; PP_00114; phage(gi22855027)	4e-33
			6	105832..106068	PHAGE_Bacill_phiCM3_NC_023599: transcription regulator; PP_00115; phage(gi589892742)	7e-15
			7	106141..107067	PHAGE_Bacill_phi4J1_NC_029008: DnaB/DnaD family replication initiation and membrane attachment protein; PP_00116; phage(gi971821590)	3e-82
			8	107170..107556	PHAGE_Bacill_Gamma_NC_007458: conserved phage protein; PP_00117; phage(gi77020164)	1e-49
	4	1	1	207..1166	PHAGE_Bacill_BtCS33_NC_018085: site-specific recombinase; PP_00001; phage(gi392972725)	2e-174
			2	complement(1301..3460)	PROPHAGE_Escher_CFT073: transposase; PP_00002; phage(gi26248352)	6e-13
			3	3661..3891	PHAGE_Paenib_Vegas_NC_028767: bacteriocin biosynthesis protein; PP_00003; phage(gi971741598)	3e-19
			4	3888..4952	PHAGE_Bacill_phBC6A51_NC_004820: N-acetylmuramoyl-L-alanine amidase; PP_00004; phage(gi31415803)	0.0
			5	complement(5022..5825)	PHAGE_Geobac_E2_NC_009552: hypothetical protein; PP_00005; phage(gi148747752)	4e-25
			7	6220..6534	Phage protein [Bacillus thuringiensis serovar kurstaki str. HD73]. gi|449088959|ref|YP_007421400.1|; PP_00007	6e-55
			8	6531..6713	PHAGE_Bacill_Fah_NC_007814: hypothetical protein; PP_00008; phage(gi89152499)	7e-25
			9	6829..8010	PHAGE_Bacill_Fah_NC_007814: FtsK/SpoIIIE ATPase; PP_00009; phage(gi89152500)	1e-175
			10	8042..8572	PHAGE_Bacill_Fah_NC_007814: hypothetical protein; PP_00010; phage(gi89152501)	2e-58
			11	complement(8582..9406)	PHAGE_Staphy_SpaA1_NC_018277: DNA replication protein, HTH and DnaB-like domains; PP_00011; phage(gi399498891)	4e-71
	5	1	1	complement(28446..29522)	PHAGE_Bacill_phi4J1_NC_029008: RecA; PP_00026; phage(gi971821630)	4e-177
			5	complement(31341..32561)	PHAGE_Bacill_PfEFR_5_NC_031055: hypothetical protein; PP_00030; phage(gi100021)	2e-32
			7	complement(33043..33981)	PHAGE_Bacill_phi4J1_NC_029008: N-acetylmuramoyl-L-alanine amidase; PP_00032; phage(gi971821605)	2e-138
			8	complement(33981..34406)	PHAGE_Bacill_phi4J1_NC_029008: holin; PP_00033; phage(gi971821606)	8e-72
			9	complement(34482..34706)	PHAGE_Bacill_phIS3501_NC_019502: phage protein; PP_00034; phage(gi422934341)	8e-29
			11	complement(35215..40779)	PHAGE_Bacill_phi4J1_NC_029008: tail fiber; PP_00036; phage(gi971821625)	0.0
			13	complement(42285..47282)	PHAGE_Bacill_PfEFR_5_NC_031055: hypothetical protein; PP_00038; phage(gi100017)	0.0
			15	complement(47447..47824)	PHAGE_Bacill_PfEFR_5_NC_031055: hypothetical protein; PP_00040; phage(gi100015)	3e-20
			16	complement(47878..48462)	PHAGE_Bacill_PfEFR_5_NC_031055: replication protein DnaD; PP_00041; phage(gi100014)	2e-86
			17	complement(48478..48840)	PHAGE_Bacill_PfEFR_5_NC_031055: hypothetical protein; PP_00042; phage(gi100013)	3e-27
			18	complement(48837..49274)	PHAGE_Bacill_PfEFR_5_NC_031055: RecT family recombinase; PP_00043; phage(gi100012)	4e-38
			19	complement(49262..49636)	PHAGE_Bacill_PfEFR_5_NC_031055: endonuclease; PP_00044; phage(gi100011)	2e-36
			20	complement(49638..49934)	PHAGE_Bacill_vB_BhaS_171_NC_030904: endonuclease; PP_00045; phage(gi100011)	1e-31
			22	complement(51131..51907)	PHAGE_Paenib_PG1_NC_021558: peptidase S14 ClpP; PP_00047; phage(gi514231190)	4e-59
			23	complement(51891..53054)	PHAGE_Bacill_vB_BhaS_171_NC_030904: kilA anti-repressor protein; PP_00048; phage(gi100007)	6e-158
			25	complement(54718..55053)	PHAGE_Clostr_phiCD6356_NC_015262: putative terminase small subunit; PP_00050; phage(gi326536848)	2e-13
			26	complement(55204..55539)	PHAGE_Bacill_vB_BhaS_171_NC_030904: hypothetical protein; PP_00051; phage(gi100004)	5e-37
			27	complement(55536..55940)	PHAGE_Bacill_WBeta_NC_007734: hypothetical protein; PP_00052; phage(gi85701427)	4e-49
			30	complement(57018..57560)	PHAGE_Bacill_phiCM3_NC_023599: integrase; PP_00055; phage(gi589892763)	4e-92
			31	complement(57560..58042)	PHAGE_Bacill_phBC6A52_NC_004821: hypothetical protein; PP_00056; phage(gi31415839)	7e-89
			32	complement(58070..58240)	PHAGE_Bacill_phBC6A52_NC_004821: hypothetical protein; PP_00057; phage(gi31415838)	4e-24
			40	complement(60010..60408)	PHAGE_Bacill_phiCM3_NC_023599: hypothetical protein; PP_00065; phage(gi589892757)	1e-54
			44	complement(61335..61733)	PHAGE_Bacill_Waukesha92_NC_025424: hypothetical protein; PP_00069; phage(gi712912370)	3e-59
			46	complement(62015..62227)	PHAGE_Bacill_phBC6A52_NC_004821: hypothetical protein; PP_00071; phage(gi31415833)	2e-24
			47	complement(62254..62715)	PHAGE_Bacill_250_NC_029024: hypothetical protein; PP_00072; phage(gi971766652)	3e-26
			48	complement(62727..62981)	PHAGE_Bacill_PfEFR_5_NC_031055: hypothetical protein; PP_00073; phage(gi100042)	5e-36
			50	complement(63195..63389)	PHAGE_Bacill_PfEFR_5_NC_031055: hypothetical protein; PP_00075; phage(gi100040)	4e-22
			51	complement(63405..64211)	PHAGE_Bacill_phBC6A52_NC_004821: hypothetical protein; PP_00076; phage(gi31415829)	9e-143
			52	complement(64219..65106)	PHAGE_Bacill_phBC6A52_NC_004821: replication protein; PP_00077; phage(gi31415828)	4e-56
			53	complement(65113..65289)	PHAGE_Bacill_PfEFR_5_NC_031055: capsid scaffolding protein; PP_00078; phage(gi100037)	5e-24
			54	complement(65336..65527)	PHAGE_Bacill_PfEFR_5_NC_031055: hypothetical protein; PP_00079; phage(gi100036)	6e-16
			56	complement(65730..66545)	PHAGE_Bacill_phi4J1_NC_029008: hypothetical protein; PP_00081; phage(gi971821578)	1e-124
			57	complement(66562..66717)	PHAGE_Bacill_phi4J1_NC_029008: hypothetical protein; PP_00082; phage(gi971821603)	4e-20
			58	complement(66771..66959)	PHAGE_Bacill_phi4J1_NC_029008: hypothetical protein; PP_00083; phage(gi971821600)	9e-31
			59	complement(66973..67227)	PHAGE_Bacill_phi4J1_NC_029008: toxin-antitoxin system antitoxin component; PP_00084; phage(gi971821623)	3e-41
			60	67413..67892	PHAGE_Bacill_phi4J1_NC_029008: DNA-binding helix-turn-helix protein; PP_00085; phage(gi971821627)	2e-86
			61	67906..68346	PHAGE_Bacill_phi4J1_NC_029008: hypothetical protein; PP_00086; phage(gi971821577)	3e-81
			62	68373..69440	PHAGE_Bacill_phi4J1_NC_029008: site-specific recombinase; PP_00087; phage(gi971821591)	0.0
			66	complement(71986..72315)	PHAGE_Geobac_E2_NC_009552: putative head-tail adaptor; PP_00091; phage(gi148747735)	1e-08
			67	complement(72332..73972)	PHAGE_Clostr_phiCD481_1_NC_028951: putative phage terminase, large subunit; PP_00092; phage(gi971820102)	1e-147
			68	complement(73977..74324)	PHAGE_Lactob_PLE2_NC_031036: serine recombinase; PP_00093; phage(gi100001)	3e-13
			69	complement(74734..75021)	PHAGE_Clostr_phiCT19406C_NC_029006: head-tail connector; PP_00094; phage(gi971821548)	3e-05
			70	complement(75088..76350)	PHAGE_Lactob_iA2_NC_028830: major capsid protein; PP_00095; phage(gi971747633)	4e-25
			71	complement(76355..76933)	PHAGE_Entero_SANTOR1_NC_031051: hypothetical protein; PP_00096; phage(gi100004)	3e-22
			72	complement(76930..78126)	PHAGE_Clostr_phiMMP04_NC_019422: phage portal protein; PP_00097; phage(gi414090444)	2e-61
			75	complement(78839..81268)	PHAGE_Staphy_PT1028_NC_007045: ORF001; PP_00100; phage(gi66395165)	4e-85
			78	complement(81999..82268)	PHAGE_Paenib_Tripp_NC_028930: excisionase-like protein; PP_00103; phage(gi971756994)	6e-06
			79	82491..83075	PHAGE_Staphy_CNPx_NC_031241: hypothetical protein; PP_00104; phage(gi100035)	4e-08
			80	83124..84302	PHAGE_Thermu_OH2_NC_021784: integrase; PP_00105; phage(gi526118367)	3e-143
			81	complement(84381..86015)	PHAGE_Cellul_phi14:2_NC_021806: chaperonin GroEL; PP_00106; phage(gi526178751)	2e-90
			82	complement(86054..86338)	PHAGE_Bacill_0305phi8_36_NC_009760: GroES; PP_00107; phage(gi156564025)	9e-15
			83	86730..87479	PHAGE_Bacill_G_NC_023719: gp60; PP_00108; phage(gi593777528)	1e-09
			86	88460..90439	PHAGE_Bacill_G_NC_023719: gp245; PP_00111; phage(gi593777701)	1e-09
			87	complement(90925..91941)	PROPHAGE_Escher_MG1655: glycation-binding protein, predicted protease/chaperone; essential for genome maintenance; PP_00112; phage(gi16130960)	2e-73
			88	complement(91941..92384)	PHAGE_Erwini_vB_EamM_Phobos_NC_031043: integrase/recombinase; PP_00113; phage(gi100097)	7e-05
			89	complement(92398..93090)	PROPHAGE_Escher_MG1655: protease specific for Gcp(YgjD), essential for nucleoid maintanence; PP_00114; phage(gi16129761)	3e-14
	6	1	1	complement(1407..2579)	PHAGE_Bacill_WBeta_NC_007734: putative major capsid protein; PP_00004; phage(gi85701384)	3e-81
			2	complement(2617..3315)	PHAGE_Clostr_phiCT453B_NC_029004: portal protein; PP_00005; phage(gi100032)	3e-73
			4	complement(5177..6397)	PHAGE_Clostr_phiCT453B_NC_029004: terminase large subunit; PP_00007; phage(gi100031)	5e-102
			5	complement(6411..8126)	PHAGE_Clostr_phiCT453B_NC_029004: terminase small subunit; PP_00008; phage(gi100030)	0.0
			6	complement(8136..8657)	PHAGE_Clostr_phiCT453B_NC_029004: hypothetical protein; PP_00009; phage(gi100029)	4e-45
			7	complement(8757..9131)	PHAGE_Clostr_phiCT453B_NC_029004: hypothetical protein; PP_00010; phage(gi100028)	2e-21
			9	complement(9399..9563)	prophage LambdaBa04, DNA binding protein [Bacillus thuringiensis serovar kurstaki str. HD73]. gi|449087077|ref|YP_007419518.1|; PP_00012	1e-22
			10	complement(9568..9795)	PHAGE_Bacill_phi4B1_NC_028886: hypothetical protein; PP_00013; phage(gi971821249)	5e-08
			11	complement(9792..10226)	PHAGE_Bacill_BMBtpLA_NC_028748: hypothetical protein; PP_00014; phage(gi971482545)	2e-17
			12	complement(10219..10461)	PHAGE_Bacill_phi4J1_NC_029008: hypothetical protein; PP_00015; phage(gi971821576)	8e-34
			14	complement(11107..11649)	PHAGE_Bacill_phiCM3_NC_023599: integrase; PP_00017; phage(gi589892763)	2e-92
			15	complement(11649..12131)	PHAGE_Bacill_phBC6A52_NC_004821: hypothetical protein; PP_00018; phage(gi31415839)	5e-89
			16	complement(12159..12329)	PHAGE_Bacill_phBC6A52_NC_004821: hypothetical protein; PP_00019; phage(gi31415838)	5e-26
			17	complement(12458..12844)	PHAGE_Staphy_SpaA1_NC_018277: YopX superfamily phage related protein; PP_00020; phage(gi399498914)	2e-74
			18	complement(12964..13242)	PHAGE_Staphy_SpaA1_NC_018277: phage related protein; PP_00021; phage(gi399498913)	1e-46
			19	complement(13239..13436)	PHAGE_Staphy_SpaA1_NC_018277: hypothetical protein; PP_00022; phage(gi399498912)	3e-32
			20	complement(13472..13648)	PHAGE_Staphy_SpaA1_NC_018277: phage related protein; PP_00023; phage(gi399498911)	6e-27
			21	complement(13682..14047)	PHAGE_Staphy_SpaA1_NC_018277: hypothetical protein; PP_00024; phage(gi399498910)	4e-63
			24	complement(14860..15027)	PHAGE_Bacill_phi4B1_NC_028886: hypothetical protein; PP_00027; phage(gi971821299)	2e-21
			25	complement(15058..15267)	PHAGE_Bacill_CP_51_NC_025423: hypothetical protein; PP_00028; phage(gi725949569)	8e-10
			26	complement(15307..15579)	PHAGE_Staphy_SpaA1_NC_018277: phage related protein; PP_00029; phage(gi399498913)	1e-21
			27	complement(15623..16006)	PHAGE_Bacill_Gamma_NC_007458: conserved phage protein; PP_00030; phage(gi77020171)	2e-27
			28	complement(16036..16569)	PHAGE_Bacill_Grass_NC_022771: hypothetical protein; PP_00031; phage(gi568191792)	8e-58
			31	complement(17229..17702)	PHAGE_Strept_phiARI0468_4_NC_031915: hypothetical protein; PP_00034; phage(gi100041)	9e-25
			32	complement(17743..18252)	PHAGE_Thermu_OH2_NC_021784: DUTPase; PP_00035; phage(gi526118345)	2e-28
			33	complement(18272..18523)	PHAGE_Bacill_PfEFR_5_NC_031055: hypothetical protein; PP_00036; phage(gi100043)	1e-17
			34	complement(18549..18716)	PHAGE_Bacill_PfEFR_5_NC_031055: hypothetical protein; PP_00037; phage(gi100041)	6e-16
			36	complement(19087..19365)	PHAGE_Bacill_phBC6A51_NC_004820: Transcription state regulatory protein abrB; PP_00039; phage(gi31415778)	2e-18
			37	complement(19382..19576)	PHAGE_Bacill_PfEFR_5_NC_031055: hypothetical protein; PP_00040; phage(gi100040)	9e-25
			38	complement(19579..20340)	PHAGE_Lister_B054_NC_009813: gp53; PP_00041; phage(gi157325337)	1e-37
			39	complement(20390..21130)	PHAGE_Bacill_PfEFR_5_NC_031055: hypothetical protein; PP_00042; phage(gi100038)	2e-92
			40	complement(21135..21311)	PHAGE_Bacill_PfEFR_5_NC_031055: capsid scaffolding protein; PP_00043; phage(gi100037)	2e-24
			41	complement(21505..21855)	PHAGE_Bacill_vB_BhaS_171_NC_030904: major capsid protein; PP_00044; phage(gi100039)	4e-05
			42	complement(21852..22139)	PHAGE_Bacill_IEBH_NC_011167: helix-turn-helix domain protein; PP_00045; phage(gi197261594)	2e-15
			43	22316..22669	PHAGE_Bacill_250_NC_029024: helix-turn-helix domain protein; PP_00046; phage(gi971766654)	1e-28
			47	complement(23183..24322)	PHAGE_Bacill_phIS3501_NC_019502: helix-turn-helix protein; PP_00050; phage(gi422934301)	1e-126
			51	25906..27030	PHAGE_Thermu_OH2_NC_021784: integrase; PP_00054; phage(gi526118367)	4e-58
Bce_GCA_000399365.1	1	1	1	167695..168933	PHAGE_Bacill_phiCM3_NC_023599: HTH transcriptional regulator; PP_00142; phage(gi589892737)	0.0
			2	169174..169305	PHAGE_Bacill_phiCM3_NC_023599: hypothetical protein; PP_00143; phage(gi589892739)	3e-16
			3	complement(169333..169677)	PHAGE_Bacill_phiCM3_NC_023599: transcription regulator, putative Cro/CI family; PP_00144; phage(gi589892740)	9e-60
			4	169826..170062	PHAGE_Bacill_phiCM3_NC_023599: transcription regulator; PP_00145; phage(gi589892742)	1e-36
			5	170095..170283	PHAGE_Bacill_phiCM3_NC_023599: transcriptional regulator; PP_00146; phage(gi589892743)	6e-26
			6	170509..171288	PHAGE_Bacill_phiCM3_NC_023599: antirepressor; PP_00147; phage(gi589892745)	2e-55
			7	171313..171429	PHAGE_Bacill_phiCM3_NC_023599: hypothetical protein; PP_00148; phage(gi589892746)	1e-14
			8	171450..171764	PHAGE_Bacill_phiCM3_NC_023599: hypothetical protein; PP_00149; phage(gi589892747)	4e-51
	2	1	1	244..432	PHAGE_Bacill_BtCS33_NC_018085: head-tail joining protein; PP_00001; phage(gi392972717)	9e-31
			2	429..788	PHAGE_Bacill_BtCS33_NC_018085: putative structure protein; PP_00002; phage(gi392972718)	3e-64
			3	789..1394	PHAGE_Bacill_BtCS33_NC_018085: major tail protein, phi13 family; PP_00003; phage(gi392972719)	2e-112
			4	1441..2457	PHAGE_Bacill_BtCS33_NC_018085: hypothetical protein; PP_00004; phage(gi392972720)	4e-14
			5	2628..3794	PHAGE_Bacill_BtCS33_NC_018085: phage tail tape measure protein; PP_00005; phage(gi392972722)	0.0
			6	3932..6631	PHAGE_Bacill_BtCS33_NC_018085: phage tail tape measure protein; PP_00006; phage(gi392972722)	0.0
			7	6643..8127	PHAGE_Bacill_BtCS33_NC_018085: phage tail fiber protein; PP_00007; phage(gi392972723)	0.0
			8	8124..10916	PHAGE_Bacill_BtCS33_NC_018085: minor structural protein; PP_00008; phage(gi392972724)	5e-05
			9	10931..14836	PHAGE_Bacill_BtCS33_NC_018085: minor structural protein; PP_00009; phage(gi392972724)	0.0
			10	14959..15234	PHAGE_Bacill_BtCS33_NC_018085: minor structural protein; PP_00010; phage(gi392972724)	1e-44
			11	15331..16290	PHAGE_Bacill_BtCS33_NC_018085: site-specific recombinase; PP_00011; phage(gi392972725)	0.0
			12	16304..16585	PHAGE_Bacill_BtCS33_NC_018085: hypothetical protein; PP_00012; phage(gi392972726)	3e-45
			14	16800..17618	PHAGE_Bacill_BtCS33_NC_018085: N-acetylmuramoyl-L-alanine amidase; PP_00014; phage(gi392972728)	2e-163
			15	complement(17659..17988)	PHAGE_Bacill_BtCS33_NC_018085: hypothetical protein; PP_00015; phage(gi392972729)	4e-58
			17	18741..19061	PHAGE_Bacill_BtCS33_NC_018085: hypothetical protein; PP_00017; phage(gi392972731)	4e-55
			18	19072..20238	PHAGE_Bacill_BtCS33_NC_018085: cell division FtsK/SpoIIIE protein; PP_00018; phage(gi392972732)	0.0
			19	20228..20836	PHAGE_Bacill_BtCS33_NC_018085: hypothetical protein; PP_00019; phage(gi392972733)	4e-116
			20	complement(20841..21722)	PHAGE_Bacill_BtCS33_NC_018085: putative cytosolic protein; PP_00020; phage(gi392972734)	3e-165
	3	1	1	complement(425293..426696)	PHAGE_Bacill_BM5_NC_029069: hypothetical protein; PP_00473; phage(gi985757806)	7e-100
			2	complement(427074..427757)	PHAGE_Brocho_NF5_NC_015252: gp28; PP_00474; phage(gi327197613)	3e-29
			3	427907..428179	PHAGE_Staphy_StB20_NC_019915: transcription repressor; PP_00475; phage(gi431809734)	2e-14
			5	428492..428647	PHAGE_Bacill_phi4J1_NC_029008: hypothetical protein; PP_00477; phage(gi971821603)	5e-20
			6	428662..429414	PHAGE_Bacill_phi4J1_NC_029008: hypothetical protein; PP_00478; phage(gi971821578)	2e-50
			7	429426..429614	PHAGE_Bacill_phi4J1_NC_029008: hypothetical protein; PP_00479; phage(gi971821640)	5e-21
			8	429629..430075	PHAGE_Bacill_phi4J1_NC_029008: hypothetical protein; PP_00480; phage(gi971821626)	4e-77
	4	1	1	3996..4298	PHAGE_Lactob_PLE2_NC_031036: hypothetical protein; PP_00004; phage(gi100051)	8e-21
			3	4789..5151	PHAGE_Clostr_phiCD506_NC_028838: hypothetical protein; PP_00006; phage(gi971819909)	7e-17
			4	5148..6848	PHAGE_Lactob_iA2_NC_028830: terminase; PP_00007; phage(gi971747630)	0.0
			5	6862..8040	PHAGE_Clostr_phiCD506_NC_028838: Phage portal protein; PP_00008; phage(gi971819911)	2e-142
			7	9822..10406	PHAGE_Bacill_WBeta_NC_007734: putative Caudovirales phage prohead protease; PP_00010; phage(gi85701383)	2e-35
			8	10423..11607	PHAGE_Geobac_GBSV1_NC_008376: phage major capsid protein; PP_00011; phage(gi115334630)	7e-13
			9	11623..11880	PHAGE_Bacill_1_NC_009737: hypothetical protein; PP_00012; phage(gi155042937)	7e-09
			10	11877..12149	PHAGE_Paenib_PG1_NC_021558: DNA packaging protein; PP_00013; phage(gi514231193)	2e-20
			11	12146..12445	PHAGE_Bacill_1_NC_009737: hypothetical protein; PP_00014; phage(gi158348414)	4e-12
			12	12438..12794	PHAGE_Bacill_1_NC_009737: hypothetical protein; PP_00015; phage(gi155042941)	1e-20
			13	12791..13120	PHAGE_Bacill_1_NC_009737: putative aminopeptidase; PP_00016; phage(gi155042942)	1e-23
			14	13121..13714	PHAGE_Bacill_1_NC_009737: hypothetical protein; PP_00017; phage(gi155042943)	1e-42
			15	13721..14083	PHAGE_Bacill_1_NC_009737: hypothetical protein; PP_00018; phage(gi155042944)	2e-29
			16	14314..15549	PHAGE_Bacill_1_NC_009737: TMP repeat protein; PP_00019; phage(gi155042946)	2e-135
			17	15827..18208	PHAGE_Paenib_Fern_NC_028851: tail tape-measure protein; PP_00020; phage(gi971749415)	2e-125
			18	18250..19719	PHAGE_Bacill_phi4J1_NC_029008: distal tail protein; PP_00021; phage(gi971821575)	0.0
			19	19716..24560	PHAGE_Bacill_phi4J1_NC_029008: tail fiber; PP_00022; phage(gi971821625)	0.0
			21	24988..25431	PHAGE_Bacill_phi4J1_NC_029008: holin; PP_00024; phage(gi971821606)	4e-72
			22	25720..25932	PHAGE_Bacill_phi4J1_NC_029008: holin; PP_00025; phage(gi971821606)	3e-32
			23	25932..26864	PHAGE_Bacill_Waukesha92_NC_025424: endolysin; PP_00026; phage(gi712912403)	6e-162
			24	complement(26907..27029)	PHAGE_Bacill_phi4J1_NC_029008: hypothetical protein; PP_00027; phage(gi971821612)	9e-09
			25	complement(27030..27611)	PHAGE_Bacill_1_NC_009737: hypothetical protein; PP_00028; phage(gi155042952)	1e-27
			27	27979..28269	PHAGE_Bacter_Diva_NC_028788: YolD-like protein; PP_00030; phage(gi971743571)	4e-06
			28	complement(28287..29120)	PHAGE_Bacill_BCP78_NC_018860: hypothetical protein; PP_00031; phage(gi410492980)	4e-99
		2	1	complement(845428..846519)	PHAGE_Bacill_BtCS33_NC_018085: DNA integration/recombination/inversion protein; PP_00894; phage(gi392972735)	6e-168
			2	847259..848479	PHAGE_Bacill_BtCS33_NC_018085: HTH transcriptional regulator; PP_00895; phage(gi392972736)	1e-77
			5	complement(848879..849223)	PHAGE_Bacill_phIS3501_NC_019502: transcriptional regulator XRE family protein; PP_00898; phage(gi422934302)	6e-18
			6	849399..849605	PHAGE_Bacill_BMBtpLA_NC_028748: transcriptional regulator, Cro/CI family protein; PP_00899; phage(gi971482518)	9e-06
			7	849681..849869	PHAGE_Bacill_BtCS33_NC_018085: transcription regulator; PP_00900; phage(gi392972740)	1e-25
			8	849894..850049	PHAGE_Bacill_BtCS33_NC_018085: hypothetical protein; PP_00901; phage(gi392972741)	6e-24
			9	850095..850874	PHAGE_Bacill_BtCS33_NC_018085: antirepressor; PP_00902; phage(gi392972742)	5e-144
			11	851036..851344	PHAGE_Bacill_BtCS33_NC_018085: hypothetical protein; PP_00904; phage(gi392972744)	5e-44
			12	851320..851682	PHAGE_Bacill_BtCS33_NC_018085: RNA polymerase sigma factor; PP_00905; phage(gi392972745)	4e-33
			13	851728..852507	PHAGE_Bacill_BtCS33_NC_018085: antirepressor; PP_00906; phage(gi392972742)	1e-144
			14	852532..852648	PHAGE_Bacill_BtCS33_NC_018085: hypothetical protein; PP_00907; phage(gi392972743)	2e-15
			15	852669..852983	PHAGE_Bacill_BtCS33_NC_018085: hypothetical protein; PP_00908; phage(gi392972744)	9e-55
			16	853258..853905	PHAGE_Bacill_BtCS33_NC_018085: RNA polymerase sigma factor; PP_00909; phage(gi392972745)	9e-118
			17	854129..855145	PHAGE_Bacill_BtCS33_NC_018085: replication protein O; PP_00910; phage(gi392972746)	0.0
			18	855108..855920	PHAGE_Bacill_BtCS33_NC_018085: DNA replication protein-like protein; PP_00911; phage(gi392972747)	3e-157
			19	855962..856228	PHAGE_Bacill_BtCS33_NC_018085: phage protein; PP_00912; phage(gi392972748)	3e-45
			20	856300..856464	PHAGE_Bacill_BtCS33_NC_018085: phage protein; PP_00913; phage(gi392972749)	3e-26
			21	complement(856694..856993)	PHAGE_Bacill_BtCS33_NC_018085: hypothetical protein; PP_00914; phage(gi392972751)	8e-53
			22	857144..857443	PHAGE_Bacill_BtCS33_NC_018085: hypothetical protein; PP_00915; phage(gi392972752)	2e-54
			23	857797..858204	PHAGE_Bacill_BtCS33_NC_018085: hypothetical protein; PP_00916; phage(gi392972754)	6e-75
			24	858761..858880	PHAGE_Bacill_BtCS33_NC_018085: hypothetical protein; PP_00917; phage(gi392972755)	1e-16
			25	859613..859894	PHAGE_Bacill_BtCS33_NC_018085: hypothetical protein; PP_00918; phage(gi392972756)	3e-48
			26	860066..860224	PHAGE_Bacill_BtCS33_NC_018085: phage protein; PP_00919; phage(gi392972757)	5e-24
			27	860252..860737	PHAGE_Bacill_BtCS33_NC_018085: transcription regulator; PP_00920; phage(gi392972758)	8e-88
			28	860734..861276	PHAGE_Bacill_BtCS33_NC_018085: integrase; PP_00921; phage(gi392972759)	4e-99
			29	861486..861728	PHAGE_Bacill_BtCS33_NC_018085: hypothetical protein; PP_00922; phage(gi392972760)	2e-38
			31	862364..863230	PHAGE_Bacill_BtCS33_NC_018085: hypothetical protein; PP_00924; phage(gi392972762)	3e-168
			32	863279..863464	PHAGE_Bacill_BtCS33_NC_018085: hypothetical protein; PP_00925; phage(gi392972763)	3e-27
			33	863493..863732	PHAGE_Bacill_BtCS33_NC_018085: hypothetical protein; PP_00926; phage(gi392972764)	2e-37
			34	863749..863961	PHAGE_Bacill_BtCS33_NC_018085: hypothetical protein; PP_00927; phage(gi392972765)	9e-33
			35	864512..864718	PHAGE_Bacill_BtCS33_NC_018085: HNH endonuclease; PP_00928; phage(gi392972767)	5e-36
			36	864848..865351	PHAGE_Bacill_BtCS33_NC_018085: phage terminase small subunit, P27 family; PP_00929; phage(gi392972711)	2e-91
			37	865353..867047	PHAGE_Bacill_BtCS33_NC_018085: phage terminase large subunit; PP_00930; phage(gi392972712)	0.0
			38	867236..868489	PHAGE_Bacill_BtCS33_NC_018085: phage portal protein, HK97 family; PP_00931; phage(gi392972713)	0.0
			39	868476..868937	PHAGE_Bacill_BtCS33_NC_018085: ATP-dependent endopeptidase clp proteolytic subunit clpP; PP_00932; phage(gi392972714)	2e-58
			40	869092..870168	PHAGE_Bacill_BtCS33_NC_018085: phage portal protein, HK97 family; PP_00933; phage(gi392972713)	0.0
			41	870155..870865	PHAGE_Bacill_BtCS33_NC_018085: ATP-dependent endopeptidase clp proteolytic subunit clpP; PP_00934; phage(gi392972714)	4e-126
			42	870903..872069	PHAGE_Bacill_BtCS33_NC_018085: phage major capsid protein, HK97 family; PP_00935; phage(gi392972715)	0.0
			43	872090..872377	PHAGE_Clostr_phiCT19406C_NC_029006: head-tail connector; PP_00936; phage(gi971821548)	1e-17
			44	872364..872687	PHAGE_Bacill_phIS3501_NC_019502: phage head-tail adaptor; PP_00937; phage(gi422934333)	2e-57
			45	872680..873114	PHAGE_Bacill_BtCS33_NC_018085: head-tail joining protein; PP_00938; phage(gi392972717)	6e-69
			46	873111..873470	PHAGE_Bacill_BtCS33_NC_018085: putative structure protein; PP_00939; phage(gi392972718)	5e-60
			47	873471..874079	PHAGE_Bacill_BtCS33_NC_018085: major tail protein, phi13 family; PP_00940; phage(gi392972719)	4e-100
			48	874126..878670	PHAGE_Bacill_BtCS33_NC_018085: phage tail tape measure protein; PP_00941; phage(gi392972722)	3e-140
			50	878888..882817	PHAGE_Bacill_BtCS33_NC_018085: phage tail tape measure protein; PP_00943; phage(gi392972722)	0.0
Bce_GCA_000399385.1	1	1	1	1167..1859	PROPHAGE_Escher_MG1655: protease specific for Gcp(YgjD), essential for nucleoid maintanence; PP_00002; phage(gi16129761)	2e-13
			3	2301..3332	PROPHAGE_Escher_MG1655: glycation-binding protein, predicted protease/chaperone; essential for genome maintenance; PP_00004; phage(gi16130960)	1e-73
			6	complement(3806..5794)	PHAGE_Bacill_G_NC_023719: gp245; PP_00007; phage(gi593777701)	3e-10
			9	complement(6775..7524)	PHAGE_Bacill_G_NC_023719: gp60; PP_00010; phage(gi593777528)	3e-08
			12	7807..8208	PHAGE_Bacill_0305phi8_36_NC_009760: GroES; PP_00013; phage(gi156564025)	1e-14
			13	8247..9881	PHAGE_Cellul_phi38:1_NC_021796: chaperonin GroEL; PP_00014; phage(gi526177556)	1e-85
Bce_GCA_000399465.1	1	1	1	152211..153518	PHAGE_Gordon_Ghobes_NC_031028: hypothetical protein; PP_00129; phage(gi100036)	4e-20
			2	153607..154326	PHAGE_Synech_S_CAM8_NC_021530: phosphoribosylaminoimidazole-succinocarboxamide synthase; PP_00130; phage(gi514050949)	2e-51
			3	154319..154573	PHAGE_Synech_ACG_2014i_NC_027132: 5-phosphoribosylformylglycinamide amidotransferase; PP_00131; phage(gi827047374)	2e-07
			5	155237..157456	PHAGE_Microb_Min1_NC_009603: putative phosphoribosyl formylglycinamidine (FGAM) synthase II; PP_00133; phage(gi149882852)	2e-166
			6	157441..158856	PHAGE_Escher_KBNP1711_NC_023593: hypothetical protein; PP_00134; phage(gi589892409)	5e-05
			7	158958..159998	PHAGE_Prochl_P_SSM2_NC_006883: phosphoribosylaminoimidazole synthetase; PP_00135; phage(gi61806048)	1e-68
			8	159995..160582	PHAGE_Synech_S_SKS1_NC_020851: cyanobacterial phosphoribosylglycinamide formyltransferase; PP_00136; phage(gi472340960)	7e-31
			9	160607..162142	PHAGE_Prochl_P_SSM2_NC_006883: 5-aminoimidazole-4-carboxamide ribonucleotide formyltransferase/IMP cyclohydrolase; PP_00137; phage(gi61806062)	1e-82
	2	1	1	complement(686..1675)	PHAGE_Bacill_Claudi_NC_031015: hypothetical protein; PP_00001; phage(gi100036)	2e-33
			2	complement(1913..2299)	PHAGE_Bacill_WBeta_NC_007734: conserved phage protein; PP_00002; phage(gi85701424)	4e-50
			4	complement(2573..2878)	PHAGE_Bacill_PfEFR_5_NC_031055: hypothetical protein; PP_00004; phage(gi100044)	2e-07
			5	complement(2894..3160)	PHAGE_Bacill_phiCM3_NC_023599: hypothetical protein; PP_00005; phage(gi589892751)	1e-23
			6	complement(3157..3348)	PHAGE_Bacill_IEBH_NC_011167: hypothetical protein; PP_00006; phage(gi197261521)	3e-19
			7	complement(3361..4113)	PHAGE_Bacill_Pony_NC_022770: replication initiator protein; PP_00007; phage(gi568191570)	7e-41
			8	complement(4103..4975)	PHAGE_Staphy_CNPx_NC_031241: tail tape measure protein; PP_00008; phage(gi100049)	2e-42
			9	complement(4976..5152)	PHAGE_Bacill_IEBH_NC_011167: hypothetical protein; PP_00009; phage(gi197261516)	3e-20
			15	complement(6787..7551)	PHAGE_Lactob_phiAT3_NC_005893: putative antirepressor protein; PP_00015; phage(gi48697283)	4e-74
			16	complement(7566..7823)	PHAGE_Bacill_WBeta_NC_007734: helix-turn-helix Cro and cI family protein; PP_00016; phage(gi85701409)	3e-18
			17	8002..8355	PHAGE_Bacill_phBC6A52_NC_004821: Transcriptional regulator; PP_00017; phage(gi31415823)	4e-18
			19	9112..9459	PHAGE_Bacill_phBC6A51_NC_004820: Transcriptional regulator, MerR family; PP_00019; phage(gi31415741)	1e-19
			20	10249..11367	PHAGE_Phormi_MIS_PhV1A_NC_029032: serine recombinase; PP_00020; phage(gi100001)	6e-11
			25	15438..15965	PHAGE_Bacill_Waukesha92_NC_025424: hypothetical protein; PP_00025; phage(gi712912393)	7e-80
			26	15990..16334	PHAGE_Bacill_Waukesha92_NC_025424: hypothetical protein; PP_00026; phage(gi712912394)	2e-48
			30	complement(17702..18409)	PROPHAGE_Ralsto_GMI1000: isrso11-transposase orfb protein; PP_00030; phage(gi17546155)	2e-48
			31	complement(18574..18933)	PHAGE_Bacter_Diva_NC_028788: transposase; PP_00031; phage(gi971743568)	2e-05
			40	complement(28043..29869)	PHAGE_Burkho_KS9_NC_013055: hypothetical protein gp32; PP_00040; phage(gi255033715)	2e-10
			42	31458..32285	PHAGE_Entero_EF62phi_NC_017732: chromosome partitioning ATPase; PP_00042; phage(gi384519759)	1e-55
			45	complement(33174..33326)	PHAGE_Bacill_phBC6A52_NC_004821: hypothetical protein; PP_00045; phage(gi31415841)	7e-23
			46	complement(33508..33819)	PHAGE_Bacill_phBC6A52_NC_004821: hypothetical protein; PP_00046; phage(gi31415841)	1e-21
			47	complement(33966..34262)	PHAGE_Bacill_phBC6A52_NC_004821: hypothetical protein; PP_00047; phage(gi31415841)	7e-20
			48	complement(34714..35214)	PHAGE_Erwini_vB_EamM_ChrisDB_NC_031126: RNA polymerase sigma factor; PP_00048; phage(gi100098)	7e-07
			50	complement(36107..36565)	PHAGE_Bacill_PfEFR_5_NC_031055: hypothetical protein; PP_00050; phage(gi100029)	7e-61
			51	complement(36705..37871)	PHAGE_Bacill_PfEFR_5_NC_031055: hypothetical protein; PP_00051; phage(gi100028)	1e-154
			53	38330..38554	PHAGE_Bacill_1_NC_009737: putative transcriptional regulator; PP_00053; phage(gi158348422)	1e-10
			61	complement(46930..47718)	PHAGE_Bacill_vB_BceM_Bc431v3_NC_020873: N-acetylmuramoyl-L-alanine amidase; PP_00061; phage(gi472437448)	3e-68
			62	complement(47718..48143)	PHAGE_Bacill_phi4J1_NC_029008: holin; PP_00062; phage(gi971821606)	3e-72
			63	complement(48203..49351)	PHAGE_Leucon_Ln_9_NC_027358: baseplate protein; PP_00063; phage(gi849253404)	2e-09
			64	complement(49367..51751)	PHAGE_Geobac_E2_NC_009552: putative minor structural protein; PP_00064; phage(gi148747747)	1e-43
			65	complement(51769..52608)	PHAGE_Lister_vB_LmoS_188_NC_028871: holin-like putative tail component protein; PP_00065; phage(gi971750814)	3e-15
			66	complement(52612..55743)	PHAGE_Bacill_PBC1_NC_017976: tail length tape measure protein; PP_00066; phage(gi389060339)	4e-119
			68	complement(56100..56516)	PHAGE_Bacill_phBC6A51_NC_004820: hypothetical protein; PP_00068; phage(gi31415797)	3e-11
			69	complement(56584..57054)	PHAGE_Entero_vB_IME197_NC_028671: major tail protein; PP_00069; phage(gi966199020)	2e-05
			71	complement(57474..57965)	PHAGE_Brevib_Jimmer1_NC_029104: hypothetical protein; PP_00071; phage(gi985760808)	1e-06
			75	complement(58911..59840)	PHAGE_Rhizob_vB_RleS_L338C_NC_023502: capsid protein; PP_00075; phage(gi588498668)	3e-61
			76	complement(59862..61094)	PHAGE_Lactoc_98201_NC_031064: putative head morphogenesis protein; PP_00076; phage(gi100034)	3e-65
			77	complement(61236..62384)	PHAGE_Bacill_AR9_NC_031039: plastocyanin; PP_00077; phage(gi100187)	5e-18
			78	62436..62600	PHAGE_Bacill_vB_BhaS_171_NC_030904: hypothetical protein; PP_00078; phage(gi100050)	8e-05
			79	complement(62616..63431)	PHAGE_Lactoc_28201_NC_031013: portal protein; PP_00079; phage(gi100032)	1e-27
			80	complement(63523..65046)	PHAGE_Lactoc_28201_NC_031013: terminase large subunit; PP_00080; phage(gi100031)	1e-90
			81	complement(65046..66365)	PHAGE_Clostr_phiCT19406A_NC_030950: terminase large subunit; PP_00081; phage(gi100031)	6e-151
			82	complement(66337..67134)	PHAGE_Bacill_250_NC_029024: phage-related terminase small subunit-like protein; PP_00082; phage(gi971766634)	4e-64
			83	complement(67282..67866)	PHAGE_Clostr_vB_CpeS_CP51_NC_021325: putative resolvase; PP_00083; phage(gi509140089)	8e-30
			87	complement(70124..70495)	PHAGE_Bacill_phi105_NC_004167: hypothetical protein; PP_00087; phage(gi22855040)	2e-25
			88	complement(70633..71262)	PHAGE_Brevib_Osiris_NC_028969: putative recombinase RecU; PP_00088; phage(gi971761853)	1e-44
			89	complement(71265..71441)	PHAGE_Bacill_IEBH_NC_011167: hypothetical protein; PP_00089; phage(gi197261546)	5e-23
			93	73710..73874	PHAGE_Bacill_phBC6A52_NC_004821: hypothetical protein; PP_00093; phage(gi31415836)	4e-22
			94	complement(74160..74324)	PHAGE_Bacill_PfEFR_5_NC_031055: hypothetical protein; PP_00094; phage(gi100056)	2e-18
			96	complement(75072..75236)	PHAGE_Bacill_phBC6A51_NC_004820: hypothetical protein; PP_00096; phage(gi31415770)	8e-07
			97	75311..75694	PHAGE_Strept_phiARI0923_NC_030946: hypothetical protein; PP_00097; phage(gi100029)	3e-27
			101	complement(76742..77197)	PHAGE_Bacill_PfEFR_5_NC_031055: hypothetical protein; PP_00101; phage(gi100047)	1e-62
			104	complement(77828..78730)	PHAGE_Bacill_Waukesha92_NC_025424: endolysin; PP_00104; phage(gi712912403)	2e-78
	3	1	1	complement(177589..178296)	PROPHAGE_Brucel_1330: transposase, putative; PP_00203; phage(gi23502708)	2e-47
			7	182553..184220	PHAGE_Pelagi_HTVC008M_NC_020484: carbamoyltransferase; PP_00209; phage(gi460042596)	2e-55
			11	186676..187332	PHAGE_Campyl_CP220_NC_027997: hypothetical protein; PP_00213; phage(gi937457417)	2e-07
			12	187350..188348	PHAGE_Plankt_PaV_LD_NC_016564: ABC transporter; PP_00214; phage(gi371496158)	7e-13
			15	189940..190605	PHAGE_Cellul_phiSM_NC_020860: queuosine biosynthesis protein QueC; PP_00217; phage(gi472342216)	5e-50
			16	190605..191096	PHAGE_Bacill_BCD7_NC_019515: 6-pyruvoyl tetrahydrobiopterin synthase; PP_00218; phage(gi422935983)	1e-63
			18	191849..192436	PHAGE_Pseudo_NP1_NC_031058: hypothetical protein; PP_00220; phage(gi100036)	2e-41
			19	complement(192549..193151)	PROPHAGE_Brucel_1330: transposase, putative; PP_00221; phage(gi23502708)	2e-41
			30	200137..201258	PHAGE_Geobac_E3_NC_029073: transposase; PP_00232; phage(gi985758480)	1e-130
			31	201726..201938	PHAGE_Pseudo_NP1_NC_031058: hypothetical protein; PP_00233; phage(gi100036)	9e-12
			33	complement(202472..203632)	PHAGE_Bacill_Stahl_NC_028856: integrase/recombinase; PP_00235; phage(gi100097)	6e-09
			35	205769..206845	PHAGE_Mycoba_Xeno_NC_031243: membrane spanning protein; PP_00237; phage(gi100033)	2e-08
	4	1	1	94248..95456	PROPHAGE_Shewan_MR-1: serine protease; PP_00109; phage(gi24375430)	5e-48
			3	97150..97836	PHAGE_Plankt_PaV_LD_NC_016564: ABC transporter; PP_00111; phage(gi371496158)	1e-28
			4	98088..98645	PHAGE_Bacill_SPbeta_NC_001884: hypothetical protein; PP_00112; phage(gi9630137)	1e-07
			8	100089..100448	PHAGE_Bacter_Diva_NC_028788: transposase; PP_00116; phage(gi971743568)	2e-05
			9	100613..101203	PROPHAGE_Ralsto_GMI1000: isrso11-transposase orfb protein; PP_00117; phage(gi17546155)	3e-31
			10	101164..101307	PHAGE_Bacter_Diva_NC_028788: transposase; PP_00118; phage(gi971743567)	2e-05
			11	complement(101736..102164)	PHAGE_Bacill_AR9_NC_031039: hypothetical protein; PP_00119; phage(gi100020)	1e-06
			14	complement(105136..105681)	PHAGE_Staphy_SPbeta_like_NC_029119: integrase core domain protein; PP_00122; phage(gi985761246)	2e-50
			16	107200..108567	PHAGE_Mycoba_Enkosi_NC_028936: transporter-like protein; PP_00124; phage(gi971757643)	1e-11
			19	110395..111048	PROPHAGE_Brucel_1330: transposase, putative; PP_00127; phage(gi23502708)	1e-48
			20	111094..111453	PHAGE_Bacter_Diva_NC_028788: transposase; PP_00128; phage(gi971743568)	2e-05
			22	complement(112484..113044)	PROPHAGE_Brucel_1330: transposase, putative; PP_00130; phage(gi23502708)	9e-42
		2	1	136751..139354	PHAGE_Stenot_phiSMA9_NC_007189: hypothetical protein; PP_00156; phage(gi70727684)	6e-05
			2	complement(139885..140571)	PHAGE_Staphy_SPbeta_like_NC_029119: integrase core domain protein; PP_00157; phage(gi985761246)	3e-63
			4	complement(141462..141653)	PHAGE_Strept_PH10_NC_012756: lysA; PP_00159; phage(gi238821368)	2e-11
			5	complement(141669..144710)	PHAGE_Bacill_SP_15_NC_031245: hypothetical protein; PP_00160; phage(gi100269)	1e-22
			6	145074..145517	PROPHAGE_Brucel_1330: transposase, putative; PP_00161; phage(gi23502708)	3e-33
			7	145539..145781	PROPHAGE_Brucel_1330: transposase, putative; PP_00162; phage(gi23502708)	1e-11
		3	1	complement(314538..314825)	PHAGE_Staphy_SPbeta_like_NC_029119: integrase core domain protein; PP_00341; phage(gi985761246)	2e-16
			2	complement(314991..317744)	PHAGE_Achole_L2_NC_001447: envelope protein; PP_00342; phage(gi9626524)	3e-05
			10	complement(323138..323818)	PHAGE_Plankt_PaV_LD_NC_016564: ABC transporter; PP_00350; phage(gi371496158)	4e-37
			11	complement(323815..324999)	PHAGE_Staphy_P108_NC_025426: hypothetical protein; PP_00351; phage(gi712912661)	4e-05
			12	325255..325431	PHAGE_Staphy_SPbeta_like_NC_029119: integrase core domain protein; PP_00352; phage(gi985761246)	8e-08
			13	325531..325785	PROPHAGE_Brucel_1330: transposase, putative; PP_00353; phage(gi23502708)	3e-11
			15	complement(325933..326640)	PROPHAGE_Ralsto_GMI1000: isrso11-transposase orfb protein; PP_00355; phage(gi17546155)	2e-48
			16	complement(326805..327164)	PHAGE_Bacter_Diva_NC_028788: transposase; PP_00356; phage(gi971743568)	2e-05
			20	complement(329266..331050)	PHAGE_Bacill_BCP78_NC_018860: S-layer domain-containing protein; PP_00360; phage(gi410492782)	4e-13
			22	complement(331258..332895)	PHAGE_Bacill_phi105_NC_004167: hypothetical protein; PP_00362; phage(gi22855019)	8e-45
			23	333554..334177	PHAGE_Staphy_SPbeta_like_NC_029119: integrase core domain protein; PP_00363; phage(gi985761246)	4e-54
	5	1	1	complement(316483..317475)	PHAGE_Caulob_Cr30_NC_025422: UDP-glucose 4-epimerase; PP_00339; phage(gi725949175)	1e-30
			5	complement(319659..320795)	PHAGE_Staphy_phiRS7_NC_022914: O-antigen ligase; PP_00343; phage(gi560185975)	8e-06
			6	complement(320990..322156)	PHAGE_Bacill_SP_15_NC_031245: hypothetical protein; PP_00344; phage(gi100146)	2e-34
			7	complement(322174..322809)	PHAGE_Strept_9871_NC_031069: general stress protein; PP_00345; phage(gi100019)	2e-05
			8	complement(322806..323582)	PHAGE_Staphy_phiN315_NC_004740: probable ss-1,3-N-acetylglucosaminyltransferase; PP_00346; phage(gi30043988)	6e-08
			9	complement(323676..325025)	PHAGE_Sulfol_STSV1_NC_006268: hypothetical protein; PP_00347; phage(gi51980154)	3e-06
	6	1	1	complement(1707752..1708870)	PROPHAGE_Mesorh_MAFF303099: bacteriophage integrase; PP_01760; phage(gi13470699)	1e-64
			3	complement(1709474..1709878)	PHAGE_Clostr_CDMH1_NC_024144: putative repressor protein; PP_01762; phage(gi640884900)	5e-07
			6	1710534..1710809	PHAGE_Bacill_phBC6A52_NC_004821: hypothetical protein; PP_01765; phage(gi31415825)	7e-06
			7	1710820..1711086	PHAGE_Bacill_phBC6A52_NC_004821: hypothetical protein; PP_01766; phage(gi31415825)	3e-38
			8	1711086..1711250	PHAGE_Bacill_PfEFR_5_NC_031055: hypothetical protein; PP_01767; phage(gi100036)	2e-13
			9	1711280..1711474	PHAGE_Bacill_PfEFR_5_NC_031055: capsid scaffolding protein; PP_01768; phage(gi100037)	4e-24
			10	1711462..1712325	PHAGE_Strept_phiARI0131_2_NC_031941: hypothetical protein; PP_01769; phage(gi100029)	4e-43
			12	1713133..1713327	PHAGE_Bacill_PfEFR_5_NC_031055: hypothetical protein; PP_01771; phage(gi100040)	2e-28
			13	1713344..1713622	PHAGE_Bacill_phBC6A51_NC_004820: Transcription state regulatory protein abrB; PP_01772; phage(gi31415778)	7e-20
			14	1713615..1713974	PHAGE_Bacill_BMBtpLA_NC_028748: hypothetical protein; PP_01773; phage(gi971482524)	9e-25
			15	1713993..1714160	PHAGE_Bacill_PfEFR_5_NC_031055: hypothetical protein; PP_01774; phage(gi100041)	1e-15
			16	1714186..1714437	PHAGE_Bacill_PfEFR_5_NC_031055: hypothetical protein; PP_01775; phage(gi100043)	3e-17
			17	1714457..1714966	PHAGE_Paenib_PG1_NC_021558: dUTPase; PP_01776; phage(gi514231229)	2e-30
			18	1714970..1715446	PHAGE_Bacill_WBeta_NC_007734: hypothetical protein; PP_01777; phage(gi85701417)	1e-63
			23	1718255..1718425	PHAGE_Bacill_PfEFR_5_NC_031055: hypothetical protein; PP_01782; phage(gi100060)	1e-21
			24	1718453..1718935	PHAGE_Bacill_phIS3501_NC_019502: ArpU family phage transcriptional regulator; PP_01783; phage(gi422934318)	9e-78
			25	1718935..1719477	PHAGE_Bacill_phiCM3_NC_023599: integrase; PP_01784; phage(gi589892763)	2e-95
			28	1721307..1721672	PHAGE_Bacill_phBC6A51_NC_004820: hypothetical protein; PP_01787; phage(gi31415795)	4e-42
			29	1721659..1721877	PHAGE_Bacill_phi4J1_NC_029008: hypothetical protein; PP_01788; phage(gi971821610)	9e-28
			31	1722021..1722185	prophage LambdaBa04, DNA binding protein [Bacillus thuringiensis serovar kurstaki str. HD73]. gi|449087077|ref|YP_007419518.1|; PP_01790	6e-19
			33	1722624..1722794	PHAGE_Clostr_phiCT453B_NC_029004: hypothetical protein; PP_01792; phage(gi100028)	3e-05
			34	1722895..1723416	PHAGE_Clostr_phiCT453B_NC_029004: hypothetical protein; PP_01793; phage(gi100029)	3e-46
			35	1723425..1725140	PHAGE_Clostr_phiCT453B_NC_029004: terminase small subunit; PP_01794; phage(gi100030)	0.0
			36	1725154..1726395	PHAGE_Clostr_phiCT453B_NC_029004: terminase large subunit; PP_01795; phage(gi100031)	4e-102
			37	1726376..1727068	PHAGE_Clostr_phiCT453B_NC_029004: portal protein; PP_01796; phage(gi100032)	1e-72
			38	1727106..1728263	PHAGE_Bacill_WBeta_NC_007734: putative major capsid protein; PP_01797; phage(gi85701384)	1e-79
			39	1728304..1728597	PHAGE_Clostr_phiCT453B_NC_029004: putative head morphogenesis protein; PP_01798; phage(gi100034)	8e-15
			40	1728594..1728938	PHAGE_Bacill_PfEFR_5_NC_031055: endonuclease; PP_01799; phage(gi100011)	9e-33
			41	1728926..1729363	PHAGE_Bacill_PfEFR_5_NC_031055: RecT family recombinase; PP_01800; phage(gi100012)	3e-35
			42	1729360..1729722	PHAGE_Bacill_PfEFR_5_NC_031055: hypothetical protein; PP_01801; phage(gi100013)	4e-28
			43	1729735..1730298	PHAGE_Bacill_PfEFR_5_NC_031055: replication protein DnaD; PP_01802; phage(gi100014)	8e-85
			44	1730359..1730715	PHAGE_Bacill_PfEFR_5_NC_031055: hypothetical protein; PP_01803; phage(gi100015)	2e-19
			46	1730897..1735894	PHAGE_Bacill_PfEFR_5_NC_031055: hypothetical protein; PP_01805; phage(gi100017)	0.0
			47	1735934..1737169	PHAGE_Bacill_PfEFR_5_NC_031055: hypothetical protein; PP_01806; phage(gi100018)	0.0
			48	1737412..1740447	phage minor structural protein [Bacillus cereus 03BB102]. gi|225863826|ref|YP_002749204.1|; PP_01807	0.0
			49	1740509..1740745	PHAGE_Bacill_phBC6A51_NC_004820: XpaF1 protein; PP_01808; phage(gi31415801)	2e-32
			50	1740745..1740984	PHAGE_Bacill_phBC6A51_NC_004820: holin; PP_01809; phage(gi31415802)	1e-30
			51	1740981..1742045	PHAGE_Bacill_phBC6A51_NC_004820: N-acetylmuramoyl-L-alanine amidase; PP_01810; phage(gi31415803)	0.0
			52	complement(1742088..1743254)	PHAGE_Bacill_JBP901_NC_027352: putative S-layer domain-containing protein; PP_01811; phage(gi849251649)	1e-10
			58	complement(1746958..1747425)	PHAGE_Clostr_c_st_NC_007581: putative restriction endonuclase; PP_01817; phage(gi80159877)	1e-15
			59	complement(1747462..1747662)	PHAGE_Bacill_PfEFR_5_NC_031055: siderophore-interacting protein; PP_01818; phage(gi100025)	1e-08
			60	1747989..1748108	PHAGE_Bacill_phBC6A51_NC_004820: hypothetical protein; PP_01819; phage(gi31415809)	6e-08
			61	1748105..1748287	PHAGE_Bacill_phBC6A51_NC_004820: hypothetical protein; PP_01820; phage(gi31415810)	5e-24
			62	1748406..1749596	PHAGE_Bacill_WBeta_NC_007734: FtsK/SpoIIIE family protein; PP_01821; phage(gi85701401)	1e-151
			63	1749643..1750158	PHAGE_Bacill_WBeta_NC_007734: conserved phage protein; PP_01822; phage(gi85701402)	5e-72
			66	complement(1751926..1752117)	PHAGE_Bacill_phBC6A52_NC_004821: Collagen triple helix repeat protein; PP_01825; phage(gi31415834)	1e-20
			67	1752243..1752356	PHAGE_Entero_phiFL3A_NC_013648: DNA cytosine methyltransferase; PP_01826; phage(gi281416239)	7e-11
			68	1752344..1752553	PHAGE_Bacill_Aurora_NC_031121: membrane spanning protein; PP_01827; phage(gi100033)	2e-22
			69	1752608..1752760	PHAGE_Bacill_Claudi_NC_031015: hypothetical protein; PP_01828; phage(gi100038)	6e-16
			74	complement(1755051..1755578)	PROPHAGE_Mesorh_MAFF303099: bacteriophage integrase; PP_01833; phage(gi13470699)	2e-28
		2	1	3097734..3098405	PHAGE_Deep_s_D6E_NC_019544: transcriptional regulator; PP_03241; phage(gi423262353)	2e-17
			5	3101114..3102313	PHAGE_Bacill_SPbeta_NC_001884: hypothetical protein; PP_03245; phage(gi9630134)	7e-10
			7	complement(3103000..3104055)	PHAGE_Bacill_phBC6A51_NC_004820: N-acetylmuramoyl-L-alanine amidase; PP_03247; phage(gi31415803)	9e-139
			8	complement(3104052..3104291)	PHAGE_Bacill_phBC6A51_NC_004820: holin; PP_03248; phage(gi31415802)	1e-31
			9	complement(3104291..3104527)	PHAGE_Bacill_phBC6A51_NC_004820: XpaF1 protein; PP_03249; phage(gi31415801)	4e-34
			11	complement(3105017..3107143)	PHAGE_Bacill_250_NC_029024: phage minor structural protein; PP_03251; phage(gi971766619)	2e-112
			12	complement(3107204..3108238)	PHAGE_Bacill_B4_NC_018863: putative tail fiber; PP_03252; phage(gi410493410)	2e-16
			13	3108218..3108823	PHAGE_Bacill_phi4B1_NC_028886: site-specific recombinase; PP_03253; phage(gi971821285)	9e-32
		3	1	complement(3235097..3237526)	PHAGE_Clostr_phiCT19406C_NC_029006: endopeptidase/tail protein; PP_03373; phage(gi971821559)	4e-83
			2	complement(3237523..3238206)	PHAGE_Lister_2389_NC_003291: Gp13 protein; PP_03374; phage(gi17488516)	2e-40
			3	complement(3238208..3242350)	PHAGE_Bacill_1_NC_009737: TMP repeat protein; PP_03375; phage(gi155042946)	1e-176
			5	complement(3243032..3243607)	PHAGE_Lister_2389_NC_003291: major tail protein a; PP_03377; phage(gi17488513)	3e-57
			6	complement(3243613..3244035)	PHAGE_Lister_2389_NC_003291: Gp9 protein; PP_03378; phage(gi17488512)	1e-23
			7	complement(3244025..3244372)	PHAGE_Lister_2389_NC_003291: Gp8 protein; PP_03379; phage(gi17488511)	9e-20
			8	complement(3244401..3244748)	PHAGE_Lister_2389_NC_003291: Gp7 protein; PP_03380; phage(gi17488510)	9e-12
			9	complement(3244732..3245037)	PHAGE_Lister_2389_NC_003291: Gp6 protein; PP_03381; phage(gi17488509)	6e-14
			11	complement(3245199..3246341)	PHAGE_Lister_2389_NC_003291: major capsid protein a; PP_03383; phage(gi17488508)	7e-121
			12	complement(3246379..3247116)	PHAGE_Lister_2389_NC_003291: Clp protease; PP_03384; phage(gi17488507)	1e-67
			13	complement(3247082..3248275)	PHAGE_Lister_2389_NC_003291: hypothetical protein; PP_03385; phage(gi17488506)	5e-93
			14	complement(3248292..3249947)	Phage terminase large subunit [Bacillus thuringiensis serovar thuringiensis str. IS5056]. gi|452199006|ref|YP_007479087.1|; PP_03386	0.0
			15	complement(3249931..3250452)	PHAGE_Clostr_phiCD6356_NC_015262: putative terminase small subunit; PP_03387; phage(gi326536848)	1e-34
			16	complement(3250640..3250939)	PHAGE_Lister_2389_NC_003291: Gp55 protein; PP_03388; phage(gi17488560)	3e-06
			17	complement(3250943..3251134)	PHAGE_Lister_2389_NC_003291: Gp54 protein; PP_03389; phage(gi17488559)	1e-15
			20	complement(3253442..3253675)	PHAGE_Bacill_BMBtpLA_NC_028748: XpaF1 protein; PP_03392; phage(gi971482496)	6e-14
			22	complement(3255592..3256134)	PHAGE_Bacill_phiCM3_NC_023599: integrase; PP_03394; phage(gi589892763)	2e-89
			23	complement(3256134..3256598)	PHAGE_Bacill_phiCM3_NC_023599: transcriptional regulator; PP_03395; phage(gi589892762)	8e-58
			25	complement(3258394..3258585)	PHAGE_Bacill_PfEFR_5_NC_031055: hypothetical protein; PP_03397; phage(gi100041)	4e-06
			26	complement(3258657..3259019)	PHAGE_Bacill_Waukesha92_NC_025424: hypothetical protein; PP_03398; phage(gi712912380)	1e-22
			28	complement(3259185..3260495)	PHAGE_Geobac_GBK2_NC_023612: helicase; PP_03400; phage(gi589893809)	1e-116
			29	complement(3260504..3261448)	PHAGE_Geobac_E2_NC_009552: putative replication protein; PP_03401; phage(gi148747766)	1e-64
			30	complement(3261727..3262011)	PHAGE_Deep_s_D6E_NC_019544: hypothetical protein; PP_03402; phage(gi423262356)	3e-06
			34	complement(3263387..3263578)	PHAGE_Bacill_PfEFR_5_NC_031055: siderophore-interacting protein; PP_03406; phage(gi100025)	4e-05
			36	3264273..3264797	Phage-like element PBSX protein xkdA [Bacillus toyonensis BCT-7112]. gi|557624157|ref|YP_008785289.1|; PP_03408	4e-48
			37	3264909..3266456	PHAGE_Thermo_THSA_485A_NC_018264: Recombinase; PP_03409; phage(gi397912662)	5e-155
Bce_GCA_000399505.1	1	1	1	164686..165924	PHAGE_Bacill_phiCM3_NC_023599: HTH transcriptional regulator; PP_00141; phage(gi589892737)	0.0
			3	complement(166324..166668)	PHAGE_Bacill_phiCM3_NC_023599: transcription regulator, putative Cro/CI family; PP_00143; phage(gi589892740)	9e-60
			4	166817..167053	PHAGE_Bacill_phiCM3_NC_023599: transcription regulator; PP_00144; phage(gi589892742)	1e-36
			5	167086..167274	PHAGE_Bacill_phiCM3_NC_023599: transcriptional regulator; PP_00145; phage(gi589892743)	6e-26
			6	167500..168279	PHAGE_Bacill_phiCM3_NC_023599: antirepressor; PP_00146; phage(gi589892745)	2e-55
			7	168304..168420	PHAGE_Bacill_phiCM3_NC_023599: hypothetical protein; PP_00147; phage(gi589892746)	1e-14
			8	168441..168755	PHAGE_Bacill_phiCM3_NC_023599: hypothetical protein; PP_00148; phage(gi589892747)	4e-51
	2	1	1	4851..6335	PHAGE_Bacill_BtCS33_NC_018085: phage tail fiber protein; PP_00001; phage(gi392972723)	0.0
			2	6332..10357	PHAGE_Bacill_BtCS33_NC_018085: minor structural protein; PP_00002; phage(gi392972724)	0.0
			3	10454..11413	PHAGE_Bacill_BtCS33_NC_018085: site-specific recombinase; PP_00003; phage(gi392972725)	0.0
			4	11427..11708	PHAGE_Bacill_BtCS33_NC_018085: hypothetical protein; PP_00004; phage(gi392972726)	3e-45
			5	11711..11923	PHAGE_Bacill_BtCS33_NC_018085: hypothetical protein; PP_00005; phage(gi392972727)	5e-36
			6	11923..12741	PHAGE_Bacill_BtCS33_NC_018085: N-acetylmuramoyl-L-alanine amidase; PP_00006; phage(gi392972728)	2e-163
			7	complement(12782..13111)	PHAGE_Bacill_BtCS33_NC_018085: hypothetical protein; PP_00007; phage(gi392972729)	4e-58
			8	complement(13180..13401)	PHAGE_Bacill_BtCS33_NC_018085: hypothetical protein; PP_00008; phage(gi392972730)	3e-37
			10	14195..15361	PHAGE_Bacill_BtCS33_NC_018085: cell division FtsK/SpoIIIE protein; PP_00010; phage(gi392972732)	0.0
			11	15474..15959	PHAGE_Bacill_BtCS33_NC_018085: hypothetical protein; PP_00011; phage(gi392972733)	2e-91
			12	complement(15964..16845)	PHAGE_Bacill_BtCS33_NC_018085: putative cytosolic protein; PP_00012; phage(gi392972734)	3e-165
	3	1	1	complement(427040..428443)	PHAGE_Bacill_BM5_NC_029069: hypothetical protein; PP_00469; phage(gi985757806)	7e-100
			2	complement(428821..429504)	PHAGE_Brocho_NF5_NC_015252: gp28; PP_00470; phage(gi327197613)	3e-29
			3	429654..429926	PHAGE_Staphy_StB20_NC_019915: transcription repressor; PP_00471; phage(gi431809734)	2e-14
			5	430239..430394	PHAGE_Bacill_phi4J1_NC_029008: hypothetical protein; PP_00473; phage(gi971821603)	5e-20
			6	430409..431161	PHAGE_Bacill_phi4J1_NC_029008: hypothetical protein; PP_00474; phage(gi971821578)	2e-50
			7	431173..431361	PHAGE_Bacill_phi4J1_NC_029008: hypothetical protein; PP_00475; phage(gi971821640)	3e-15
			8	431388..431822	PHAGE_Bacill_phi4J1_NC_029008: hypothetical protein; PP_00476; phage(gi971821626)	4e-77
			9	431841..432554	PHAGE_Bacill_phi4J1_NC_029008: hypothetical protein; PP_00477; phage(gi971821618)	2e-129
			10	432554..432769	PHAGE_Bacill_BMBtpLA_NC_028748: hypothetical protein; PP_00478; phage(gi971482521)	8e-11
			11	432840..433040	PHAGE_Bacill_phi4J1_NC_029008: hypothetical protein; PP_00479; phage(gi971821611)	5e-29
			12	433134..434087	PHAGE_Bacill_phi4J1_NC_029008: DnaB/DnaD family replication initiation and membrane attachment protein; PP_00480; phage(gi971821590)	3e-171
			13	434099..434578	PHAGE_Bacill_phi4J1_NC_029008: hypothetical protein; PP_00481; phage(gi971821581)	3e-80
			14	434571..434801	PHAGE_Bacill_phi4J1_NC_029008: hypothetical protein; PP_00482; phage(gi971821587)	4e-36
			15	434825..435382	PHAGE_Bacill_phi4J1_NC_029008: hypothetical protein; PP_00483; phage(gi971821599)	3e-33
			16	435421..435855	PHAGE_Bacill_phi4J1_NC_029008: hypothetical protein; PP_00484; phage(gi971821629)	2e-17
			18	436209..436349	PHAGE_Bacill_Spock_NC_022763: hypothetical protein; PP_00486; phage(gi568190824)	5e-07
			20	436641..437144	PHAGE_Bacill_Spock_NC_022763: HflC/HflK family inner membrane protein; PP_00488; phage(gi568190825)	1e-79
			21	437227..437481	PHAGE_Staphy_SpaA1_NC_018277: phage related protein; PP_00489; phage(gi399498909)	2e-42
			22	437517..438212	PHAGE_Bacill_G_NC_023719: gp274; PP_00490; phage(gi593777730)	4e-73
			23	438257..438568	PHAGE_Bacill_BMBtpLA_NC_028748: hypothetical protein; PP_00491; phage(gi971482536)	3e-44
			24	438604..439131	PHAGE_Bacill_phi4J1_NC_029008: recombination protein U; PP_00492; phage(gi971821636)	2e-38
			25	439272..439454	PHAGE_Bacill_phi4J1_NC_029008: hypothetical protein; PP_00493; phage(gi971821597)	2e-05
			26	439492..439893	PHAGE_Bacill_WBeta_NC_007734: conserved phage protein; PP_00494; phage(gi85701424)	3e-36
			28	complement(440276..440695)	PHAGE_Clostr_phiCD119_NC_007917: hypothetical protein; PP_00496; phage(gi90592680)	3e-33
			29	complement(440747..440878)	PHAGE_Pseudo_phi3_NC_030940: hypothetical protein; PP_00497; phage(gi100036)	9e-12
			34	443701..444063	PHAGE_Clostr_phiCD506_NC_028838: hypothetical protein; PP_00502; phage(gi971819909)	7e-17
			35	444060..445760	PHAGE_Lactob_iA2_NC_028830: terminase; PP_00503; phage(gi971747630)	0.0
			36	445774..446952	PHAGE_Clostr_phiCD506_NC_028838: Phage portal protein; PP_00504; phage(gi971819911)	2e-142
			37	complement(447047..448240)	PROPHAGE_Escher_CFT073: transposase; PP_00505; phage(gi26248352)	3e-19
			38	448537..449121	PHAGE_Bacill_WBeta_NC_007734: putative Caudovirales phage prohead protease; PP_00506; phage(gi85701383)	2e-35
			39	449138..450322	PHAGE_Geobac_GBSV1_NC_008376: phage major capsid protein; PP_00507; phage(gi115334630)	7e-13
			40	450338..450595	PHAGE_Bacill_1_NC_009737: hypothetical protein; PP_00508; phage(gi155042937)	7e-09
			41	450592..450864	PHAGE_Paenib_PG1_NC_021558: DNA packaging protein; PP_00509; phage(gi514231193)	2e-20
			42	450861..451160	PHAGE_Paenib_PG1_NC_021558: head-tail adaptor; PP_00510; phage(gi514231194)	2e-12
			43	451153..451509	PHAGE_Lactoc_bIL285_NC_002666: Orf48; PP_00511; phage(gi13095728)	8e-24
			44	451506..451835	PHAGE_Bacill_1_NC_009737: putative aminopeptidase; PP_00512; phage(gi155042942)	1e-23
			45	451836..452429	PHAGE_Geobac_GBSV1_NC_008376: major tail protein; PP_00513; phage(gi115334636)	2e-43
			46	452436..452798	PHAGE_Bacill_1_NC_009737: hypothetical protein; PP_00514; phage(gi155042944)	2e-29
			47	453029..456661	PHAGE_Bacill_1_NC_009737: TMP repeat protein; PP_00515; phage(gi155042946)	0.0
			48	456703..458172	PHAGE_Bacill_phi4J1_NC_029008: distal tail protein; PP_00516; phage(gi971821575)	0.0
			49	458169..463013	PHAGE_Bacill_phi4J1_NC_029008: tail fiber; PP_00517; phage(gi971821625)	0.0
			51	463441..463866	PHAGE_Bacill_phi4J1_NC_029008: holin; PP_00519; phage(gi971821606)	5e-74
			52	463866..464798	prophage LambdaBa01, N-acetylmuramoyl-L-alanine amidase family protein 2 [Bacillus thuringiensis serovar kurstaki str. HD73]. gi|449088027|ref|YP_007420468.1|; PP_00520	0.0
			53	complement(464964..465530)	PHAGE_Bacill_1_NC_009737: hypothetical protein; PP_00521; phage(gi155042952)	1e-27
			55	465913..466203	PHAGE_Bacter_Diva_NC_028788: YolD-like protein; PP_00523; phage(gi971743571)	4e-06
	4	1	1	1699..2970	PHAGE_Bacill_Fah_NC_007814: structural protein; PP_00002; phage(gi89152493)	0.0
			2	2994..3389	PHAGE_Bacill_Fah_NC_007814: tail length tape measure protein; PP_00003; phage(gi89152491)	3e-58
			3	3401..4885	phage tail fiber protein [Bacillus thuringiensis serovar kurstaki str. HD73]. gi|449087458|ref|YP_007419899.1|; PP_00004	0.0
			4	4882..7164	PHAGE_Bacill_WBeta_NC_007734: putative minor structural protein; PP_00005; phage(gi85701394)	4e-05
			5	7313..8272	PHAGE_Bacill_BtCS33_NC_018085: site-specific recombinase; PP_00006; phage(gi392972725)	2e-174
			6	complement(8407..9600)	PROPHAGE_Escher_CFT073: transposase; PP_00007; phage(gi26248352)	4e-20
			7	9896..10126	PHAGE_Paenib_Vegas_NC_028767: bacteriocin biosynthesis protein; PP_00008; phage(gi971741598)	3e-19
			8	10123..11187	PHAGE_Bacill_phBC6A51_NC_004820: N-acetylmuramoyl-L-alanine amidase; PP_00009; phage(gi31415803)	0.0
			9	complement(11257..12060)	PHAGE_Geobac_E2_NC_009552: hypothetical protein; PP_00010; phage(gi148747752)	4e-25
			10	complement(12060..12266)	PHAGE_Bacill_Fah_NC_007814: HTH transcriptional regulator; PP_00011; phage(gi89152497)	5e-06
			11	12455..12769	PHAGE_Bacill_Fah_NC_007814: hypothetical protein; PP_00012; phage(gi89152498)	6e-38
			13	13064..14245	PHAGE_Bacill_Fah_NC_007814: FtsK/SpoIIIE ATPase; PP_00014; phage(gi89152500)	1e-175
			14	14277..14807	PHAGE_Bacill_Fah_NC_007814: hypothetical protein; PP_00015; phage(gi89152501)	2e-58
			15	complement(14817..15641)	PHAGE_Staphy_SpaA1_NC_018277: DNA replication protein, HTH and DnaB-like domains; PP_00016; phage(gi399498891)	4e-71
Bce_incom_GCA_000161315.1	1	1	1	5483905..5484357	PHAGE_Brevib_Jenst_NC_028805: hypothetical protein; PP_05699; phage(gi971744873)	3.79e-37
			2	5484357..5485445	PHAGE_Brevib_Jenst_NC_028805: hypothetical protein; PP_05700; phage(gi971744874)	1.29e-127
			3	5485677..5486147	PHAGE_Brevib_Jenst_NC_028805: putative DNA polymerase III subunit gamma/tau; PP_05701; phage(gi971744875)	5.97e-50
			5	5486549..5491888	PHAGE_Brevib_Jenst_NC_028805: putative tail tape measure protein; PP_05703; phage(gi971744877)	0
			6	5491947..5492564	PHAGE_Brevib_Jenst_NC_028805: putative glycoside hydrolase family 18; PP_05704; phage(gi971744878)	1.92e-92
			7	5492567..5493640	PHAGE_Brevib_Jenst_NC_028805: hypothetical protein; PP_05705; phage(gi971744879)	5.48e-89
			8	5493655..5496855	PHAGE_Brevib_Jenst_NC_028805: putative peptidase M23; PP_05706; phage(gi971744880)	6.23e-138
			10	5497665..5498105	PHAGE_Brevib_Jenst_NC_028805: putative low copy virion structural protein; PP_05708; phage(gi971744882)	1.09e-29
			11	5498121..5500706	PHAGE_Brevib_Jenst_NC_028805: putative major virion structural protein; PP_05709; phage(gi971744884)	1.24e-41
			14	5503002..5504678	PHAGE_Brevib_Jenst_NC_028805: putative major virion structural protein; PP_05712; phage(gi971744884)	1.76e-112
			15	5504801..5506936	PHAGE_Brevib_Jenst_NC_028805: putative major virion structural protein; PP_05713; phage(gi971744883)	3.97e-59
			16	5506960..5508849	PHAGE_Brevib_Jenst_NC_028805: putative major virion structural protein; PP_05714; phage(gi971744885)	3.67e-167
			18	5513613..5514734	PHAGE_Brevib_Jenst_NC_028805: putative cell adhesion protein; PP_05716; phage(gi971744887)	7.6e-77
			19	5514746..5515477	PHAGE_Brevib_Jenst_NC_028805: hypothetical protein; PP_05717; phage(gi971744888)	2.58e-19
			20	5515556..5515999	PHAGE_Brevib_Jenst_NC_028805: hypothetical protein; PP_05718; phage(gi971744888)	3.57e-30
			21	5516075..5516566	PHAGE_Brevib_Jenst_NC_028805: hypothetical protein; PP_05719; phage(gi971744890)	1.2e-49
			22	5516607..5517218	PHAGE_Brevib_Jenst_NC_028805: hypothetical protein; PP_05720; phage(gi971744891)	2.76e-53
			23	5517203..5520103	PHAGE_Brevib_Jenst_NC_028805: putative regulator of chromosome condenstation family protein; PP_05721; phage(gi971744893)	2.13e-13
			24	5520146..5524501	PHAGE_Brevib_Jenst_NC_028805: hypothetical protein; PP_05722; phage(gi971744894)	7.53e-44
			26	5525072..5525440	PHAGE_Bacill_0305phi8_36_NC_009760: hypothetical protein; PP_05724; phage(gi156564157)	3.21e-14
			27	5525440..5525817	PHAGE_Brevib_Jenst_NC_028805: hypothetical protein; PP_05725; phage(gi971744896)	7.28e-12
			28	5526017..5527024	PHAGE_Brevib_Jenst_NC_028805: putative N-acetylmuramoyl-L-alanine amidase CwlA; PP_05726; phage(gi971744898)	6.21e-48
			29	5527041..5527340	PHAGE_Brevib_Jenst_NC_028805: hypothetical protein; PP_05727; phage(gi971744899)	8.04e-33
			30	5527360..5528184	PHAGE_Bacill_AR9_NC_031039: prohead core protein; PP_05728; phage(gi100194)	1.83e-67
			31	complement(5528307..5529272)	PHAGE_Brevib_Jenst_NC_028805: putative RNA polymerase sigma factor; PP_05729; phage(gi971744916)	1.55e-111
			32	5529774..5530445	PHAGE_Bacill_SP_15_NC_031245: hypothetical protein; PP_05730; phage(gi100289)	9.28e-13
			39	5533424..5533648	PHAGE_Bacill_PM1_NC_020883: hypothetical protein; PP_05737; phage(gi472438288)	1.21e-07
			41	5533942..5534304	PHAGE_Bacill_SP_15_NC_031245: hypothetical protein; PP_05739; phage(gi100156)	1.08e-10
			42	5534402..5535427	PHAGE_Brevib_Jenst_NC_028805: hypothetical protein; PP_05740; phage(gi971744925)	3.47e-05
			44	complement(5536304..5537011)	PHAGE_Brevib_Jenst_NC_028805: putative DNA polymerase I; PP_05742; phage(gi971744977)	3.19e-88
			45	complement(5537180..5537584)	PHAGE_Brevib_Jenst_NC_028805: putative DNA polymerase I; PP_05743; phage(gi971744978)	5.89e-14
			46	complement(5538208..5539602)	PHAGE_Brevib_Jenst_NC_028805: putative DNA polymerase I; PP_05744; phage(gi971744980)	4.53e-132
			47	complement(5539689..5540348)	PHAGE_Brevib_Jenst_NC_028805: hypothetical protein; PP_05745; phage(gi971744981)	7.27e-75
			48	complement(5540814..5541371)	PHAGE_Brevib_Jenst_NC_028805: putative DNA-directed RNA polymerase subunit sigma-24; PP_05746; phage(gi971744982)	2.82e-34
			49	complement(5541399..5542475)	PHAGE_Brevib_Jenst_NC_028805: putative DNA primase; PP_05747; phage(gi971744983)	1.62e-134
			50	complement(5542500..5543792)	PHAGE_Brevib_Jenst_NC_028805: putative DNA helicase; PP_05748; phage(gi971744985)	0
			51	complement(5544272..5544949)	PHAGE_Brevib_Jenst_NC_028805: putative DNA replication protein; PP_05749; phage(gi971744988)	2.63e-68
			52	complement(5545102..5545692)	PHAGE_Brevib_Jenst_NC_028805: hypothetical protein; PP_05750; phage(gi971744989)	9.9e-34
		2	2	5791392..5791655	PHAGE_Bacill_phBC6A52_NC_004821: hypothetical protein; PP_06018; phage(gi31415817)	1.59e-57
			3	5792212..5792532	PHAGE_Bacill_phBC6A52_NC_004821: hypothetical protein; PP_06019; phage(gi31415818)	5.25e-67
			4	5793027..5793506	PHAGE_Bacill_phBC6A52_NC_004821: hypothetical protein; PP_06020; phage(gi31415819)	7.31e-104
			5	5793817..5794518	PHAGE_Bacill_phBC6A52_NC_004821: hypothetical protein; PP_06021; phage(gi31415820)	4.35e-165
			6	complement(5794557..5795666)	PHAGE_Bacill_phBC6A52_NC_004821: DNA integration/recombination/invertion protein; PP_06022; phage(gi31415821)	0
			8	complement(5795968..5796126)	PHAGE_Paenib_Tripp_NC_028930: integrase; PP_06023; phage(gi971756990)	1.54e-07
			13	5798506..5799603	PHAGE_Bacill_phBC6A52_NC_004821: helix-turn-helix protein; PP_06028; phage(gi31415822)	5.92e-09
			16	complement(5800046..5800384)	PHAGE_Bacill_phIS3501_NC_019502: transcriptional regulator XRE family protein; PP_06031; phage(gi422934302)	1.27e-30
			17	5800554..5800763	PHAGE_Bacill_PfEFR_5_NC_031055: hypothetical protein; PP_06032; phage(gi100033)	2.53e-14
			18	5800886..5801161	PHAGE_Bacill_phBC6A52_NC_004821: hypothetical protein; PP_06033; phage(gi31415825)	2.8e-43
			20	5801306..5801626	PHAGE_Bacill_BtCS33_NC_018085: hypothetical protein; PP_06035; phage(gi392972744)	6.74e-37
			22	5801899..5802834	PHAGE_Thermu_OH2_NC_021784: phage-type endonuclease; PP_06037; phage(gi526118352)	4.18e-129
			23	5802850..5803656	PHAGE_Thermu_OH2_NC_021784: RecT protein; PP_06038; phage(gi526118350)	2.59e-129
			24	5803685..5803822	PHAGE_Bacill_phBC6A52_NC_004821: hypothetical protein; PP_06039; phage(gi31415827)	2.3e-09
			25	5803828..5804655	PHAGE_Bacill_phBC6A52_NC_004821: replication protein; PP_06040; phage(gi31415828)	1.08e-77
			26	5804726..5805418	PHAGE_Thermu_OH2_NC_021784: IstB domain-containing protein ATP-binding protein; PP_06041; phage(gi526118348)	2.43e-79
			27	5805424..5805612	PHAGE_Bacill_phBC6A52_NC_004821: hypothetical protein; PP_06042; phage(gi31415830)	1.74e-15
			28	5805593..5806075	PHAGE_Bacill_G_NC_023719: gp577; PP_06043; phage(gi593778019)	6.27e-13
			29	5806091..5806537	PHAGE_Bacill_BMBtpLA_NC_028748: hypothetical protein; PP_06044; phage(gi971482528)	4.21e-39
			30	5807093..5807509	PHAGE_Bacill_vB_BhaS_171_NC_030904: hypothetical protein; PP_06045; phage(gi100063)	2.96e-42
			31	5807524..5808255	PHAGE_Lister_B054_NC_009813: gp58; PP_06046; phage(gi157325342)	3.92e-08
			32	5808274..5809218	PHAGE_Staphy_SpaA1_NC_018277: Zn-finger protein fused to HTH domain; PP_06047; phage(gi399498916)	2.38e-09
			33	5809228..5809638	PHAGE_Bacill_Pony_NC_022770: DNA binding protein; PP_06048; phage(gi568191573)	6.37e-05
			34	5809622..5810350	PHAGE_Bacill_WBeta_NC_007734: putative RNA polymerase sigma subunit; PP_06049; phage(gi85701416)	3.24e-66
		3	1	complement(6084228..6085049)	PHAGE_Bacill_phBC6A52_NC_004821: N-acetylmuramoyl-L-alanine amidase; PP_06363; phage(gi31415865)	8.56e-172
			2	complement(6085049..6085474)	PHAGE_Bacill_phi4J1_NC_029008: holin; PP_06364; phage(gi971821606)	1.42e-86
			6	complement(6086970..6087332)	PHAGE_Bacill_phi4J1_NC_029008: hypothetical protein; PP_06368; phage(gi971821601)	2.02e-71
			7	complement(6087348..6091673)	PHAGE_Bacill_phi4J1_NC_029008: tail fiber; PP_06369; phage(gi971821625)	0
			8	complement(6091670..6093151)	PHAGE_Bacill_phi4J1_NC_029008: distal tail protein; PP_06370; phage(gi971821575)	0
			9	complement(6093164..6095764)	PHAGE_Bacill_phi4J1_NC_029008: tail tape measure protein; PP_06371; phage(gi971821598)	0
			10	complement(6095765..6095971)	PHAGE_Bacill_phi4J1_NC_029008: hypothetical protein; PP_06372; phage(gi971821596)	3.09e-45
			11	complement(6096076..6096504)	PHAGE_Bacill_phi4J1_NC_029008: hypothetical protein; PP_06373; phage(gi971821602)	7.32e-84
			12	complement(6096551..6097144)	PHAGE_Bacill_phi4J1_NC_029008: hypothetical protein; PP_06374; phage(gi971821594)	4.81e-136
			13	complement(6097159..6097521)	PHAGE_Bacill_phi4J1_NC_029008: hypothetical protein; PP_06375; phage(gi971821604)	5.58e-80
			14	complement(6097527..6097934)	PHAGE_Bacill_phi4J1_NC_029008: protein of unknown function DUF646; PP_06376; phage(gi971821622)	4.96e-90
			15	complement(6097909..6098256)	PHAGE_Bacill_phi4J1_NC_029008: head-tail adaptor; PP_06377; phage(gi971821615)	1.33e-74
			16	complement(6098253..6098555)	PHAGE_Bacill_phi4J1_NC_029008: hypothetical protein; PP_06378; phage(gi971821631)	1.65e-57
			17	complement(6098562..6098723)	PHAGE_Bacill_BMBtpLA_NC_028748: hypothetical protein; PP_06379; phage(gi971482485)	9.66e-25
			18	complement(6098757..6099602)	PHAGE_Bacill_phi4J1_NC_029008: major capsid protein; PP_06380; phage(gi971821638)	3.87e-173
			19	complement(6099710..6100417)	PHAGE_Bacill_phi4J1_NC_029008: scaffold protein; PP_06381; phage(gi971821613)	1.09e-96
			20	complement(6100493..6101260)	PHAGE_Bacill_phi4J1_NC_029008: hypothetical protein; PP_06382; phage(gi971821617)	0
			21	complement(6101334..6102767)	PHAGE_Bacill_phi4J1_NC_029008: portal protein; PP_06383; phage(gi971821616)	0
			22	complement(6102780..6104051)	PHAGE_Bacill_phi4J1_NC_029008: PBSX family terminase large subunit; PP_06384; phage(gi971821585)	0
			23	complement(6104038..6104976)	PHAGE_Bacill_phi4J1_NC_029008: terminase small subunit; PP_06385; phage(gi971821634)	1.14e-167
Bce_incom_GCA_000399425.1	1	1	1	complement(748..2379)	PHAGE_Lister_vB_LmoS_293_NC_028929: putative tail endopeptidase; PP_00002; phage(gi971756894)	6.27e-28
			2	complement(2388..3236)	PHAGE_Lister_vB_LmoS_188_NC_028871: holin-like putative tail component protein; PP_00003; phage(gi971750814)	2.74e-46
			3	complement(3233..8227)	PHAGE_Bacill_WBeta_NC_007734: putative phage tail tape measure protein; PP_00004; phage(gi85701392)	0
			5	complement(8416..8763)	PHAGE_Bacill_WBeta_NC_007734: conserved phage protein; PP_00006; phage(gi85701390)	2.47e-11
			6	complement(8822..9409)	PHAGE_Bacill_WBeta_NC_007734: putative major tail protein; PP_00007; phage(gi85701389)	5.55e-45
			7	complement(9411..9773)	PHAGE_Bacill_WBeta_NC_007734: conserved structural protein; PP_00008; phage(gi85701388)	9.23e-61
			8	complement(9770..10204)	PHAGE_Bacill_WBeta_NC_007734: conserved phage protein; PP_00009; phage(gi85701387)	3.53e-78
			9	complement(10197..10520)	PHAGE_Bacill_WBeta_NC_007734: putative head-tail adaptor protein; PP_00010; phage(gi85701386)	5.27e-53
			10	complement(10517..10777)	PHAGE_Paenib_Fern_NC_028851: head-tail connector protein; PP_00011; phage(gi971749408)	2.25e-18
			11	complement(11066..12208)	PHAGE_Paenib_Harrison_NC_028746: major capsid protein; PP_00012; phage(gi971482315)	2.49e-133
			12	complement(12221..12862)	PHAGE_Clostr_phiCD6356_NC_015262: putative phage prohead protease; PP_00013; phage(gi326536851)	4.83e-33
			13	complement(12865..14088)	PHAGE_Paenib_Harrison_NC_028746: portal protein; PP_00014; phage(gi971482313)	1.84e-107
			14	complement(14101..15795)	PHAGE_Bacill_WBeta_NC_007734: putative phage terminase large subunit; PP_00015; phage(gi85701381)	0
			15	complement(15792..16325)	PHAGE_Bacill_WBeta_NC_007734: putative phage terminase small subunit; PP_00016; phage(gi85701380)	3.55e-27
			17	complement(16669..17022)	PHAGE_Bacill_WBeta_NC_007734: putative phage endonuclease; PP_00018; phage(gi85701432)	1.2e-32
			19	complement(17259..17570)	PHAGE_Paenib_Xenia_NC_028837: transglycosylase; PP_00020; phage(gi971748222)	1.89e-09
			22	complement(18391..18654)	PHAGE_Bacill_BMBtpLA_NC_028748: hypothetical protein; PP_00023; phage(gi971482482)	1.69e-31
			23	complement(18697..18870)	PHAGE_Bacill_BPS13_NC_018857: hypothetical protein; PP_00024; phage(gi410492588)	9.47e-06
			24	complement(18874..19062)	PHAGE_Staphy_SpaA1_NC_018277: hypothetical protein; PP_00025; phage(gi399498910)	2.84e-07
			28	complement(20669..21052)	PHAGE_Bacill_250_NC_029024: hypothetical protein; PP_00029; phage(gi971766657)	9.85e-51
			29	complement(21018..21146)	PHAGE_Bacill_IEBH_NC_011167: hypothetical protein; PP_00030; phage(gi197261549)	2.67e-05
			30	complement(21191..21820)	PHAGE_Bacill_phi4J1_NC_029008: recombination protein U; PP_00031; phage(gi971821636)	6.06e-57
			31	complement(21823..21999)	PHAGE_Bacill_IEBH_NC_011167: hypothetical protein; PP_00032; phage(gi197261546)	5.64e-28
			32	complement(22031..22297)	PHAGE_Bacill_phBC6A51_NC_004820: Transcription state regulatory protein abrB; PP_00033; phage(gi31415778)	1.38e-19
			33	complement(22397..22990)	PHAGE_Bacill_BCP8_2_NC_027355: putative HNH endonuclease; PP_00034; phage(gi849253110)	9.9e-17
			34	complement(23007..23510)	PHAGE_Bacill_250_NC_029024: deoxyuridine 5'-triphosphate nucleotidohydrolase; PP_00035; phage(gi971766646)	2.96e-69
			36	complement(23702..23956)	PHAGE_Bacill_IEBH_NC_011167: hypothetical protein; PP_00037; phage(gi197261530)	2.69e-27
			37	complement(24026..24217)	PHAGE_Bacill_PfEFR_5_NC_031055: hypothetical protein; PP_00038; phage(gi100046)	2.7e-27
			38	complement(24217..24624)	PHAGE_Lactob_Lrm1_NC_011104: hypothetical protein; PP_00039; phage(gi195661248)	2.39e-17
			39	complement(24617..24751)	PHAGE_Bacill_IEBH_NC_011167: hypothetical protein; PP_00040; phage(gi197261527)	1.1e-14
			40	complement(24760..25464)	PHAGE_Bacill_IEBH_NC_011167: hypothetical protein; PP_00041; phage(gi197261526)	1.12e-68
			41	complement(25476..25745)	PHAGE_Bacill_PfEFR_5_NC_031055: hypothetical protein; PP_00042; phage(gi100042)	2.3e-32
			42	complement(25742..25963)	PHAGE_Bacill_PfEFR_5_NC_031055: hypothetical protein; PP_00043; phage(gi100043)	2.9e-40
			43	complement(25944..26207)	PHAGE_Bacill_IEBH_NC_011167: hypothetical protein; PP_00044; phage(gi197261521)	3.81e-23
			44	complement(26210..26977)	PHAGE_Lister_B054_NC_009813: gp53; PP_00045; phage(gi157325337)	4.04e-52
			45	complement(26955..27773)	PHAGE_Staphy_37_NC_007055: ORF012; PP_00046; phage(gi66395741)	1.93e-63
			47	complement(28016..28192)	PHAGE_Bacill_IEBH_NC_011167: hypothetical protein; PP_00048; phage(gi197261516)	7.25e-27
			48	complement(28208..28891)	PHAGE_Staphy_phi5967PVL_NC_019921: hypothetical protein; PP_00049; phage(gi431810256)	6.61e-47
			51	complement(29266..29466)	PHAGE_Bacill_BM5_NC_029069: hypothetical protein; PP_00052; phage(gi985757872)	3.02e-05
			52	complement(29685..29822)	PHAGE_Bacill_IEBH_NC_011167: hypothetical protein; PP_00053; phage(gi197261515)	1.59e-07
			53	complement(29939..30703)	PHAGE_Brocho_NF5_NC_015252: gp30; PP_00054; phage(gi327197615)	4.64e-62
			54	complement(30785..30988)	PHAGE_Bacill_Page_NC_022764: DNA binding protein; PP_00055; phage(gi571798156)	4.51e-06
			55	31255..31590	PHAGE_Bacill_WBeta_NC_007734: helix-turn-helix Cro and cI family protein; PP_00056; phage(gi85701408)	3.18e-13
			58	complement(32089..33234)	PHAGE_Bacill_Waukesha92_NC_025424: hypothetical protein; PP_00059; phage(gi712912391)	1.16e-49
			59	33735..34079	PHAGE_Bacill_phBC6A51_NC_004820: Transcriptional regulator, MerR family; PP_00060; phage(gi31415741)	4.46e-22
	2	1	2	24412..24618	PHAGE_Entero_phiFL4A_NC_013644: Cro repressor protein; PP_00022; phage(gi281416439)	7.22e-10
			3	24931..25638	PROPHAGE_Brucel_1330: transposase, putative; PP_00023; phage(gi23502708)	7.36e-62
			6	26753..27589	PHAGE_Bacill_phBC6A52_NC_004821: Collagen triple helix repeat protein; PP_00026; phage(gi31415834)	6.15e-14
			11	complement(29358..29480)	PHAGE_Strept_315.1_NC_004584: site-specific recombinase; PP_00030; phage(gi28876169)	5.96e-08
			12	complement(29605..29979)	PHAGE_Bacill_IEBH_NC_011167: hypothetical protein; PP_00031; phage(gi197261579)	2.56e-39
			13	complement(30027..30368)	PHAGE_Staphy_phiRS7_NC_022914: YolD-like protein; PP_00032; phage(gi560185985)	2.71e-13
			14	complement(30365..31630)	PHAGE_Bacill_SPbeta_NC_001884: IMPB/MUCB/SAMB family protein; PP_00033; phage(gi9630142)	8.9e-132
			16	complement(31741..31971)	PHAGE_Bacill_BtCS33_NC_018085: hypothetical protein; PP_00034; phage(gi392972730)	6.48e-14
			17	32263..32583	PHAGE_Bacill_BtCS33_NC_018085: hypothetical protein; PP_00035; phage(gi392972731)	2.24e-49
			18	32599..33765	PHAGE_Bacill_BtCS33_NC_018085: cell division FtsK/SpoIIIE protein; PP_00036; phage(gi392972732)	0
			19	33755..34363	PHAGE_Bacill_BtCS33_NC_018085: hypothetical protein; PP_00037; phage(gi392972733)	3.32e-116
			21	34766..35017	PHAGE_Staphy_SPbeta_like_NC_029119: integrase core domain protein; PP_00038; phage(gi985761246)	3.39e-14
			22	35029..35469	PROPHAGE_Brucel_1330: transposase, putative; PP_00039; phage(gi23502708)	8.95e-30
			24	complement(36084..36365)	PHAGE_Bacill_phBC6A52_NC_004821: Collagen triple helix repeat protein; PP_00041; phage(gi31415835)	7.68e-05
			25	complement(36852..37064)	PROPHAGE_Brucel_1330: transposase, putative; PP_00042; phage(gi23502708)	2.03e-07
			30	38661..40934	PHAGE_Hypert_2_NC_014321: hypothetical protein; PP_00046; phage(gi300116747)	2.19e-06
			32	41709..41999	PHAGE_Synech_S_SKS1_NC_020851: nucleotide-sugar epimerase; PP_00048; phage(gi472340882)	7.44e-07
			34	43689..43808	PHAGE_Bacill_phiNIT1_NC_021856: hypothetical protein; PP_00050; phage(gi526118445)	5.76e-07
			35	44009..44161	PHAGE_Bacill_AR9_NC_031039: prohead core protein; PP_00051; phage(gi100194)	1.16e-09
			36	44237..44368	PHAGE_Bacill_AR9_NC_031039: prohead core protein; PP_00052; phage(gi100194)	6.31e-15
			37	44372..44674	PHAGE_Bacill_BtCS33_NC_018085: N-acetylmuramoyl-L-alanine amidase; PP_00053; phage(gi392972728)	4.29e-21
			40	46447..46629	PHAGE_Geobac_GBSV1_NC_008376: repressor protein; PP_00056; phage(gi115334659)	1.72e-11
			41	46672..47394	PHAGE_Bacill_PfEFR_5_NC_031055: hypothetical protein; PP_00057; phage(gi100034)	3.09e-24
			45	48328..49053	PHAGE_Bacill_250_NC_029024: DNA replication protein; PP_00061; phage(gi971766636)	4.03e-52
			46	49064..50368	PHAGE_Deep_s_D6E_NC_019544: DnaB-like helicase; PP_00062; phage(gi423262362)	7.15e-96
			47	50373..50648	PHAGE_Geobac_E2_NC_009552: hypothetical protein; PP_00063; phage(gi148747768)	6.41e-13
			49	50900..51331	PHAGE_Bacill_vB_BhaS_171_NC_030904: hypothetical protein; PP_00065; phage(gi100066)	3.34e-06
			51	complement(51572..51769)	PROPHAGE_Brucel_1330: transposase, putative; PP_00067; phage(gi23502708)	2.94e-08
			53	52082..52432	PHAGE_Bacill_BtCS33_NC_018085: transcription regulator, putative Cro/CI family; PP_00069; phage(gi392972738)	1.74e-16
			54	complement(52679..53812)	PHAGE_Bacill_Waukesha92_NC_025424: hypothetical protein; PP_00070; phage(gi712912391)	5.31e-79
			56	complement(54198..54575)	PHAGE_Bacill_phi105_NC_004167: hypothetical protein; PP_00072; phage(gi22855040)	3.03e-15
			57	complement(54735..54965)	PHAGE_Bacill_phBC6A51_NC_004820: N-acetylmuramoyl-L-alanine amidase; PP_00073; phage(gi31415803)	2.73e-26
			58	complement(55059..55430)	PHAGE_Bacill_phBC6A51_NC_004820: N-acetylmuramoyl-L-alanine amidase; PP_00074; phage(gi31415803)	1.66e-44
			59	complement(55625..55885)	PHAGE_Paenib_Fern_NC_028851: bacteriocin biosynthesis protein; PP_00075; phage(gi971749421)	1.24e-20
			61	57963..58136	PHAGE_Strept_5093_NC_012753: putative DNA methylase; PP_00077; phage(gi238801891)	4.83e-06
			62	58260..58646	PHAGE_Bacill_WBeta_NC_007734: conserved phage protein; PP_00078; phage(gi85701424)	5.45e-65
			63	59088..59456	PHAGE_Geobac_E3_NC_029073: transposase; PP_00079; phage(gi985758480)	3.67e-35
			64	59471..60208	PHAGE_Geobac_E3_NC_029073: transposase; PP_00080; phage(gi985758480)	2.57e-106
			66	60980..61825	PHAGE_Bacill_MG_B1_NC_021336: morphogenesis protein; PP_00081; phage(gi509141248)	2.2e-36
			67	62357..63310	PHAGE_Clostr_phi24R_NC_019523: lysozyme-peptidase; PP_00082; phage(gi422936721)	8.11e-13
			68	63424..64419	PHAGE_Bacill_AR9_NC_031039: prohead core protein; PP_00083; phage(gi100194)	2.37e-87
			70	complement(64666..65373)	PROPHAGE_Brucel_1330: transposase, putative; PP_00084; phage(gi23502708)	1.33e-56
		2	2	131745..131924	PHAGE_Deep_s_D6E_NC_019544: gp157-like protein; PP_00161; phage(gi423262358)	3.77e-10
			3	132003..132227	PHAGE_Deep_s_D6E_NC_019544: gp157-like protein; PP_00162; phage(gi423262358)	2.22e-14
			7	complement(134890..135054)	PHAGE_Bacill_phBC6A52_NC_004821: hypothetical protein; PP_00166; phage(gi31415836)	7.91e-17
			8	complement(135443..135607)	PHAGE_Bacill_phBC6A52_NC_004821: hypothetical protein; PP_00167; phage(gi31415836)	1.14e-26
			9	135734..135859	PHAGE_Paenib_PG1_NC_021558: hypothetical protein; PP_00168; phage(gi514231228)	1.97e-11
			10	135901..136218	PHAGE_Brevib_Osiris_NC_028969: putative recombinase RecU; PP_00169; phage(gi971761853)	2.7e-32
			11	136485..136718	PHAGE_Bacill_phi105_NC_004167: hypothetical protein; PP_00170; phage(gi22855040)	6.29e-14
			14	complement(138150..139361)	PROPHAGE_Shewan_MR-1: IS110 family transposase; PP_00173; phage(gi24375433)	4.31e-14
			15	139919..140194	PHAGE_Bacill_Shbh1_NC_030925: anaerobic NTP reductase large subunit; PP_00174; phage(gi100077)	1.55e-22
			16	140908..141384	PHAGE_Ralsto_NP_2014_NC_023586: resolvase; PP_00175; phage(gi589287120)	2.72e-31
			20	complement(143092..144522)	PROPHAGE_Escher_MG1655: IS186 transposase; PP_00179; phage(gi90111427)	9.19e-08
			22	complement(144771..145163)	PHAGE_Salmon_epsilon34_NC_011976: GtrA; bactoprenol-linked glucose translocase; PP_00181; phage(gi221328639)	1.25e-05
			24	complement(146752..147414)	PHAGE_Clostr_vB_CpeS_CP51_NC_021325: putative resolvase; PP_00183; phage(gi509140089)	6.2e-16
			25	147931..150174	PHAGE_Mycoba_Thibault_NC_023738: gp39; PP_00184; phage(gi593780224)	6.03e-12
			27	complement(150414..151121)	PROPHAGE_Brucel_1330: transposase, putative; PP_00185; phage(gi23502708)	3.75e-60
	3	1	1	20965..21363	PHAGE_Sulfol_SMV3_NC_029103: putative transposase IS200-family protein; PP_00033; phage(gi985760792)	2.12e-38
			2	21375..22487	PHAGE_Clostr_c_st_NC_007581: putative IS transposase (OrfB); PP_00034; phage(gi80159731)	9.83e-101
			7	23758..24789	PHAGE_Bacill_phBC6A52_NC_004821: Collagen triple helix repeat protein; PP_00039; phage(gi31415834)	3.82e-05
			9	25152..25739	PHAGE_Paenib_PG1_NC_021558: hypothetical protein; PP_00041; phage(gi514231207)	5.2e-14
			10	25793..26884	PHAGE_Pseudo_PaBG_NC_022096: glycosyl transferase family protein; PP_00042; phage(gi530787928)	2.62e-15
			11	27390..28937	PHAGE_Synech_S_CAM7_NC_031927: head assembly cochaperone with GroES; PP_00043; phage(gi100234)	9.81e-35
			15	complement(31034..31375)	PHAGE_Staphy_phiRS7_NC_022914: YolD-like protein; PP_00047; phage(gi560185985)	5.75e-11
			16	complement(31372..32637)	PHAGE_Cronob_ENT39118_NC_019934: DNA polymerase; PP_00048; phage(gi431811050)	2.82e-13
	4	1	1	complement(2839916..2841628)	PHAGE_Bacill_BM5_NC_029069: hypothetical protein; PP_02985; phage(gi985757854)	3.16e-125
			3	complement(2841869..2843500)	PHAGE_Lister_LP_030_3_NC_024384: putative tail endopeptidase; PP_02987; phage(gi658607677)	8.02e-31
			4	complement(2843509..2844333)	PHAGE_Lister_vB_LmoS_188_NC_028871: holin-like putative tail component protein; PP_02988; phage(gi971750814)	1.2e-50
			6	complement(2844333..2846762)	PHAGE_Bacill_phBC6A52_NC_004821: hypothetical protein; PP_02989; phage(gi31415859)	0
			7	complement(2847016..2848230)	PHAGE_Strept_phiARI0131_2_NC_031941: hypothetical protein; PP_02990; phage(gi100007)	3.6e-29
			8	complement(2848280..2849086)	PHAGE_Staphy_PH15_NC_008723: putative SegB homing endonuclease; PP_02991; phage(gi119967901)	1.12e-17
			10	complement(2849313..2849474)	PHAGE_Geobac_GBSV1_NC_008376: hypothetical protein; PP_02993; phage(gi115334638)	1.7e-09
			11	complement(2849528..2849890)	PHAGE_Strept_phiARI0131_2_NC_031941: hypothetical protein; PP_02994; phage(gi100008)	6.89e-07
			12	complement(2849895..2850482)	PHAGE_Strept_phiARI0131_2_NC_031941: hypothetical protein; PP_02995; phage(gi100009)	5.14e-49
			13	complement(2850483..2850815)	PHAGE_Geobac_GBSV1_NC_008376: aminopeptidase; PP_02996; phage(gi115334635)	1.14e-24
			14	complement(2850812..2851156)	PHAGE_Strept_phiARI0131_2_NC_031941: hypothetical protein; PP_02997; phage(gi100011)	5.57e-18
			15	complement(2851158..2851508)	PHAGE_Bacill_vB_BhaS_171_NC_030904: hypothetical protein; PP_02998; phage(gi100012)	3.92e-33
			16	complement(2851510..2851803)	PHAGE_Bacill_vB_BhaS_171_NC_030904: hypothetical protein; PP_02999; phage(gi100011)	1.29e-41
			17	complement(2851816..2852973)	PHAGE_Bacill_vB_BhaS_171_NC_030904: hypothetical protein; PP_03000; phage(gi100009)	8.21e-123
			18	complement(2852977..2853723)	PHAGE_Bacill_vB_BhaS_171_NC_030904: hypothetical protein; PP_03001; phage(gi100008)	3.86e-39
			19	complement(2853720..2854808)	PHAGE_Bacill_vB_BhaS_171_NC_030904: hypothetical protein; PP_03002; phage(gi100007)	0
			20	complement(2854874..2856541)	PHAGE_Bacill_vB_BhaS_171_NC_030904: hypothetical protein; PP_03003; phage(gi100006)	0
			21	complement(2856538..2856849)	PHAGE_Bacill_vB_BhaS_171_NC_030904: hypothetical protein; PP_03004; phage(gi100005)	2.55e-25
			22	complement(2856974..2857309)	PHAGE_Bacill_vB_BhaS_171_NC_030904: hypothetical protein; PP_03005; phage(gi100004)	1.91e-39
			26	complement(2858913..2859488)	PHAGE_Cronob_phiES15_NC_018454: hypothetical protein; PP_03009; phage(gi401817590)	1.6e-11
			29	complement(2860994..2861536)	PHAGE_Bacill_PfEFR_5_NC_031055: hypothetical protein; PP_03011; phage(gi100062)	3.47e-64
			30	complement(2861536..2862000)	PHAGE_Bacill_phiCM3_NC_023599: transcriptional regulator; PP_03012; phage(gi589892762)	1.38e-75
	5	1	1	592798..594114	PHAGE_Stx2_c_1717_NC_011357: penicillin-binding protein 6b; PP_00586; phage(gi209447203)	1.38e-28
			4	596097..597371	PHAGE_Bacill_G_NC_023719: gp287; PP_00589; phage(gi593777743)	1.19e-12
			6	complement(598216..598884)	PHAGE_Entero_IME_EFm5_NC_028826: hypothetical protein; PP_00591; phage(gi971746929)	7.28e-29
			7	complement(598887..599522)	PHAGE_Bacill_Shanette_NC_028983: putative deoxyadenosine kinase; PP_00592; phage(gi971763115)	6.95e-18
			8	complement(599646..600185)	PHAGE_Bacill_G_NC_023719: gp275; PP_00593; phage(gi593777731)	4.32e-07
			9	600292..600786	PHAGE_Acinet_ZZ1_NC_018087: dCMP deaminase; PP_00594; phage(gi392973108)	5.31e-07
			10	601262..602950	PHAGE_Clostr_phiCTP1_NC_014457: putative DNA polymerase III; PP_00595; phage(gi304360727)	3.09e-61
	6	1	1	complement(14324..15424)	PHAGE_Bacill_phi105_NC_004167: hypothetical protein; PP_00017; phage(gi22855023)	2.75e-14
			4	17907..18134	PHAGE_Bacill_Fah_NC_007814: hypothetical protein; PP_00020; phage(gi89152498)	2.97e-12
			5	18142..18327	PHAGE_Bacill_phBC6A51_NC_004820: hypothetical protein; PP_00021; phage(gi31415810)	3.84e-07
			6	18428..19609	PHAGE_Bacill_Fah_NC_007814: FtsK/SpoIIIE ATPase; PP_00022; phage(gi89152500)	1.95e-156
			7	19602..20162	PHAGE_Bacill_Fah_NC_007814: hypothetical protein; PP_00023; phage(gi89152501)	1.66e-42
			8	complement(20163..20393)	PHAGE_Bacill_IEBH_NC_011167: hypothetical protein; PP_00024; phage(gi197261580)	1.8e-24
			11	complement(22343..23509)	PHAGE_Lactob_LfeInf_NC_029058: hypothetical protein; PP_00027; phage(gi985757280)	8.1e-85
Bce_incom_GCA_001008665.1	1	1	1	8..556	PHAGE_Staphy_SpaA1_NC_018277: sigma70, RNA polymerase sigma factor; PP_00001; phage(gi399498902)	6.41e-96
			2	616..771	PHAGE_Staphy_SpaA1_NC_018277: phage related protein; PP_00002; phage(gi399498898)	1.46e-27
			3	834..1127	PHAGE_Staphy_SpaA1_NC_018277: phage related protein; PP_00003; phage(gi399498901)	7.53e-37
			6	2290..3225	PHAGE_Thermu_OH2_NC_021784: phage-type endonuclease; PP_00006; phage(gi526118352)	2.74e-131
			7	3247..4053	PHAGE_Thermu_OH2_NC_021784: RecT protein; PP_00007; phage(gi526118350)	3.23e-130
			8	4065..4232	PHAGE_Bacill_PfEFR_5_NC_031055: hypothetical protein; PP_00008; phage(gi100037)	7.01e-12
			9	4225..5028	PHAGE_Bacill_vB_BhaS_171_NC_030904: hypothetical protein; PP_00009; phage(gi100052)	1.29e-51
			10	5009..5869	PHAGE_Lister_B054_NC_009813: gp53; PP_00010; phage(gi157325337)	5.64e-46
			11	5893..6402	PHAGE_Bacill_G_NC_023719: gp577; PP_00011; phage(gi593778019)	1.09e-09
			12	6415..6840	PHAGE_Bacill_vB_BhaS_171_NC_030904: hypothetical protein; PP_00012; phage(gi100063)	3.49e-38
			13	6856..7524	PHAGE_Lister_B054_NC_009813: gp58; PP_00013; phage(gi157325342)	9.49e-13
			14	7514..8236	PHAGE_Staphy_SpaA1_NC_018277: Zn-finger protein fused to HTH domain; PP_00014; phage(gi399498916)	2.83e-11
			15	8237..8668	PHAGE_Brevib_Sundance_NC_028749: hypothetical protein; PP_00015; phage(gi971482658)	6.42e-05
			16	8652..9386	PHAGE_Bacill_WBeta_NC_007734: putative RNA polymerase sigma subunit; PP_00016; phage(gi85701416)	5.4e-74
			17	9619..9783	PHAGE_Bacill_phiCM3_NC_023599: hypothetical protein; PP_00017; phage(gi589892758)	1.84e-19
			19	9962..10144	PHAGE_Bacill_Grass_NC_022771: hypothetical protein; PP_00019; phage(gi568191701)	9e-07
			20	10179..10976	PHAGE_Staphy_37_NC_007055: ORF016; PP_00020; phage(gi66395745)	3.63e-87
			21	11646..12020	PHAGE_Bacill_phi105_NC_004167: hypothetical protein; PP_00021; phage(gi22855040)	1.69e-24
			23	12882..13037	PHAGE_Bacill_phBC6A51_NC_004820: hypothetical protein; PP_00023; phage(gi31415775)	2.63e-14
			25	13458..14030	PHAGE_Salmon_Fels_2_NC_010463: DNA-invertase; PP_00025; phage(gi169936026)	1.84e-59
			26	14073..14609	PHAGE_Lactoc_98201_NC_031064: hypothetical protein; PP_00026; phage(gi100030)	4.93e-51
			27	14623..16038	PHAGE_Bacill_Pascal_NC_027372: hypothetical protein; PP_00027; phage(gi100002)	0
			31	18661..18936	PHAGE_Staphy_SpaA1_NC_018277: phage related protein; PP_00031; phage(gi399498923)	9.93e-29
			32	18936..19187	PHAGE_Entero_IME11_NC_019423: hypothetical protein; PP_00032; phage(gi414090513)	2.56e-18
			33	19184..19447	PHAGE_Staphy_SpaA1_NC_018277: phage related protein gp64; PP_00033; phage(gi399498869)	7.35e-21
			34	19447..19701	PHAGE_Bacill_BMBtp2_NC_019912: hypothetical protein; PP_00034; phage(gi431809501)	1.23e-30
			39	22908..24416	PHAGE_Bacill_BM5_NC_029069: hypothetical protein; PP_00039; phage(gi985757792)	8.35e-16
			42	26247..30515	PHAGE_Bacill_Pascal_NC_027372: hypothetical protein; PP_00042; phage(gi100019)	2.09e-150
			43	30567..30797	PHAGE_Paenib_Fern_NC_028851: bacteriocin biosynthesis protein; PP_00043; phage(gi971749421)	2.53e-24
			44	30794..31501	PHAGE_Bacill_phiCM3_NC_023599: N-acetylmuramoyl-L-alanine amidase; PP_00044; phage(gi589892730)	6.4e-142
			46	complement(32824..33048)	PHAGE_Staphy_SpaA1_NC_018277: XRE family transcriptional regulator; PP_00046; phage(gi399498887)	3.25e-11
			47	33318..33503	PHAGE_Bacill_phiCM3_NC_023599: hypothetical protein; PP_00047; phage(gi589892732)	2.13e-24
			48	33523..33843	PHAGE_Staphy_SpaA1_NC_018277: phage related membrane protein; PP_00048; phage(gi399498888)	5.03e-71
			49	33854..35020	PHAGE_Staphy_SpaA1_NC_018277: cell divisionFtsK/SpoIIIE; PP_00049; phage(gi399498889)	0
			50	35010..35618	PHAGE_Staphy_SpaA1_NC_018277: DNA-binding protein containing HTH domain; PP_00050; phage(gi399498890)	1.08e-144
			51	complement(35623..36504)	PHAGE_Staphy_SpaA1_NC_018277: DNA replication protein, HTH and DnaB-like domains; PP_00051; phage(gi399498891)	0
	2	1	1	complement(4..1656)	PHAGE_Lister_2389_NC_003291: terminase large subunit; PP_00001; phage(gi17488505)	1.79e-168
			3	complement(1643..1933)	PHAGE_Lister_2389_NC_003291: terminase small subunit; PP_00002; phage(gi17488504)	3.27e-09
			5	complement(2371..2676)	PHAGE_Lister_2389_NC_003291: Gp54 protein; PP_00004; phage(gi17488559)	3.86e-30
			8	complement(3116..3412)	PHAGE_Bacill_WBeta_NC_007734: hypothetical protein; PP_00007; phage(gi85701427)	2.32e-13
			11	complement(4127..4318)	PHAGE_Bacill_WBeta_NC_007734: hypothetical protein; PP_00010; phage(gi85701430)	4.22e-28
			12	complement(4922..5464)	PHAGE_Bacill_BtCS33_NC_018085: integrase; PP_00011; phage(gi392972759)	6.32e-69
			13	complement(5461..5946)	PHAGE_Bacill_PfEFR_5_NC_031055: prohead core protein protease; PP_00012; phage(gi100061)	5.22e-52
			14	complement(5952..6122)	PHAGE_Bacill_PfEFR_5_NC_031055: hypothetical protein; PP_00013; phage(gi100060)	2e-17
Bce_incom_GCA_001584025.1	1	1	1	complement(122805..124340)	PHAGE_Prochl_P_SSM2_NC_006883: 5-aminoimidazole-4-carboxamide ribonucleotide formyltransferase/IMP cyclohydrolase; PP_00109; phage(gi61806062)	7.67e-105
			2	complement(124365..124952)	PHAGE_Burkho_phiE255_NC_009237: gp30, formyl transferase, putative; PP_00110; phage(gi134288807)	1.23e-09
			3	complement(124949..125989)	PHAGE_Prochl_P_SSM2_NC_006883: phosphoribosylaminoimidazole synthetase; PP_00111; phage(gi61806048)	3.63e-81
			4	complement(126094..127509)	PHAGE_Escher_KBNP1711_NC_023593: hypothetical protein; PP_00112; phage(gi589892409)	5.5e-06
			5	complement(127494..129713)	PHAGE_Microb_Min1_NC_009603: putative phosphoribosyl formylglycinamidine (FGAM) synthase II; PP_00113; phage(gi149882852)	0
			7	complement(130377..130631)	PHAGE_Synech_S_SKS1_NC_020851: hypothetical protein; PP_00115; phage(gi472340958)	5.26e-10
			8	complement(130624..131343)	PHAGE_Synech_S_SKS1_NC_020851: phosphoribosylaminoimidazole-succinocarboxamide synthase; PP_00116; phage(gi472340864)	2.84e-64
			9	complement(131432..132739)	PHAGE_Gordon_Ghobes_NC_031028: hypothetical protein; PP_00117; phage(gi100036)	4.53e-21
Bce_incom_GCA_002021545.1	1	1	1	55..300	PHAGE_Bacill_BtCS33_NC_018085: hypothetical protein; PP_00001; phage(gi392972760)	2.52e-53
			2	672..854	PHAGE_Bacill_BtCS33_NC_018085: hypothetical protein; PP_00002; phage(gi392972761)	1.72e-36
			3	903..1802	PHAGE_Bacill_BtCS33_NC_018085: hypothetical protein; PP_00003; phage(gi392972762)	0
			4	1851..2036	PHAGE_Bacill_BtCS33_NC_018085: hypothetical protein; PP_00004; phage(gi392972763)	1.31e-36
			5	2023..2304	PHAGE_Bacill_BtCS33_NC_018085: hypothetical protein; PP_00005; phage(gi392972764)	1.28e-60
			6	2321..2533	PHAGE_Bacill_BtCS33_NC_018085: hypothetical protein; PP_00006; phage(gi392972765)	7.52e-44
			7	2798..2923	PHAGE_Bacill_BtCS33_NC_018085: hypothetical protein; PP_00007; phage(gi392972766)	2.42e-22
			8	2913..3290	PHAGE_Bacill_BtCS33_NC_018085: HNH endonuclease; PP_00008; phage(gi392972767)	5.14e-43
			9	3419..3922	PHAGE_Bacill_BtCS33_NC_018085: phage terminase small subunit, P27 family; PP_00009; phage(gi392972711)	1.85e-119
	2	1	1	207..5051	PHAGE_Bacill_phi4J1_NC_029008: tail fiber; PP_00001; phage(gi971821625)	0
			2	5067..5441	PHAGE_Bacill_phi4J1_NC_029008: hypothetical protein; PP_00002; phage(gi971821601)	5.58e-88
			3	5479..5904	PHAGE_Bacill_phi4J1_NC_029008: holin; PP_00003; phage(gi971821606)	1.1e-95
			4	5904..6836	PHAGE_Bacill_phi4J1_NC_029008: N-acetylmuramoyl-L-alanine amidase; PP_00004; phage(gi971821605)	4.77e-95
			5	complement(6879..7001)	PHAGE_Bacill_phi4J1_NC_029008: hypothetical protein; PP_00005; phage(gi971821612)	9.43e-12
			6	complement(7002..7583)	PHAGE_Bacill_1_NC_009737: hypothetical protein; PP_00006; phage(gi155042952)	1.73e-32
			7	7951..8241	PHAGE_Bacter_Diva_NC_028788: YolD-like protein; PP_00007; phage(gi971743571)	2.25e-07
			8	complement(8259..9092)	PHAGE_Bacill_BCP78_NC_018860: hypothetical protein; PP_00008; phage(gi410492980)	1.81e-126
Bce_incom_GCA_002558645.1	1	1	1	171..2867	PHAGE_Bacill_Wip1_NC_022094: putative DNA polymerase; PP_00001; phage(gi530787706)	0
			3	complement(3290..4081)	PHAGE_Bacill_GIL16c_NC_006945: putative lytic enzyme; PP_00003; phage(gi62327549)	0
			4	complement(4098..4979)	PHAGE_Bacill_GIL16c_NC_006945: hypothetical protein; PP_00004; phage(gi62327548)	0
			5	complement(4983..5876)	PHAGE_Bacill_GIL16c_NC_006945: hypothetical protein; PP_00005; phage(gi62327547)	0
			6	complement(5890..6258)	PHAGE_Bacill_GIL16c_NC_006945: hypothetical protein; PP_00006; phage(gi62327546)	5.55e-85
			7	complement(6350..7102)	PHAGE_Bacill_GIL16c_NC_006945: putative lytic enzyme; PP_00007; phage(gi62327545)	0
			8	complement(7106..7720)	PHAGE_Bacill_GIL16c_NC_006945: hypothetical protein; PP_00008; phage(gi62327544)	5.89e-149
			9	complement(7724..7999)	PHAGE_Bacill_GIL16c_NC_006945: hypothetical protein; PP_00009; phage(gi62327543)	3.06e-63
			10	complement(8011..8157)	PHAGE_Bacill_GIL16c_NC_006945: hypothetical protein; PP_00010; phage(gi62327542)	1.14e-26
			11	complement(8327..8758)	PHAGE_Bacill_GIL16c_NC_006945: hypothetical protein; PP_00011; phage(gi62327540)	7.81e-98
			12	complement(8832..8990)	PHAGE_Bacill_GIL16c_NC_006945: hypothetical protein; PP_00012; phage(gi62327538)	3.82e-31
			13	complement(8994..9224)	PHAGE_Bacill_GIL16c_NC_006945: hypothetical protein; PP_00013; phage(gi62327537)	1.63e-49
			14	complement(9266..10336)	PHAGE_Bacill_GIL16c_NC_006945: hypothetical protein; PP_00014; phage(gi62327536)	0
			15	complement(10336..10605)	PHAGE_Bacill_GIL16c_NC_006945: hypothetical protein; PP_00015; phage(gi62327535)	2.55e-59
			16	complement(10607..10747)	PHAGE_Bacill_GIL16c_NC_006945: hypothetical protein; PP_00016; phage(gi62327534)	1.36e-26
			17	complement(10768..10899)	PHAGE_Bacill_GIL16c_NC_006945: hypothetical protein; PP_00017; phage(gi62327533)	2.01e-25
			18	complement(10883..11023)	PHAGE_Bacill_GIL16c_NC_006945: hypothetical protein; PP_00018; phage(gi62327532)	5.04e-24
			19	complement(11038..11676)	PHAGE_Bacill_GIL16c_NC_006945: putative DNA-packaging protein; PP_00019; phage(gi62327531)	1.92e-159
			20	complement(11657..11965)	PHAGE_Bacill_GIL16c_NC_006945: hypothetical protein; PP_00020; phage(gi62327530)	7.6e-73
			21	complement(12022..12768)	PHAGE_Bacill_GIL16c_NC_006945: hypothetical protein; PP_00021; phage(gi62327529)	1.59e-178
Bce_incom_GCA_002559115.1	1	1	1	complement(6456..7511)	PHAGE_Bacill_phBC6A51_NC_004820: N-acetylmuramoyl-L-alanine amidase; PP_00010; phage(gi31415803)	1.05e-172
			2	complement(7508..7747)	PHAGE_Bacill_phBC6A51_NC_004820: holin; PP_00011; phage(gi31415802)	3.35e-35
			3	complement(7747..7983)	PHAGE_Bacill_phBC6A51_NC_004820: XpaF1 protein; PP_00012; phage(gi31415801)	1.82e-39
			4	complement(8174..9058)	PHAGE_Bacill_Waukesha92_NC_025424: endolysin; PP_00013; phage(gi712912403)	3.04e-92
			5	complement(9331..10152)	PHAGE_Clostr_phi24R_NC_019523: lysozyme-peptidase; PP_00014; phage(gi422936721)	7.37e-15
			6	complement(10294..11262)	PHAGE_Bacill_Claudi_NC_031015: hypothetical protein; PP_00015; phage(gi100036)	9.32e-37
			7	complement(11500..11886)	PHAGE_Bacill_Gamma_NC_007458: conserved phage protein; PP_00016; phage(gi77020164)	5.04e-62
Bce_incom_GCA_002559205.1	1	1	1	complement(242..520)	PHAGE_Bacill_phBC6A51_NC_004820: Transcription state regulatory protein abrB; PP_00001; phage(gi31415778)	1.97e-33
			3	1207..1479	PHAGE_Bacill_0305phi8_36_NC_009760: DNA-binding HU protein; PP_00003; phage(gi156564019)	2.76e-37
			4	2052..2705	PHAGE_Rhodoc_RGL3_NC_016650: lysin; PP_00004; phage(gi372449798)	4.5e-05
			7	4004..5269	PHAGE_Cronob_ENT39118_NC_019934: DNA polymerase; PP_00007; phage(gi431811050)	1.47e-12
			8	5266..5607	PHAGE_Staphy_phiRS7_NC_022914: YolD-like protein; PP_00008; phage(gi560185985)	5.04e-13
			9	5655..6029	PHAGE_Bacill_IEBH_NC_011167: hypothetical protein; PP_00009; phage(gi197261579)	4.29e-38
Bce_incom_GCA_002561385.1	1	1	1	complement(196664..197719)	PHAGE_Bacill_phBC6A51_NC_004820: N-acetylmuramoyl-L-alanine amidase; PP_00206; phage(gi31415803)	8.18e-172
			2	complement(197716..197955)	PHAGE_Bacill_phBC6A51_NC_004820: holin; PP_00207; phage(gi31415802)	3.35e-35
			3	complement(197955..198191)	PHAGE_Bacill_phBC6A51_NC_004820: XpaF1 protein; PP_00208; phage(gi31415801)	1.45e-39
			4	complement(198382..199266)	PHAGE_Bacill_Waukesha92_NC_025424: endolysin; PP_00209; phage(gi712912403)	2.04e-92
			5	complement(199539..200360)	PHAGE_Mycoba_Sneeze_NC_031102: hypothetical protein; PP_00210; phage(gi100027)	3.62e-14
			7	complement(200502..201470)	PHAGE_Bacill_MG_B1_NC_021336: morphogenesis protein; PP_00212; phage(gi509141248)	1.15e-37
			8	complement(201708..202094)	PHAGE_Bacill_Gamma_NC_007458: conserved phage protein; PP_00213; phage(gi77020164)	3.98e-61
			9	complement(202198..203094)	PHAGE_Bacill_phi4J1_NC_029008: DnaB/DnaD family replication initiation and membrane attachment protein; PP_00214; phage(gi971821590)	1.64e-99
			10	complement(203167..203403)	PHAGE_Bacill_phiCM3_NC_023599: transcription regulator; PP_00215; phage(gi589892742)	4.76e-19
			11	203540..203968	PHAGE_Bacill_phi105_NC_004167: immunity repressor; PP_00216; phage(gi22855027)	3.15e-41
			12	203991..204419	PHAGE_Bacill_phi105_NC_004167: hypothetical protein; PP_00217; phage(gi22855026)	1.04e-44
			13	complement(204685..205896)	PHAGE_Bacill_JBP901_NC_027352: putative S-layer domain-containing protein; PP_00218; phage(gi849251649)	2.98e-09
	2	1	1	98159..98401	PHAGE_Bacill_phBC6A52_NC_004821: hypothetical protein; PP_00099; phage(gi31415817)	6.6e-50
			3	99656..100138	PHAGE_Lactob_Lb338_1_NC_012530: N-deoxyribosyltransferase; PP_00101; phage(gi226377702)	2.45e-08
			4	complement(100098..100337)	PHAGE_Clostr_c_st_NC_007581: putative restriction endonuclase; PP_00102; phage(gi80159877)	2e-10
			6	100490..100672	PHAGE_Bacill_phBC6A51_NC_004820: hypothetical protein; PP_00104; phage(gi31415809)	2.28e-09
			7	100672..100785	PHAGE_Bacill_phBC6A51_NC_004820: hypothetical protein; PP_00105; phage(gi31415809)	8.89e-08
			8	101455..103842	PHAGE_Bacill_phBC6A52_NC_004821: hypothetical protein; PP_00106; phage(gi31415820)	1.54e-148
Bce_incom_GCA_002562695.1	1	1	1	complement(1795..3483)	PHAGE_Clostr_phiCTP1_NC_014457: putative DNA polymerase III; PP_00005; phage(gi304360727)	2.92e-62
			2	complement(3960..4460)	PHAGE_Roseob_1_NC_015466: deoxycytidylate deaminase; PP_00006; phage(gi331028070)	7.61e-07
			3	4570..5109	PHAGE_Bacill_G_NC_023719: gp275; PP_00007; phage(gi593777731)	6.32e-06
			4	5235..5870	PHAGE_Bacill_SP_15_NC_031245: hypothetical protein; PP_00008; phage(gi100011)	6.24e-19
			5	5873..6541	PHAGE_Entero_IME_EFm5_NC_028826: hypothetical protein; PP_00009; phage(gi971746929)	2.22e-28
			7	complement(7383..8657)	PHAGE_Bacill_G_NC_023719: gp287; PP_00011; phage(gi593777743)	1.16e-12
			10	complement(10642..11973)	PHAGE_Stx2_c_1717_NC_011357: penicillin-binding protein 6b; PP_00014; phage(gi209447203)	1.6e-29
Bce_incom_GCA_002571165.1	1	1	1	complement(242..520)	PHAGE_Bacill_phBC6A51_NC_004820: Transcription state regulatory protein abrB; PP_00001; phage(gi31415778)	1.97e-33
			3	1207..1479	PHAGE_Bacill_0305phi8_36_NC_009760: DNA-binding HU protein; PP_00003; phage(gi156564019)	2.76e-37
			4	2052..2705	PHAGE_Rhodoc_RGL3_NC_016650: lysin; PP_00004; phage(gi372449798)	4.5e-05
			7	4004..5269	PHAGE_Cronob_ENT39118_NC_019934: DNA polymerase; PP_00007; phage(gi431811050)	1.47e-12
			8	5266..5607	PHAGE_Staphy_phiRS7_NC_022914: YolD-like protein; PP_00008; phage(gi560185985)	5.04e-13
			9	5655..6029	PHAGE_Bacill_IEBH_NC_011167: hypothetical protein; PP_00009; phage(gi197261579)	4.29e-38
Bce_incom_GCA_002575815.1	1	1	1	94..393	PHAGE_Bacill_Gamma_NC_007458: hypothetical protein; PP_00001; phage(gi77020178)	4.8e-44
			3	complement(1332..2639)	PHAGE_Synech_S_CAM7_NC_031927: head assembly cochaperone with GroES; PP_00003; phage(gi100234)	1.6e-40
			4	2923..3243	PHAGE_Bacill_Waukesha92_NC_025424: hypothetical protein; PP_00004; phage(gi712912373)	3.65e-20
			6	4328..4645	PHAGE_Bacill_phBC6A51_NC_004820: Transglycosylase; PP_00006; phage(gi31415773)	2.55e-67
			7	4662..5525	PHAGE_Bacill_phBC6A51_NC_004820: hypothetical protein; PP_00007; phage(gi31415774)	4.95e-179
			8	5528..5674	PHAGE_Bacill_phBC6A51_NC_004820: hypothetical protein; PP_00008; phage(gi31415775)	1.95e-24
			9	5801..6181	PHAGE_Bacill_phBC6A51_NC_004820: hypothetical protein; PP_00009; phage(gi31415777)	8.42e-80
			10	6178..6459	PHAGE_Bacill_phBC6A51_NC_004820: Transcription state regulatory protein abrB; PP_00010; phage(gi31415778)	3.96e-56
			11	6461..6658	PHAGE_Bacill_phBC6A51_NC_004820: hypothetical protein; PP_00011; phage(gi31415779)	6.55e-40
			12	6685..6852	PHAGE_Bacill_phBC6A51_NC_004820: hypothetical protein; PP_00012; phage(gi31415780)	2.74e-22
			15	7930..8262	PHAGE_Bacill_phBC6A51_NC_004820: hypothetical protein; PP_00015; phage(gi31415782)	1.47e-63
			17	9228..9608	PHAGE_Bacill_phBC6A51_NC_004820: hypothetical protein; PP_00017; phage(gi31415783)	3.9e-68
			18	10001..10576	PHAGE_Clostr_phiCD38_2_NC_015568: recombinase/resolvase; PP_00018; phage(gi333798162)	1.33e-59
			20	11530..11958	PHAGE_Bacill_phBC6A51_NC_004820: hypothetical protein; PP_00020; phage(gi31415784)	6.83e-99
			21	11975..13690	PHAGE_Bacill_phBC6A51_NC_004820: hypothetical protein; PP_00021; phage(gi31415785)	0
			22	13707..15224	PHAGE_Bacill_phBC6A51_NC_004820: hypothetical protein; PP_00022; phage(gi31415786)	0
			23	15298..16068	PHAGE_Bacill_phBC6A51_NC_004820: Scaffold protein; PP_00023; phage(gi31415787)	1.85e-172
			24	16129..17253	PHAGE_Bacill_phBC6A51_NC_004820: hypothetical protein; PP_00024; phage(gi31415788)	0
			25	17303..17527	PHAGE_Bacill_phBC6A51_NC_004820: hypothetical protein; PP_00025; phage(gi31415789)	3.31e-44
			26	17557..17898	PHAGE_Bacill_phBC6A51_NC_004820: hypothetical protein; PP_00026; phage(gi31415790)	1.49e-64
			27	17903..18709	PHAGE_Bacill_phBC6A51_NC_004820: hypothetical protein; PP_00027; phage(gi31415791)	0
			28	18713..19087	PHAGE_Bacill_phBC6A51_NC_004820: hypothetical protein; PP_00028; phage(gi31415792)	1.38e-77
			29	19087..19446	PHAGE_Bacill_phBC6A51_NC_004820: hypothetical protein; PP_00029; phage(gi31415793)	4.75e-81
			30	19449..19856	PHAGE_Bacill_phBC6A51_NC_004820: hypothetical protein; PP_00030; phage(gi31415813)	5.08e-87
			31	19870..20373	PHAGE_Bacill_phBC6A51_NC_004820: hypothetical protein; PP_00031; phage(gi31415794)	4.48e-116
			33	20631..20849	PHAGE_Bacill_phBC6A51_NC_004820: hypothetical protein; PP_00033; phage(gi31415796)	2.48e-20
			34	20920..21297	PHAGE_Bacill_phBC6A51_NC_004820: hypothetical protein; PP_00034; phage(gi31415797)	2.51e-87
			35	21387..21641	PHAGE_Bacill_phBC6A51_NC_004820: hypothetical protein; PP_00035; phage(gi31415798)	3.61e-52
			36	21678..25574	PHAGE_Bacill_phBC6A51_NC_004820: hypothetical protein; PP_00036; phage(gi31415799)	0
			37	25589..27085	PHAGE_Bacill_phi4J1_NC_029008: distal tail protein; PP_00037; phage(gi971821575)	0
			38	27082..31395	PHAGE_Bacill_PfEFR_5_NC_031055: hypothetical protein; PP_00038; phage(gi100019)	0
			39	31411..31779	PHAGE_Bacill_phi4J1_NC_029008: hypothetical protein; PP_00039; phage(gi971821601)	8.45e-81
			40	31872..32108	PHAGE_Bacill_phBC6A51_NC_004820: XpaF1 protein; PP_00040; phage(gi31415801)	2.5e-40
			41	32108..32347	PHAGE_Bacill_phBC6A51_NC_004820: holin; PP_00041; phage(gi31415802)	7.07e-45
			42	32344..33408	PHAGE_Bacill_phBC6A51_NC_004820: N-acetylmuramoyl-L-alanine amidase; PP_00042; phage(gi31415803)	0
			44	34684..34830	PHAGE_Bacill_phBC6A51_NC_004820: hypothetical protein; PP_00044; phage(gi31415811)	3.95e-15
			47	37711..37911	PHAGE_Bacill_phBC6A51_NC_004820: hypothetical protein; PP_00047; phage(gi31415811)	8.68e-15
Bce_incom_GCA_002575955.1	1	1	1	94..393	PHAGE_Bacill_Gamma_NC_007458: hypothetical protein; PP_00001; phage(gi77020178)	4.8e-44
			3	complement(1332..2639)	PHAGE_Synech_S_CAM7_NC_031927: head assembly cochaperone with GroES; PP_00003; phage(gi100234)	1.6e-40
			4	2923..3243	PHAGE_Bacill_Waukesha92_NC_025424: hypothetical protein; PP_00004; phage(gi712912373)	3.65e-20
			6	4328..4645	PHAGE_Bacill_phBC6A51_NC_004820: Transglycosylase; PP_00006; phage(gi31415773)	2.55e-67
			7	4662..5525	PHAGE_Bacill_phBC6A51_NC_004820: hypothetical protein; PP_00007; phage(gi31415774)	4.95e-179
			8	5528..5674	PHAGE_Bacill_phBC6A51_NC_004820: hypothetical protein; PP_00008; phage(gi31415775)	1.95e-24
			9	5801..6181	PHAGE_Bacill_phBC6A51_NC_004820: hypothetical protein; PP_00009; phage(gi31415777)	8.42e-80
			10	6178..6459	PHAGE_Bacill_phBC6A51_NC_004820: Transcription state regulatory protein abrB; PP_00010; phage(gi31415778)	3.96e-56
			11	6461..6658	PHAGE_Bacill_phBC6A51_NC_004820: hypothetical protein; PP_00011; phage(gi31415779)	6.55e-40
			12	6685..6852	PHAGE_Bacill_phBC6A51_NC_004820: hypothetical protein; PP_00012; phage(gi31415780)	2.74e-22
			15	7930..8262	PHAGE_Bacill_phBC6A51_NC_004820: hypothetical protein; PP_00015; phage(gi31415782)	1.47e-63
			17	9228..9608	PHAGE_Bacill_phBC6A51_NC_004820: hypothetical protein; PP_00017; phage(gi31415783)	3.9e-68
			18	10001..10576	PHAGE_Clostr_phiCD38_2_NC_015568: recombinase/resolvase; PP_00018; phage(gi333798162)	1.33e-59
			20	11530..11958	PHAGE_Bacill_phBC6A51_NC_004820: hypothetical protein; PP_00020; phage(gi31415784)	6.83e-99
			21	11975..13690	PHAGE_Bacill_phBC6A51_NC_004820: hypothetical protein; PP_00021; phage(gi31415785)	0
			22	13707..15224	PHAGE_Bacill_phBC6A51_NC_004820: hypothetical protein; PP_00022; phage(gi31415786)	0
			23	15298..16068	PHAGE_Bacill_phBC6A51_NC_004820: Scaffold protein; PP_00023; phage(gi31415787)	1.85e-172
			24	16129..17253	PHAGE_Bacill_phBC6A51_NC_004820: hypothetical protein; PP_00024; phage(gi31415788)	0
			25	17303..17527	PHAGE_Bacill_phBC6A51_NC_004820: hypothetical protein; PP_00025; phage(gi31415789)	3.31e-44
			26	17557..17898	PHAGE_Bacill_phBC6A51_NC_004820: hypothetical protein; PP_00026; phage(gi31415790)	1.49e-64
			27	17903..18709	PHAGE_Bacill_phBC6A51_NC_004820: hypothetical protein; PP_00027; phage(gi31415791)	0
[truncated: 7,732 more rows]

## Sheet: none_CRISPR-Cas
genome	prophage	region	No.	CDS_POSITION	BLAST_HIT	E-VALUE
[truncated: 7,559 more rows]
