# Supplementary material for: The CRISPR-Cas systems were selectively inactivated during evolution of Bacillus cereus group for adaptation to diverse environments
Source: ISME J. 2020 Mar 4;14(6):1479–93. doi: 10.1038/s41396-020-0623-5 (PMC7242445; doi:10.1038/s41396-020-0623-5)
Supplement: Supplementary file 12 — Table S11 [file 41396_2020_623_MOESM12_ESM.xlsx]

## Sheet: anti-phage systems by hmmer
		full sequence			best 1 domain			domain number estimation
types of anti-phage systems	query name	E-value	score	bias	E-value	score	bias	exp	reg	clu	ov	env	dom	rep	inc
Septu	Ban_incom_GCA_002570225.1_00010	1e-18	59.4	15.8	2e-06	19.1	0.2	4.8	4	1	1	5	5	4	4
Septu_Zorya-II	Ban_incom_GCA_002570225.1_00015	8.7e-13	39.7	1.8	3.1e-12	37.9	1.8	2.1	1	0	0	1	1	1	1
Lamassu	Ban_incom_GCA_002570225.1_00085	3.3e-05	14.7	0.2	3.3e-05	14.7	0.2	1.1	1	0	0	1	1	1	1
Gabija	Ban_incom_GCA_002570225.1_00103	5.1e-11	34.4	0	4.8e-10	31.3	0	2.4	2	1	0	2	2	1	1
Septu	Ban_incom_GCA_002570225.1_00175	3.8e-06	18.2	0	5.3e-06	17.7	0	1.2	1	0	0	1	1	1	1
Druantia_Hachiman_Zorya-I_DISARM	Ban_incom_GCA_002570225.1_00184	1.3e-06	20.1	0	3e-06	19	0	1.6	1	0	0	1	1	1	1
Gabija	Ban_incom_GCA_002570225.1_00230	2e-06	19	0.2	2e-06	19	0.2	2.5	2	1	0	3	3	1	1
Lamassu	Ban_incom_GCA_002570225.1_00240	2.9e-10	31.2	2	5.1e-08	23.9	0.5	2.4	1	1	1	2	2	1	2
Lamassu	Ban_incom_GCA_002570225.1_00241	3.9e-06	17.7	5	5.5e-06	17.2	0	2.4	2	1	1	3	3	1	2
Wadjet	Ban_incom_GCA_002570225.1_00251	7.9e-07	20.2	1.4	1.8e-06	19	0.3	2	2	0	0	2	2	1	1
Septu	Ban_incom_GCA_002570225.1_00308	7.2e-14	43.5	0	1.3e-08	26.3	0	2.2	1	1	1	2	2	2	2
Lamassu	Ban_incom_GCA_002570225.1_00328	1.2e-08	25.9	0	1.9e-08	25.3	0	1.2	1	0	0	1	1	1	1
Lamassu	Ban_incom_GCA_002570225.1_00329	4.3e-12	37.2	0.2	6e-12	36.7	0.2	1.1	1	0	0	1	1	1	1
Septu	Ban_incom_GCA_002570225.1_00336	3.7e-13	41.2	0.1	1.4e-05	16.3	0	3.3	3	1	0	3	3	2	3
Zorya-I_Zorya-II	Ban_incom_GCA_002570225.1_00428	2.1e-28	90	0.1	3.7e-28	89.2	0.1	1.4	1	0	0	1	1	1	1
Zorya-I_Zorya-II	Ban_incom_GCA_002570225.1_00429	1.4e-20	64.9	0	3.3e-20	63.7	0	1.6	1	0	0	1	1	1	1
Septu	Ban_incom_GCA_002570225.1_00486	1.1e-07	23.2	0.3	3.6e-05	14.9	0	2.1	1	1	1	2	2	1	2
Wadjet	Ban_incom_GCA_002570225.1_00531	1.4e-05	16.2	0.1	3e-05	15.1	0.1	1.5	1	0	0	1	1	1	1
Lamassu	Ban_incom_GCA_002570225.1_00538	4.9e-07	20.7	0	1.7e-06	18.9	0	1.8	1	1	0	1	1	1	1
Gabija	Ban_incom_GCA_002570225.1_00539	1.5e-08	26	0.3	2.6e-08	25.2	0.3	1.4	1	0	0	1	1	1	1
Septu	Ban_incom_GCA_002570225.1_00551	1.9e-13	42.1	0	1.1e-07	23.3	0	2.2	1	1	1	2	2	2	2
Wadjet	Ban_incom_GCA_002570225.1_00565	7e-07	20.3	1.2	1.7e-06	19.1	0.2	1.9	2	0	0	2	2	1	1
Septu	Ban_incom_GCA_002570225.1_00571	7e-13	40.3	6.5	1.8e-07	22.5	0.6	2.2	1	1	1	2	2	2	2
Septu	Ban_incom_GCA_002570225.1_00601	7.3e-11	33.6	0.7	1.7e-05	16	0.1	2.2	1	1	0	2	2	2	2
Zorya-I_DISARM	Ban_incom_GCA_002570225.1_00631	4.1e-51	164.9	0.1	1.8e-50	162.8	0	2	2	0	0	2	2	1	1
Lamassu	Ban_incom_GCA_002570225.1_00737	3.5e-07	21.2	0.2	5.8e-07	20.4	0.2	1.4	1	1	0	1	1	1	1
Septu	Ban_incom_GCA_002570225.1_00767	5.5e-10	30.8	5.1	2.3e-06	18.8	0.8	2.1	1	1	1	2	2	2	2
Septu	Ban_incom_GCA_002570225.1_00768	4.2e-12	37.7	0.4	8.8e-07	20.2	0	2.1	1	1	0	2	2	2	2
Wadjet	Ban_incom_GCA_002570225.1_00779	1.3e-08	25.9	0.1	2.6e-08	24.9	0.1	1.5	1	0	0	1	1	1	1
Septu	Ban_incom_GCA_002570225.1_00780	8.6e-09	26.8	2.8	2.5e-05	15.5	0.1	2.5	1	1	0	2	2	2	2
Lamassu	Ban_incom_GCA_002570225.1_00787	1.6e-10	32.1	0.1	7.5e-07	20.1	0	2.3	2	0	0	2	2	1	2
Wadjet	Ban_incom_GCA_002570225.1_00837	7.6e-07	20.2	0.4	1.6e-06	19.2	0.4	1.5	1	0	0	1	1	1	1
Septu	Ban_incom_GCA_002570225.1_00879	9.5e-14	43.1	0.4	5.2e-08	24.3	0	3.3	3	0	0	3	3	1	3
Thoeris	Ban_incom_GCA_002570225.1_00897	5.2e-20	63.3	0	6.5e-19	59.8	0	2.8	2	0	0	2	2	1	1
Septu	Ban_incom_GCA_002570225.1_00907	9.4e-15	46.4	1.1	1.7e-07	22.6	0.1	3.3	4	0	0	4	4	2	2
Septu	Ban_incom_GCA_002570225.1_00932	1.2e-10	33	0.8	4.4e-06	17.9	0.1	2.2	1	1	0	2	2	2	2
Zorya-I_DISARM	Ban_incom_GCA_002570225.1_01027	7.8e-61	196.9	0	1.8e-60	195.7	0	1.6	1	0	0	1	1	1	1
Lamassu	Ban_incom_GCA_002570225.1_01036	1.1e-09	29.3	0.4	7.8e-06	16.7	0	2.1	1	1	1	2	2	2	2
Septu	Ban_incom_GCA_002570225.1_01062	2.2e-14	45.2	1.1	2.6e-11	35.1	0	2.2	1	1	0	2	2	1	2
DISARM	Ban_incom_GCA_002570225.1_01123	7.3e-50	159.6	0.2	1.7e-31	100.2	0	2.1	2	0	0	2	2	2	2
Septu	Ban_incom_GCA_002570225.1_01131	1.9e-16	52	0	4.1e-11	34.5	0	2.3	1	1	1	2	2	2	2
Druantia_Hachiman	Ban_incom_GCA_002570225.1_01180	8.7e-14	43	0.6	4e-13	40.8	0	2.3	2	0	0	2	2	1	1
Gabija	Ban_incom_GCA_002570225.1_01207	4.7e-19	60.3	5	6.6e-13	40.1	2.2	2.8	3	0	0	3	3	2	2
Septu	Ban_incom_GCA_002570225.1_01214	8.5e-15	46.6	0.7	3.5e-11	34.7	0	2.1	1	1	1	2	2	2	2
Septu	Ban_incom_GCA_002570225.1_01292	5.1e-19	60.4	0.1	2.2e-11	35.3	0	2.1	1	1	1	2	2	2	2
Wadjet	Ban_incom_GCA_002570225.1_01325	4.6e-07	20.9	0.1	9.9e-07	19.8	0.1	1.5	1	0	0	1	1	1	1
Lamassu	Ban_incom_GCA_002570225.1_01326	6.2e-13	40	4.7	3.2e-05	14.7	0	4.7	4	1	1	5	5	2	4
Gabija	Ban_incom_GCA_002570225.1_01376	3.6e-05	14.7	1.4	4.7e-05	14.3	1.4	1.2	1	0	0	1	1	1	1
Septu	Ban_incom_GCA_002570225.1_01418	2e-09	28.9	1.5	1.4e-05	16.3	0	2.2	1	1	1	2	2	2	2
Gabija	Ban_incom_GCA_002570225.1_01426	1.6e-90	295	0.2	3.9e-90	293.8	0.2	1.7	1	0	0	1	1	1	1
Gabija	Ban_incom_GCA_002570225.1_01477	7.9e-14	43	0	4.8e-13	40.4	0	2.3	2	1	0	2	2	1	1
Gabija	Ban_incom_GCA_002570225.1_01478	1.7e-84	275.3	4.5	1.7e-84	275.3	4.5	2.1	2	1	0	2	2	1	1
Septu	Ban_incom_GCA_002570225.1_01522	2e-10	32.2	0	2e-08	25.6	0	2.2	2	0	0	2	2	1	2
Lamassu	Ban_incom_GCA_002570225.1_01523	2.4e-08	24.9	0.4	7e-08	23.4	0.4	1.7	1	1	0	1	1	1	1
DISARM	Ban_incom_GCA_002570225.1_01530	4.7e-45	144.1	0	8.4e-31	98	0	2.2	2	0	0	2	2	2	2
Gabija	Ban_incom_GCA_002570225.1_01562	8e-62	200.8	16.1	6.2e-60	194.6	10.5	2.9	2	2	0	2	2	1	1
Druantia_Hachiman	Ban_incom_GCA_002570225.1_01656	8.5e-46	147.2	1.7	1.6e-45	146.3	1.7	1.5	1	0	0	1	1	1	1
Septu	Ban_incom_GCA_002570225.1_01746	8.7e-31	99.1	8.1	1.3e-14	46	0	4.2	2	2	2	4	4	3	4
Lamassu	Ban_incom_GCA_002570225.1_01789	6.1e-12	36.7	0.5	1.8e-10	31.9	0.5	2.1	1	1	0	1	1	1	1
Septu	Ban_incom_GCA_002570225.1_01845	4.1e-11	34.5	3	1.4e-06	19.6	0.1	2.7	2	1	0	3	3	2	2
Lamassu	Ban_incom_GCA_002570225.1_01901	1.7e-69	224.9	39.2	3.1e-68	220.8	39.2	3.4	1	1	0	1	1	1	1
Druantia_Hachiman_Zorya-I_DISARM	Ban_incom_GCA_002570225.1_01908	9.2e-28	88.2	0.1	1.2e-22	71.8	0.1	2.5	2	0	0	2	2	2	2
Druantia_Hachiman	Ban_incom_GCA_002570225.1_01921	1.3e-18	58.6	0	3.7e-18	57.2	0	1.8	1	0	0	1	1	1	1
Gabija	Ban_incom_GCA_002570225.1_02004	3.7e-08	25.2	0.3	4e-06	18.6	0	2.3	2	0	0	2	2	1	2
DISARM	Ban_incom_GCA_002570225.1_02047	3.3e-13	41	4.6	7.3e-08	23.7	0.1	3.6	3	1	0	3	3	2	2
Lamassu	Ban_incom_GCA_002570225.1_02070	7.8e-07	20	0.2	7.5e-06	16.8	0.2	2.1	1	1	0	1	1	1	1
Septu	Ban_incom_GCA_002570225.1_02077	1.4e-18	58.9	1.3	6.7e-10	30.5	0	2.2	2	0	0	2	2	2	2
Septu	Ban_incom_GCA_002570225.1_02096	6.8e-13	40.3	0	1.2e-07	23.1	0	2.2	1	1	0	2	2	2	2
DISARM	Ban_incom_GCA_002570225.1_02130	3.2e-10	31.4	2.4	3.2e-10	31.4	2.4	2.2	2	0	0	2	2	1	1
Zorya-I	Ban_incom_GCA_002570225.1_02131	3.8e-34	108.5	0	4.7e-34	108.2	0	1.1	1	0	0	1	1	1	1
Wadjet	Ban_incom_GCA_002570225.1_02171	1.7e-16	51.6	0.1	4.5e-16	50.3	0.1	1.7	1	0	0	1	1	1	1
Lamassu	Ban_incom_GCA_002570225.1_02333	7e-12	36.5	0.5	2.8e-11	34.5	0.5	1.8	1	1	0	1	1	1	1
Septu	Ban_incom_GCA_002570225.1_02342	2.7e-13	41.6	0.4	2.1e-08	25.6	0	2.2	1	1	1	2	2	2	2
Zorya-I_Zorya-II	Ban_incom_GCA_002570225.1_02365	1.7e-30	96.7	0.2	1.7e-30	96.7	0.2	2.3	2	1	0	2	2	1	1
Zorya-I_Zorya-II	Ban_incom_GCA_002570225.1_02366	3e-24	75.8	0.5	3e-24	75.8	0.5	2	2	0	0	2	2	1	1
Septu	Ban_incom_GCA_002570225.1_02368	1.9e-13	42.1	2.6	1.8e-09	29.1	0.1	2.3	1	1	1	2	2	2	2
Lamassu	Ban_incom_GCA_002570225.1_02378	8.3e-09	26.5	0	1.6e-08	25.5	0	1.4	1	1	0	1	1	1	1
Lamassu	Ban_incom_GCA_002570225.1_02379	2.3e-09	28.3	0.2	3.3e-09	27.8	0.2	1.2	1	0	0	1	1	1	1
Septu	Ban_incom_GCA_002570225.1_02440	2.9e-09	28.4	1.1	2e-05	15.8	0	2.2	1	1	0	2	2	2	2
Septu	Ban_incom_GCA_002570225.1_02473	2.2e-21	68.2	11.8	4e-07	21.4	0	4.7	3	2	1	5	5	4	4
Septu	Ban_incom_GCA_002570225.1_02500	9.4e-16	49.7	5.5	4.3e-10	31.1	0.1	2.2	1	1	0	2	2	2	2
Lamassu	Ban_incom_GCA_002570225.1_02533	1.2e-06	19.4	2.5	6.8e-06	16.9	2.5	1.9	1	1	0	1	1	1	1
Septu	Ban_incom_GCA_002570225.1_02547	1.4e-11	36	0.4	8.1e-08	23.6	0	2.2	2	0	0	2	2	2	2
Septu	Ban_incom_GCA_002570225.1_02601	7.4e-16	50	0	1.7e-12	39	0	2.2	1	1	1	2	2	1	2
Lamassu	Ban_incom_GCA_002570225.1_02602	1.2e-13	42.3	0.4	3.8e-13	40.6	0.4	1.7	1	1	0	1	1	1	1
Septu	Ban_incom_GCA_002570225.1_02697	6.3e-12	37.1	5.6	1.5e-08	26	0.1	2.3	1	1	1	2	2	2	2
Lamassu	Ban_incom_GCA_002570225.1_02700	5.3e-09	27.1	2.1	8.8e-08	23.1	2.1	2.2	1	1	0	1	1	1	1
Septu	Ban_incom_GCA_002570225.1_02750	2e-14	45.4	0	3.3e-08	24.9	0	2.2	2	0	0	2	2	2	2
Septu	Ban_incom_GCA_002570225.1_02784	6.4e-12	37.1	0.3	8.2e-08	23.6	0	2.3	1	1	1	2	2	2	2
Septu	Ban_incom_GCA_002570225.1_02804	2.4e-17	54.9	0.8	1.2e-14	46.1	0	2.2	1	1	0	2	2	1	2
DISARM	Ban_incom_GCA_002570225.1_02901	3.5e-47	151	0.1	1e-32	104.2	0	2.1	2	0	0	2	2	2	2
Lamassu	Ban_incom_GCA_002570225.1_02909	1.5e-23	74.6	1.6	2.2e-23	74.1	1.6	1.2	1	0	0	1	1	1	1
Septu	Ban_incom_GCA_002570225.1_03023	3e-16	51.3	4.7	2.3e-07	22.1	0	4.5	3	1	1	4	4	2	3
Wadjet	Ban_incom_GCA_002570225.1_03066	9.3e-07	19.9	0	2.1e-06	18.8	0	1.5	1	0	0	1	1	1	1
Druantia_Hachiman	Ban_incom_GCA_002570225.1_03071	4e-54	174.3	1.2	8.2e-54	173.3	0.5	1.8	2	0	0	2	2	1	1
Septu	Ban_incom_GCA_002570225.1_03166	2.9e-18	57.9	0.9	1.3e-11	36.1	0.1	2.5	2	1	1	3	3	2	2
Druantia_Hachiman	Ban_incom_GCA_002570225.1_03228	4.5e-13	40.6	2.2	4.8e-08	24.2	0.1	4.3	4	1	0	4	4	2	2
Druantia_Hachiman	Ban_incom_GCA_002570225.1_03248	8.1e-09	26.8	0.2	5.7e-06	17.5	0	3.3	2	1	1	3	3	1	2
Septu_Zorya-II	Ban_incom_GCA_002570225.1_03309	4.1e-14	43.9	2.4	7.5e-14	43.1	2.4	1.5	1	0	0	1	1	1	1
Septu	Ban_incom_GCA_002570225.1_03338	3.5e-18	57.7	7.7	5.6e-07	20.9	0.1	4.8	5	0	0	5	5	3	4
Druantia_Hachiman	Ban_incom_GCA_002570225.1_03361	3.6e-51	164.7	0.1	7.2e-51	163.7	0.1	1.5	1	0	0	1	1	1	1
Lamassu	Ban_incom_GCA_002570225.1_03383	3.1e-11	34.4	0.1	2.1e-10	31.7	0.1	2	1	1	0	1	1	1	1
Septu	Ban_incom_GCA_002570225.1_03396	4.7e-18	57.2	1.3	7.1e-10	30.4	0	2.2	1	1	0	2	2	2	2
Druantia_Hachiman	Ban_incom_GCA_002570225.1_03400	1e-45	146.9	0.9	3.3e-45	145.3	0.4	1.9	2	0	0	2	2	1	1
Gabija	Ban_incom_GCA_002570225.1_03417	6e-09	27.7	0.1	1.9e-08	26.1	0	1.8	2	1	0	2	2	1	1
Zorya-I_DISARM	Ban_incom_GCA_002570225.1_03510	1.6e-39	126.8	0.6	3.3e-39	125.8	0.4	1.6	1	1	0	1	1	1	1
Septu	Ban_incom_GCA_002570225.1_03538	3.1e-14	44.7	0.1	8.8e-08	23.5	0	2.2	1	1	0	2	2	2	2
Thoeris	Ban_incom_GCA_002570225.1_03545	9.5e-06	17.6	0.1	1.4e-05	17	0.1	1.3	1	0	0	1	1	1	1
Septu	Ban_incom_GCA_002570225.1_03575	1.3e-10	32.8	0	2e-06	19.1	0	2.2	2	0	0	2	2	2	2
Septu	Ban_incom_GCA_002570225.1_03585	3.7e-11	34.6	0.2	2.5e-06	18.8	0.1	2.1	1	1	0	2	2	2	2
Septu	Ban_incom_GCA_002570225.1_03590	1.3e-20	65.6	2.6	3.1e-06	18.4	0.1	4.3	4	0	0	4	4	4	4
Lamassu	Ban_incom_GCA_002570225.1_03666	5.8e-13	40.1	0	9e-08	23.1	0	2.1	1	1	1	2	2	2	2
Septu	Ban_incom_GCA_002570225.1_03686	1.2e-14	46	1.8	2.5e-10	31.9	0.1	2.2	1	1	1	2	2	2	2
Lamassu	Ban_incom_GCA_002570225.1_03743	9e-15	46	0.2	1.5e-05	15.8	0.1	4.2	3	1	0	3	3	2	3
Druantia_Hachiman_Zorya-I_DISARM	Ban_incom_GCA_002570225.1_03744	7.2e-22	69.2	3.2	2.5e-21	67.5	0.1	3	3	1	0	3	3	1	1
Septu	Ban_incom_GCA_002570225.1_03756	4e-12	37.8	13.3	5.1e-07	21	0.1	4.7	4	1	1	5	5	2	3
Lamassu	Ban_incom_GCA_002570225.1_03758	1.3e-11	35.7	0	1.1e-10	32.6	0	1.9	1	1	1	2	2	1	1
Septu	Ban_incom_GCA_002570225.1_03762	2e-08	25.6	0	1.5e-05	16.2	0	2.1	1	1	1	2	2	1	2
Druantia_Hachiman	Ban_incom_GCA_002570225.1_03766	5.2e-08	24.1	0	1.5e-07	22.7	0	1.7	1	0	0	1	1	1	1
Druantia_Hachiman_Zorya-I_DISARM	Ban_incom_GCA_002570225.1_03770	4.3e-13	41	0	1.1e-11	36.4	0	2.6	2	1	1	3	3	1	1
Septu	Ban_incom_GCA_002570225.1_03826	5.4e-17	53.8	0.2	2e-10	32.2	0	2.1	1	1	1	2	2	2	2
Lamassu	Ban_incom_GCA_002570225.1_03839	2.8e-09	28	0.1	1.7e-08	25.4	0.1	1.9	1	1	0	1	1	1	1
Lamassu	Ban_incom_GCA_002570225.1_03866	2.9e-10	31.2	1.1	2.2e-09	28.4	1.1	2	1	1	0	1	1	1	1
Septu	Ban_incom_GCA_002570225.1_03870	1.9e-09	29	1.8	2.1e-06	19	0	2.8	2	1	1	3	3	1	2
Septu	Ban_incom_GCA_002570225.1_03920	7.1e-12	37	0.1	1.6e-07	22.7	0	2.4	1	1	0	2	2	2	2
DISARM	Ban_incom_GCA_002570225.1_03923	9.9e-43	136.6	0.2	2.1e-29	93.4	0	2.2	2	0	0	2	2	2	2
Druantia_Hachiman	Ban_incom_GCA_002570225.1_03956	3.4e-26	83.4	0.2	1.3e-23	75	0	2.7	3	0	0	3	3	1	2
Gabija	Ban_incom_GCA_002570225.1_03960	3.7e-16	50.8	7.6	2.1e-12	38.4	2.5	2.9	4	1	0	4	4	2	2
Wadjet	Ban_incom_GCA_002570225.1_03986	2.6e-06	18.5	0.1	4.8e-06	17.6	0.1	1.4	1	0	0	1	1	1	1
Septu	Ban_incom_GCA_002570225.1_04100	3.6e-20	64.2	0.3	1.3e-07	23	0	4.2	4	0	0	4	4	3	4
Lamassu	Ban_incom_GCA_002570225.1_04131	1.3e-06	19.3	1.9	1.5e-05	15.8	1.9	2	1	1	0	1	1	1	1
Lamassu	Ban_incom_GCA_002570225.1_04138	9.1e-10	29.6	0.3	2.8e-09	28	0.1	1.9	1	1	0	1	1	1	1
Septu	Ban_incom_GCA_002570225.1_04150	1.7e-13	42.3	1.2	6e-11	33.9	0	2.1	1	1	1	2	2	1	2
Septu	Ban_incom_GCA_002570225.1_04151	8.5e-10	30.1	2.4	1.3e-06	19.6	0	2.1	1	1	1	2	2	2	2
Septu	Ban_incom_GCA_002570225.1_04183	6.1e-26	83.2	4.4	1.3e-09	29.5	0.1	4.6	4	1	1	5	5	4	4
Lamassu	Ban_incom_GCA_002570225.1_04189	1e-07	22.9	0.1	1.9e-07	22	0.1	1.4	1	1	0	1	1	1	1
Lamassu	Ban_incom_GCA_002570225.1_04190	5e-06	17.4	0.1	1.6e-05	15.7	0.1	1.7	1	1	0	1	1	1	1
DISARM	Ban_incom_GCA_002570225.1_04192	1e-46	149.5	0	1.6e-28	90.6	0	2.2	2	0	0	2	2	2	2
Druantia_Hachiman	Ban_incom_GCA_002570225.1_04193	5.8e-06	17.5	0	1.1e-05	16.6	0	1.5	1	0	0	1	1	1	1
Septu	Ban_incom_GCA_002570225.1_04198	1.6e-12	39.1	0.2	3.6e-07	21.5	0	2.1	2	0	0	2	2	2	2
Druantia_Hachiman	Ban_incom_GCA_002570225.1_04325	1.4e-25	81.4	0	2.8e-25	80.4	0	1.5	1	0	0	1	1	1	1
Lamassu	Ban_incom_GCA_002570225.1_04358	8.3e-08	23.2	0.2	5.3e-06	17.3	0.1	2.2	2	0	0	2	2	1	2
Lamassu	Ban_incom_GCA_002570225.1_04359	1.1e-09	29.4	4.6	5e-07	20.6	0.7	2.3	1	1	0	2	2	1	2
Septu	Ban_incom_GCA_002570225.1_04362	1.7e-18	58.7	0	1.1e-10	33.1	0	2.1	2	0	0	2	2	2	2
Septu	Ban_incom_GCA_002570225.1_04381	6.1e-12	37.2	0.4	1.2e-08	26.3	0.1	2.2	2	0	0	2	2	1	2
Lamassu	Ban_incom_GCA_002570225.1_04385	3e-11	34.4	0.1	9.2e-10	29.6	0	2.6	2	1	1	3	3	1	1
Septu	Ban_incom_GCA_002570225.1_04413	1.8e-05	15.9	0.4	1.8e-05	15.9	0.4	2.6	3	1	0	3	3	1	1
Lamassu	Ban_incom_GCA_002570225.1_04506	2.6e-14	44.5	0.5	5.6e-14	43.4	0.5	1.5	1	1	0	1	1	1	1
Lamassu	Ban_incom_GCA_002570225.1_04641	5.5e-12	36.9	0.6	8.2e-10	29.8	0.6	2.1	1	1	0	1	1	1	1
Septu	Ban_incom_GCA_002570225.1_04706	5.3e-10	30.8	0	1.4e-05	16.3	0	2.2	2	0	0	2	2	2	2
Lamassu	Ban_incom_GCA_002570225.1_04725	1.4e-18	58.5	3.3	5.8e-18	56.4	3.3	2.2	1	1	0	1	1	1	1
Septu	Ban_incom_GCA_002570225.1_04771	9e-13	39.9	2.6	6.4e-08	24	0.1	2.2	1	1	1	2	2	2	2
Druantia_Hachiman_Zorya-I_DISARM	Ban_incom_GCA_002570225.1_04819	2.4e-24	77.2	0.6	7e-20	62.8	0	3.9	4	0	0	4	4	1	2
Lamassu	Ban_incom_GCA_002570225.1_04940	2.4e-09	28.2	0.9	3.9e-09	27.5	0.9	1.3	1	0	0	1	1	1	1
Lamassu	Ban_incom_GCA_002570225.1_04941	2.9e-07	21.4	0.5	8.1e-07	20	0.5	1.7	1	1	0	1	1	1	1
Druantia_DISARM	Ban_incom_GCA_002570225.1_04949	5.9e-71	230.8	0	7e-71	230.5	0	1	1	0	0	1	1	1	1
Septu_Zorya-II	Ban_incom_GCA_002570225.1_04953	7.1e-16	49.6	3.6	1.5e-15	48.5	3.6	1.6	1	0	0	1	1	1	1
Lamassu	Ban_incom_GCA_002570225.1_05023	3.2e-09	27.8	0	4.6e-07	20.8	0	2.5	2	1	0	2	2	1	2
Septu	Ban_incom_GCA_002570225.1_05042	2.7e-15	48.2	0.5	9.7e-11	33.2	0.1	2.2	1	1	1	2	2	2	2
Septu	Ban_incom_GCA_002570225.1_05044	2.8e-13	41.6	2.3	5.4e-08	24.2	0.2	2.1	1	1	1	2	2	2	2
Septu	Ban_incom_GCA_002570225.1_05057	6.7e-21	66.6	10.6	1.1e-06	20	0	4.9	5	1	1	6	6	4	4
Septu	Ban_incom_GCA_002570225.1_05088	3.3e-12	38.1	0.8	5.7e-07	20.8	0	2.1	1	1	1	2	2	2	2
Gabija	Ban_incom_GCA_002570225.1_05106	2.3e-07	22	0.3	4.6e-06	17.8	0.1	2.2	2	0	0	2	2	1	1
Septu	Ban_incom_GCA_002570225.1_05186	5.7e-16	50.4	0.5	2.4e-12	38.5	0	2.1	1	1	0	2	2	1	2
Druantia_Hachiman	Ban_incom_GCA_002570225.1_05251	1.4e-53	172.5	0.1	3.8e-53	171.1	0.1	1.7	1	0	0	1	1	1	1
Gabija	Ban_incom_GCA_002570225.1_05293	1.6e-41	133.4	0	3.5e-41	132.3	0	1.6	1	0	0	1	1	1	1
Septu_Zorya-II	Ban_incom_GCA_002570225.1_05340	1.1e-15	48.9	2.9	1.7e-15	48.3	2.9	1.3	1	0	0	1	1	1	1
Septu	Ban_incom_GCA_002570225.1_05374	1.9e-09	29	0.7	3.2e-05	15.1	0.8	2.1	2	0	0	2	2	2	2
Gabija	Ban_incom_GCA_002570225.1_05398	1.9e-18	58.5	6.2	3.2e-17	54.5	6.2	2	1	1	0	1	1	1	1
Gabija	Ban_incom_GCA_002570225.1_05399	2.5e-22	71.3	7.7	7.6e-22	69.7	0.2	2.3	2	0	0	2	2	1	2
Druantia_Hachiman_Zorya-I_DISARM	Ban_incom_GCA_002570225.1_05456	1.2e-06	20.2	0.1	5.4e-06	18.1	0.1	2.2	1	1	0	1	1	1	1
Septu	Ban_incom_GCA_002570225.1_05525	4.1e-09	27.9	1.6	1.5e-05	16.2	0	2.2	1	1	0	2	2	2	2
Wadjet	Ban_incom_GCA_002570225.1_05531	4.5e-06	17.7	0.1	9.2e-06	16.8	0.1	1.5	1	0	0	1	1	1	1
Wadjet	Ban_incom_GCA_002570225.1_05540	5.5e-07	20.7	0.2	1.1e-06	19.8	0.2	1.4	1	0	0	1	1	1	1
Septu	Ban_incom_GCA_002570225.1_05609	3e-16	51.3	1.1	2.3e-10	32	0	2.1	1	1	0	2	2	2	2
Septu_Zorya-II	Ban_incom_GCA_002570225.1_05697	1.4e-14	45.4	3.2	1.9e-14	45	3.2	1.2	1	0	0	1	1	1	1
Lamassu	Bce_com_GCA_000290735.1_00063 -	2.4e-13	41.3	0.8	1e-12	39.2	0.8	1.9	1	1	0	1	1	1	1
Septu	Bce_com_GCA_000290735.1_00064 -	1.3e-15	49.2	0	1.5e-12	39.2	0	2.2	1	1	1	2	2	1	2
Lamassu	Bce_com_GCA_000290735.1_00096 -	2.9e-09	28	0.4	8.6e-09	26.4	0.2	1.9	1	1	0	1	1	1	1
Septu	Bce_com_GCA_000290735.1_00137 -	4.4e-24	77	9.9	1.9e-10	32.3	0.1	4.6	4	1	1	5	5	4	4
Lamassu	Bce_com_GCA_000290735.1_00142 -	1e-07	22.9	0.1	1.9e-07	22	0.1	1.4	1	1	0	1	1	1	1
Lamassu	Bce_com_GCA_000290735.1_00143 -	6.9e-06	16.9	0.2	2.9e-05	14.9	0.2	1.8	1	1	0	1	1	1	1
Septu	Bce_com_GCA_000290735.1_00182 -	2e-18	58.4 1	7.4	2e-06	19.1	0.3	5	4	1	1	5	5	4	4
Septu	Bce_com_GCA_000290735.1_00198 -	4.5e-14	44.2	3.6	1e-09	29.9	0.2	2.4	1	1	1	2	2	2	2
Septu	Bce_com_GCA_000290735.1_00236 -	1.1e-09	29.8	1.4	6.5e-06	17.4	0.1	2.2	1	1	1	2	2	2	2
Gabija	Bce_com_GCA_000290735.1_00290 -	1.1e-08	26.8	0.3	2.9e-05	15.8	0	3	2	2	0	2	2	1	2
Septu	Bce_com_GCA_000290735.1_00299 -	6.1e-19	60.2	0.1	2.7e-11	35.1	0	2.1	1	1	1	2	2	2	2
Wadjet	Bce_com_GCA_000290735.1_00322 -	3.9e-07	21.2	0	8.3e-07	20.1	0	1.5	1	0	0	1	1	1	1
Septu	Bce_com_GCA_000290735.1_00323 -	3e-17	54.6 1	0.8	1e-05	16.8	0.2	4.3	3	1	0	4	4	3	4
Lamassu	Bce_com_GCA_000290735.1_00404 -	1.2e-10	32.5	0.1	3.7e-09	27.6	0	2.6	2	1	1	3	3	1	2
Septu	Bce_com_GCA_000290735.1_00408 -	1.1e-11	36.4	0.7	1.2e-08	26.3	0.1	2.2	2	0	0	2	2	1	2
Lamassu	Bce_com_GCA_000290735.1_00463 -	2.7e-11	34.6	0.3	7.7e-11	33.1	0.2	1.8	2	1	0	2	2	1	1
Septu	Bce_com_GCA_000290735.1_00515 -	1.6e-12	39.1	0.2	3.6e-07	21.5	0	2.1	2	0	0	2	2	2	2
Druantia_Hachiman	Bce_com_GCA_000290735.1_00521 -	5.8e-06	17.5	0	1.1e-05	16.6	0	1.5	1	0	0	1	1	1	1
DISARM	Bce_com_GCA_000290735.1_00522 -	5.4e-46	147.1	0	1.5e-28	90.7	0	2.2	2	0	0	2	2	2	1
Septu	Bce_com_GCA_000290735.1_00538 -	3.7e-16	51	0	2.5e-09	28.6	0	2.1	1	1	1	2	2	2	2
Septu	Bce_com_GCA_000290735.1_00559 -	1.9e-13	42.1	1	1.6e-05	16.1	0	3.3	3	0	0	3	3	2	1
Septu	Bce_com_GCA_000290735.1_00639 -	4.4e-10	31.1	0.1	1.2e-05	16.5	0	2.2	2	0	0	2	2	2	2
Lamassu	Bce_com_GCA_000290735.1_00661 -	1.3e-12	38.9	1.4	4.3e-12	37.2	1.4	1.7	1	1	0	1	1	1	1
Septu	Bce_com_GCA_000290735.1_00665 -	7.2e-17	53.4	1.2	2.4e-06	18.8	0.1	4.1	3	1	0	4	4	2	4
Lamassu	Bce_com_GCA_000290735.1_00714 -	5.2e-12	36.9	0.6	4.2e-10	30.7	0.6	2.1	1	1	0	1	1	1	1
Lamassu	Bce_com_GCA_000290735.1_00767 -	8.9e-08	23.1	0.1	6e-06	17.1	0	2.2	2	0	0	2	2	1	2
Lamassu	Bce_com_GCA_000290735.1_00768 -	1.7e-09	28.7	4.6	4.4e-07	20.8	4.6	2.3	1	1	0	1	1	1	1
Septu	Bce_com_GCA_000290735.1_00771 -	4.3e-18	57.4	0	1e-10	33.1	0	2.1	2	0	0	2	2	2	2
Lamassu	Bce_com_GCA_000290735.1_00810 -	2.4e-09	28.2	0.9	3.9e-09	27.5	0.9	1.2	1	0	0	1	1	1	1
Lamassu	Bce_com_GCA_000290735.1_00811 -	3.3e-07	21.2	0.6	1e-06	19.6	0.6	1.7	1	1	0	1	1	1	1
Lamassu	Bce_com_GCA_000290735.1_00842 -	9e-08	23.1	0	9e-08	23.1	0	3	2	1	0	2	2	1	1
Wadjet	Bce_com_GCA_000290735.1_00846 -	7.1e-06	17.1	0	1.7e-05	15.9	0	1.6	1	0	0	1	1	1	1
Lamassu	Bce_com_GCA_000290735.1_00926 -	2.2e-09	28.3	0	3.5e-07	21.1	0	2.7	2	1	0	2	2	1	2
Gabija	Bce_com_GCA_000290735.1_00946 -	8e-20	62.8	2.3	5.2e-13	40.4	2.2	2.5	2	0	0	2	2	2	2
Septu	Bce_com_GCA_000290735.1_00954 -	6.7e-15	46.9	0.6	3.4e-11	34.7	0	2.1	1	1	1	2	2	2	2
Septu	Bce_com_GCA_000290735.1_00999 -	3e-14	44.8	0.5	7.5e-08	23.7	0	2.1	1	1	1	2	2	2	2
Gabija	Bce_com_GCA_000290735.1_01027 -	3.2e-13	41	0	1.8e-12	38.5	0	2.2	2	1	0	2	2	1	1
Gabija	Bce_com_GCA_000290735.1_01028 -	4.2e-25	80.1	1.9	2.4e-24	77.7	0.9	2.8	2	1	0	2	2	1	1
Septu	Bce_com_GCA_000290735.1_01071 -	2e-10	32.2	0	2e-08	25.6	0	2.2	2	0	0	2	2	1	2
Lamassu	Bce_com_GCA_000290735.1_01072 -	5.9e-08	23.7	0.4	1.8e-07	22.1	0.4	1.8	1	1	0	1	1	1	1
DISARM	Bce_com_GCA_000290735.1_01079 -	2.2e-45	145.2	0	6.4e-31	98.4	0	2.2	2	0	0	2	2	2	1
Septu	Bce_com_GCA_000290735.1_01164 -	1.1e-10	33.1	0	1.9e-06	19.1	0	2.2	2	0	0	2	2	2	2
Septu	Bce_com_GCA_000290735.1_01201 -	4e-14	44.3	0.2	8.6e-08	23.6	0	2.4	2	1	1	3	3	2	2
Septu	Bce_com_GCA_000290735.1_01235 -	2.7e-13	41.6	2.3	5e-08	24.3	0.2	2.1	1	1	1	2	2	2	2
Septu	Bce_com_GCA_000290735.1_01237 -	2.5e-15	48.3	0.4	1.6e-10	32.5	0	2.2	1	1	0	2	2	2	2
Druantia_Hachiman	Bce_com_GCA_000290735.1_01361 -	1.6e-24	77.9	0	2.9e-24	77.1	0	1.5	1	0	0	1	1	1	1
Druantia_Hachiman	Bce_com_GCA_000290735.1_01419 -	6e-13	40.2	1.4	1.8e-07	22.4	0	4.5	4	1	0	4	4	2	2
Druantia_Hachiman	Bce_com_GCA_000290735.1_01439 -	8.1e-09	26.8	0.2	5.7e-06	17.5	0	3.3	2	1	1	3	3	1	2
Zorya-I_Zorya-II	Bce_com_GCA_000290735.1_01503 -	2.3e-28	89.9	0.1	4.6e-28	88.9	0.1	1.5	1	0	0	1	1	1	1
Zorya-I_Zorya-II	Bce_com_GCA_000290735.1_01504 -	2e-20	64.4	0	4.7e-20	63.2	0	1.6	1	0	0	1	1	1	1
Septu	Bce_com_GCA_000290735.1_01560 -	1.2e-07	23.1	0	4.6e-05	14.6	0	2.1	2	0	0	2	2	1	2
Septu	Bce_com_GCA_000290735.1_01612 -	6.2e-12	37.2	0.2	8.3e-08	23.6	0	2.3	1	1	0	2	2	2	2
DISARM	Bce_com_GCA_000290735.1_01615 -	5.5e-42	134.1	0.1	2.6e-29	93.2	0	2.2	2	0	0	2	2	2	1
Druantia_Hachiman_Zorya-I_DISARM	Bce_com_GCA_000290735.1_01622 -	2.5e-27	86.8	0	6.7e-25	79	0	2.8	2	0	0	2	2	1	2
Septu	Bce_com_GCA_000290735.1_01727 -	4.2e-10	31.1	5.3	2.5e-06	18.7	0.8	2.1	1	1	1	2	2	2	2
Septu	Bce_com_GCA_000290735.1_01728 -	2.7e-13	41.6	0	1e-06	20	0	2.1	2	0	0	2	2	2	2
Lamassu	Bce_com_GCA_000290735.1_01739 -	8.6e-09	26.4	0.8	2.4e-06	18.4	0	2.3	2	0	0	2	2	1	2
Lamassu	Bce_com_GCA_000290735.1_01740 -	7.7e-07	20	0	1.3e-05	16	0	2.1	1	1	0	1	1	1	1
Lamassu	Bce_com_GCA_000290735.1_01755 -	1.2e-10	32.4	0	6e-07	20.4	0	2.3	2	0	0	2	2	1	2
Wadjet	Bce_com_GCA_000290735.1_01806 -	1.8e-06	19.1	1.1	3.9e-06	18	1.1	1.5	1	0	0	1	1	1	1
DISARM	Bce_com_GCA_000290735.1_01840 -	1.9e-46	148.6	0.1	2.1e-31	99.9	0	2.1	2	0	0	2	2	2	1
Druantia_Hachiman_Zorya-I_DISARM	Bce_com_GCA_000290735.1_01902 -	2.6e-29	93.2	0.6	3.2e-28	89.7	0	2.6	3	0	0	3	3	1	1
Septu	Bce_com_GCA_000290735.1_01945 -	7.1e-21	66.5 1	2.9	1.6e-07	22.6	0.1	4.6	3	2	0	5	5	4	4
Septu	Bce_com_GCA_000290735.1_01978 -	8.2e-17	53.2	1.6	1e-10	33.1	0	2.1	1	1	0	2	2	2	2
Septu	Bce_com_GCA_000290735.1_02029 -	1.9e-12	38.8	0	3.5e-07	21.5	0	2.2	1	1	0	2	2	2	2
Wadjet	Bce_com_GCA_000290735.1_02094 -	1.6e-16	51.7	0.1	4.5e-16	50.3	0.1	1.8	1	0	0	1	1	1	1
Septu	Bce_com_GCA_000290735.1_02119 -	2.2e-09	28.8	0.6	3.6e-05	14.9	0.7	2.1	2	0	0	2	2	2	2
Lamassu	Bce_com_GCA_000290735.1_02167 -	2.9e-08	24.7	1.4	1.1e-06	19.5	0	2.4	1	1	1	2	2	1	2
Lamassu	Bce_com_GCA_000290735.1_02168 -	1.9e-10	31.8	0.6	8.1e-08	23.2	0.1	2.4	1	1	1	2	2	1	2
Gabija	Bce_com_GCA_000290735.1_02203 -	1.6e-05	16.6	0.5	3.5e-05	15.5	0.5	1.7	1	1	0	1	1	1	1
Septu	Bce_com_GCA_000290735.1_02268 -	2.1e-17	55.1	1.2	1.5e-12	39.2	0	2.2	1	1	0	2	2	2	2
Lamassu	Bce_com_GCA_000290735.1_02303 -	2.1e-12	38.2	6.3	3.7e-06	17.8	0	3.9	3	1	0	3	3	2	3
Septu	Bce_com_GCA_000290735.1_02333 -	2.3e-23	74.7	2.6	3.6e-07	21.5	0	4.6	5	0	0	5	5	4	4
Lamassu	Bce_com_GCA_000290735.1_02338 -	1.2e-06	19.5	2.2	1.5e-05	15.8	2.2	2	1	1	0	1	1	1	1
Septu	Bce_com_GCA_000290735.1_02371 -	3.5e-19	61	2.5	2e-07	22.3	0	4.3	3	1	1	4	4	2	4
Lamassu	Bce_com_GCA_000290735.1_02461 -	7.7e-09	26.6	4	3e-07	21.4	0.8	2.1	2	0	0	2	2	1	2
Wadjet	Bce_com_GCA_000290735.1_02523 -	2.6e-06	18.5	0.1	4.8e-06	17.6	0.1	1.4	1	0	0	1	1	1	1
Gabija	Bce_com_GCA_000290735.1_02550 -	1.3e-17	55.6	4.4	1.1e-12	39.3	3.6	2.7	2	1	0	2	2	2	2
Druantia_Hachiman	Bce_com_GCA_000290735.1_02553 -	1.9e-25	80.9	0.1	2.3e-23	74.2	0	2.6	3	0	0	3	3	1	2
Septu	Bce_com_GCA_000290735.1_02647 -	2.2e-11	35.4	1.7	1.8e-06	19.2	0	2.2	2	0	0	2	2	2	2
Septu	Bce_com_GCA_000290735.1_02661 -	4.3e-10	31.1	0.3	2.7e-06	18.6	0.1	2.1	1	1	0	2	2	2	2
Septu	Bce_com_GCA_000290735.1_02684 -	1.8e-15	48.8	1.4	1.6e-07	22.6	0.1	3.6	4	0	0	4	4	2	2
Thoeris	Bce_com_GCA_000290735.1_02694 -	2.6e-19	61.1	0	2.1e-18	58.1	0	2.4	2	0	0	2	2	1	1
Septu	Bce_com_GCA_000290735.1_02713 -	7e-14	43.5	0.3	9.9e-08	23.4	0	3.3	3	0	0	3	3	1	1
Gabija	Bce_com_GCA_000290735.1_02916 -	7.4e-11	33.9	0.1	6e-10	31	0	2.4	2	1	0	2	2	1	1
Wadjet	Bce_com_GCA_000290735.1_02939 -	8.8e-07	20	0.2	1.7e-06	19.1	0.2	1.4	1	0	0	1	1	1	1
Lamassu	Bce_com_GCA_000290735.1_02956 -	1.7e-14	45	0.5	3.5e-14	44	0.5	1.4	1	1	0	1	1	1	1
Septu	Bce_com_GCA_000290735.1_03018 -	8.7e-31	99.1 1	0.1	1.5e-14	45.7	0	4.2	2	2	1	4	4	3	4
Septu	Bce_com_GCA_000290735.1_03041 -	4.9e-12	37.5	0.7	5e-07	21	0	2.1	1	1	1	2	2	2	2
Septu	Bce_com_GCA_000290735.1_03152 -	3.8e-15	47.7	0.6	9.5e-12	36.6	0	2.1	1	1	0	2	2	1	2
Septu	Bce_com_GCA_000290735.1_03197 -	4.5e-06	17.9	2.3	1.3e-05	16.4	0.5	2.4	2	1	0	2	2	1	1
Septu	Bce_com_GCA_000290735.1_03311 -	4.4e-18	57.4	0.4	2.7e-15	48.2	0	2.1	2	0	0	2	2	1	2
Septu	Bce_com_GCA_000290735.1_03332 -	4.7e-13	40.9	0.1	8.9e-08	23.5	0	2.4	1	1	1	2	2	2	2
Septu	Bce_com_GCA_000290735.1_03381 -	1.9e-13	42.1	0	8.7e-08	23.5	0	2.2	1	1	1	2	2	2	2
Gabija	Bce_com_GCA_000290735.1_03395 -	9.6e-09	26.6	0.3	1.7e-08	25.8	0.3	1.4	1	0	0	1	1	1	1
Lamassu	Bce_com_GCA_000290735.1_03396 -	4.9e-07	20.7	0	2e-06	18.7	0	1.8	1	1	0	1	1	1	1
Wadjet	Bce_com_GCA_000290735.1_03402 -	1.1e-05	16.4	0.1	2.3e-05	15.5	0.1	1.4	1	0	0	1	1	1	1
Lamassu	Bce_com_GCA_000290735.1_03443 -	6.8e-12	36.6	0.4	1.5e-10	32.2	0.4	2.1	1	1	0	1	1	1	1
Septu	Bce_com_GCA_000290735.1_03497 -	5.5e-11	34.1	2.1	3.5e-06	18.3	0.1	2.8	2	1	1	3	3	2	2
Gabija	Bce_com_GCA_000290735.1_03553 -	1.1e-20	65.9	0.4	1.1e-20	65.9	0.4	4.5	2	2	1	3	3	1	1
Druantia_Hachiman_Zorya-I_DISARM	Bce_com_GCA_000290735.1_03560 -	3.4e-28	89.6	0.1	9.4e-23	72.1	0.1	2.5	2	0	0	2	2	2	2
Druantia_Hachiman	Bce_com_GCA_000290735.1_03573 -	6e-19	59.8	0.2	2.3e-18	57.9	0	2.1	2	0	0	2	2	1	1
Gabija	Bce_com_GCA_000290735.1_03657 -	3.7e-08	25.2	0.3	4e-06	18.6	0	2.3	2	0	0	2	2	1	2
DISARM	Bce_com_GCA_000290735.1_03701 -	6.2e-12	36.9	5.9	7.3e-08	23.7	0.1	3.5	3	1	0	3	3	2	1
Lamassu	Bce_com_GCA_000290735.1_03723 -	8.9e-07	19.8	0.2	1e-05	16.3	0.2	2.1	1	1	0	1	1	1	1
Septu	Bce_com_GCA_000290735.1_03730 -	1.3e-17	55.8	4.5	7.4e-10	30.3	0.1	2.2	1	1	0	2	2	2	2
Septu	Bce_com_GCA_000290735.1_03787 -	7.1e-19	59.9	0.3	9e-12	36.6	0.1	2.4	1	1	1	2	2	2	2
Septu	Bce_com_GCA_000290735.1_03860 -	3.5e-14	44.6	0	4e-08	24.7	0	2.2	2	0	0	2	2	2	2
Lamassu	Bce_com_GCA_000290735.1_03882 -	2.4e-18	57.7	4.2	9.2e-18	55.7	4.2	2.1	1	1	0	1	1	1	1
Septu	Bce_com_GCA_000290735.1_03930 -	8.5e-13	40	2.5	8.3e-08	23.6	0.1	2.2	1	1	1	2	2	2	2
Druantia_Hachiman_Zorya-I_DISARM	Bce_com_GCA_000290735.1_03937 -	8.1e-24	75.5	0.1	4e-23	73.3	0	2.2	2	1	0	2	2	1	1
Septu	Bce_com_GCA_000290735.1_03951 -	7.2e-06	17.2	0	1e-05	16.7	0	1.2	1	0	0	1	1	1	1
Lamassu	Bce_com_GCA_000290735.1_03977 -	1.7e-11	35.2	0	6.8e-11	33.3	0	1.9	1	1	0	1	1	1	1
Septu	Bce_com_GCA_000290735.1_03990 -	5e-18	57.2	1.1	4.9e-10	30.9	0	2.2	1	1	1	2	2	2	2
Druantia_Hachiman_Zorya-I_DISARM	Bce_com_GCA_000290735.1_03994 -	7.6e-29	91.7	0.3	9.9e-28	88.1	0	2.6	3	0	0	3	3	1	1
Gabija	Bce_com_GCA_000290735.1_04012 -	3.3e-09	28.5	0.1	1e-08	26.9	0	1.8	2	1	0	2	2	1	1
Septu	Bce_com_GCA_000290735.1_04072 -	3.3e-12	38.1	1.6	2.2e-08	25.5	0.1	2.2	2	0	0	2	2	2	2
Gabija	Bce_com_GCA_000290735.1_04100 -	2.4e-06	18.5	0.2	3e-05	14.9	0	2.5	2	0	0	2	2	1	1
Septu	Bce_com_GCA_000290735.1_04141 -	1.1e-09	29.8	0.6	1e-05	16.7	0	2.2	1	1	0	2	2	2	2
Septu_Zorya-II	Bce_com_GCA_000290735.1_04179 -	2.3e-13	41.5	3.5	2.3e-13	41.5	3.5	1.9	2	0	0	2	2	1	1
Septu	Bce_com_GCA_000290735.1_04246 -	2.7e-14	44.9	0.8	1.8e-09	29.1	0	2.4	2	0	0	2	2	2	2
Zorya-I_Zorya-II	Bce_com_GCA_000290735.1_04248 -	1.8e-24	76.6	0.6	5.6e-24	74.9	0.6	1.9	1	0	0	1	1	1	1
Zorya-I_Zorya-II	Bce_com_GCA_000290735.1_04249 -	1.3e-30	97.1	0.1	1.3e-30	97.1	0.1	2.4	2	1	0	2	2	1	1
Septu	Bce_com_GCA_000290735.1_04273 -	2.3e-13	41.9	0.4	1.7e-08	25.9	0	2.2	1	1	1	2	2	2	2
Septu	Bce_com_GCA_000290735.1_04281 -	1.7e-11	35.7	0	2e-06	19	0	2.1	2	0	0	2	2	2	2
Wadjet	Bce_com_GCA_000290735.1_04485 -	7.2e-07	20.3	1.2	1.7e-06	19.1	0.2	1.9	2	0	0	2	2	1	1
Septu	Bce_com_GCA_000290735.1_04520 -	1.8e-11	35.6	0.1	7.2e-06	17.2	0	2.2	2	0	0	2	2	2	2
Wadjet	Bce_com_GCA_000290735.1_04566 -	4.6e-06	17.7	0.1	9.2e-06	16.8	0.1	1.5	1	0	0	1	1	1	1
Septu	Bce_com_GCA_000290735.1_04575 -	3.4e-09	28.1	1.6	1.9e-05	15.9	0	2.2	1	1	1	2	2	2	2
Wadjet	Bce_com_GCA_000290735.1_04592 -	2.9e-07	21.5	0.1	7.4e-07	20.3	0.1	1.7	1	0	0	1	1	1	1
Septu	Bce_com_GCA_000290735.1_04687 -	4.3e-17	54.1	0.3	9.3e-11	33.3	0.1	2.1	1	1	1	2	2	2	2
Lamassu	Bce_com_GCA_000290735.1_04731 -	2.9e-10	31.2	1.1	2.2e-09	28.4	1.1	2	1	1	0	1	1	1	1
Septu	Bce_com_GCA_000290735.1_04735 -	7.6e-10	30.3	1.5	2.1e-06	19	0	2.9	2	1	1	3	3	1	2
Septu	Bce_com_GCA_000290735.1_04825 -	5.5e-21	66.9	2	3.1e-06	18.4	0	4.4	4	0	0	4	4	4	4
Septu	Bce_com_GCA_000290735.1_04834 -	6.8e-11	33.7	0.2	2.5e-06	18.8	0.1	2.1	1	1	1	2	2	2	2
Lamassu	Bce_com_GCA_000290735.1_04881 -	8.3e-15	46.1	0.3	1.5e-05	15.8	0.1	4.2	3	1	0	3	3	2	3
Druantia_Hachiman_Zorya-I_DISARM	Bce_com_GCA_000290735.1_04882 -	5.2e-22	69.7	3.4	1.6e-21	68.1	0.1	3	3	1	0	3	3	1	1
Septu	Bce_com_GCA_000290735.1_04892 -	3.4e-12	38.0 1	1.6	1.3e-06	19.7	0	4.6	4	2	1	5	5	3	1
Lamassu	Bce_com_GCA_000290735.1_04894 -	1.2e-11	35.7	0	1.2e-10	32.5	0	1.9	1	1	1	2	2	1	1
Septu	Bce_com_GCA_000290735.1_04898 -	1.3e-08	26.2	0.1	1.3e-05	16.4	0	2.1	1	1	0	2	2	1	2
Druantia_Hachiman	Bce_com_GCA_000290735.1_04901 -	6.1e-08	23.9	0	1.6e-07	22.6	0	1.6	1	0	0	1	1	1	1
Druantia_Hachiman_Zorya-I_DISARM	Bce_com_GCA_000290735.1_04905 -	5.5e-13	40.6	0	1.3e-11	36.2	0	2.5	2	0	0	2	2	1	1
Druantia_Hachiman_Zorya-I_DISARM	Bce_com_GCA_000290735.1_04958 -	4.9e-26	82.7	0	2.6e-25	80.3	0	2.2	2	0	0	2	2	1	1
Lamassu	Bce_com_GCA_000290735.1_04968 -	1.1e-09	29.3	0.4	8.1e-06	16.7	0	2.1	1	1	1	2	2	2	2
Septu	Bce_com_GCA_000290735.1_04997 -	1.4e-15	49.1	0.8	2.8e-12	38.3	0	2.2	1	1	0	2	2	1	2
Septu	Bce_com_GCA_000290735.1_05069 -	5.8e-15	47.1	0	5.5e-10	30.8	0	2.4	1	1	1	2	2	2	2
Lamassu	Bce_com_GCA_000290735.1_05093 -	6e-13	40	0	8e-08	23.2	0	2.1	1	1	1	2	2	2	2
Septu	Bce_com_GCA_000290735.1_05112 -	2e-14	45.4	2.2	2.4e-10	31.9	0.1	2.2	1	1	0	2	2	2	2
Septu	Bce_com_GCA_000290735.1_05145 -	2.5e-18	58.1	7.1	4.3e-07	21.3	0.1	4.7	5	0	0	5	5	3	4
Gabija	Bce_com_GCA_000290735.1_05163 -	8.9e-07	20.7	0.1	7.4e-06	17.7	0.1	2.2	2	0	0	2	2	1	1
Lamassu	Bce_com_GCA_000290735.1_05205 -	2.2e-23	74.1	1.5	3.2e-23	73.6	1.5	1.2	1	0	0	1	1	1	1
Druantia_Hachiman_Zorya-I_DISARM	Bce_com_GCA_000290735.1_05252 -	3.1e-24	76.9	0.9	7e-20	62.8	0	3.8	4	0	0	4	4	1	2
Septu	Bce_com_GCA_000290735.1_05319 -	1.5e-11	35.9	4.8	6.1e-08	24	0.4	2.1	1	1	0	2	2	2	2
Lamassu	Bce_com_GCA_000290735.1_05328 -	8.5e-07	19.9	1.2	6.7e-06	16.9	1.2	2.1	1	1	0	1	1	1	1
Septu	Bce_com_GCA_000290735.1_05367 -	3.8e-11	34.6	2	4.6e-06	17.9	0.5	2.2	1	1	0	2	2	2	2
Septu	Bce_com_GCA_000290735.1_05397 -	2.5e-17	54.9	5.6	2.4e-11	35.2	0	2.8	2	1	1	3	3	2	2
Lamassu	Bce_com_GCA_000290735.1_05431 -	6.4e-10	30.1	4.5	2e-06	18.7	0.4	2.7	2	1	1	3	3	2	2
Wadjet	Bce_com_GCA_000290735.1_05432 -	5.6e-08	23.8	0.1	1.3e-07	22.7	0.1	1.6	1	0	0	1	1	1	1
Septu	Bce_com_GCA_000290735.1_05476 -	4.2e-10	31.2	1.4	1e-06	20	0.1	2.1	1	1	1	2	2	2	2
Thoeris	Bce_com_GCA_000290735.1_05529 -	2.6e-16	51.7	0	3.9e-16	51.1	0	1.3	1	0	0	1	1	1	1
Zorya-I	Bce_com_GCA_000290735.1_05540 -	4.9e-18	56.6	0.1	7.3e-16	49.6	0.1	2.6	1	1	0	1	1	1	1
Gabija	Bce_com_GCA_000290735.1_05543 -	9.4e-09	27.1	1	1.4e-06	20	0.6	3.1	2	1	0	2	2	1	2
Septu	Bce_com_GCA_000290735.1_05582 -	1.9e-11	35.5	0.7	1.1e-06	19.9	0.2	3	2	1	0	3	3	2	2
Lamassu	Bce_com_GCA_000290735.1_05632 -	2.8e-09	28	0.1	9.3e-08	23	0	1.9	1	1	0	2	2	1	1
Druantia_Hachiman_Zorya-I_DISARM	Bce_com_GCA_000290735.1_05669 -	1.4e-15	48.9	2.8	2e-15	48.5	0.6	2.4	3	0	0	3	3	1	1
Druantia_Hachiman_Zorya-I_DISARM	Bce_com_GCA_000290735.1_05826 -	5.3e-07	21.4	0	1.3e-06	20.1	0	1.6	1	0	0	1	1	1	1
Druantia_Hachiman	Bce_com_GCA_000290735.1_05841 -	2.3e-14	44.8	0.5	1e-13	42.7	0	2.1	2	0	0	2	2	1	1
Thoeris	Bce_com_GCA_000290735.1_05851 -	6.1e-24	76.1	0.1	1.8e-23	74.6	0.1	1.9	1	0	0	1	1	1	1
Thoeris	Bce_com_GCA_000290735.1_05889 -	3.6e-18	57.7	0	7e-18	56.7	0	1.5	1	0	0	1	1	1	1
Druantia_Hachiman_Zorya-I_DISARM	Bce_com_GCA_000290775.1_00029 -	3e-24	76.9	0.9	7e-20	62.8	0	3.8	4	0	0	4	4	1	2
Lamassu	Bce_com_GCA_000290775.1_00080 -	1.6e-23	74.5	1.6	2.4e-23	74	1.6	1.2	1	0	0	1	1	1	1
Thoeris	Bce_com_GCA_000290775.1_00118 -	2e-26	84.2	0.2	4.1e-26	83.1	0.2	1.5	1	0	0	1	1	1	1
Gabija	Bce_com_GCA_000290775.1_00132 -	3.4e-06	18.8	0	2.8e-05	15.8	0	2.2	2	0	0	2	2	1	1
Septu	Bce_com_GCA_000290775.1_00150 -	2.5e-18	58.1	7.1	4.3e-07	21.3	0.1	4.7	5	0	0	5	5	3	4
Septu	Bce_com_GCA_000290775.1_00181 -	1.7e-14	45.6	2	2.4e-10	31.9	0.1	2.2	1	1	0	2	2	2	2
Lamassu	Bce_com_GCA_000290775.1_00200 -	6e-13	40	0	8e-08	23.2	0	2.1	1	1	1	2	2	2	2
Septu	Bce_com_GCA_000290775.1_00224 -	4.9e-16	50.6	0.1	4e-11	34.5	0	2.3	1	1	1	2	2	2	2
Septu	Bce_com_GCA_000290775.1_00294 -	5.6e-15	47.2	1	4.1e-12	37.8	0	2.2	1	1	0	2	2	1	2
Lamassu	Bce_com_GCA_000290775.1_00326 -	1.1e-09	29.3	0.4	8.1e-06	16.7	0	2.1	1	1	1	2	2	2	2
Druantia_Hachiman_Zorya-I_DISARM	Bce_com_GCA_000290775.1_00335 -	7.7e-26	82	0	4.2e-25	79.6	0	2.2	2	0	0	2	2	1	1
Druantia_Hachiman_Zorya-I_DISARM	Bce_com_GCA_000290775.1_00388 -	1.1e-12	39.7	0	2e-11	35.6	0	2.4	2	0	0	2	2	1	1
Druantia_Hachiman_Zorya-I_DISARM	Bce_com_GCA_000290775.1_00392 -	1.7e-08	26.2	0.3	5.3e-08	24.6	0.3	1.9	1	0	0	1	1	1	1
Septu	Bce_com_GCA_000290775.1_00395 -	1.3e-08	26.2	0.1	1.3e-05	16.4	0	2.1	1	1	0	2	2	1	2
Lamassu	Bce_com_GCA_000290775.1_00399 -	1.3e-11	35.7	0	1.1e-10	32.6	0	1.9	1	1	1	2	2	1	1
Septu	Bce_com_GCA_000290775.1_00401 -	9.4e-12	36.6 1	4.5	1.3e-06	19.7	0	4.6	4	1	0	5	5	3	1
Druantia_Hachiman_Zorya-I_DISARM	Bce_com_GCA_000290775.1_00411 -	6.9e-22	69.3	3.7	1.6e-21	68.1	0.1	3	3	1	0	3	3	1	1
Lamassu	Bce_com_GCA_000290775.1_00412 -	8.5e-15	46	0.1	9.5e-06	16.5	0	4.2	3	1	0	3	3	2	3
Septu	Bce_com_GCA_000290775.1_00468 -	3.7e-11	34.6	0.2	2.5e-06	18.8	0.1	2.1	1	1	0	2	2	2	2
Septu	Bce_com_GCA_000290775.1_00477 -	1.2e-20	65.8	1.8	5.1e-06	17.7	0	4.4	4	0	0	4	4	4	4
Septu	Bce_com_GCA_000290775.1_00566 -	9.9e-10	29.9	1.5	2.1e-06	19	0	2.9	2	1	1	3	3	1	2
Lamassu	Bce_com_GCA_000290775.1_00570 -	2.9e-10	31.2	1.1	2.2e-09	28.4	1.1	2	1	1	0	1	1	1	1
Septu	Bce_com_GCA_000290775.1_00610 -	1.5e-17	55.6	0.3	4e-11	34.5	0	2.1	1	1	1	2	2	2	2
Septu	Bce_com_GCA_000290775.1_00719 -	3.4e-09	28.1	1.6	1.9e-05	15.9	0	2.2	1	1	1	2	2	2	2
Septu	Bce_com_GCA_000290775.1_00727 -	2.9e-14	44.8	0.1	7.7e-10	30.3	0	2.1	1	1	0	2	2	2	2
Wadjet	Bce_com_GCA_000290775.1_00730 -	4.6e-06	17.7	0.1	9.2e-06	16.8	0.1	1.5	1	0	0	1	1	1	1
Septu_Zorya-II	Bce_com_GCA_000290775.1_00735 -	2.8e-13	41.3	1.5	1.2e-12	39.2	1.5	2.2	1	0	0	1	1	1	1
Septu	Bce_com_GCA_000290775.1_00777 -	2.3e-11	35.3	0.1	8.9e-06	16.9	0	2.1	2	0	0	2	2	2	2
Wadjet	Bce_com_GCA_000290775.1_00813 -	1.6e-06	19.2	2.1	1.7e-06	19.1	0.2	1.9	2	0	0	2	2	1	1
Wadjet	Bce_com_GCA_000290775.1_00867 -	2e-05	15.7	0	4.6e-05	14.5	0	1.5	1	0	0	1	1	1	1
Septu	Bce_com_GCA_000290775.1_01026 -	9.7e-12	36.5	0.6	8.9e-07	20.2	0.1	2.1	1	1	0	2	2	2	2
Septu	Bce_com_GCA_000290775.1_01035 -	2.7e-13	41.6	0.4	2.1e-08	25.6	0	2.2	1	1	1	2	2	2	2
Zorya-I_Zorya-II	Bce_com_GCA_000290775.1_01058 -	1.3e-30	97.1	0.1	1.3e-30	97.1	0.1	2.4	2	1	0	2	2	1	1
Zorya-I_Zorya-II	Bce_com_GCA_000290775.1_01059 -	1.8e-24	76.6	0.6	5.6e-24	74.9	0.6	1.9	1	0	0	1	1	1	1
Septu	Bce_com_GCA_000290775.1_01061 -	5.4e-14	43.9	0.9	3.4e-09	28.1	0.1	2.4	2	0	0	2	2	2	2
Septu_Zorya-II	Bce_com_GCA_000290775.1_01147 -	7.5e-13	39.9	3.8	7.5e-13	39.9	3.8	1.9	2	0	0	2	2	1	1
Septu	Bce_com_GCA_000290775.1_01184 -	3.5e-09	28.1	0.9	2.8e-05	15.3	0	2.2	1	1	0	2	2	2	2
Gabija	Bce_com_GCA_000290775.1_01229 -	2.4e-06	18.5	0.2	3e-05	14.9	0	2.5	2	0	0	2	2	1	1
Septu	Bce_com_GCA_000290775.1_01257 -	3.3e-12	38.1	1.6	2.2e-08	25.5	0.1	2.2	2	0	0	2	2	2	2
Gabija	Bce_com_GCA_000290775.1_01317 -	3.3e-09	28.6	0.1	1e-08	26.9	0	1.8	2	1	0	2	2	1	1
Druantia_Hachiman_Zorya-I_DISARM	Bce_com_GCA_000290775.1_01334 -	7.9e-29	91.6	0.3	9.9e-28	88.1	0	2.6	3	0	0	3	3	1	1
Septu	Bce_com_GCA_000290775.1_01338 -	5e-18	57.2	1.1	4.9e-10	30.9	0	2.2	1	1	1	2	2	2	2
Lamassu	Bce_com_GCA_000290775.1_01351 -	3e-11	34.4	0.1	1.9e-10	31.8	0.1	2	1	1	0	1	1	1	1
Septu	Bce_com_GCA_000290775.1_01377 -	7.1e-06	17.3	0	1e-05	16.7	0	1.2	1	0	0	1	1	1	1
Druantia_Hachiman_Zorya-I_DISARM	Bce_com_GCA_000290775.1_01390 -	5.4e-24	76.1	0	2.7e-23	73.8	0	2.2	2	1	0	2	2	1	1
Septu	Bce_com_GCA_000290775.1_01397 -	1e-12	39.7	2	3.2e-08	25	0.2	2.2	1	1	1	2	2	2	2
Lamassu	Bce_com_GCA_000290775.1_01444 -	1.7e-18	58.1	3.8	6.6e-18	56.2	3.8	2.1	1	1	0	1	1	1	1
Septu	Bce_com_GCA_000290775.1_01468 -	2.9e-14	44.8	0	3.3e-08	24.9	0	2.2	2	0	0	2	2	2	2
Septu	Bce_com_GCA_000290775.1_01540 -	3.2e-19	61.1	0.5	4.3e-12	37.7	0.1	2.5	2	1	1	3	3	2	2
Septu	Bce_com_GCA_000290775.1_01597 -	1.1e-17	56	4.4	6.4e-10	30.5	0.1	2.2	1	1	0	2	2	2	2
Lamassu	Bce_com_GCA_000290775.1_01604 -	8.9e-07	19.8	0.2	1e-05	16.3	0.2	2.1	1	1	0	1	1	1	1
DISARM	Bce_com_GCA_000290775.1_01626 -	1e-13	42.7	0.4	7.3e-08	23.7	0.1	2.9	2	1	0	2	2	2	1
Gabija	Bce_com_GCA_000290775.1_01670 -	3.7e-08	25.2	0.3	4e-06	18.6	0	2.3	2	0	0	2	2	1	2
Septu_Zorya-II	Bce_com_GCA_000290775.1_01725 -	7.5e-12	36.7	8.6	3e-11	34.8	8.6	1.9	1	1	0	1	1	1	1
Druantia_Hachiman	Bce_com_GCA_000290775.1_01806 -	5.1e-19	60	0.3	3.7e-18	57.2	0	2.3	2	0	0	2	2	1	1
Druantia_Hachiman_Zorya-I_DISARM	Bce_com_GCA_000290775.1_01819 -	1.2e-28	91.1	0.2	9.4e-23	72.1	0.1	2.5	2	0	0	2	2	2	2
Gabija	Bce_com_GCA_000290775.1_01826 -	6.1e-20	63.5	2.3	6.1e-20	63.5	2.3	5	2	2	1	3	3	1	1
Septu	Bce_com_GCA_000290775.1_01882 -	5.1e-11	34.2	1.9	3.5e-06	18.2	0.1	2.8	2	1	0	3	3	2	2
Lamassu	Bce_com_GCA_000290775.1_01936 -	7.2e-12	36.5	0.3	2.7e-10	31.3	0.3	2.1	1	1	0	1	1	1	1
Wadjet	Bce_com_GCA_000290775.1_01988 -	1.4e-05	16.1	0.1	3e-05	15.1	0.1	1.5	1	0	0	1	1	1	1
Lamassu	Bce_com_GCA_000290775.1_01994 -	4.8e-07	20.7	0	1.8e-06	18.8	0	1.8	1	1	0	1	1	1	1
Gabija	Bce_com_GCA_000290775.1_01995 -	9.6e-09	26.6	0.3	1.7e-08	25.8	0.3	1.4	1	0	0	1	1	1	1
Septu	Bce_com_GCA_000290775.1_02009 -	3.2e-13	41.4	0	1.5e-07	22.8	0	2.2	1	1	1	2	2	2	2
Septu	Bce_com_GCA_000290775.1_02059 -	1.2e-12	39.5	0.1	1.8e-07	22.5	0	2.3	1	1	0	2	2	2	2
Septu	Bce_com_GCA_000290775.1_02079 -	8.1e-18	56.5	0.7	2.7e-15	48.2	0	2.2	2	0	0	2	2	1	2
Druantia_DISARM	Bce_com_GCA_000290775.1_02146 -	8.3e-06	16.6	5.1	1.3e-05	16	5.1	1.3	1	0	0	1	1	1	1
Septu	Bce_com_GCA_000290775.1_02224 -	2.8e-13	41.6	8.7	1.3e-07	23	0	4.5	4	1	1	5	5	2	1
Septu	Bce_com_GCA_000290775.1_02255 -	3.9e-05	14.8	0.9	3.9e-05	14.8	0.9	2.6	2	1	1	3	3	1	1
Septu	Bce_com_GCA_000290775.1_02297 -	2e-15	48.6	0.7	3.8e-12	37.8	0	2.1	1	1	0	2	2	1	2
Septu	Bce_com_GCA_000290775.1_02391 -	4.9e-12	37.5	0.7	5e-07	21	0	2.1	1	1	1	2	2	2	2
Septu	Bce_com_GCA_000290775.1_02411 -	6.7e-31	99.4 1	0.2	1.7e-14	45.5	0	4.1	2	2	2	4	4	3	4
Lamassu	Bce_com_GCA_000290775.1_02534 -	1.2e-14	45.5	0.7	2.6e-14	44.5	0.7	1.4	1	1	0	1	1	1	1
Gabija	Bce_com_GCA_000290775.1_02563 -	2.2e-11	35.6	0	1.6e-10	32.8	0	2.3	2	1	0	2	2	1	1
Septu	Bce_com_GCA_000290775.1_02573 -	7.4e-14	43.5	0.2	8.9e-08	23.5	0.1	2.1	1	1	0	2	2	2	2
Lamassu	Bce_com_GCA_000290775.1_02656 -	1.3e-09	29.1	0.7	3.2e-06	18	0	2.2	2	0	0	2	2	1	2
Septu	Bce_com_GCA_000290775.1_02750 -	9.6e-13	39.8	0.1	1.7e-06	19.3	0	3.3	3	1	0	3	3	1	1
Thoeris	Bce_com_GCA_000290775.1_02768 -	2.6e-19	61.1	0	2.1e-18	58.1	0	2.4	2	0	0	2	2	1	1
Septu	Bce_com_GCA_000290775.1_02777 -	1.8e-15	48.8	1.4	1.6e-07	22.6	0.1	3.6	4	0	0	4	4	2	2
Septu	Bce_com_GCA_000290775.1_02798 -	4.4e-10	31.1	0.3	2.7e-06	18.6	0.1	2.1	1	1	0	2	2	2	2
Druantia_Hachiman	Bce_com_GCA_000290775.1_02899 -	1.9e-25	80.9	0.1	2.3e-23	74.2	0	2.7	3	0	0	3	3	1	2
Gabija	Bce_com_GCA_000290775.1_02902 -	4.2e-17	53.9	4	3.7e-12	37.6	3.2	2.7	2	1	0	2	2	2	2
Wadjet	Bce_com_GCA_000290775.1_02927 -	2.6e-06	18.5	0.1	4.8e-06	17.6	0.1	1.4	1	0	0	1	1	1	1
Lamassu	Bce_com_GCA_000290775.1_03006 -	9.9e-09	26.2	4.4	3.3e-07	21.2	1	2.1	2	0	0	2	2	1	2
Septu	Bce_com_GCA_000290775.1_03088 -	1.9e-19	61.8	2.6	8.3e-08	23.6	0	4.3	3	1	1	4	4	2	4
Lamassu	Bce_com_GCA_000290775.1_03120 -	1.4e-06	19.2	2.4	3.1e-05	14.8	2.4	2.1	1	1	0	1	1	1	1
Septu	Bce_com_GCA_000290775.1_03122 -	1.1e-23	75.7	1.5	3.6e-07	21.5	0	4.6	5	0	0	5	5	4	4
Septu	Bce_com_GCA_000290775.1_03182 -	2.2e-17	55.1	1.2	1.6e-12	39.1	0	2.2	1	1	0	2	2	2	2
Gabija	Bce_com_GCA_000290775.1_03261 -	1.7e-05	16.5	0.5	3.4e-05	15.5	0.5	1.6	1	1	0	1	1	1	1
Lamassu	Bce_com_GCA_000290775.1_03293 -	6.3e-10	30.1	1.3	2.3e-07	21.7	0.3	2.4	1	1	1	2	2	1	2
Lamassu	Bce_com_GCA_000290775.1_03294 -	9e-09	26.3	0.7	5.6e-07	20.5	0	2.4	1	1	1	2	2	1	2
Septu	Bce_com_GCA_000290775.1_03334 -	3e-09	28.3	1.1	3.9e-05	14.8	0.8	2.1	2	0	0	2	2	2	2
Wadjet	Bce_com_GCA_000290775.1_03358 -	1.6e-16	51.7	0.1	4.5e-16	50.3	0.1	1.8	1	0	0	1	1	1	1
Septu	Bce_com_GCA_000290775.1_03428 -	2.4e-12	38.5	0	4.1e-07	21.3	0	2.2	1	1	0	2	2	2	2
Septu	Bce_com_GCA_000290775.1_03506 -	7.1e-21	66.5 1	2.9	1.6e-07	22.6	0.1	4.6	3	2	0	5	5	4	4
Druantia_Hachiman_Zorya-I_DISARM	Bce_com_GCA_000290775.1_03585 -	2.5e-29	93.2	0.5	3.2e-28	89.7	0	2.6	3	0	0	3	3	1	1
Wadjet	Bce_com_GCA_000290775.1_03610 -	3.2e-05	14.2	0.2	3.5e-05	14.1	0.2	1.1	1	0	0	1	1	1	1
DISARM	Bce_com_GCA_000290775.1_03658 -	3.2e-44	141.4	0.1	1e-29	94.4	0	2.1	2	0	0	2	2	2	1
Wadjet	Bce_com_GCA_000290775.1_03693 -	1.6e-06	19.2	0.7	3.4e-06	18.1	0.7	1.5	1	0	0	1	1	1	1
Lamassu	Bce_com_GCA_000290775.1_03744 -	3.3e-10	31	1.4	6.8e-07	20.2	0.1	2.3	1	1	0	2	2	1	2
Lamassu	Bce_com_GCA_000290775.1_03759 -	7.6e-07	20	0	1.3e-05	16.1	0	2.1	1	1	0	1	1	1	1
Lamassu	Bce_com_GCA_000290775.1_03760 -	9e-09	26.3	0.9	2.4e-06	18.4	0	2.3	2	0	0	2	2	1	2
Septu	Bce_com_GCA_000290775.1_03771 -	2.7e-13	41.6	0	1e-06	20	0	2.1	2	0	0	2	2	2	2
Septu	Bce_com_GCA_000290775.1_03772 -	3.3e-10	31.5	5.1	2.6e-06	18.7	0.8	2.1	1	1	0	2	2	2	2
Druantia_Hachiman_Zorya-I_DISARM	Bce_com_GCA_000290775.1_03882 -	1.2e-26	84.6	0	3.5e-25	79.9	0	2.8	2	0	0	2	2	1	1
DISARM	Bce_com_GCA_000290775.1_03889 -	5.9e-42	134.1	0.2	5.7e-29	92	0	2.2	2	0	0	2	2	2	1
Septu	Bce_com_GCA_000290775.1_03892 -	7.8e-12	36.8	0.2	1.1e-07	23.2	0	2.5	1	1	1	2	2	2	2
Septu	Bce_com_GCA_000290775.1_04002 -	8e-08	23.7	0.3	3.4e-05	15	0	2.1	1	1	0	2	2	1	2
Zorya-I_Zorya-II	Bce_com_GCA_000290775.1_04061 -	2e-20	64.4	0	4.7e-20	63.2	0	1.6	1	0	0	1	1	1	1
Zorya-I_Zorya-II	Bce_com_GCA_000290775.1_04062 -	2.3e-28	89.9	0.1	4.6e-28	88.9	0.1	1.5	1	0	0	1	1	1	1
Druantia_Hachiman	Bce_com_GCA_000290775.1_04129 -	8.1e-09	26.8	0.2	5.7e-06	17.5	0	3.3	2	1	1	3	3	1	2
Druantia_Hachiman	Bce_com_GCA_000290775.1_04149 -	1.9e-13	41.9	0.3	1.4e-07	22.8	0	4.4	4	0	0	4	4	2	2
Druantia_Hachiman	Bce_com_GCA_000290775.1_04206 -	7.2e-25	79	0	1.3e-24	78.2	0	1.5	1	0	0	1	1	1	1
Septu	Bce_com_GCA_000290775.1_04332 -	2.6e-15	48.2	0.4	1.2e-10	32.9	0.1	2.2	1	1	0	2	2	2	2
Septu	Bce_com_GCA_000290775.1_04334 -	2.8e-13	41.6	2.4	5.2e-08	24.3	0.1	2.1	1	1	1	2	2	2	2
Septu	Bce_com_GCA_000290775.1_04367 -	2.2e-13	41.9	0.1	5.3e-07	21	0	2.3	1	1	0	2	2	2	2
Thoeris	Bce_com_GCA_000290775.1_04374 -	1.1e-05	17.3	0.1	1.7e-05	16.8	0.1	1.3	1	0	0	1	1	1	1
Septu	Bce_com_GCA_000290775.1_04404 -	1.1e-10	33.1	0	1.9e-06	19.1	0	2.2	2	0	0	2	2	2	2
DISARM	Bce_com_GCA_000290775.1_04482 -	1.1e-44	142.9	0	8.4e-31	98	0	2.2	2	0	0	2	2	2	1
Lamassu	Bce_com_GCA_000290775.1_04489 -	5.9e-08	23.7	0.4	1.8e-07	22.1	0.4	1.8	1	1	0	1	1	1	1
Septu	Bce_com_GCA_000290775.1_04490 -	2e-10	32.2	0	2e-08	25.6	0	2.2	2	0	0	2	2	1	2
Lamassu	Bce_com_GCA_000290775.1_04579 -	3.8e-13	40.6	0.8	1.8e-12	38.5	0.8	1.9	1	1	0	1	1	1	1
Septu	Bce_com_GCA_000290775.1_04580 -	1.3e-15	49.2	0	1.5e-12	39.2	0	2.2	1	1	1	2	2	1	2
Lamassu	Bce_com_GCA_000290775.1_04614 -	2.8e-09	28	0.2	8.9e-09	26.4	0.2	1.8	1	1	0	1	1	1	1
Septu	Bce_com_GCA_000290775.1_04655 -	2.8e-24	77.7	8.2	2e-10	32.2	0.1	4.7	4	1	1	5	5	4	4
Lamassu	Bce_com_GCA_000290775.1_04660 -	1e-07	22.9	0.1	1.9e-07	22	0.1	1.4	1	1	0	1	1	1	1
Lamassu	Bce_com_GCA_000290775.1_04661 -	6.9e-06	16.9	0.2	2.9e-05	14.9	0.2	1.8	1	1	0	1	1	1	1
Septu	Bce_com_GCA_000290775.1_04701 -	1.7e-18	58.7 1	7.1	2e-06	19.1	0.3	4.9	4	1	1	5	5	4	4
Septu	Bce_com_GCA_000290775.1_04725 -	5.2e-14	44	3	2.4e-09	28.7	0.2	2.4	1	1	1	2	2	2	2
Septu	Bce_com_GCA_000290775.1_04754 -	1.1e-09	29.8	1.4	6.5e-06	17.4	0.1	2.2	1	1	1	2	2	2	2
Septu_Zorya-II	Bce_com_GCA_000290775.1_04811 -	4.7e-15	46.9	3.6	7.3e-15	46.3	3.6	1.3	1	0	0	1	1	1	1
Septu	Bce_com_GCA_000290775.1_04867 -	8.7e-19	59.7	0.1	3.4e-11	34.7	0	2.1	1	1	1	2	2	2	2
Wadjet	Bce_com_GCA_000290775.1_04889 -	3.8e-07	21.2	0	8.2e-07	20.1	0	1.5	1	0	0	1	1	1	1
Lamassu	Bce_com_GCA_000290775.1_04971 -	1.5e-10	32.2	0.1	2.2e-09	28.3	0	2.5	2	1	0	2	2	1	1
Septu	Bce_com_GCA_000290775.1_04975 -	8.1e-12	36.8	0.5	1.2e-08	26.3	0.1	2.2	2	0	0	2	2	1	2
Lamassu	Bce_com_GCA_000290775.1_05028 -	3.3e-11	34.3	0.4	9.8e-11	32.8	0.3	1.8	2	1	0	2	2	1	1
Septu	Bce_com_GCA_000290775.1_05079 -	1.2e-12	39.5	0.3	2.6e-07	22	0	2.1	2	0	0	2	2	2	2
Druantia_Hachiman	Bce_com_GCA_000290775.1_05085 -	5.8e-06	17.5	0	1.1e-05	16.6	0	1.5	1	0	0	1	1	1	1
DISARM	Bce_com_GCA_000290775.1_05086 -	3.6e-46	147.7	0	1.5e-28	90.7	0	2.2	2	0	0	2	2	2	1
Septu	Bce_com_GCA_000290775.1_05098 -	4.5e-16	50.7	0	2.7e-09	28.5	0	2.2	1	1	1	2	2	2	2
Septu	Bce_com_GCA_000290775.1_05121 -	4e-13	41.1	1.3	1.9e-05	15.8	0	3.3	3	0	0	3	3	2	1
Septu	Bce_com_GCA_000290775.1_05204 -	3.6e-06	18.2	0	4.6e-06	17.9	0	1.2	1	0	0	1	1	1	1
Lamassu	Bce_com_GCA_000290775.1_05217 -	1.4e-10	32.3	2.1	1.8e-09	28.6	2.1	2.1	1	1	0	1	1	1	1
Lamassu	Bce_com_GCA_000290775.1_05275 -	5.4e-12	36.9	0.6	4.6e-10	30.6	0.6	2.1	1	1	0	1	1	1	1
Lamassu	Bce_com_GCA_000290775.1_05322 -	9e-08	23.1	0.1	6e-06	17.1	0	2.2	2	0	0	2	2	1	2
Lamassu	Bce_com_GCA_000290775.1_05323 -	1.8e-09	28.6	4.7	4.5e-07	20.8	4.7	2.3	1	1	0	1	1	1	1
Septu	Bce_com_GCA_000290775.1_05326 -	4.3e-18	57.4	0	1e-10	33.1	0	2.1	2	0	0	2	2	2	2
Lamassu	Bce_com_GCA_000290775.1_05390 -	4.4e-09	27.4	0.9	7.1e-09	26.7	0.9	1.2	1	0	0	1	1	1	1
Lamassu	Bce_com_GCA_000290775.1_05391 -	3.4e-07	21.2	0.6	1e-06	19.6	0.6	1.7	1	1	0	1	1	1	1
Gabija	Bce_com_GCA_000290775.1_05416 -	6.8e-19	60	0	1.7e-15	48.9	0	2.3	2	0	0	2	2	1	2
Lamassu	Bce_com_GCA_000290775.1_05523 -	2.4e-09	28.2	0	4.7e-07	20.7	0	2.5	2	1	0	2	2	1	2
Septu_Zorya-II	Bce_com_GCA_000290775.1_05559 -	3.8e-12	37.6	9	1.5e-11	35.7	9	1.9	1	1	0	1	1	1	1
Septu	Bce_com_GCA_000290775.1_05717 -	4.4e-12	37.7	3	9.7e-08	23.4	0.2	2.2	1	1	1	2	2	2	2
Septu_Zorya-II	Bce_com_GCA_000290775.1_05748 -	1.2e-06	20	0.8	1.2e-06	20	0.8	2.7	2	0	0	2	2	1	1
Gabija	Bce_com_GCA_000290775.1_05789 -	5.4e-06	18.1	0.1	1.8e-05	16.4	0.1	1.9	1	1	0	1	1	1	1
Septu	Bce_com_GCA_000290775.1_05846 -	1.7e-17	55.5	1.1	2.2e-11	35.3	0	3.3	3	0	0	3	3	2	2
Lamassu	Bce_com_GCA_000290775.1_05932 -	4.3e-09	27.4	0.9	3.9e-06	17.7	0	2.4	1	1	1	2	2	1	2
Lamassu	Bce_com_GCA_000290775.1_05950 -	1.6e-09	28.8	4.7	2.2e-07	21.8	2.8	2.8	2	1	0	2	2	1	1
Septu	Bce_com_GCA_000290775.1_05951 -	1.6e-17	55.5	1	5.2e-12	37.4	0	2.3	1	1	1	2	2	2	2
Septu	Bce_com_GCA_000290775.1_05959 -	2.4e-11	35.2	6.3	4.1e-07	21.3	0.1	2.2	1	1	1	2	2	2	2
Lamassu	Bce_com_GCA_000290775.1_05968 -	1.2e-09	29.2	5.1	1.7e-07	22.2	5.1	2.3	1	1	0	1	1	1	1
Septu_Zorya-II	Bce_com_GCA_000290775.1_06021 -	2.5e-12	38.2	2.9	2.5e-12	38.2	2.9	2.4	2	0	0	2	2	1	1
Druantia_Hachiman	Bce_com_GCA_000290775.1_06062 -	5.7e-14	43.6	0.6	2.3e-13	41.6	0	2.2	2	0	0	2	2	1	1
Thoeris	Bce_com_GCA_000290775.1_06090 -	1.4e-28	91.1	2.8	1.4e-28	91.1	2.8	2.2	2	0	0	2	2	1	1
Septu	Bce_com_GCA_000290775.1_06172 -	5.2e-10	30.8	0.1	4.7e-05	14.6	0	2.2	2	0	0	2	2	2	2
Septu	Bce_com_GCA_000290775.1_06247 -	2.6e-10	31.8	0	3.6e-05	15	0.2	2.1	1	1	0	2	2	2	2
Septu_Zorya-II	Bce_com_GCA_000290775.1_06277 -	3.5e-12	37.7	3.9	3.5e-12	37.7	3.9	1.9	2	0	0	2	2	1	1
Gabija	Bce_com_GCA_000290775.1_06317 -	2.3e-25	81	0.9	2e-24	77.9	0.4	2.8	2	1	0	2	2	1	1
Gabija	Bce_com_GCA_000290775.1_06318 -	1.2e-12	39.1	0	6.6e-12	36.7	0	2.2	2	1	0	2	2	1	1
Septu	Bce_com_GCA_000290775.1_06383 -	6.8e-15	46.9	0.6	3.4e-11	34.7	0	2.1	1	1	1	2	2	2	2
Gabija	Bce_com_GCA_000290775.1_06390 -	6.3e-19	59.8	6.2	6.6e-13	40.1	2.8	2.8	3	0	0	3	3	2	2
Lamassu	Bce_com_GCA_000290775.1_06436 -	4.5e-09	27.3	1.7	5.9e-08	23.7	1.7	1.9	1	1	0	1	1	1	1
Gabija	Bce_com_GCA_000290775.1_06476 -	4.4e-07	20.8	0	7.2e-07	20.1	0	1.4	1	1	0	1	1	1	1
Wadjet	Bce_com_GCA_000290835.1_00057 -	8.6e-08	23.2	0.1	1.5e-07	22.4	0.1	1.4	1	0	0	1	1	1	1
Septu	Bce_com_GCA_000290835.1_00066 -	2.3e-14	45.2	0.1	1.1e-09	29.8	0	2.1	1	1	0	2	2	2	2
Wadjet	Bce_com_GCA_000290835.1_00069 -	4.2e-06	17.8	0.1	8.4e-06	16.9	0.1	1.5	1	0	0	1	1	1	1
Wadjet	Bce_com_GCA_000290835.1_00077 -	7e-07	20.3	0.2	1.4e-06	19.4	0.2	1.4	1	0	0	1	1	1	1
Septu	Bce_com_GCA_000290835.1_00119 -	2e-11	35.5	1.1	2.8e-06	18.6	0.1	2.1	1	1	0	2	2	2	2
Wadjet	Bce_com_GCA_000290835.1_00152 -	1e-06	19.8	1.5	1.7e-06	19.1	0.2	1.9	2	0	0	2	2	1	1
Septu_Zorya-II	Bce_com_GCA_000290835.1_00181 -	2.2e-17	54.4	3.2	2.2e-17	54.4	3.2	1.9	2	1	0	2	2	1	1
Wadjet	Bce_com_GCA_000290835.1_00260 -	1.1e-05	16.5	0	2.9e-05	15.2	0	1.6	1	0	0	1	1	1	1
Septu	Bce_com_GCA_000290835.1_00416 -	1.9e-12	38.8	0	8.4e-07	20.3	0	2.2	2	0	0	2	2	2	2
Septu	Bce_com_GCA_000290835.1_00424 -	3.2e-13	41.4	0.4	2.5e-08	25.3	0	2.2	1	1	1	2	2	2	2
Zorya-I_Zorya-II	Bce_com_GCA_000290835.1_00451 -	1.6e-30	96.8	0.2	1.6e-30	96.8	0.2	2.4	2	1	0	2	2	1	1
Zorya-I_Zorya-II	Bce_com_GCA_000290835.1_00452 -	2.4e-24	76.1	0.6	5.6e-24	74.9	0.6	1.6	1	0	0	1	1	1	1
Septu	Bce_com_GCA_000290835.1_00454 -	2.1e-14	45.3	1.3	1e-09	29.9	0	2.3	1	1	0	2	2	2	2
Septu_Zorya-II	Bce_com_GCA_000290835.1_00523 -	3.3e-10	31.4	5.7	5.2e-10	30.8	5.7	1.3	1	0	0	1	1	1	1
Septu	Bce_com_GCA_000290835.1_00564 -	3.7e-09	28.1	1	3.3e-05	15.1	0	2.2	1	1	0	2	2	2	2
Gabija	Bce_com_GCA_000290835.1_00608 -	2.3e-06	18.6	0.3	3e-05	14.9	0	2.5	2	0	0	2	2	1	1
Septu	Bce_com_GCA_000290835.1_00635 -	2.3e-11	35.3	0.9	9.7e-08	23.4	0.1	2.2	1	1	0	2	2	1	2
Gabija	Bce_com_GCA_000290835.1_00696 -	4.6e-09	28.1	0.4	1.7e-08	26.3	0	2	2	1	0	2	2	1	1
Druantia_Hachiman_Zorya-I_DISARM	Bce_com_GCA_000290835.1_00714 -	4.9e-29	92.3	0.2	4.2e-28	89.3	0	2.5	3	0	0	3	3	1	1
Septu	Bce_com_GCA_000290835.1_00718 -	4e-18	57.5	1.2	6.5e-10	30.5	0	2.2	1	1	0	2	2	2	2
Lamassu	Bce_com_GCA_000290835.1_00731 -	3.2e-11	34.4	0.1	3.2e-10	31.1	0.1	2.1	1	1	0	1	1	1	1
Septu	Bce_com_GCA_000290835.1_00759 -	3e-05	15.2	0	4.2e-05	14.7	0	1.2	1	0	0	1	1	1	1
Druantia_Hachiman_Zorya-I_DISARM	Bce_com_GCA_000290835.1_00773 -	5.3e-24	76.1	0.1	2.6e-23	73.9	0	2.2	2	1	0	2	2	1	1
Septu	Bce_com_GCA_000290835.1_00780 -	5.5e-13	40.6	2	4.5e-08	24.5	0.1	2.2	1	1	1	2	2	2	2
Lamassu	Bce_com_GCA_000290835.1_00828 -	2.7e-18	57.5	4	1.2e-17	55.4	4	2.2	1	1	0	1	1	1	1
Septu	Bce_com_GCA_000290835.1_00852 -	2.6e-14	44.9	0	4.4e-08	24.5	0	2.1	2	0	0	2	2	2	2
Septu	Bce_com_GCA_000290835.1_00925 -	1.3e-17	55.8	0.2	1.4e-11	36	0.1	2.4	1	1	0	2	2	2	2
Septu	Bce_com_GCA_000290835.1_00982 -	3.7e-19	60.9	1.5	7.5e-10	30.3	0.1	2.2	2	0	0	2	2	2	2
Lamassu	Bce_com_GCA_000290835.1_00989 -	9.8e-07	19.7	0.1	1.2e-05	16.1	0.1	2.1	1	1	0	1	1	1	1
DISARM	Bce_com_GCA_000290835.1_01012 -	4.4e-13	40.6	5.3	4.4e-08	24.4	0.1	3.5	3	1	0	3	3	2	1
Gabija	Bce_com_GCA_000290835.1_01059 -	3.7e-08	25.2	0.3	4e-06	18.6	0	2.3	2	0	0	2	2	1	2
Septu_Zorya-II	Bce_com_GCA_000290835.1_01124 -	2.9e-15	47.6	3.2	4.5e-15	47	3.2	1.3	1	0	0	1	1	1	1
Druantia_Hachiman	Bce_com_GCA_000290835.1_01213 -	7.8e-19	59.4	0	2.3e-18	57.9	0	1.9	1	0	0	1	1	1	1
Druantia_Hachiman_Zorya-I_DISARM	Bce_com_GCA_000290835.1_01226 -	6.9e-28	88.6	0.1	9.4e-23	72.1	0.1	2.5	2	0	0	2	2	2	2
Septu	Bce_com_GCA_000290835.1_01233 -	3.5e-17	54.4	0.9	6.2e-09	27.3	0	3.3	3	1	0	3	3	2	2
Septu	Bce_com_GCA_000290835.1_01290 -	6.1e-11	33.9	2.3	3.2e-06	18.4	0.1	2.8	2	1	1	3	3	2	2
Septu	Bce_com_GCA_000290835.1_01348 -	5.6e-12	37.3	0.3	2.1e-07	22.3	0.1	2.1	1	1	1	2	2	2	2
Wadjet	Bce_com_GCA_000290835.1_01406 -	1.3e-06	19.5	0.6	3.9e-06	18	0.1	1.9	2	0	0	2	2	1	1
Lamassu	Bce_com_GCA_000290835.1_01410 -	9e-14	42.7	0.2	1.4e-09	29	0	2.3	1	1	1	2	2	2	2
Wadjet	Bce_com_GCA_000290835.1_01419 -	1.4e-05	16.1	0.1	3.1e-05	15.1	0.1	1.5	1	0	0	1	1	1	1
Lamassu	Bce_com_GCA_000290835.1_01425 -	1.2e-07	22.6	0	3.7e-07	21.1	0	1.8	1	1	0	1	1	1	1
Gabija	Bce_com_GCA_000290835.1_01426 -	1.5e-08	26	0.3	2.6e-08	25.2	0.3	1.4	1	0	0	1	1	1	1
Septu	Bce_com_GCA_000290835.1_01439 -	2.8e-13	41.6	0	1.2e-07	23.1	0	2.2	1	1	1	2	2	2	2
Gabija	Bce_com_GCA_000290835.1_01481 -	1.5e-05	16.1	1.2	2.2e-05	15.6	1.3	1.3	1	1	0	1	1	1	1
Septu	Bce_com_GCA_000290835.1_01498 -	1.3e-11	36.1	0	1.2e-06	19.8	0	2.3	1	1	1	2	2	2	2
Septu	Bce_com_GCA_000290835.1_01517 -	6.8e-18	56.7	0.5	3.3e-15	47.9	0	2.1	1	1	0	2	2	1	2
Septu	Bce_com_GCA_000290835.1_01581 -	3.1e-18	57.8	0.4	9.7e-10	29.9	0	2.2	1	1	1	2	2	2	2
Septu	Bce_com_GCA_000290835.1_01594 -	1.7e-13	42.3	8.3	2.7e-07	21.9	0	4.5	4	1	1	5	5	2	4
Septu	Bce_com_GCA_000290835.1_01626 -	1.4e-05	16.3	2.9	3.2e-05	15.1	0.7	2.4	2	1	1	3	3	1	1
Septu	Bce_com_GCA_000290835.1_01678 -	1.7e-15	48.9	0.4	7e-12	37	0	2.1	1	1	1	2	2	1	2
Septu	Bce_com_GCA_000290835.1_01787 -	4.9e-12	37.5	0.7	5e-07	21	0	2.1	1	1	1	2	2	2	2
Septu	Bce_com_GCA_000290835.1_01808 -	5.4e-29	93.2 1	1.2	2.2e-14	45.2	0	4.2	2	2	1	4	4	3	4
Lamassu	Bce_com_GCA_000290835.1_01821 -	2.7e-06	18.3	0.6	1.8e-05	15.5	0.6	2	1	1	0	1	1	1	1
Lamassu	Bce_com_GCA_000290835.1_01879 -	2.1e-14	44.8	0.9	5.2e-14	43.5	0.9	1.6	1	1	0	1	1	1	1
Gabija	Bce_com_GCA_000290835.1_01901 -	1.1e-10	33.4	0	9e-10	30.4	0	2.3	2	1	0	2	2	1	1
Septu	Bce_com_GCA_000290835.1_01908 -	1.2e-13	42.8	0.3	1.6e-07	22.7	0.1	2.2	1	1	1	2	2	2	2
Septu	Bce_com_GCA_000290835.1_02056 -	1.7e-14	45.6	0.3	2.1e-08	25.6	0	3.2	2	1	1	3	3	1	1
Thoeris	Bce_com_GCA_000290835.1_02073 -	6.9e-20	63	0	7e-19	59.7	0	2.6	2	0	0	2	2	1	1
Septu	Bce_com_GCA_000290835.1_02083 -	8.8e-15	46.5	1.2	1.7e-07	22.6	0.1	3.3	4	0	0	4	4	2	2
Septu	Bce_com_GCA_000290835.1_02111 -	6.2e-11	33.9	0.2	9.5e-07	20.1	0.1	2.2	1	1	0	2	2	2	2
Septu	Bce_com_GCA_000290835.1_02125 -	2.8e-11	35	2.6	7.9e-07	20.4	0	2.2	2	0	0	2	2	2	2
Druantia_Hachiman	Bce_com_GCA_000290835.1_02212 -	6.1e-26	82.5	0	1.6e-23	74.7	0	2.7	3	0	0	3	3	1	2
Gabija	Bce_com_GCA_000290835.1_02214 -	1.3e-17	55.5	3.3	1.1e-12	39.3	2.5	2.6	2	1	0	2	2	2	2
Wadjet	Bce_com_GCA_000290835.1_02242 -	3.6e-06	18.1	0.1	6.7e-06	17.2	0.1	1.4	1	0	0	1	1	1	1
Lamassu	Bce_com_GCA_000290835.1_02302 -	7.6e-09	26.6	4.4	2.6e-07	21.6	1	2.1	2	0	0	2	2	1	2
Septu	Bce_com_GCA_000290835.1_02411 -	4.1e-20	64	1.5	1.1e-07	23.2	0	4.4	3	1	1	4	4	2	4
Lamassu	Bce_com_GCA_000290835.1_02457 -	3.4e-07	21.2	1.4	5.5e-06	17.2	1.4	2	1	1	0	1	1	1	1
Septu	Bce_com_GCA_000290835.1_02459 -	7.3e-24	76.3	1.8	2.4e-07	22.1	0	4.8	5	0	0	5	5	4	4
Lamassu	Bce_com_GCA_000290835.1_02497 -	2.6e-11	34.6	6.5	7.1e-07	20.1	0.3	4	2	2	0	2	2	2	2
Septu	Bce_com_GCA_000290835.1_02535 -	2.6e-18	58.1	2.3	1.9e-12	38.8	0.1	2.1	1	1	0	2	2	2	2
Gabija	Bce_com_GCA_000290835.1_02597 -	7.9e-06	17.6	0.7	1.8e-05	16.4	0.7	1.7	1	1	0	1	1	1	1
Lamassu	Bce_com_GCA_000290835.1_02645 -	1.9e-10	31.8	0.6	8.4e-08	23.2	0.1	2.4	1	1	1	2	2	1	2
Lamassu	Bce_com_GCA_000290835.1_02646 -	3.4e-07	21.2	2.4	5.1e-06	17.3	0	2.4	1	1	1	2	2	1	2
Septu	Bce_com_GCA_000290835.1_02703 -	2.1e-09	28.8	0.6	3.6e-05	14.9	0.7	2.1	2	0	0	2	2	2	2
Wadjet	Bce_com_GCA_000290835.1_02731 -	1.6e-16	51.7	0.1	4.5e-16	50.3	0.1	1.8	1	0	0	1	1	1	1
Septu	Bce_com_GCA_000290835.1_02796 -	4.7e-12	37.5	0	4.1e-07	21.3	0	2.1	1	1	0	2	2	2	2
Septu	Bce_com_GCA_000290835.1_02850 -	6.4e-16	50.3	1	2.7e-10	31.8	0	2.1	1	1	1	2	2	2	2
Septu	Bce_com_GCA_000290835.1_02879 -	5.4e-21	66.9 1	3.2	2.5e-07	22.1	0.1	4.7	3	2	0	5	5	4	4
Druantia	Bce_com_GCA_000290835.1_02895 -	1.7e-05	16.9	0	2.5e-05	16.4	0	1.4	1	0	0	1	1	1	1
Gabija	Bce_com_GCA_000290835.1_02938 -	1.7e-07	23	0	4.5e-07	21.6	0	1.7	1	0	0	1	1	1	1
Druantia_Hachiman_Zorya-I_DISARM	Bce_com_GCA_000290835.1_02991 -	2.7e-29	93.1	0.2	3.8e-28	89.4	0.1	2.5	2	0	0	2	2	1	1
DISARM	Bce_com_GCA_000290835.1_03090 -	8.2e-47	149.8	0.1	4.4e-31	98.9	0	2.1	2	0	0	2	2	2	1
Wadjet	Bce_com_GCA_000290835.1_03125 -	1.2e-06	19.5	0.3	2.8e-06	18.4	0.3	1.5	1	0	0	1	1	1	1
Lamassu	Bce_com_GCA_000290835.1_03174 -	1.4e-10	32.2	0.1	6.4e-07	20.3	0	2.3	2	0	0	2	2	1	2
Septu	Bce_com_GCA_000290835.1_03185 -	7.6e-09	27	3	1.4e-05	16.3	0.1	2.5	1	1	1	2	2	2	2
Wadjet	Bce_com_GCA_000290835.1_03186 -	3e-08	24.7	0.2	6.3e-08	23.7	0.2	1.5	1	0	0	1	1	1	1
Septu	Bce_com_GCA_000290835.1_03196 -	2.1e-13	42	0.1	8.3e-07	20.3	0	2.1	2	0	0	2	2	2	2
Septu	Bce_com_GCA_000290835.1_03197 -	2.8e-10	31.7	5.1	2.8e-06	18.6	0.9	2.1	1	1	1	2	2	2	2
Wadjet	Bce_com_GCA_000290835.1_03199 -	2.3e-05	15.5	0	4.9e-05	14.4	0	1.5	1	0	0	1	1	1	1
Septu	Bce_com_GCA_000290835.1_03239 -	5.4e-10	30.8	1.3	1.4e-05	16.3	0.1	2.2	1	1	1	2	2	2	2
Druantia_Hachiman_Zorya-I_DISARM	Bce_com_GCA_000290835.1_03341 -	3e-27	86.6	0	4.2e-25	79.6	0	2.6	2	0	0	2	2	1	2
DISARM	Bce_com_GCA_000290835.1_03350 -	4.2e-42	134.5	0.2	3.7e-29	92.6	0.1	2.2	2	0	0	2	2	2	1
Septu	Bce_com_GCA_000290835.1_03354 -	8.1e-12	36.8	0.2	1.2e-07	23.1	0	2.4	1	1	0	2	2	2	2
Zorya-I_Zorya-II	Bce_com_GCA_000290835.1_03461 -	1.8e-20	64.5	0	4.4e-20	63.3	0	1.6	1	0	0	1	1	1	1
Zorya-I_Zorya-II	Bce_com_GCA_000290835.1_03462 -	5.6e-29	91.8	0.1	1.1e-28	90.8	0.1	1.5	1	0	0	1	1	1	1
Druantia_Hachiman	Bce_com_GCA_000290835.1_03519 -	8e-09	26.8	0.2	5.7e-06	17.5	0	3.3	2	1	0	2	2	1	2
Druantia_Hachiman	Bce_com_GCA_000290835.1_03539 -	1.6e-13	42.1	0.6	1.3e-07	22.9	0.1	4.1	4	0	0	4	4	2	2
Druantia_Hachiman	Bce_com_GCA_000290835.1_03597 -	7.4e-26	82.3	0	1.5e-25	81.2	0	1.5	1	0	0	1	1	1	1
Septu	Bce_com_GCA_000290835.1_03721 -	4.2e-15	47.6	0.3	2.3e-10	32	0	2.2	1	1	0	2	2	2	2
Septu	Bce_com_GCA_000290835.1_03723 -	1.5e-16	52.3	0.9	4.4e-09	27.8	0.1	2.1	1	1	1	2	2	2	2
Septu	Bce_com_GCA_000290835.1_03762 -	1.6e-13	42.4	0.2	3.3e-07	21.6	0	2.2	1	1	0	2	2	2	2
Thoeris	Bce_com_GCA_000290835.1_03769 -	1.3e-05	17.2	0.1	1.9e-05	16.6	0.1	1.3	1	0	0	1	1	1	1
Septu	Bce_com_GCA_000290835.1_03799 -	1.1e-10	33	0	1.6e-06	19.4	0	2.2	2	0	0	2	2	2	2
Septu	Bce_com_GCA_000290835.1_03815 -	6.9e-12	37	2.3	5.7e-08	24.1	0	2.2	1	1	0	2	2	2	2
DISARM	Bce_com_GCA_000290835.1_03886 -	6e-45	143.8	0	5e-31	98.7	0	2.2	2	0	0	2	2	2	1
Lamassu	Bce_com_GCA_000290835.1_03893 -	3.3e-08	24.5	0.4	1.1e-07	22.8	0.4	1.8	1	1	0	1	1	1	1
Septu	Bce_com_GCA_000290835.1_03894 -	1.5e-10	32.6	0	2e-08	25.6	0	2.2	2	0	0	2	2	1	2
Gabija	Bce_com_GCA_000290835.1_03942 -	2.4e-24	77.7	4.4	2.6e-24	77.6	0.9	2.9	2	2	0	2	2	1	1
Gabija	Bce_com_GCA_000290835.1_03943 -	2.7e-12	37.9	0	2.4e-11	34.8	0	2.4	2	1	0	2	2	1	1
Septu	Bce_com_GCA_000290835.1_04019 -	6.9e-15	46.9	0.6	3.4e-11	34.7	0	2.1	1	1	1	2	2	2	2
Gabija	Bce_com_GCA_000290835.1_04026 -	2.6e-20	64.4	3.1	1.8e-13	41.9	3	2.6	2	0	0	2	2	2	2
Druantia_Hachiman_Zorya-I_DISARM	Bce_com_GCA_000290835.1_04091 -	1.7e-24	77.7	0.7	4.9e-20	63.3	0	3.9	4	0	0	4	4	1	2
Lamassu	Bce_com_GCA_000290835.1_04144 -	2.4e-23	74	1.6	3.6e-23	73.4	1.6	1.2	1	0	0	1	1	1	1
Gabija	Bce_com_GCA_000290835.1_04186 -	3e-06	19	0.1	2e-05	16.3	0	2.2	2	0	0	2	2	1	1
Septu	Bce_com_GCA_000290835.1_04210 -	5.6e-18	57	8.1	5.3e-07	21	0.1	4.7	5	0	0	5	5	3	4
Septu	Bce_com_GCA_000290835.1_04240 -	9.9e-15	46.3	1.6	2.6e-10	31.8	0.1	2.2	1	1	0	2	2	2	2
Lamassu	Bce_com_GCA_000290835.1_04259 -	6.2e-13	39.9	0	8.4e-08	23.2	0	2.1	1	1	1	2	2	2	2
Septu	Bce_com_GCA_000290835.1_04283 -	3.7e-16	51	0	1.8e-11	35.7	0	2.2	1	1	1	2	2	2	2
Septu	Bce_com_GCA_000290835.1_04354 -	1e-14	46.3	1	1.6e-11	35.8	0	2.2	1	1	1	2	2	1	2
Lamassu	Bce_com_GCA_000290835.1_04397 -	1.1e-09	29.3	0.4	8.1e-06	16.7	0	2.1	1	1	1	2	2	2	2
Druantia_Hachiman_Zorya-I_DISARM	Bce_com_GCA_000290835.1_04406 -	1.1e-26	84.7	0	5.1e-26	82.6	0	2.1	2	0	0	2	2	1	1
Druantia_Hachiman_Zorya-I_DISARM	Bce_com_GCA_000290835.1_04456 -	1.2e-12	39.5	0	3.2e-11	35	0	2.7	2	1	1	3	3	1	1
Druantia_Hachiman	Bce_com_GCA_000290835.1_04460 -	5.5e-08	24.1	0	1.5e-07	22.6	0	1.7	1	0	0	1	1	1	1
Septu	Bce_com_GCA_000290835.1_04463 -	1.3e-08	26.2	0.1	1.4e-05	16.3	0	2.1	1	1	0	2	2	1	2
Lamassu	Bce_com_GCA_000290835.1_04467 -	2.9e-11	34.5	0	1.8e-10	31.9	0	1.9	1	1	1	2	2	1	1
Septu	Bce_com_GCA_000290835.1_04469 -	2.3e-13	41.9 1	2.8	7.1e-08	23.8	0.1	4.7	4	1	1	5	5	2	1
Druantia_Hachiman_Zorya-I_DISARM	Bce_com_GCA_000290835.1_04478 -	5.9e-22	69.5	3.3	1.6e-21	68.1	0.1	3	3	1	0	3	3	1	1
Lamassu	Bce_com_GCA_000290835.1_04479 -	8.1e-15	46.1	0.3	1.5e-05	15.8	0.1	4.2	3	1	0	3	3	2	3
Septu	Bce_com_GCA_000290835.1_04528 -	4.5e-11	34.3	0.2	2.9e-06	18.5	0.1	2.1	1	1	1	2	2	2	2
Septu	Bce_com_GCA_000290835.1_04546 -	3.6e-22	70.8	2.8	9e-07	20.2	0	4.3	4	0	0	4	4	4	4
Septu	Bce_com_GCA_000290835.1_04634 -	1.6e-09	29.2	1.2	2.8e-06	18.6	0	2.8	2	1	1	3	3	1	2
Lamassu	Bce_com_GCA_000290835.1_04638 -	3.7e-10	30.9	1.3	2.7e-09	28	1.3	2	1	1	0	1	1	1	1
Lamassu	Bce_com_GCA_000290835.1_04666 -	2.2e-09	28.4	0.2	1.4e-08	25.8	0.2	1.9	1	1	0	1	1	1	1
Septu	Bce_com_GCA_000290835.1_04679 -	9.9e-18	56.2	0.1	9.5e-11	33.3	0	2.1	1	1	1	2	2	2	2
Zorya-I	Bce_com_GCA_000290835.1_04745 -	4e-19	60.1	0	5.2e-19	59.7	0	1.1	1	0	0	1	1	1	1
Lamassu	Bce_com_GCA_000290835.1_04758 -	1.8e-05	15.5	0	3.1e-05	14.8	0	1.5	1	0	0	1	1	1	1
Septu	Bce_com_GCA_000290835.1_04942 -	3.1e-15	48	0.4	1.1e-07	23.2	0.3	2.6	1	1	1	2	2	2	2
Wadjet	Bce_com_GCA_000290835.1_05007 -	2.1e-06	18.8	0.1	4.6e-06	17.7	0.1	1.6	1	0	0	1	1	1	1
Lamassu	Bce_com_GCA_000290835.1_05011 -	8.1e-07	19.9	0.7	2.7e-06	18.2	0.7	1.8	1	1	0	1	1	1	1
Lamassu	Bce_com_GCA_000290835.1_05162 -	3.1e-08	24.6	4.5	8.5e-07	19.9	0.8	2.2	2	0	0	2	2	1	2
Septu	Bce_com_GCA_000290835.1_05198 -	1.1e-11	36.3	0.8	1.2e-08	26.3	0.1	2.2	2	0	0	2	2	1	2
Lamassu	Bce_com_GCA_000290835.1_05202 -	2.2e-11	34.9	0.2	4e-10	30.8	0	2.6	2	1	0	2	2	1	1
Gabija	Bce_com_GCA_000290835.1_05252 -	5.8e-07	20.7	4.5	7.6e-07	20.4	4.5	1.1	1	0	0	1	1	1	1
Septu_Zorya-II	Bce_com_GCA_000290835.1_05266 -	3.5e-13	40.9	3.7	8.1e-13	39.8	3.7	1.6	1	0	0	1	1	1	1
Wadjet	Bce_com_GCA_000290835.1_05344 -	4.5e-07	20.9	0	9.8e-07	19.9	0	1.5	1	0	0	1	1	1	1
Septu	Bce_com_GCA_000290835.1_05368 -	9.1e-19	59.6	0.1	4.3e-11	34.4	0	2.1	1	1	1	2	2	2	2
Septu	Bce_com_GCA_000290835.1_05425 -	1.1e-09	29.8	1.4	6.5e-06	17.4	0.1	2.2	1	1	1	2	2	2	2
Septu	Bce_com_GCA_000290835.1_05452 -	7.5e-15	46.7	3.3	1.6e-10	32.5	0.1	2.3	1	1	1	2	2	2	2
Septu_Zorya-II	Bce_com_GCA_000290835.1_05471 -	3.2e-09	28.3 1	1.9	5.5e-09	27.5 1	1.9	1.4	1	0	0	1	1	1	1
Septu	Bce_com_GCA_000290835.1_05489 -	2.3e-20	64.9 1	0.3	2e-06	19	0.3	4.7	3	1	1	4	4	4	4
Lamassu	Bce_com_GCA_000290835.1_05528 -	9.7e-06	16.4	0.3	4.4e-05	14.3	0.3	1.8	1	1	0	1	1	1	1
Lamassu	Bce_com_GCA_000290835.1_05529 -	2.5e-07	21.6	0.2	5.6e-07	20.5	0.2	1.5	1	1	0	1	1	1	1
Septu	Bce_com_GCA_000290835.1_05534 -	5.9e-24	76.6	6.1	1.9e-09	29	0.2	4.8	4	1	1	5	5	4	4
Septu	Bce_com_GCA_000290835.1_05567 -	2.3e-10	32	1.4	1.3e-06	19.7	0	2.1	1	1	1	2	2	2	2
Septu	Bce_com_GCA_000290835.1_05568 -	2.9e-13	41.5	0.7	3e-11	34.9	0.1	2.1	1	1	1	2	2	1	2
Lamassu	Bce_com_GCA_000290835.1_05581 -	2.6e-09	28.1	0.4	7.1e-09	26.7	0.4	1.7	1	1	0	1	1	1	1
Septu	Bce_com_GCA_000290835.1_05616 -	5.1e-16	50.6	0.1	5.2e-13	40.7	0	2.2	1	1	1	2	2	1	2
Lamassu	Bce_com_GCA_000290835.1_05617 -	1.5e-13	41.9	0.6	6.6e-13	39.9	0.6	1.9	1	1	0	1	1	1	1
Septu	Bce_com_GCA_000290835.1_05707 -	4.4e-10	31.1	0	1.1e-05	16.6	0	2.2	2	0	0	2	2	2	2
Septu	Bce_com_GCA_000290835.1_05730 -	6.2e-17	53.6	0.5	8.5e-07	20.3	0.1	4.2	4	0	0	4	4	2	4
Lamassu	Bce_com_GCA_000290835.1_05776 -	5.3e-12	36.9	0.6	5.5e-10	30.3	0.6	2.1	1	1	0	1	1	1	1
Lamassu	Bce_com_GCA_000290835.1_05830 -	7.9e-08	23.3	0.1	6.1e-06	17.1	0.1	2.2	2	0	0	2	2	1	2
Lamassu	Bce_com_GCA_000290835.1_05831 -	1.4e-09	29	4.5	6.9e-07	20.2	0.8	2.4	1	1	1	2	2	1	2
Septu	Bce_com_GCA_000290835.1_05834 -	2.9e-18	57.9	0	1e-10	33.1	0	2.1	2	0	0	2	2	2	2
Lamassu	Bce_com_GCA_000290835.1_05851 -	1.6e-10	32	2	1.3e-09	29.1	2	2	1	1	0	1	1	1	1
Lamassu	Bce_com_GCA_000290835.1_05876 -	3.8e-09	27.6	1.2	6.1e-09	26.9	1.2	1.2	1	0	0	1	1	1	1
Lamassu	Bce_com_GCA_000290835.1_05877 -	2.4e-07	21.7	0.5	6.5e-07	20.3	0.5	1.7	1	1	0	1	1	1	1
Lamassu	Bce_com_GCA_000290835.1_05972 -	2.4e-09	28.2	0	2.7e-07	21.5	0	2.4	2	1	0	2	2	1	2
Septu	Bce_com_GCA_000290835.1_06046 -	2.3e-13	41.9	0.6	1.8e-05	15.9	0	3.3	3	0	0	3	3	2	1
Septu	Bce_com_GCA_000290835.1_06069 -	1.3e-15	49.2	0	1e-08	26.6	0	2.2	1	1	1	2	2	2	2
DISARM	Bce_com_GCA_000290835.1_06083 -	1e-46	149.5	0.1	6.3e-29	91.9	0	2.2	2	0	0	2	2	2	1
Druantia_Hachiman	Bce_com_GCA_000290835.1_06084 -	5.7e-06	17.5	0	1.1e-05	16.6	0	1.5	1	0	0	1	1	1	1
Septu	Bce_com_GCA_000290835.1_06090 -	7.3e-12	36.9	3	3.2e-07	21.7	0	2.4	3	0	0	3	3	2	2
Lamassu	Bce_com_GCA_000290835.1_06143 -	1.3e-10	32.3	0.6	6e-10	30.2	0.6	1.9	1	1	0	1	1	1	1
Druantia_Hachiman	Bce_com_GCA_000290835.1_06362 -	7.6e-14	43.1	0.5	2.1e-13	41.7	0	1.9	2	0	0	2	2	1	1
Wadjet	Bce_com_GCA_000290835.1_06427 -	2.9e-06	18.3	0.2	5.8e-06	17.4	0.2	1.5	1	0	0	1	1	1	1
Septu	Bce_com_GCA_000290835.1_06433 -	1.4e-11	36	8.2	1.3e-07	23	1	2.1	1	1	1	2	2	2	2
Lamassu	Bce_com_GCA_000290835.1_06438 -	1.1e-09	29.3	0.4	8.1e-06	16.7	0	2.1	1	1	1	2	2	2	2
Septu	Bce_com_GCA_000290835.1_06446 -	8.9e-07	20.2	7.9	2.6e-05	15.4	0.4	2.6	2	1	1	3	3	1	2
Zorya-I_DISARM	Bce_com_GCA_000290835.1_06533 -	3.3e-16	50.1	0.2	9.4e-16	48.7	0.2	1.8	1	0	0	1	1	1	1
Wadjet	Bce_com_GCA_000290835.1_06563 -	2.3e-05	14.7	1.8	3.4e-05	14.2	1.8	1.2	1	0	0	1	1	1	1
Gabija	Bce_com_GCA_000290835.1_06573 -	3.3e-07	22.1	0	6.5e-07	21.1	0	1.6	1	1	0	1	1	1	1
Thoeris	Bce_com_GCA_000290835.1_06663 -	2e-23	74.6	0	3.8e-23	73.7	0	1.4	1	0	0	1	1	1	1
Septu_Zorya-II	Bce_com_GCA_000290835.1_06683 -	9e-12	36.4	2.2	2.2e-11	35.2	2.2	1.7	1	0	0	1	1	1	1
Septu	Bce_com_GCA_000290915.1_00061 -	1.8e-09	29.1	1.1	1.3e-05	16.4	0	2.2	1	1	0	2	2	2	2
Septu	Bce_com_GCA_000290915.1_00068 -	2.7e-14	44.9	0.1	8.2e-10	30.2	0	2.1	1	1	0	2	2	2	2
Wadjet	Bce_com_GCA_000290915.1_00071 -	4.8e-06	17.6	0.1	9.9e-06	16.6	0.1	1.5	1	0	0	1	1	1	1
Septu	Bce_com_GCA_000290915.1_00080 -	6.4e-10	30.5	0.4	4e-05	14.8	0.5	2.2	1	1	0	2	2	2	2
Septu	Bce_com_GCA_000290915.1_00124 -	3.1e-11	34.9	0.9	4.4e-06	17.9	0	2.2	1	1	0	2	2	2	2
Septu	Bce_com_GCA_000290915.1_00159 -	6.3e-13	40.4	5.9	2.2e-07	22.2	0.4	2.2	1	1	0	2	2	2	2
Wadjet	Bce_com_GCA_000290915.1_00164 -	1.6e-06	19.2	2.1	1.7e-06	19.1	0.2	1.9	2	0	0	2	2	1	1
Lamassu	Bce_com_GCA_000290915.1_00373 -	1.5e-12	38.7	0.4	6.1e-12	36.7	0.4	1.8	1	1	0	1	1	1	1
Septu	Bce_com_GCA_000290915.1_00382 -	3.6e-13	41.2	0.3	3.1e-08	25	0	2.2	1	1	1	2	2	2	2
Zorya-I_Zorya-II	Bce_com_GCA_000290915.1_00405 -	2.1e-30	96.5	0.2	2.1e-30	96.5	0.2	2.4	2	1	0	2	2	1	1
Zorya-I_Zorya-II	Bce_com_GCA_000290915.1_00406 -	1.1e-24	77.3	0.5	3e-24	75.8	0.5	1.8	1	0	0	1	1	1	1
Septu	Bce_com_GCA_000290915.1_00408 -	6.6e-14	43.6	1.2	4.6e-09	27.7	0	2.2	1	1	0	2	2	2	2
Septu	Bce_com_GCA_000290915.1_00464 -	9.9e-10	29.9	0.8	1e-05	16.8	0	2.2	1	1	0	2	2	2	2
Gabija	Bce_com_GCA_000290915.1_00506 -	2.9e-06	18.1	0.1	2.2e-05	15.2	0	2.3	2	1	0	2	2	1	1
Septu	Bce_com_GCA_000290915.1_00534 -	6e-12	37.2	1.8	2.9e-08	25.1	0.2	2.1	1	1	0	2	2	2	2
Gabija	Bce_com_GCA_000290915.1_00591 -	7.6e-09	27.4	0	1.8e-08	26.2	0	1.6	1	1	0	1	1	1	1
Druantia_Hachiman_Zorya-I_DISARM	Bce_com_GCA_000290915.1_00608 -	9.4e-29	91.4	0.1	1.3e-27	87.8	0	2.6	3	0	0	3	3	1	1
Septu	Bce_com_GCA_000290915.1_00612 -	5.5e-18	57	1.1	1.2e-09	29.7	0	2.2	1	1	0	2	2	2	2
Lamassu	Bce_com_GCA_000290915.1_00625 -	5.7e-12	36.8	0	3.3e-11	34.3	0	2	1	1	0	1	1	1	1
Septu	Bce_com_GCA_000290915.1_00651 -	1.5e-05	16.1	0	2.3e-05	15.6	0	1.2	1	0	0	1	1	1	1
Druantia_Hachiman_Zorya-I_DISARM	Bce_com_GCA_000290915.1_00665 -	1.7e-24	77.7	0	1.3e-23	74.9	0	2.4	2	1	0	2	2	1	1
Septu	Bce_com_GCA_000290915.1_00672 -	9.4e-13	39.9	2.3	6e-08	24.1	0.1	2.2	1	1	1	2	2	2	2
Lamassu	Bce_com_GCA_000290915.1_00720 -	2.3e-19	61	0	5.4e-19	59.8	0	1.7	1	1	0	1	1	1	1
Septu	Bce_com_GCA_000290915.1_00742 -	5.3e-14	44	0	9.6e-08	23.4	0	2.1	2	0	0	2	2	2	2
Septu	Bce_com_GCA_000290915.1_00816 -	9.6e-19	59.5	0.2	2.4e-12	38.5	0.1	2.4	1	1	0	2	2	2	2
Septu	Bce_com_GCA_000290915.1_00873 -	1.2e-18	59.2	4	6.8e-10	30.5	0.1	2.2	1	1	0	2	2	2	2
Lamassu	Bce_com_GCA_000290915.1_00880 -	5.9e-07	20.4	0.2	4.2e-06	17.6	0.2	2	1	1	0	1	1	1	1
DISARM	Bce_com_GCA_000290915.1_00902 -	1.2e-12	39.2	5	4.4e-08	24.4	0.1	3.5	3	1	0	3	3	2	1
Gabija	Bce_com_GCA_000290915.1_00946 -	3.7e-08	25.2	0.3	4e-06	18.6	0	2.3	2	0	0	2	2	1	2
Druantia_Hachiman	Bce_com_GCA_000290915.1_01029 -	1.1e-18	58.9	0.1	3.8e-18	57.2	0	2	2	0	0	2	2	1	1
Druantia_Hachiman_Zorya-I_DISARM	Bce_com_GCA_000290915.1_01042 -	1.9e-28	90.4	0.1	9.4e-23	72.1	0.1	2.5	2	0	0	2	2	2	2
Septu	Bce_com_GCA_000290915.1_01049 -	4.4e-16	50.8	4.4	8.2e-09	26.9	0	3.3	3	2	1	4	4	2	2
Septu_Zorya-II	Bce_com_GCA_000290915.1_01126 -	1.4e-12	39.0 1	0.3	6e-12	37.0 1	0.3	1.9	1	1	0	1	1	1	1
Septu	Bce_com_GCA_000290915.1_01159 -	3.6e-11	34.6	0.3	5.3e-06	17.7	0	2.7	3	0	0	3	3	2	2
Lamassu	Bce_com_GCA_000290915.1_01217 -	5.5e-12	36.9	0.7	1.4e-10	32.3	0.7	2.1	1	1	0	1	1	1	1
Wadjet	Bce_com_GCA_000290915.1_01273 -	1.3e-06	19.4	0.2	2.9e-06	18.4	0.2	1.5	1	0	0	1	1	1	1
Lamassu	Bce_com_GCA_000290915.1_01277 -	7.7e-14	42.9	0.2	1.2e-09	29.2	0	2.3	1	1	1	2	2	2	2
Wadjet	Bce_com_GCA_000290915.1_01286 -	1.4e-05	16.2	0.1	3e-05	15.1	0.1	1.5	1	0	0	1	1	1	1
Lamassu	Bce_com_GCA_000290915.1_01292 -	1.9e-07	22	0	4.1e-07	20.9	0	1.5	1	1	0	1	1	1	1
Gabija	Bce_com_GCA_000290915.1_01293 -	8.9e-09	26.7	0.3	1.6e-08	25.8	0.3	1.5	1	0	0	1	1	1	1
Septu	Bce_com_GCA_000290915.1_01307 -	3.3e-13	41.3	0	1.5e-07	22.7	0	2.2	1	1	1	2	2	2	2
Septu	Bce_com_GCA_000290915.1_01367 -	1.4e-11	36	0.2	2.2e-06	18.9	0	2.2	1	1	1	2	2	2	2
Septu	Bce_com_GCA_000290915.1_01389 -	8e-18	56.5	0.9	2.3e-15	48.4	0	2.2	2	0	0	2	2	1	2
Septu	Bce_com_GCA_000290915.1_01472 -	8.6e-06	17	2.8	2.4e-05	15.5	0.5	2.6	2	1	1	3	3	1	1
Septu	Bce_com_GCA_000290915.1_01518 -	2e-16	51.9	0.8	2.8e-12	38.3	0	2.1	1	1	0	2	2	2	2
Gabija	Bce_com_GCA_000290915.1_01616 -	2.1e-07	22.2	0.1	1.3e-05	16.3	0	2.2	2	0	0	2	2	1	2
Septu	Bce_com_GCA_000290915.1_01631 -	3.6e-12	38	0.8	5.6e-07	20.9	0	2.1	1	1	1	2	2	2	2
Septu	Bce_com_GCA_000290915.1_01653 -	1.2e-22	72.4	9.3	3.9e-09	28	0	4.1	2	2	1	4	4	3	4
Septu	Bce_com_GCA_000290915.1_01692 -	1.2e-13	42.8	0.6	1.4e-08	26.1	0	2.2	1	1	1	2	2	2	2
Septu_Zorya-II	Bce_com_GCA_000290915.1_01722 -	2.1e-08	25.6	0.2	5e-08	24.4	0.2	1.8	2	0	0	2	2	1	1
Lamassu	Bce_com_GCA_000290915.1_01759 -	9.2e-14	42.7	0.8	2e-13	41.5	0.8	1.5	1	1	0	1	1	1	1
Gabija	Bce_com_GCA_000290915.1_01830 -	2.1e-11	35.7	0	1.6e-10	32.8	0	2.3	2	1	0	2	2	1	1
Septu	Bce_com_GCA_000290915.1_01840 -	2.7e-13	41.6	0.6	3e-07	21.8	0.1	2.1	1	1	0	2	2	2	2
Septu	Bce_com_GCA_000290915.1_01868 -	2.1e-10	32.1	0.1	1.2e-05	16.5	0	2.1	2	0	0	2	2	2	2
Lamassu	Bce_com_GCA_000290915.1_01965 -	7.4e-09	26.6	1.3	7.1e-08	23.4	1.3	2.1	1	1	0	1	1	1	1
Septu	Bce_com_GCA_000290915.1_01993 -	2.4e-13	41.8	1.8	3.1e-07	21.7	0	3.3	2	1	0	3	3	1	1
Thoeris	Bce_com_GCA_000290915.1_02020 -	6.5e-19	59.8	0	1.1e-17	55.8	0	2.9	3	0	0	3	3	1	1
Septu	Bce_com_GCA_000290915.1_02031 -	6.8e-15	46.9	1.9	5.3e-07	21	0.1	3.6	4	0	0	4	4	2	2
Septu	Bce_com_GCA_000290915.1_02062 -	1.4e-11	36	1.6	8.6e-07	20.3	0	2.2	2	0	0	2	2	2	2
Druantia_Hachiman	Bce_com_GCA_000290915.1_02156 -	5.2e-26	82.8	0.1	1.3e-23	75	0	2.7	3	0	0	3	3	1	2
Gabija	Bce_com_GCA_000290915.1_02159 -	3.6e-18	57.3	0.1	2e-09	28.5	0.1	2.7	1	1	1	2	2	2	2
Wadjet	Bce_com_GCA_000290915.1_02181 -	2.5e-06	18.5	0.1	4.8e-06	17.6	0.1	1.4	1	0	0	1	1	1	1
Septu	Bce_com_GCA_000290915.1_02234 -	1.7e-23	75.1	2.8	3.4e-07	21.6	0	4.7	5	0	0	5	5	4	4
Lamassu	Bce_com_GCA_000290915.1_02236 -	6.9e-07	20.2	1.6	1.4e-05	16	1.6	2.1	1	1	0	1	1	1	1
Septu	Bce_com_GCA_000290915.1_02268 -	1.8e-19	61.9	2.4	1.1e-07	23.3	0	4.2	3	1	1	4	4	3	4
Gabija	Bce_com_GCA_000290915.1_02332 -	2.8e-05	15.2	0.2	2.8e-05	15.2	0.2	2.3	2	1	0	2	2	1	1
Lamassu	Bce_com_GCA_000290915.1_02333 -	2.4e-08	25	0.1	1.3e-07	22.6	0.1	2.5	1	1	0	1	1	1	1
Lamassu	Bce_com_GCA_000290915.1_02348 -	4.7e-09	27.3	4.1	2.1e-07	21.9	1	2.1	2	0	0	2	2	1	2
Lamassu	Bce_com_GCA_000290915.1_02394 -	1.5e-09	28.9 1	5.2	3.3e-06	18	3.7	3.8	3	2	0	3	3	2	2
Septu	Bce_com_GCA_000290915.1_02425 -	1e-17	56.1	2.3	1.2e-12	39.5	0.1	2.1	1	1	0	2	2	2	2
Lamassu	Bce_com_GCA_000290915.1_02452 -	7.4e-07	20.1	1.2	3.9e-06	17.7	1.2	1.9	1	1	0	1	1	1	1
Wadjet	Bce_com_GCA_000290915.1_02466 -	1.4e-06	19.4	0.3	2.6e-06	18.5	0.3	1.4	1	0	0	1	1	1	1
Wadjet	Bce_com_GCA_000290915.1_02467 -	1.3e-07	22.7	0.1	1.5e-07	22.5	0.1	1.1	1	0	0	1	1	1	1
Wadjet	Bce_com_GCA_000290915.1_02470 -	2.3e-06	18.7	0.2	4.9e-06	17.6	0.2	1.5	1	0	0	1	1	1	1
Wadjet	Bce_com_GCA_000290915.1_02487 -	2.3e-06	18.7	0	4.8e-06	17.6	0	1.5	1	0	0	1	1	1	1
Gabija	Bce_com_GCA_000290915.1_02491 -	1.1e-05	17.1	0.4	2.3e-05	16.1	0.4	1.6	1	1	0	1	1	1	1
Lamassu	Bce_com_GCA_000290915.1_02546 -	2.3e-09	28.3	2.3	2.3e-07	21.8	0.4	2.4	1	1	1	2	2	1	2
Lamassu	Bce_com_GCA_000290915.1_02547 -	1e-06	19.7	1.8	1.8e-05	15.5	0	2.4	1	1	1	2	2	1	2
Septu	Bce_com_GCA_000290915.1_02601 -	2.9e-09	28.4	1	4.4e-05	14.7	0.9	2.1	2	0	0	2	2	2	2
Wadjet	Bce_com_GCA_000290915.1_02629 -	1.4e-16	51.9	0.1	4.5e-16	50.3	0.1	1.9	1	0	0	1	1	1	1
Septu	Bce_com_GCA_000290915.1_02694 -	5.6e-12	37.3	0	5.2e-07	21	0	2.2	1	1	0	2	2	2	2
Septu	Bce_com_GCA_000290915.1_02738 -	7.7e-16	50	1.4	3.2e-10	31.5	0	2.1	1	1	0	2	2	2	2
Septu	Bce_com_GCA_000290915.1_02768 -	1.7e-19	62.0 1	7.1	1.2e-07	23	0.1	5	4	2	2	6	6	4	4
Gabija	Bce_com_GCA_000290915.1_02782 -	3.2e-05	15.0 2	2.6	4e-05	14.7 2	2.6	1.1	1	0	0	1	1	1	1
Druantia_Hachiman_Zorya-I_DISARM	Bce_com_GCA_000290915.1_02796 -	4.5e-29	92.4	0.7	6.1e-28	88.8	0.1	2.7	3	0	0	3	3	1	1
DISARM	Bce_com_GCA_000290915.1_02859 -	2.8e-45	144.8	0.1	5.7e-30	95.3	0	2.1	2	0	0	2	2	2	1
Wadjet	Bce_com_GCA_000290915.1_02893 -	1.6e-06	19.2	0.3	3.5e-06	18.1	0.3	1.5	1	0	0	1	1	1	1
Lamassu	Bce_com_GCA_000290915.1_02939 -	1.4e-10	32.3	0.1	7.1e-07	20.1	0	2.3	2	0	0	2	2	1	2
Wadjet	Bce_com_GCA_000290915.1_02950 -	7e-06	17.1	0.1	1.5e-05	16.1	0.1	1.5	1	0	0	1	1	1	1
Septu	Bce_com_GCA_000290915.1_02951 -	2.2e-08	25.5	0.5	4.5e-05	14.6	0	2.6	2	0	0	2	2	1	2
Septu	Bce_com_GCA_000290915.1_02963 -	2.2e-12	38.6	0.1	8.5e-07	20.3	0	2.1	2	0	0	2	2	2	2
Septu	Bce_com_GCA_000290915.1_02964 -	7.1e-10	30.4	5.5	1.9e-06	19.2	0.8	2.1	1	1	1	2	2	2	2
Septu	Bce_com_GCA_000290915.1_03080 -	3.6e-10	31.4	0	6.5e-06	17.4	0	2.3	1	1	1	2	2	2	2
Druantia_Hachiman_Zorya-I_DISARM	Bce_com_GCA_000290915.1_03096 -	3.1e-26	83.3	0	9.2e-25	78.5	0	2.6	2	0	0	2	2	1	1
DISARM	Bce_com_GCA_000290915.1_03106 -	5.3e-40	127.7	0.1	2.2e-27	86.9	0.1	2.1	2	0	0	2	2	2	1
Septu	Bce_com_GCA_000290915.1_03110 -	1.1e-11	36.4	0.6	1.2e-07	23.1	0	2.4	2	1	0	3	3	2	2
Zorya-I_Zorya-II	Bce_com_GCA_000290915.1_03234 -	1.7e-21	67.8	0.1	8e-21	65.7	0	1.9	2	0	0	2	2	1	1
Zorya-I_Zorya-II	Bce_com_GCA_000290915.1_03235 -	3.8e-28	89.1	0.1	7.3e-28	88.2	0.1	1.5	1	0	0	1	1	1	1
Druantia_Hachiman	Bce_com_GCA_000290915.1_03291 -	6.2e-09	27.2	0.3	5.7e-06	17.5	0	3.4	2	1	0	2	2	1	2
Druantia_Hachiman	Bce_com_GCA_000290915.1_03311 -	2.3e-13	41.6	3.5	2.5e-08	25.2	0.1	4.4	4	1	0	4	4	2	2
Druantia_Hachiman	Bce_com_GCA_000290915.1_03370 -	2.3e-25	80.7	0	4.7e-25	79.7	0	1.5	1	0	0	1	1	1	1
Septu	Bce_com_GCA_000290915.1_03494 -	3.3e-14	44.6	0.3	1.2e-10	32.9	0	2.2	1	1	0	2	2	2	2
Septu	Bce_com_GCA_000290915.1_03496 -	2.2e-13	41.9	2.3	3.4e-08	24.9	0.2	2.1	1	1	1	2	2	2	2
Septu	Bce_com_GCA_000290915.1_03537 -	3.6e-14	44.5	0.1	7.1e-08	23.8	0	2.3	1	1	1	2	2	2	2
Thoeris	Bce_com_GCA_000290915.1_03544 -	1.3e-05	17.2	0.1	1.9e-05	16.6	0.1	1.3	1	0	0	1	1	1	1
Septu	Bce_com_GCA_000290915.1_03574 -	1e-10	33.2	0	1.7e-06	19.3	0	2.3	2	0	0	2	2	2	2
Septu	Bce_com_GCA_000290915.1_03588 -	5.9e-12	37.2	2.2	4e-08	24.6	0.1	2.2	1	1	1	2	2	2	2
DISARM	Bce_com_GCA_000290915.1_03657 -	1.3e-44	142.6	0	1.9e-30	96.8	0	2.2	2	0	0	2	2	2	1
Lamassu	Bce_com_GCA_000290915.1_03664 -	2.3e-08	25	0.2	6.4e-08	23.6	0.2	1.7	1	1	0	1	1	1	1
Septu	Bce_com_GCA_000290915.1_03665 -	1.6e-10	32.5	0	2.1e-08	25.6	0	2.2	2	0	0	2	2	1	2
Gabija	Bce_com_GCA_000290915.1_03715 -	1.2e-25	81.9	0.5	1e-24	78.8	0.2	2.7	2	1	0	2	2	1	1
Gabija	Bce_com_GCA_000290915.1_03716 -	2.8e-13	41.2	0	3.4e-12	37.6	0	2.7	2	1	0	2	2	1	1
Septu	Bce_com_GCA_000290915.1_03754 -	2e-14	45.3	0.4	5.5e-08	24.2	0	2.2	1	1	1	2	2	2	2
Septu	Bce_com_GCA_000290915.1_03808 -	6.9e-15	46.9	0.6	3.4e-11	34.7	0	2.1	1	1	1	2	2	2	2
Gabija	Bce_com_GCA_000290915.1_03815 -	1.3e-19	62.1	3.1	9.4e-13	39.6	3	2.6	2	0	0	2	2	2	2
Lamassu	Bce_com_GCA_000290915.1_03832 -	4.1e-09	27.5	0	4e-07	20.9	0	2.6	2	1	0	2	2	1	2
Druantia_Hachiman	Bce_com_GCA_000290915.1_03919 -	2.4e-06	18.7	0	6.8e-06	17.3	0	1.9	1	1	0	1	1	1	1
Druantia_Hachiman_Zorya-I_DISARM	Bce_com_GCA_000290915.1_03923 -	3.4e-19	60.6	2.3	1.1e-17	55.7	0.1	4.3	4	1	0	4	4	1	1
Lamassu	Bce_com_GCA_000290915.1_03966 -	3.4e-07	21.2	0.4	9.6e-07	19.7	0.4	1.7	1	1	0	1	1	1	1
Lamassu	Bce_com_GCA_000290915.1_03967 -	4.7e-09	27.3	0.9	7.8e-09	26.6	0.9	1.3	1	0	0	1	1	1	1
Druantia_Hachiman_Zorya-I_DISARM	Bce_com_GCA_000290915.1_03994 -	1.9e-07	22.8	0.2	6.3e-07	21.1	0.2	2	1	1	0	1	1	1	1
Septu	Bce_com_GCA_000290915.1_04020 -	2.9e-18	57.9	0	1e-10	33.2	0	2.1	2	0	0	2	2	2	2
Lamassu	Bce_com_GCA_000290915.1_04023 -	2.6e-09	28.1	5.9	6.3e-07	20.3	0.7	2.7	2	1	1	3	3	1	2
Lamassu	Bce_com_GCA_000290915.1_04024 -	8.1e-08	23.2	0.3	5.1e-06	17.3	0.1	2.2	2	0	0	2	2	1	2
Lamassu	Bce_com_GCA_000290915.1_04076 -	6.5e-12	36.6	0.7	4.9e-10	30.5	0.7	2.1	1	1	0	1	1	1	1
Lamassu	Bce_com_GCA_000290915.1_04129 -	2.5e-13	41.3	2.3	2.2e-12	38.1	2.3	2	1	1	0	1	1	1	1
Septu	Bce_com_GCA_000290915.1_04149 -	5e-10	30.9	0	1.3e-05	16.4	0	2.2	2	0	0	2	2	2	2
Druantia_Hachiman_Zorya-I_DISARM	Bce_com_GCA_000290915.1_04205 -	3.7e-24	76.6	0.4	1.2e-19	62.1	0	3.8	3	0	0	3	3	1	2
Lamassu	Bce_com_GCA_000290915.1_04239 -	1.1e-23	75.1	0	2.1e-23	74.2	0	1.4	1	1	0	1	1	1	1
Gabija	Bce_com_GCA_000290915.1_04281 -	1.4e-06	20	0.1	2.9e-05	15.8	0.1	2.3	2	0	0	2	2	1	1
Septu	Bce_com_GCA_000290915.1_04301 -	6.3e-17	53.6 1	2.1	4.3e-07	21.3	0.4	4.6	4	1	1	5	5	3	4
Septu	Bce_com_GCA_000290915.1_04333 -	1.8e-14	45.5	2.2	2.4e-10	31.9	0.1	2.3	1	1	0	2	2	2	2
Lamassu	Bce_com_GCA_000290915.1_04352 -	5.8e-13	40	0	7.8e-08	23.3	0	2.1	1	1	1	2	2	2	2
Septu	Bce_com_GCA_000290915.1_04373 -	1.9e-15	48.7	0.2	2.1e-10	32.1	0	2.2	1	1	1	2	2	2	2
Septu	Bce_com_GCA_000290915.1_04445 -	1.5e-14	45.7	1.1	1e-11	36.5	0	2.2	1	1	0	2	2	1	2
Wadjet	Bce_com_GCA_000290915.1_04460 -	8.5e-07	20.1	0.1	1.8e-06	19	0.1	1.5	1	0	0	1	1	1	1
Lamassu	Bce_com_GCA_000290915.1_04471 -	3.6e-09	27.6	0.4	2.3e-05	15.2	0	2.1	1	1	1	2	2	2	2
Druantia_Hachiman_Zorya-I_DISARM	Bce_com_GCA_000290915.1_04480 -	9e-27	85	0	2.1e-25	80.6	0	2.5	2	0	0	2	2	1	1
Druantia_Hachiman_Zorya-I_DISARM	Bce_com_GCA_000290915.1_04532 -	7.3e-13	40.2	0	1.7e-11	35.8	0	2.4	2	0	0	2	2	1	1
Druantia_Hachiman	Bce_com_GCA_000290915.1_04539 -	4.3e-08	24.4	0	1.2e-07	23	0	1.7	1	0	0	1	1	1	1
Septu	Bce_com_GCA_000290915.1_04542 -	1.5e-08	26	0	1.4e-05	16.3	0	2.1	1	1	0	2	2	1	2
Lamassu	Bce_com_GCA_000290915.1_04548 -	1.4e-11	35.5	0	1.4e-10	32.2	0	1.9	1	1	1	2	2	1	1
Septu	Bce_com_GCA_000290915.1_04550 -	4.3e-12	37.7 1	3.6	4.7e-07	21.1	0.2	4.6	4	1	1	5	5	2	1
Druantia_Hachiman_Zorya-I_DISARM	Bce_com_GCA_000290915.1_04563 -	1e-21	68.8	3	1.7e-21	68.1	0.1	2.7	3	1	0	3	3	1	1
Lamassu	Bce_com_GCA_000290915.1_04564 -	8.1e-15	46.1	0.3	9.2e-06	16.5	0.1	4.2	3	1	0	3	3	2	3
Septu	Bce_com_GCA_000290915.1_04611 -	1.1e-09	29.7	0.2	4.4e-05	14.7	0.3	2.1	1	1	0	2	2	2	2
Wadjet	Bce_com_GCA_000290915.1_04615 -	4.3e-07	21	0.2	9e-07	20	0.2	1.5	1	0	0	1	1	1	1
Septu	Bce_com_GCA_000290915.1_04622 -	3.8e-11	34.6	0.3	2.5e-06	18.8	0.1	2.1	1	1	1	2	2	2	2
Septu	Bce_com_GCA_000290915.1_04719 -	1.7e-09	29.2	1.3	2.7e-06	18.7	0	2.8	2	1	0	3	3	1	2
Lamassu	Bce_com_GCA_000290915.1_04723 -	4.4e-10	30.6	1.3	3.5e-09	27.7	1.3	2	1	1	0	1	1	1	1
Lamassu	Bce_com_GCA_000290915.1_04748 -	2.3e-09	28.3	0.1	1.6e-08	25.5	0.1	2	1	1	0	1	1	1	1
Septu	Bce_com_GCA_000290915.1_04762 -	5.6e-17	53.7	0.2	4.4e-11	34.4	0	2.1	1	1	1	2	2	2	2
Wadjet	Bce_com_GCA_000290915.1_04809 -	2.3e-06	18.7	0.2	4.9e-06	17.6	0.2	1.5	1	0	0	1	1	1	1
Lamassu	Bce_com_GCA_000290915.1_04859 -	3.8e-09	27.6	3.1	1.9e-08	25.3	3.1	2	1	1	0	1	1	1	1
Lamassu	Bce_com_GCA_000290915.1_04860 -	1.3e-08	25.9	2.3	1.1e-06	19.5	2.3	2.3	1	1	0	1	1	1	1
Lamassu	Bce_com_GCA_000290915.1_04861 -	1.1e-07	22.8	6.2	7.8e-07	20	2.4	2.9	2	1	0	2	2	1	1
Gabija	Bce_com_GCA_000290915.1_04885 -	1.9e-19	61.5 1	2.6	3.5e-12	37.7	0.5	3.1	1	1	2	3	3	2	2
Septu	Bce_com_GCA_000290915.1_04886 -	4.6e-13	40.9	6.2	9.5e-08	23.4	0	3.2	2	1	0	3	3	2	2
Lamassu	Bce_com_GCA_000290915.1_04960 -	6.7e-09	26.8	4.6	1.8e-07	22.1	0.9	2.2	2	0	0	2	2	1	2
Septu	Bce_com_GCA_000290915.1_04997 -	1.9e-11	35.6	4	9.1e-07	20.2	0.7	2.8	2	1	0	3	3	2	2
Lamassu	Bce_com_GCA_000290915.1_05022 -	6.2e-10	30.2	5.7	1.3e-07	22.6	3.6	3	2	1	0	2	2	1	1
Septu	Bce_com_GCA_000290915.1_05023 -	8.6e-18	56.4	1	2.6e-12	38.4	0	2.3	1	1	1	2	2	2	2
Wadjet	Bce_com_GCA_000290915.1_05081 -	3.6e-07	21.3	0.7	1.2e-06	19.6	0.1	2	2	0	0	2	2	1	1
Lamassu	Bce_com_GCA_000290915.1_05106 -	1.3e-14	45.4	2.7	3.8e-13	40.6	0.9	2.3	2	0	0	2	2	1	2
Druantia_Hachiman	Bce_com_GCA_000290915.1_05163 -	2.3e-05	15.5	0	3.7e-05	14.9	0	1.3	1	0	0	1	1	1	1
Druantia_Hachiman	Bce_com_GCA_000290915.1_05200 -	8.1e-13	39.8	0.4	2.4e-12	38.3	0	2	2	0	0	2	2	1	1
Druantia_Hachiman_Zorya-I_DISARM	Bce_com_GCA_000290915.1_05212 -	4e-07	21.7	0.1	1.8e-06	19.6	0	2.2	2	0	0	2	2	1	1
Thoeris	Bce_com_GCA_000290915.1_05275 -	9.8e-20	62.7	0	4e-19	60.7	0	2	2	0	0	2	2	1	1
Lamassu	Bce_com_GCA_000290915.1_05337 -	1.3e-14	45.4	2.7	3.8e-13	40.6	0.9	2.3	2	0	0	2	2	1	2
Septu	Bce_com_GCA_000290915.1_05372 -	1.1e-11	36.4	0.7	1.2e-08	26.3	0.1	2.2	2	0	0	2	2	1	2
Lamassu	Bce_com_GCA_000290915.1_05376 -	6.3e-12	36.7	0.1	1.3e-10	32.4	0	2.5	2	1	1	3	3	1	1
Lamassu	Bce_com_GCA_000290915.1_05434 -	1.6e-09	28.8	2.1	8.8e-09	26.4	0.2	1.9	1	1	1	2	2	1	1
Lamassu	Bce_com_GCA_000290915.1_05462 -	2.5e-15	47.8	0.9	1.6e-05	15.8	0.1	4.2	4	0	0	4	4	2	4
Wadjet	Bce_com_GCA_000290915.1_05463 -	4.8e-07	20.8	0	1e-06	19.8	0	1.5	1	0	0	1	1	1	1
Septu	Bce_com_GCA_000290915.1_05479 -	4.6e-19	60.6	0.2	2e-11	35.5	0	2.1	1	1	1	2	2	2	2
Septu	Bce_com_GCA_000290915.1_05542 -	1.7e-09	29.2	1.3	9.6e-06	16.8	0	2.2	1	1	1	2	2	2	2
Septu	Bce_com_GCA_000290915.1_05571 -	2.6e-14	45	2.5	1e-09	29.9	0.1	2.2	1	1	1	2	2	2	2
Lamassu	Bce_com_GCA_000290915.1_05618 -	2.9e-11	34.5	0.3	1.3e-10	32.4	0.2	2	2	1	0	2	2	1	1
Septu	Bce_com_GCA_000290915.1_05671 -	1.6e-12	39.1	0.2	3.6e-07	21.5	0	2.1	2	0	0	2	2	2	2
Druantia_Hachiman	Bce_com_GCA_000290915.1_05677 -	5.8e-06	17.5	0	1.1e-05	16.6	0	1.5	1	0	0	1	1	1	1
DISARM	Bce_com_GCA_000290915.1_05678 -	3e-46	148	0.1	6.3e-29	91.9	0	2.2	2	0	0	2	2	2	1
Septu	Bce_com_GCA_000290915.1_05691 -	1.5e-15	49	0	1e-08	26.6	0	2.3	1	1	1	2	2	2	2
Septu	Bce_com_GCA_000290915.1_05714 -	4.1e-12	37.7	0.3	2.9e-05	15.3	0	3.2	3	0	0	3	3	2	1
Septu	Bce_com_GCA_000290915.1_05778 -	6.2e-18	56.9 1	7.4	5.6e-06	17.6	0	5	5	1	1	6	6	4	4
Lamassu	Bce_com_GCA_000290915.1_05818 -	7.8e-06	16.7	0.2	3e-05	14.8	0.2	1.8	1	1	0	1	1	1	1
Lamassu	Bce_com_GCA_000290915.1_05819 -	1e-07	22.9	0	1.9e-07	22	0	1.4	1	1	0	1	1	1	1
Septu	Bce_com_GCA_000290915.1_05826 -	9e-14	43.2	0	6.9e-09	27.2	0	2.2	2	0	0	2	2	2	2
Septu	Bce_com_GCA_000290915.1_05829 -	2.2e-25	81.3	6.2	4e-10	31.2	0.1	4.5	4	1	1	5	5	4	4
Septu	Bce_com_GCA_000290915.1_05862 -	3.6e-10	31.4	1.8	1.2e-06	19.8	0	2.1	1	1	1	2	2	2	2
Septu	Bce_com_GCA_000290915.1_05863 -	9.9e-15	46.3	0.5	1.4e-11	36	0	2.1	1	1	1	2	2	1	2
Lamassu	Bce_com_GCA_000290915.1_05876 -	1.8e-09	28.6	0.7	6e-09	26.9	0.5	2	1	1	0	1	1	1	1
Lamassu	Bce_com_GCA_000290915.1_05958 -	8.1e-14	42.8	0.3	2.4e-13	41.3	0.3	1.7	1	1	0	1	1	1	1
Septu	Bce_com_GCA_000290915.1_05959 -	3.1e-16	51.3	0.1	3.7e-13	41.2	0	2.3	1	1	1	2	2	1	2
Druantia	Bce_com_GCA_000290915.1_05977 -	2.1e-05	16.6	0	3.3e-05	16	0	1.4	1	0	0	1	1	1	1
Septu	Bce_com_GCA_000290915.1_06074 -	1.8e-20	65.2	0.1	8.5e-13	40	0	2.1	1	1	1	2	2	2	2
Gabija	Bce_com_GCA_000290915.1_06095 -	4.4e-13	40.9	5.9	5.4e-13	40.6	5.9	1.1	1	0	0	1	1	1	1
Septu_Zorya-II	Bce_com_GCA_001583875.1_00023 -	2.1e-10	32.1 1	2.7	1.1e-09	29.8 1	2.7	2	1	1	0	1	1	1	1
Gabija	Bce_com_GCA_001583875.1_00097 -	2.9e-20	64.5	0.7	2.9e-20	64.5	0.7	4.6	2	2	1	3	3	1	1
Druantia_Hachiman_Zorya-I_DISARM	Bce_com_GCA_001583875.1_00104 -	3.4e-28	89.6	0.1	9.4e-23	72.1	0.1	2.5	2	0	0	2	2	2	2
Druantia_Hachiman	Bce_com_GCA_001583875.1_00117 -	6e-19	59.8	0.2	2.3e-18	57.9	0	2.1	2	0	0	2	2	1	1
Gabija	Bce_com_GCA_001583875.1_00199 -	3.7e-08	25.2	0.3	4e-06	18.6	0	2.3	2	0	0	2	2	1	2
DISARM	Bce_com_GCA_001583875.1_00243 -	5.9e-12	37	5.8	7.3e-08	23.7	0.1	3.5	3	1	0	3	3	2	1
Lamassu	Bce_com_GCA_001583875.1_00265 -	8.9e-07	19.8	0.2	1e-05	16.3	0.2	2.1	1	1	0	1	1	1	1
Septu	Bce_com_GCA_001583875.1_00272 -	3.7e-17	54.3	4.7	1.7e-09	29.1	0.1	2.2	1	1	0	2	2	2	2
Septu	Bce_com_GCA_001583875.1_00329 -	7.7e-19	59.8	0.4	9.8e-12	36.5	0.1	2.5	2	1	1	3	3	2	2
Septu	Bce_com_GCA_001583875.1_00402 -	3.3e-14	44.6	0	3.7e-08	24.8	0	2.2	2	0	0	2	2	2	2
Lamassu	Bce_com_GCA_001583875.1_00424 -	1.2e-17	55.4	6.8	5.6e-17	53.2	6.8	2.2	1	1	0	1	1	1	1
Septu	Bce_com_GCA_001583875.1_00474 -	2.1e-12	38.7	3.5	6.3e-08	24	0.1	2.2	1	1	1	2	2	2	2
Druantia_Hachiman_Zorya-I_DISARM	Bce_com_GCA_001583875.1_00481 -	5.4e-24	76.1	0	2.7e-23	73.8	0	2.2	2	1	0	2	2	1	1
Septu	Bce_com_GCA_001583875.1_00495 -	7.2e-06	17.3	0	1e-05	16.7	0	1.2	1	0	0	1	1	1	1
Lamassu	Bce_com_GCA_001583875.1_00521 -	2.2e-11	34.9	0.1	1e-10	32.7	0.1	1.9	1	1	0	1	1	1	1
Septu	Bce_com_GCA_001583875.1_00534 -	5e-18	57.2	1.1	4.9e-10	30.9	0	2.2	1	1	1	2	2	2	2
Druantia_Hachiman_Zorya-I_DISARM	Bce_com_GCA_001583875.1_00538 -	7.8e-29	91.7	0.3	9.9e-28	88.1	0	2.6	3	0	0	3	3	1	1
Gabija	Bce_com_GCA_001583875.1_00555 -	3.3e-09	28.6	0.1	1e-08	26.9	0	1.8	2	1	0	2	2	1	1
Septu	Bce_com_GCA_001583875.1_00615 -	3.7e-12	37.9	1.4	2.1e-08	25.6	0.1	2.2	2	0	0	2	2	2	2
Gabija	Bce_com_GCA_001583875.1_00643 -	2.4e-06	18.5	0.2	3e-05	14.9	0	2.4	2	0	0	2	2	1	1
Septu	Bce_com_GCA_001583875.1_00685 -	1.1e-09	29.8	0.6	1e-05	16.7	0	2.2	1	1	0	2	2	2	2
Septu	Bce_com_GCA_001583875.1_00743 -	5.4e-14	43.9	0.9	3.4e-09	28.1	0.1	2.4	2	0	0	2	2	2	2
Zorya-I_Zorya-II	Bce_com_GCA_001583875.1_00745 -	1.8e-24	76.6	0.6	5.6e-24	74.9	0.6	1.9	1	0	0	1	1	1	1
Zorya-I_Zorya-II	Bce_com_GCA_001583875.1_00746 -	1.3e-30	97.1	0.1	1.3e-30	97.1	0.1	2.5	2	1	0	2	2	1	1
Septu	Bce_com_GCA_001583875.1_00769 -	5.8e-13	40.5	0.4	4.6e-08	24.4	0	2.2	1	1	1	2	2	2	2
Septu	Bce_com_GCA_001583875.1_00777 -	8.5e-12	36.7	0.4	8.6e-07	20.3	0.1	2.1	1	1	0	2	2	2	2
Lamassu	Bce_com_GCA_001583875.1_00867 -	3.2e-10	31.1	1.4	6.3e-07	20.3	0.1	2.3	1	1	0	2	2	1	2
Lamassu	Bce_com_GCA_001583875.1_00882 -	7.6e-07	20	0	1.3e-05	16.1	0	2.1	1	1	0	1	1	1	1
Lamassu	Bce_com_GCA_001583875.1_00883 -	1.9e-08	25.3	0.8	5.2e-06	17.3	0	2.3	2	0	0	2	2	1	2
Septu	Bce_com_GCA_001583875.1_00893 -	2.7e-13	41.6	0	1e-06	20	0	2.1	2	0	0	2	2	2	2
Septu	Bce_com_GCA_001583875.1_00894 -	6.3e-10	30.6	5.6	2.8e-06	18.6	0.8	2.1	1	1	1	2	2	2	2
Druantia_Hachiman_Zorya-I_DISARM	Bce_com_GCA_001583875.1_00997 -	1.8e-27	87.2	0	3.5e-25	79.9	0	2.8	2	0	0	2	2	1	2
Lamassu	Bce_com_GCA_001583875.1_01024 -	1.1e-06	19.6	2.1	2.4e-05	15.1	2.1	2.1	1	1	0	1	1	1	1
Septu	Bce_com_GCA_001583875.1_01026 -	1.4e-23	75.4	2	3.6e-07	21.5	0	4.7	5	0	0	5	5	4	4
Gabija	Bce_com_GCA_001583875.1_01031 -	3.8e-06	18.6	0.8	8.2e-06	17.5	0.8	1.6	1	1	0	1	1	1	1
Septu_Zorya-II	Bce_com_GCA_001583875.1_01043 -	7.4e-12	36.7	8.3	3e-11	34.8	8.3	1.9	1	1	0	1	1	1	1
Lamassu	Bce_com_GCA_001583875.1_01063 -	6e-09	26.9	4.1	2.2e-07	21.8	0.9	2.1	2	0	0	2	2	1	2
Wadjet	Bce_com_GCA_001583875.1_01191 -	7.2e-07	20.3	1.2	1.7e-06	19.1	0.2	1.9	2	0	0	2	2	1	1
Septu	Bce_com_GCA_001583875.1_01197 -	7.6e-13	40.1	6.3	2.1e-07	22.3	0.5	2.2	1	1	0	2	2	2	2
Septu	Bce_com_GCA_001583875.1_01226 -	1.8e-11	35.6	0.1	7.3e-06	17.2	0	2.1	2	0	0	2	2	2	2
Lamassu	Bce_com_GCA_001583875.1_01246 -	1.7e-10	31.9	0.5	8e-08	23.2	0.1	2.4	1	1	1	2	2	1	2
Lamassu	Bce_com_GCA_001583875.1_01247 -	1.5e-08	25.6	1.5	5.4e-07	20.5	0	2.4	1	1	1	2	2	1	2
Druantia_Hachiman	Bce_com_GCA_001583875.1_01351 -	1.6e-24	77.9	0	2.9e-24	77.1	0	1.5	1	0	0	1	1	1	1
Druantia_Hachiman	Bce_com_GCA_001583875.1_01409 -	6.8e-13	40.1	1.4	1.8e-07	22.4	0	4.4	4	1	0	4	4	2	2
Druantia_Hachiman	Bce_com_GCA_001583875.1_01429 -	8.1e-09	26.8	0.2	5.7e-06	17.5	0	3.3	2	1	1	3	3	1	2
Septu	Bce_com_GCA_001583875.1_01456 -	5e-14	44	3.7	9.2e-10	30	0.2	2.3	1	1	1	2	2	2	2
Septu	Bce_com_GCA_001583875.1_01523 -	2.5e-15	48.3	0.4	1.6e-10	32.5	0	2.2	1	1	0	2	2	2	2
Septu	Bce_com_GCA_001583875.1_01525 -	2.5e-13	41.7	2.1	5.2e-08	24.3	0.2	2.1	1	1	1	2	2	2	2
Septu	Bce_com_GCA_001583875.1_01557 -	3.5e-14	44.5	0.1	6.9e-08	23.9	0	2.3	1	1	1	2	2	2	2
Thoeris	Bce_com_GCA_001583875.1_01564 -	1.1e-05	17.3	0.1	1.7e-05	16.8	0.1	1.3	1	0	0	1	1	1	1
Septu	Bce_com_GCA_001583875.1_01594 -	1.1e-10	33	0	1.9e-06	19.1	0	2.2	2	0	0	2	2	2	2
Septu	Bce_com_GCA_001583875.1_01609 -	3.4e-11	34.8	3.1	5.6e-08	24.2	0.1	2.2	1	1	1	2	2	2	2
Septu	Bce_com_GCA_001583875.1_01686 -	4.1e-18	57.5	0	9.7e-11	33.2	0	2.1	2	0	0	2	2	2	2
Lamassu	Bce_com_GCA_001583875.1_01689 -	1.2e-09	29.2	4.6	5.8e-07	20.4	0.7	2.4	1	1	0	2	2	1	2
Lamassu	Bce_com_GCA_001583875.1_01690 -	8.9e-08	23.1	0.1	6e-06	17.1	0	2.2	2	0	0	2	2	1	2
Lamassu	Bce_com_GCA_001583875.1_01743 -	5.2e-12	36.9	0.6	4.2e-10	30.7	0.6	2.1	1	1	0	1	1	1	1
Lamassu	Bce_com_GCA_001583875.1_01787 -	1.6e-12	38.6	1.4	1.1e-11	35.9	1.4	1.9	1	1	0	1	1	1	1
Septu	Bce_com_GCA_001583875.1_01809 -	4.8e-10	31	0	1.4e-05	16.3	0	2.2	2	0	0	2	2	2	2
Wadjet	Bce_com_GCA_001583875.1_01931 -	1.8e-06	19.1	1.1	3.9e-06	18	1.1	1.5	1	0	0	1	1	1	1
Septu	Bce_com_GCA_001583875.1_02054 -	1.4e-09	29.4	1.4	2.5e-06	18.7	0	2.9	2	1	1	3	3	1	2
Lamassu	Bce_com_GCA_001583875.1_02058 -	2.9e-10	31.2	1.1	2.2e-09	28.4	1.1	2	1	1	0	1	1	1	1
Septu	Bce_com_GCA_001583875.1_02102 -	1.2e-16	52.6	0.2	2.5e-10	31.9	0	2.1	1	1	1	2	2	2	2
Septu	Bce_com_GCA_001583875.1_02152 -	6e-11	33.9	2.3	3e-06	18.5	0.1	2.8	2	1	1	3	3	2	2
Wadjet	Bce_com_GCA_001583875.1_02247 -	4.6e-06	17.7	0.1	9.2e-06	16.8	0.1	1.5	1	0	0	1	1	1	1
Septu	Bce_com_GCA_001583875.1_02258 -	3.4e-09	28.1	1.6	1.9e-05	15.9	0	2.2	1	1	1	2	2	2	2
Lamassu	Bce_com_GCA_001583875.1_02302 -	7e-06	16.9	0.2	2.9e-05	14.9	0.2	1.8	1	1	0	1	1	1	1
Lamassu	Bce_com_GCA_001583875.1_02303 -	1.1e-07	22.8	0.1	1.9e-07	22	0.1	1.4	1	1	0	1	1	1	1
Septu	Bce_com_GCA_001583875.1_02308 -	2.1e-24	78.1	7.5	3.8e-10	31.3	0.1	4.8	4	1	1	5	5	4	4
Septu	Bce_com_GCA_001583875.1_02342 -	7.6e-10	30.3	2.5	1.3e-06	19.7	0.1	2.1	1	1	1	2	2	2	2
Septu	Bce_com_GCA_001583875.1_02343 -	1.6e-13	42.4	0.2	9.7e-11	33.2	0	2.1	1	1	1	2	2	1	2
Lamassu	Bce_com_GCA_001583875.1_02354 -	2.6e-09	28.1	0.4	7.8e-09	26.5	0.2	1.9	1	1	0	1	1	1	1
DISARM	Bce_com_GCA_001583875.1_02420 -	1.1e-39	126.7	0	1.6e-28	90.6	0	2.3	2	0	0	2	2	2	1
Gabija	Bce_com_GCA_001583875.1_02443 -	2.2e-11	35.6	0	1.6e-10	32.8	0	2.3	2	1	0	2	2	1	1
Lamassu	Bce_com_GCA_001583875.1_02470 -	1.9e-14	44.9	0.7	4.1e-14	43.8	0.7	1.4	1	1	0	1	1	1	1
Septu	Bce_com_GCA_001583875.1_02529 -	1.2e-30	98.6 1	0.2	1.5e-14	45.7	0	4.2	2	2	1	4	4	3	4
Septu	Bce_com_GCA_001583875.1_02550 -	4.9e-12	37.5	0.7	5e-07	21	0	2.1	1	1	1	2	2	2	2
Wadjet	Bce_com_GCA_001583875.1_02576 -	1.8e-07	22.2	0.1	3.8e-07	21.2	0.1	1.5	1	0	0	1	1	1	1
Septu	Bce_com_GCA_001583875.1_02676 -	8.8e-06	17	2.8	2.1e-05	15.7	0.5	2.5	2	1	1	3	3	1	1
Septu	Bce_com_GCA_001583875.1_02715 -	1.3e-15	49.2	0	1.5e-12	39.2	0	2.2	1	1	1	2	2	1	2
Lamassu	Bce_com_GCA_001583875.1_02716 -	2.5e-13	41.3	0.7	1.1e-12	39.1	0.7	1.9	1	1	0	1	1	1	1
Septu	Bce_com_GCA_001583875.1_02798 -	2.9e-13	41.5 1	6.7	2.9e-13	41.5 1	6.7	3.8	2	2	0	2	2	1	1
Gabija	Bce_com_GCA_001583875.1_02799 -	1.4e-18	59	0.2	8.4e-18	56.4	0.1	2.3	2	1	0	2	2	1	1
Druantia_Hachiman	Bce_com_GCA_001583875.1_02802 -	9.7e-09	26.5	0.1	4.8e-08	24.3	0.1	2	1	1	0	1	1	1	1
Septu_Zorya-II	Bce_com_GCA_001583875.1_02805 -	5.1e-08	24.4	3.5	1e-07	23.5	3.5	1.4	1	0	0	1	1	1	1
DISARM	Bce_com_GCA_001583875.1_02952 -	1.1e-44	142.9	0	8.4e-31	98	0	2.2	2	0	0	2	2	2	1
Lamassu	Bce_com_GCA_001583875.1_02959 -	5.9e-08	23.7	0.4	1.8e-07	22.1	0.4	1.8	1	1	0	1	1	1	1
Septu	Bce_com_GCA_001583875.1_02960 -	2e-10	32.2	0	2e-08	25.6	0	2.2	2	0	0	2	2	1	2
Druantia_Hachiman_Zorya-I_DISARM	Bce_com_GCA_001583875.1_03059 -	3.1e-24	76.9	0.9	7e-20	62.8	0	3.8	4	0	0	4	4	1	2
Septu_Zorya-II	Bce_com_GCA_001583875.1_03091 -	4.8e-08	24.5	1.6	9.1e-08	23.6	1.6	1.5	1	0	0	1	1	1	1
Septu	Bce_com_GCA_001583875.1_03097 -	7.1e-21	66.5 1	2.9	1.6e-07	22.6	0.1	4.6	3	2	0	5	5	4	4
Septu	Bce_com_GCA_001583875.1_03131 -	7.4e-17	53.3	1.3	9.5e-11	33.3	0	2.1	1	1	1	2	2	2	2
Lamassu	Bce_com_GCA_001583875.1_03148 -	5.4e-10	30.3	0.4	3.8e-08	24.3	0.4	2.1	1	1	0	1	1	1	1
Druantia_Hachiman_Zorya-I_DISARM	Bce_com_GCA_001583875.1_03157 -	4.7e-26	82.7	0	2.6e-25	80.3	0	2.2	2	0	0	2	2	1	1
Druantia_Hachiman_Zorya-I_DISARM	Bce_com_GCA_001583875.1_03209 -	1.3e-12	39.4	0	5e-11	34.3	0	2.5	2	0	0	2	2	1	1
Septu	Bce_com_GCA_001583875.1_03219 -	4.4e-18	57.3	0.5	1.5e-10	32.6	0	2	1	1	1	2	2	2	2
Druantia_Hachiman_Zorya-I_DISARM	Bce_com_GCA_001583875.1_03221 -	3.6e-08	25.1	0.3	1.1e-07	23.5	0.3	1.9	1	0	0	1	1	1	1
Septu	Bce_com_GCA_001583875.1_03224 -	1.3e-08	26.2	0.1	1.3e-05	16.4	0	2.1	1	1	0	2	2	1	2
Lamassu	Bce_com_GCA_001583875.1_03228 -	2.9e-11	34.5	0	1.8e-10	31.9	0	1.9	1	1	1	2	2	1	1
Septu	Bce_com_GCA_001583875.1_03230 -	2.8e-12	38.3 1	1.1	1.2e-06	19.8	0	4.6	4	1	1	5	5	3	1
Druantia_Hachiman_Zorya-I_DISARM	Bce_com_GCA_001583875.1_03240 -	6.9e-22	69.3	3.7	1.6e-21	68.1	0.1	3	3	1	0	3	3	1	1
Lamassu	Bce_com_GCA_001583875.1_03241 -	8.1e-15	46.1	0.2	1.5e-05	15.8	0.1	4.2	3	1	0	3	3	2	3
Septu	Bce_com_GCA_001583875.1_03285 -	6.8e-11	33.7	0.2	2.5e-06	18.8	0.1	2.1	1	1	1	2	2	2	2
Septu	Bce_com_GCA_001583875.1_03296 -	1e-20	66	1.9	5.1e-06	17.7	0	4.4	4	0	0	4	4	4	4
Septu	Bce_com_GCA_001583875.1_03373 -	1.7e-12	39	0	3e-07	21.8	0	2.2	1	1	0	2	2	2	2
Septu	Bce_com_GCA_001583875.1_03411 -	5.3e-10	30.8	1.3	1.4e-05	16.3	0.1	2.2	1	1	1	2	2	2	2
Septu	Bce_com_GCA_001583875.1_03423 -	1.2e-12	39.5	3.9	8.4e-08	23.6	0.1	2.3	1	1	0	2	2	2	2
Septu	Bce_com_GCA_001583875.1_03449 -	1.1e-09	29.8	1.4	6.5e-06	17.4	0.1	2.2	1	1	1	2	2	2	2
Druantia_Hachiman_Zorya-I_DISARM	Bce_com_GCA_001583875.1_03550 -	2.5e-29	93.2	0.5	3.2e-28	89.7	0	2.6	3	0	0	3	3	1	1
Septu	Bce_com_GCA_001583875.1_03588 -	3.5e-12	38	7.2	5.1e-10	30.9	0.5	2.4	2	1	1	3	3	2	2
Wadjet	Bce_com_GCA_001583875.1_03642 -	1.6e-16	51.7	0.1	4.5e-16	50.3	0.1	1.8	1	0	0	1	1	1	1
Septu	Bce_com_GCA_001583875.1_03683 -	2.1e-17	55.1	1.2	1.5e-12	39.2	0	2.2	1	1	0	2	2	2	2
Lamassu	Bce_com_GCA_001583875.1_03722 -	2.5e-12	38	0.4	8.5e-11	33	0.4	2.1	1	1	0	1	1	1	1
Lamassu	Bce_com_GCA_001583875.1_03772 -	6.4e-09	26.8	0	7.8e-07	20	0	2.5	2	1	0	2	2	1	2
Gabija	Bce_com_GCA_001583875.1_03797 -	4.8e-19	60.2	5.3	5.9e-13	40.2	2.4	2.7	3	0	0	3	3	2	2
Septu	Bce_com_GCA_001583875.1_03804 -	6.8e-15	46.9	0.6	3.4e-11	34.7	0	2.1	1	1	1	2	2	2	2
Septu	Bce_com_GCA_001583875.1_03848 -	2.2e-14	45.2	0.4	6.6e-08	23.9	0	2.2	1	1	1	2	2	2	2
Gabija	Bce_com_GCA_001583875.1_03876 -	1.6e-13	42	0	9.1e-13	39.5	0	2.2	2	1	0	2	2	1	1
Gabija	Bce_com_GCA_001583875.1_03877 -	1.5e-24	78.3	3.3	2.3e-24	77.7	0.8	2.6	2	1	0	2	2	1	1
Septu	Bce_com_GCA_001583875.1_03945 -	2.1e-13	42	0.8	2.5e-07	22	0	3.3	2	2	0	3	3	1	1
Septu	Bce_com_GCA_001583875.1_03969 -	9.3e-12	36.6	1	5e-08	24.3	0	2.2	1	1	0	2	2	2	2
Septu	Bce_com_GCA_001583875.1_03980 -	9.3e-12	36.6	1	5e-08	24.3	0	2.2	1	1	0	2	2	2	2
Septu	Bce_com_GCA_001583875.1_03988 -	3.7e-15	47.7	0.9	7.2e-12	36.9	0	2.1	1	1	0	2	2	1	2
Druantia_Hachiman	Bce_com_GCA_001583875.1_04004 -	4.9e-14	43.8	0.6	2e-13	41.8	0	2.1	2	0	0	2	2	1	1
Wadjet	Bce_com_GCA_001583875.1_04017 -	1.7e-06	19.1	2	1.8e-06	19	0.2	1.8	2	0	0	2	2	1	1
Septu	Bce_com_GCA_001583875.1_04042 -	2e-14	45.3	4.8	1.3e-07	23	0	4.5	3	1	1	4	4	2	1
Druantia_Hachiman	Bce_com_GCA_001583875.1_04071 -	1.7e-11	35.5	0.2	4e-10	31	0	2.8	2	1	0	2	2	1	1
Lamassu	Bce_com_GCA_001583875.1_04136 -	1.6e-23	74.5	1.6	2.4e-23	74	1.6	1.2	1	0	0	1	1	1	1
Lamassu	Bce_com_GCA_001583875.1_04222 -	2.5e-11	34.7	0.3	7.7e-11	33.1	0.2	1.8	2	1	0	2	2	1	1
Septu	Bce_com_GCA_001583875.1_04274 -	1.6e-12	39.1	0.2	3.6e-07	21.5	0	2.1	2	0	0	2	2	2	2
Druantia_Hachiman	Bce_com_GCA_001583875.1_04280 -	5.7e-06	17.5	0	1.1e-05	16.6	0	1.5	1	0	0	1	1	1	1
DISARM	Bce_com_GCA_001583875.1_04281 -	6.2e-46	146.9	0.1	1.5e-28	90.7	0	2.2	2	0	0	2	2	2	1
Septu	Bce_com_GCA_001583875.1_04293 -	3.7e-16	51	0	2.5e-09	28.6	0	2.1	1	1	1	2	2	2	2
Septu	Bce_com_GCA_001583875.1_04317 -	3.8e-13	41.1	1.4	1.9e-05	15.8	0	3.3	3	0	0	3	3	2	1
Septu	Bce_com_GCA_001583875.1_04385 -	1.3e-15	49.3	0.7	2.5e-12	38.5	0	2.2	1	1	0	2	2	1	2
Septu	Bce_com_GCA_001583875.1_04504 -	1.8e-15	48.8	1.4	1.6e-07	22.6	0.1	3.6	4	0	0	4	4	2	2
Septu	Bce_com_GCA_001583875.1_04704 -	6.1e-16	50.3	0.1	3.1e-11	34.8	0	2.5	2	1	1	3	3	2	2
Lamassu	Bce_com_GCA_001583875.1_04728 -	6e-13	40	0	8e-08	23.2	0	2.1	1	1	1	2	2	2	2
Septu	Bce_com_GCA_001583875.1_04747 -	1.7e-14	45.6	2	2.4e-10	31.9	0.1	2.2	1	1	0	2	2	2	2
Septu	Bce_com_GCA_001583875.1_04780 -	2.5e-18	58.1	7.1	4.3e-07	21.3	0.1	4.7	5	0	0	5	5	3	4
Gabija	Bce_com_GCA_001583875.1_04798 -	2.5e-06	19.2	0	2e-05	16.3	0	2.2	2	0	0	2	2	1	1
Septu	Bce_com_GCA_001583875.1_04939 -	2.2e-09	28.8	0.6	3.6e-05	14.9	0.7	2.1	2	0	0	2	2	2	2
Wadjet	Bce_com_GCA_001583875.1_04967 -	2.6e-06	18.5	0.1	4.8e-06	17.6	0.1	1.4	1	0	0	1	1	1	1
Septu	Bce_com_GCA_001583875.1_05058 -	8e-18	56.5	0.7	2.7e-15	48.2	0	2.2	2	0	0	2	2	1	2
Septu	Bce_com_GCA_001583875.1_05080 -	1.8e-12	38.9	0.1	1.6e-07	22.7	0	2.3	1	1	0	2	2	2	2
Septu	Bce_com_GCA_001583875.1_05137 -	1.9e-13	42.1	0	8.7e-08	23.5	0	2.2	1	1	1	2	2	2	2
Gabija	Bce_com_GCA_001583875.1_05151 -	9.5e-09	26.6	0.3	1.7e-08	25.8	0.3	1.4	1	0	0	1	1	1	1
Lamassu	Bce_com_GCA_001583875.1_05152 -	4.6e-07	20.8	0	1.9e-06	18.8	0	1.9	1	1	0	1	1	1	1
Wadjet	Bce_com_GCA_001583875.1_05158 -	1.4e-05	16.2	0.1	3e-05	15.1	0.1	1.5	1	0	0	1	1	1	1
Septu	Bce_com_GCA_001583875.1_05224 -	2.9e-18	58	2.2	3.9e-07	21.4	0	4.3	3	1	1	4	4	2	4
Septu	Bce_com_GCA_001583875.1_05280 -	1.3e-18	59.1 1	6.6	2e-06	19.1	0.3	4.9	4	1	1	5	5	4	4
Septu	Bce_com_GCA_001583875.1_05296 -	3.2e-10	31.5	0.3	1.7e-06	19.3	0.1	2.1	1	1	1	2	2	2	2
Septu	Bce_com_GCA_001583875.1_05310 -	1.8e-12	38.9	1	2.2e-07	22.2	0	2.2	2	0	0	2	2	2	2
DISARM	Bce_com_GCA_001583875.1_05341 -	7.4e-42	133.7	0.1	2.6e-29	93.2	0	2.2	2	0	0	2	2	2	1
Septu	Bce_com_GCA_001583875.1_05345 -	7.9e-12	36.8	0.2	1.1e-07	23.2	0	2.4	1	1	1	2	2	2	2
Septu	Bce_com_GCA_001583875.1_05396 -	8.6e-08	23.6	0	4.6e-05	14.6	0	2.2	2	0	0	2	2	1	2
Zorya-I_Zorya-II	Bce_com_GCA_001583875.1_05453 -	2e-20	64.4	0	4.7e-20	63.2	0	1.6	1	0	0	1	1	1	1
Zorya-I_Zorya-II	Bce_com_GCA_001583875.1_05454 -	2.3e-28	89.9	0.1	4.6e-28	88.9	0.1	1.5	1	0	0	1	1	1	1
Druantia_Hachiman	Bce_com_GCA_001583875.1_05556 -	6.4e-26	82.5	0.1	2.3e-23	74.2	0	2.7	3	0	0	3	3	1	2
Gabija	Bce_com_GCA_001583875.1_05559 -	1.9e-16	51.7	4.7	1.6e-11	35.6	3.9	2.7	2	1	0	2	2	2	2
Gabija	Bce_com_GCA_001583875.1_05681 -	1.5e-08	26.4	0.3	3e-05	15.7	0	2.8	2	2	0	2	2	1	2
Septu	Bce_com_GCA_001583875.1_05688 -	5.7e-19	60.3	0.1	2.5e-11	35.2	0	2.1	1	1	1	2	2	2	2
Wadjet	Bce_com_GCA_001583875.1_05711 -	3.9e-07	21.2	0	8.3e-07	20.1	0	1.5	1	0	0	1	1	1	1
Lamassu	Bce_com_GCA_001583875.1_05791 -	1.5e-10	32.2	0.1	2.2e-09	28.3	0	2.5	2	1	0	2	2	1	1
Septu	Bce_com_GCA_001583875.1_05795 -	1.1e-11	36.4	0.7	1.2e-08	26.3	0.1	2.2	2	0	0	2	2	1	2
Lamassu	Bce_com_GCA_001583875.1_05859 -	1.1e-12	39.2	6.2	2e-06	18.7	0	4	3	1	0	3	3	2	3
Septu_Zorya-II	Bce_com_GCA_002021445.1_00054 -	2e-13	41.7	3	3.4e-13	41	3	1.3	1	0	0	1	1	1	1
Septu	Bce_com_GCA_002021445.1_00100 -	7.1e-23	73.1	5.2	1.1e-14	46.2	0.1	2.9	3	1	0	3	3	2	2
Gabija	Bce_com_GCA_002021445.1_00101 -	4e-22	70.5	0	9.4e-22	69.3	0	1.6	1	0	0	1	1	1	1
Druantia_Hachiman	Bce_com_GCA_002021445.1_00108 -	1.2e-13	42.5	0.9	4.8e-13	40.5	0	2.3	2	1	0	2	2	1	1
Druantia_Hachiman_Zorya-I_DISARM	Bce_com_GCA_002021445.1_00122 -	1.1e-06	20.4	0.1	4.3e-06	18.4	0	2.1	2	0	0	2	2	1	1
Lamassu	Bce_com_GCA_002021445.1_00165 -	1.7e-23	74.5	1.7	2.5e-23	74	1.7	1.2	1	0	0	1	1	1	1
Gabija	Bce_com_GCA_002021445.1_00207 -	2.5e-06	19.2	0	2e-05	16.3	0	2.2	2	0	0	2	2	1	1
Septu	Bce_com_GCA_002021445.1_00225 -	2.5e-18	58.1	7.1	4.3e-07	21.3	0.1	4.7	5	0	0	5	5	3	4
Septu	Bce_com_GCA_002021445.1_00256 -	1.7e-14	45.6	2	2.4e-10	31.9	0.1	2.2	1	1	0	2	2	2	2
Lamassu	Bce_com_GCA_002021445.1_00275 -	6e-13	40	0	8e-08	23.2	0	2.1	1	1	1	2	2	2	2
Septu	Bce_com_GCA_002021445.1_00299 -	5.8e-15	47.1	0	5.5e-10	30.8	0	2.4	1	1	1	2	2	2	2
Septu	Bce_com_GCA_002021445.1_00371 -	1.9e-15	48.7	0.6	4.2e-12	37.7	0	2.1	1	1	0	2	2	1	2
Lamassu	Bce_com_GCA_002021445.1_00401 -	6.4e-10	30.1	0.4	4.7e-06	17.5	0	2.1	1	1	1	2	2	2	2
Druantia_Hachiman_Zorya-I_DISARM	Bce_com_GCA_002021445.1_00410 -	5.4e-26	82.5	0	2.9e-25	80.1	0	2.2	2	0	0	2	2	1	1
Druantia_Hachiman_Zorya-I_DISARM	Bce_com_GCA_002021445.1_00467 -	1.9e-12	38.9	0	4.4e-11	34.5	0	2.5	2	0	0	2	2	1	1
Septu	Bce_com_GCA_002021445.1_00476 -	4.5e-18	57.3	0.5	1.5e-10	32.6	0	2	1	1	1	2	2	2	2
Druantia_Hachiman	Bce_com_GCA_002021445.1_00478 -	6.1e-08	23.9	0	1.6e-07	22.6	0	1.7	1	0	0	1	1	1	1
Septu	Bce_com_GCA_002021445.1_00481 -	1.3e-08	26.2	0.1	1.3e-05	16.4	0	2.1	1	1	0	2	2	1	2
Lamassu	Bce_com_GCA_002021445.1_00485 -	1.3e-11	35.7	0	1.1e-10	32.6	0	1.9	1	1	1	2	2	1	1
Septu	Bce_com_GCA_002021445.1_00487 -	3.7e-12	37.9 1	1.7	1.3e-06	19.7	0	4.6	4	2	2	6	6	3	1
Druantia_Hachiman_Zorya-I_DISARM	Bce_com_GCA_002021445.1_00497 -	5.2e-22	69.7	3.4	1.6e-21	68.1	0.1	3	3	1	0	3	3	1	1
Lamassu	Bce_com_GCA_002021445.1_00498 -	8.2e-15	46.1	0.3	1.5e-05	15.8	0.1	4.2	3	1	0	3	3	2	3
Septu	Bce_com_GCA_002021445.1_00547 -	3.7e-11	34.6	0.2	2.5e-06	18.8	0.1	2.1	1	1	0	2	2	2	2
Septu	Bce_com_GCA_002021445.1_00559 -	1e-20	66	1.9	5.1e-06	17.7	0	4.4	4	0	0	4	4	4	4
Lamassu	Bce_com_GCA_002021445.1_00581 -	4.9e-12	37	0.5	1e-10	32.7	0.5	2.1	1	1	0	1	1	1	1
Septu	Bce_com_GCA_002021445.1_00635 -	5.5e-11	34.1	2.1	3.5e-06	18.3	0.1	2.8	2	1	1	3	3	2	2
Gabija	Bce_com_GCA_002021445.1_00691 -	1.1e-20	65.9	0.4	1.1e-20	65.9	0.4	4.6	2	2	1	3	3	1	1
Druantia_Hachiman_Zorya-I_DISARM	Bce_com_GCA_002021445.1_00698 -	3.4e-28	89.6	0.1	9.4e-23	72.1	0.1	2.5	2	0	0	2	2	2	2
Druantia_Hachiman	Bce_com_GCA_002021445.1_00711 -	6e-19	59.8	0.2	2.3e-18	57.9	0	2.1	2	0	0	2	2	1	1
Gabija	Bce_com_GCA_002021445.1_00794 -	3.7e-08	25.2	0.3	4e-06	18.6	0	2.3	2	0	0	2	2	1	2
DISARM	Bce_com_GCA_002021445.1_00838 -	1.5e-12	38.9	3.5	7.3e-08	23.7	0.1	3.4	3	1	0	3	3	2	1
Lamassu	Bce_com_GCA_002021445.1_00860 -	8.9e-07	19.8	0.2	1e-05	16.3	0.2	2.1	1	1	0	1	1	1	1
Septu	Bce_com_GCA_002021445.1_00867 -	3.7e-17	54.3	4.7	1.7e-09	29.1	0.1	2.2	1	1	0	2	2	2	2
Septu	Bce_com_GCA_002021445.1_00924 -	1.1e-18	59.3	0.6	1.2e-11	36.2	0.1	2.5	2	1	1	3	3	2	2
Septu	Bce_com_GCA_002021445.1_00998 -	3.4e-14	44.6	0	4e-08	24.7	0	2.2	2	0	0	2	2	2	2
Septu	Bce_com_GCA_002021445.1_01026 -	1.7e-12	39	0	1.9e-07	22.4	0	2.3	1	1	0	2	2	2	2
Septu	Bce_com_GCA_002021445.1_01078 -	1.9e-13	42.1	0	8.7e-08	23.5	0	2.2	1	1	1	2	2	2	2
Gabija	Bce_com_GCA_002021445.1_01091 -	9.6e-09	26.6	0.3	1.7e-08	25.8	0.3	1.4	1	0	0	1	1	1	1
Lamassu	Bce_com_GCA_002021445.1_01092 -	4.9e-07	20.7	0	2e-06	18.7	0	1.8	1	1	0	1	1	1	1
Wadjet	Bce_com_GCA_002021445.1_01098 -	1.4e-05	16.2	0.1	3e-05	15.1	0.1	1.5	1	0	0	1	1	1	1
Septu	Bce_com_GCA_002021445.1_01131 -	5.2e-19	60.4	0.1	2.3e-11	35.3	0	2.1	1	1	1	2	2	2	2
Wadjet	Bce_com_GCA_002021445.1_01154 -	3.8e-07	21.2	0	8.1e-07	20.1	0	1.5	1	0	0	1	1	1	1
Lamassu	Bce_com_GCA_002021445.1_01237 -	3.2e-10	31.1	1.3	6.8e-07	20.2	0.1	2.3	1	1	0	2	2	1	2
Wadjet	Bce_com_GCA_002021445.1_01286 -	1e-06	19.8	0.6	2.1e-06	18.8	0.6	1.5	1	0	0	1	1	1	1
DISARM	Bce_com_GCA_002021445.1_01320 -	2.3e-46	148.3	0.1	2.8e-31	99.5	0	2.1	2	0	0	2	2	2	1
Lamassu	Bce_com_GCA_002021445.1_01400 -	3.7e-11	34.1	0.2	9.5e-11	32.8	0.2	1.7	1	1	0	1	1	1	1
Septu	Bce_com_GCA_002021445.1_01451 -	1.6e-12	39.1	0.2	3.6e-07	21.5	0	2.1	2	0	0	2	2	2	2
Druantia_Hachiman	Bce_com_GCA_002021445.1_01457 -	5.8e-06	17.5	0	1.1e-05	16.6	0	1.5	1	0	0	1	1	1	1
DISARM	Bce_com_GCA_002021445.1_01458 -	5.1e-46	147.2	0	1.5e-28	90.7	0	2.2	2	0	0	2	2	2	1
Septu	Bce_com_GCA_002021445.1_01470 -	3.7e-16	51	0	2.5e-09	28.6	0	2.1	1	1	1	2	2	2	2
Septu	Bce_com_GCA_002021445.1_01493 -	2e-13	42.1	1.4	1.9e-05	15.8	0	3.3	3	0	0	3	3	2	1
Lamassu	Bce_com_GCA_002021445.1_01609 -	2.9e-13	41	1	1.3e-12	38.9	1	1.9	1	1	0	1	1	1	1
Septu	Bce_com_GCA_002021445.1_01610 -	1.6e-15	49	0	1.7e-12	39	0	2.2	1	1	0	2	2	1	2
DISARM	Bce_com_GCA_002021445.1_01645 -	3e-21	67	0.9	2e-20	64.4	0.2	2.4	2	0	0	2	2	1	1
Druantia_Hachiman_Zorya-I_DISARM	Bce_com_GCA_002021445.1_01647 -	5.8e-18	56.6	2.7	1.9e-17	55	0	3	4	0	0	4	4	1	1
Lamassu	Bce_com_GCA_002021445.1_01726 -	1.8e-08	25.4	1.5	1.7e-06	18.9	1.3	2.4	2	0	0	2	2	1	2
Gabija	Bce_com_GCA_002021445.1_01752 -	1.2e-19	62.2	3	8.7e-13	39.7	2.8	2.6	2	0	0	2	2	2	2
Septu	Bce_com_GCA_002021445.1_01759 -	6.7e-15	46.9	0.6	3.4e-11	34.7	0	2.1	1	1	1	2	2	2	2
Druantia_Hachiman_Zorya-I_DISARM	Bce_com_GCA_002021445.1_01814 -	2.5e-29	93.2	0.5	3.2e-28	89.7	0	2.6	3	0	0	3	3	1	1
Septu	Bce_com_GCA_002021445.1_01883 -	5.6e-19	60.3	2.6	2.5e-07	22	0	4.3	3	1	0	4	4	2	4
Lamassu	Bce_com_GCA_002021445.1_01917 -	1.2e-06	19.5	2.2	1.5e-05	15.8	2.2	2	1	1	0	1	1	1	1
Septu	Bce_com_GCA_002021445.1_01919 -	1.6e-23	75.2	2.1	3.6e-07	21.5	0	4.6	5	0	0	5	5	4	4
Wadjet	Bce_com_GCA_002021445.1_01987 -	4.5e-07	20.9	1.3	1e-06	19.8	0.3	1.9	2	0	0	2	2	1	1
Septu	Bce_com_GCA_002021445.1_01993 -	7.8e-13	40.1	6.3	2.1e-07	22.3	0.5	2.2	1	1	0	2	2	2	2
Septu	Bce_com_GCA_002021445.1_02024 -	1.8e-11	35.6	0.1	7.2e-06	17.2	0	2.2	2	0	0	2	2	2	2
Wadjet	Bce_com_GCA_002021445.1_02069 -	4.6e-06	17.7	0.1	9.2e-06	16.8	0.1	1.5	1	0	0	1	1	1	1
Septu	Bce_com_GCA_002021445.1_02072 -	1e-13	43	0.1	3e-09	28.3	0	2.1	1	1	1	2	2	2	2
Septu	Bce_com_GCA_002021445.1_02079 -	3.4e-09	28.1	1.6	1.9e-05	15.9	0	2.2	1	1	1	2	2	2	2
Lamassu	Bce_com_GCA_002021445.1_02103 -	3.4e-07	21.2	0.6	1e-06	19.6	0.6	1.7	1	1	0	1	1	1	1
Lamassu	Bce_com_GCA_002021445.1_02104 -	3e-09	27.9	1	4.9e-09	27.2	1	1.3	1	0	0	1	1	1	1
Septu	Bce_com_GCA_002021445.1_02140 -	4.3e-18	57.4	0	1e-10	33.1	0	2.1	2	0	0	2	2	2	2
Lamassu	Bce_com_GCA_002021445.1_02143 -	1.7e-09	28.7	4.6	4.4e-07	20.8	4.6	2.3	1	1	0	1	1	1	1
Lamassu	Bce_com_GCA_002021445.1_02144 -	8.9e-08	23.1	0.1	6e-06	17.1	0	2.2	2	0	0	2	2	1	2
Septu	Bce_com_GCA_002021445.1_02177 -	4.4e-14	44.2	0.1	9.6e-08	23.4	0	2.2	1	1	0	2	2	2	2
Thoeris	Bce_com_GCA_002021445.1_02184 -	1.1e-05	17.3	0.1	1.7e-05	16.8	0.1	1.3	1	0	0	1	1	1	1
Septu	Bce_com_GCA_002021445.1_02214 -	1.1e-10	33.1	0	1.9e-06	19.1	0	2.2	2	0	0	2	2	2	2
DISARM	Bce_com_GCA_002021445.1_02295 -	2.2e-45	145.2	0	6.4e-31	98.4	0	2.2	2	0	0	2	2	2	1
Lamassu	Bce_com_GCA_002021445.1_02302 -	5.9e-08	23.7	0.4	1.8e-07	22.1	0.4	1.8	1	1	0	1	1	1	1
Septu	Bce_com_GCA_002021445.1_02303 -	2e-10	32.2	0	2e-08	25.6	0	2.2	2	0	0	2	2	1	2
Gabija	Bce_com_GCA_002021445.1_02349 -	3.8e-25	80.3	1.8	2.3e-24	77.7	0.8	2.8	2	1	0	2	2	1	1
Gabija	Bce_com_GCA_002021445.1_02350 -	1.1e-13	42.5	0	6.4e-13	40	0	2.2	2	1	0	2	2	1	1
Druantia_Hachiman	Bce_com_GCA_002021445.1_02419 -	8.1e-09	26.8	0.2	5.7e-06	17.5	0	3.3	2	1	1	3	3	1	2
Druantia_Hachiman	Bce_com_GCA_002021445.1_02439 -	6.8e-13	40.1	1.4	1.8e-07	22.4	0	4.4	4	1	0	4	4	2	2
Druantia_Hachiman	Bce_com_GCA_002021445.1_02497 -	1.6e-24	77.9	0	2.9e-24	77.1	0	1.5	1	0	0	1	1	1	1
Lamassu	Bce_com_GCA_002021445.1_02658 -	1.5e-09	28.9	0.3	4.1e-09	27.5	0.2	1.8	1	1	0	1	1	1	1
Septu	Bce_com_GCA_002021445.1_02670 -	5.7e-14	43.8	1.2	1.7e-11	35.7	0.1	2.1	1	1	1	2	2	1	2
Septu	Bce_com_GCA_002021445.1_02671 -	7.4e-10	30.3	2.8	8.3e-07	20.3	0.1	2.1	1	1	1	2	2	2	2
Wadjet	Bce_com_GCA_002021445.1_02685 -	9.6e-06	16.7	0	2.5e-05	15.3	0	1.7	1	0	0	1	1	1	1
Septu	Bce_com_GCA_002021445.1_02831 -	8.8e-12	36.7	0.5	7.1e-07	20.5	0.1	2.2	1	1	1	2	2	2	2
Septu	Bce_com_GCA_002021445.1_02839 -	4.4e-13	40.9	0.4	4.1e-08	24.6	0	2.2	1	1	1	2	2	2	2
Zorya-I_Zorya-II	Bce_com_GCA_002021445.1_02864 -	1.3e-30	97.1	0.1	1.3e-30	97.1	0.1	2.4	2	1	0	2	2	1	1
Zorya-I_Zorya-II	Bce_com_GCA_002021445.1_02865 -	1.8e-24	76.6	0.6	5.6e-24	74.9	0.6	1.9	1	0	0	1	1	1	1
Septu	Bce_com_GCA_002021445.1_02867 -	1.2e-14	46.1	0.8	1.9e-09	29	0	2.3	2	0	0	2	2	2	2
Septu	Bce_com_GCA_002021445.1_02882 -	2.4e-13	41.8	0.3	3.7e-07	21.5	0	3.3	3	1	0	3	3	1	1
Thoeris	Bce_com_GCA_002021445.1_02900 -	2.6e-19	61.1	0	2.1e-18	58.1	0	2.4	2	0	0	2	2	1	1
Septu	Bce_com_GCA_002021445.1_02909 -	1.8e-15	48.8	1.4	1.6e-07	22.6	0.1	3.6	4	0	0	4	4	2	2
Septu	Bce_com_GCA_002021445.1_02929 -	1.8e-10	32.3	0.6	1e-06	20.1	0.1	2.1	1	1	0	2	2	1	2
Septu	Bce_com_GCA_002021445.1_02943 -	2.5e-12	38.4	2.6	1e-07	23.3	0	2.2	2	0	0	2	2	2	2
Druantia_Hachiman	Bce_com_GCA_002021445.1_03033 -	2.2e-25	80.7	0.1	2.6e-23	74	0	2.6	3	0	0	3	3	1	2
Gabija	Bce_com_GCA_002021445.1_03036 -	1.2e-17	55.6	4.4	1.1e-12	39.3	3.6	2.7	2	1	0	2	2	2	2
Wadjet	Bce_com_GCA_002021445.1_03060 -	2.6e-06	18.5	0.1	4.8e-06	17.6	0.1	1.4	1	0	0	1	1	1	1
Lamassu	Bce_com_GCA_002021445.1_03122 -	6.7e-09	26.8	4.3	2.4e-07	21.7	0.9	2.1	2	0	0	2	2	1	2
Septu	Bce_com_GCA_002021445.1_03225 -	2.6e-09	28.6	1.9	2.1e-06	19	0	2.7	2	1	1	3	3	1	2
Lamassu	Bce_com_GCA_002021445.1_03229 -	2.9e-10	31.2	1.1	2.2e-09	28.4	1.1	2	1	1	0	1	1	1	1
Lamassu	Bce_com_GCA_002021445.1_03273 -	1.3e-18	58.5	3.4	5.4e-18	56.5	3.4	2.1	1	1	0	1	1	1	1
Gabija	Bce_com_GCA_002021445.1_03289 -	1.1e-08	26.8	0.4	2.8e-05	15.8	0	3	2	2	0	2	2	1	2
Gabija	Bce_com_GCA_002021445.1_03319 -	1.2e-11	36.5	0	9.8e-11	33.5	0	2.3	2	1	0	2	2	1	1
Wadjet	Bce_com_GCA_002021445.1_03335 -	8.9e-07	20	0.2	1.7e-06	19.1	0.2	1.4	1	0	0	1	1	1	1
Lamassu	Bce_com_GCA_002021445.1_03352 -	1.9e-14	44.9	0.7	4.1e-14	43.8	0.7	1.4	1	1	0	1	1	1	1
Septu	Bce_com_GCA_002021445.1_03425 -	1.3e-30	98.5	9.5	1.8e-14	45.5	0	4.2	2	2	1	4	4	3	4
Septu	Bce_com_GCA_002021445.1_03445 -	4.9e-12	37.5	0.7	5e-07	21	0	2.1	1	1	1	2	2	2	2
Druantia_Hachiman_Zorya-I_DISARM	Bce_com_GCA_002021445.1_03581 -	1.1e-26	84.7	0	2.9e-25	80.1	0	2.7	2	0	0	2	2	1	1
DISARM	Bce_com_GCA_002021445.1_03588 -	1.5e-42	136	0.2	3.2e-29	92.9	0	2.2	2	0	0	2	2	2	1
Septu	Bce_com_GCA_002021445.1_03592 -	5.4e-12	37.3	0.2	5.9e-08	24.1	0	2.4	1	1	1	2	2	2	2
Septu	Bce_com_GCA_002021445.1_03642 -	1.2e-07	23.1	0	4.6e-05	14.6	0	2.1	2	0	0	2	2	1	2
Zorya-I_Zorya-II	Bce_com_GCA_002021445.1_03698 -	2.1e-20	64.3	0	5e-20	63.1	0	1.6	1	0	0	1	1	1	1
Zorya-I_Zorya-II	Bce_com_GCA_002021445.1_03699 -	2.3e-28	89.9	0.1	4.6e-28	88.9	0.1	1.5	1	0	0	1	1	1	1
Lamassu	Bce_com_GCA_002021445.1_03733 -	1.2e-08	26	1.1	5.4e-07	20.5	0	2.4	1	1	1	2	2	1	2
Lamassu	Bce_com_GCA_002021445.1_03734 -	1.7e-10	31.9	0.5	8e-08	23.2	0.1	2.4	1	1	1	2	2	1	2
Gabija	Bce_com_GCA_002021445.1_03766 -	1.5e-05	16.7	0.4	3e-05	15.7	0.4	1.6	1	1	0	1	1	1	1
Septu	Bce_com_GCA_002021445.1_03814 -	2.1e-17	55.1	1.2	1.5e-12	39.2	0	2.2	1	1	0	2	2	2	2
Lamassu	Bce_com_GCA_002021445.1_03846 -	2.4e-12	38	6.4	3.9e-06	17.7	0	4	3	1	0	3	3	2	3
Druantia_Hachiman_Zorya-I_DISARM	Bce_com_GCA_002021445.1_03862 -	5.4e-24	76.1	0	2.7e-23	73.8	0	2.2	2	1	0	2	2	1	1
Septu	Bce_com_GCA_002021445.1_03876 -	7e-06	17.3	0	1e-05	16.8	0	1.2	1	0	0	1	1	1	1
Septu	Bce_com_GCA_002021445.1_03878 -	4.4e-18	57.4	0.4	2.7e-15	48.2	0	2.1	2	0	0	2	2	1	2
Lamassu	Bce_com_GCA_002021445.1_03970 -	5.4e-12	36.9	0.6	7.5e-10	29.9	0.6	2.1	1	1	0	1	1	1	1
Septu	Bce_com_GCA_002021445.1_04038 -	4.9e-10	30.9	0	1.4e-05	16.3	0	2.2	2	0	0	2	2	2	2
Septu	Bce_com_GCA_002021445.1_04113 -	1.8e-17	55.3	0.2	6.5e-11	33.8	0	2.1	1	1	1	2	2	2	2
Lamassu	Bce_com_GCA_002021445.1_04126 -	3.3e-09	27.8	0.2	2.2e-08	25.1	0.2	1.9	1	1	0	1	1	1	1
Druantia_Hachiman_Zorya-I_DISARM	Bce_com_GCA_002021445.1_04168 -	3e-24	76.9	0.9	7e-20	62.8	0	3.8	4	0	0	4	4	1	2
Gabija	Bce_com_GCA_002021445.1_04229 -	3.3e-09	28.5	0.1	1e-08	26.9	0	1.8	2	1	0	2	2	1	1
Druantia_Hachiman_Zorya-I_DISARM	Bce_com_GCA_002021445.1_04246 -	7.6e-29	91.7	0.3	9.9e-28	88.1	0	2.6	3	0	0	3	3	1	1
Septu	Bce_com_GCA_002021445.1_04250 -	5e-18	57.2	1.1	4.9e-10	30.9	0	2.2	1	1	1	2	2	2	2
Lamassu	Bce_com_GCA_002021445.1_04263 -	1.7e-11	35.2	0	6.8e-11	33.3	0	1.9	1	1	0	1	1	1	1
Septu	Bce_com_GCA_002021445.1_04327 -	1.1e-09	29.8	0.6	1e-05	16.7	0	2.2	1	1	0	2	2	2	2
Gabija	Bce_com_GCA_002021445.1_04369 -	2.3e-06	18.6	0.2	3e-05	14.9	0	2.5	2	0	0	2	2	1	1
Septu	Bce_com_GCA_002021445.1_04397 -	3.7e-12	37.9	1.4	2.1e-08	25.6	0.1	2.2	2	0	0	2	2	2	2
Lamassu	Bce_com_GCA_002021445.1_04526 -	7.9e-07	20	0	1.3e-05	16	0	2.1	1	1	0	1	1	1	1
Lamassu	Bce_com_GCA_002021445.1_04527 -	1.4e-08	25.7	1.1	2.4e-06	18.4	0	2.3	2	0	0	2	2	1	2
Septu	Bce_com_GCA_002021445.1_04538 -	2.7e-13	41.6	0	1e-06	20	0	2.1	2	0	0	2	2	2	2
Septu	Bce_com_GCA_002021445.1_04539 -	6.9e-10	30.4	5.2	4.3e-06	18	0.7	2.1	1	1	1	2	2	2	2
Lamassu	Bce_com_GCA_002021445.1_04710 -	2e-09	28.5	1	3.4e-06	17.9	0	2.2	2	0	0	2	2	1	2
Wadjet	Bce_com_GCA_002021445.1_04741 -	1.6e-16	51.7	0.1	4.5e-16	50.3	0.1	1.8	1	0	0	1	1	1	1
Septu	Bce_com_GCA_002021445.1_04765 -	2.2e-09	28.8	0.6	3.6e-05	14.9	0.7	2.1	2	0	0	2	2	2	2
Septu	Bce_com_GCA_002021445.1_04816 -	6.5e-13	40.4	2.1	5.2e-08	24.3	0.1	2.1	1	1	1	2	2	2	2
Septu	Bce_com_GCA_002021445.1_04818 -	2.5e-15	48.3	0.4	1.6e-10	32.5	0	2.2	1	1	0	2	2	2	2
Septu	Bce_com_GCA_002021445.1_04853 -	2.7e-18	58.1 1	7.8	2e-06	19.1	0.3	5	4	1	1	5	5	4	4
Septu	Bce_com_GCA_002021445.1_04881 -	4e-15	47.6	0.7	9.5e-12	36.6	0	2.1	1	1	0	2	2	1	2
Septu	Bce_com_GCA_002021445.1_04925 -	7.1e-06	17.3	3	1.5e-05	16.2	0.5	2.4	2	1	1	3	3	1	1
Septu	Bce_com_GCA_002021445.1_04982 -	5.2e-14	44	3.6	1e-09	29.9	0.2	2.3	1	1	1	2	2	2	2
Septu	Bce_com_GCA_002021445.1_05005 -	1.9e-22	71.7 1	1.4	2.1e-10	32.1	0.1	4.6	4	1	1	5	5	4	4
Lamassu	Bce_com_GCA_002021445.1_05010 -	1e-07	22.9	0.1	1.8e-07	22.1	0.1	1.4	1	1	0	1	1	1	1
Lamassu	Bce_com_GCA_002021445.1_05011 -	6.9e-06	16.9	0.2	2.9e-05	14.9	0.2	1.8	1	1	0	1	1	1	1
Septu	Bce_com_GCA_002021445.1_05070 -	2.2e-09	28.8	1.3	1.6e-05	16.1	0	2.2	1	1	1	2	2	2	2
Septu	Bce_com_GCA_002021445.1_05102 -	1.1e-11	36.4	0.7	1.2e-08	26.3	0.1	2.2	2	0	0	2	2	1	2
Lamassu	Bce_com_GCA_002021445.1_05106 -	1.2e-10	32.5	0.2	3.7e-09	27.6	0	2.5	2	1	1	3	3	1	2
Septu	Bce_com_GCA_002021445.1_05119 -	2.8e-13	41.6	8.7	1.3e-07	23	0	4.5	4	1	1	5	5	2	1
Septu	Bce_com_GCA_002021445.1_05341 -	1.7e-12	39	0	2.9e-07	21.8	0	2.2	1	1	0	2	2	2	2
Septu	Bce_com_GCA_002021445.1_05420 -	4.9e-21	67.0 1	2.7	3.2e-07	21.7	0	4.7	3	2	2	5	5	4	4
Gabija	Bce_com_GCA_002550705.1_00025 -	3.8e-06	18.6	0.8	8.2e-06	17.5	0.8	1.6	1	1	0	1	1	1	1
DISARM	Bce_com_GCA_002550705.1_00081 -	1.1e-39	126.7	0	1.6e-28	90.6	0	2.3	2	0	0	2	2	2	1
Gabija	Bce_com_GCA_002550705.1_00108 -	1.9e-11	35.8	0	1.6e-10	32.8	0	2.3	2	1	0	2	2	1	1
Lamassu	Bce_com_GCA_002550705.1_00135 -	1.9e-14	44.9	0.7	4.1e-14	43.8	0.7	1.4	1	1	0	1	1	1	1
Septu	Bce_com_GCA_002550705.1_00209 -	1e-30	98.8 1	0.1	1.6e-14	45.6	0	4.2	2	2	1	4	4	3	4
Septu	Bce_com_GCA_002550705.1_00230 -	4.9e-12	37.5	0.7	5e-07	21	0	2.1	1	1	1	2	2	2	2
Septu	Bce_com_GCA_002550705.1_00323 -	3.1e-15	48	0.6	7.7e-12	36.8	0	2.1	1	1	0	2	2	1	2
Septu	Bce_com_GCA_002550705.1_00367 -	6.4e-06	17.4	2.8	1.5e-05	16.2	0.6	2.5	2	1	1	3	3	1	1
Septu	Bce_com_GCA_002550705.1_00418 -	4.3e-14	44.2	3.2	7e-08	23.9	0.1	2.3	1	1	1	2	2	2	2
Septu	Bce_com_GCA_002550705.1_00470 -	1e-11	36.5	2	3.6e-06	18.2	0	2.1	1	1	0	2	2	2	2
Septu	Bce_com_GCA_002550705.1_00477 -	7.1e-10	30.4	1.6	2.5e-05	15.5	0	2.2	1	1	1	2	2	2	2
Wadjet	Bce_com_GCA_002550705.1_00483 -	1.5e-06	19.3	1.7	2.5e-06	18.5	0.2	2	2	0	0	2	2	1	1
Wadjet	Bce_com_GCA_002550705.1_00528 -	5.4e-12	36.7	0.1	1.5e-11	35.3	0.1	1.7	1	1	0	1	1	1	1
Druantia_Hachiman	Bce_com_GCA_002550705.1_00533 -	2.9e-15	47.8	0.2	9.7e-15	46.1	0.2	1.9	1	0	0	1	1	1	1
Druantia_Hachiman	Bce_com_GCA_002550705.1_00534 -	2.5e-12	38.2	0	6.7e-12	36.8	0	1.7	1	0	0	1	1	1	1
Gabija	Bce_com_GCA_002550705.1_00536 -	8.5e-27	86.0 3	9.5	2.7e-26	84.3 3	1.1	3.1	2	1	0	2	2	1	1
Gabija	Bce_com_GCA_002550705.1_00537 -	9.4e-33	105.3 1	6.3	4.1e-19	60.5	2.3	3.1	1	1	1	3	3	2	2
Druantia_Hachiman	Bce_com_GCA_002550705.1_00558 -	8.8e-15	46.2	0	3e-14	44.5	0	1.9	2	0	0	2	2	1	1
Thoeris	Bce_com_GCA_002550705.1_00593 -	4.1e-27	86.4	1.2	1.7e-25	81.1	0.2	3	3	0	0	3	3	1	2 S
Lamassu	Bce_com_GCA_002550705.1_00617 -	5.4e-09	27.1	0.9	4.8e-06	17.4	0	2.4	1	1	1	2	2	1	2
Lamassu	Bce_com_GCA_002550705.1_00636 -	3.3e-09	27.8	4.8	2.2e-07	21.8	2.9	2.9	2	1	0	2	2	1	1
Septu	Bce_com_GCA_002550705.1_00637 -	8.4e-18	56.4	1	2.6e-12	38.4	0	2.3	1	1	1	2	2	2	2
Septu	Bce_com_GCA_002550705.1_00646 -	2.8e-11	35	6.5	4.1e-07	21.3	0.1	2.2	1	1	1	2	2	2	2
Druantia_Hachiman	Bce_com_GCA_002550705.1_00699 -	8.1e-09	26.8	0.2	5.7e-06	17.5	0	3.3	2	1	1	3	3	1	2
Druantia_Hachiman	Bce_com_GCA_002550705.1_00719 -	6.8e-13	40.1	1.4	1.8e-07	22.4	0	4.4	4	1	0	4	4	2	2
Druantia_Hachiman	Bce_com_GCA_002550705.1_00776 -	1.6e-24	77.9	0	2.9e-24	77.1	0	1.5	1	0	0	1	1	1	1
Septu	Bce_com_GCA_002550705.1_00899 -	2.5e-15	48.3	0.4	1.6e-10	32.5	0	2.2	1	1	0	2	2	2	2
Septu	Bce_com_GCA_002550705.1_00901 -	6.5e-13	40.4	2.1	5.2e-08	24.3	0.1	2.1	1	1	1	2	2	2	2
Septu	Bce_com_GCA_002550705.1_00921 -	1.1e-11	36.4	0.7	1.2e-08	26.3	0.1	2.2	2	0	0	2	2	1	2
Lamassu	Bce_com_GCA_002550705.1_00925 -	1.6e-10	32.1	0.2	4.8e-09	27.2	0	2.5	2	1	1	3	3	1	2
Wadjet	Bce_com_GCA_002550705.1_01006 -	3.9e-07	21.2	0	8.3e-07	20.1	0	1.5	1	0	0	1	1	1	1
Septu	Bce_com_GCA_002550705.1_01029 -	5.7e-19	60.3	0.1	2.5e-11	35.2	0	2.1	1	1	1	2	2	2	2
Septu	Bce_com_GCA_002550705.1_01088 -	1.1e-09	29.8	1.4	6.5e-06	17.4	0.1	2.2	1	1	1	2	2	2	2
DISARM	Bce_com_GCA_002550705.1_01142 -	6.7e-42	133.9	0.1	2.6e-29	93.2	0	2.2	2	0	0	2	2	2	1
Septu	Bce_com_GCA_002550705.1_01146 -	5.5e-12	37.3	0.2	5.9e-08	24.1	0	2.4	1	1	1	2	2	2	2
Septu	Bce_com_GCA_002550705.1_01256 -	8.7e-08	23.5	0	4.6e-05	14.6	0	2.1	2	0	0	2	2	1	2
Zorya-I_Zorya-II	Bce_com_GCA_002550705.1_01313 -	2e-20	64.4	0	4.7e-20	63.2	0	1.6	1	0	0	1	1	1	1
Zorya-I_Zorya-II	Bce_com_GCA_002550705.1_01314 -	2.3e-28	89.9	0.1	4.6e-28	88.9	0.1	1.5	1	0	0	1	1	1	1
Septu	Bce_com_GCA_002550705.1_01380 -	3.1e-12	38.1	0.6	2e-08	25.6	0	2.2	1	1	0	2	2	2	2
Septu	Bce_com_GCA_002550705.1_01386 -	9.3e-16	49.7	6	1.4e-10	32.7	0.1	2.2	1	1	1	2	2	2	2
Lamassu	Bce_com_GCA_002550705.1_01399 -	1.3e-09	29.1	5.4	1.8e-07	22.1	5.4	2.3	1	1	0	1	1	1	1
Septu	Bce_com_GCA_002550705.1_01423 -	3.4e-14	44.6	0.1	9.3e-08	23.4	0	2.3	1	1	0	2	2	2	2
Thoeris	Bce_com_GCA_002550705.1_01431 -	1.1e-05	17.3	0.1	1.7e-05	16.8	0.1	1.3	1	0	0	1	1	1	1
Septu	Bce_com_GCA_002550705.1_01461 -	1.1e-10	33	0	1.9e-06	19.1	0	2.2	2	0	0	2	2	2	2
Septu	Bce_com_GCA_002550705.1_01476 -	3.4e-11	34.7	3.1	5.6e-08	24.2	0.1	2.2	1	1	1	2	2	2	2
DISARM	Bce_com_GCA_002550705.1_01541 -	1.1e-44	142.9	0	8.4e-31	98	0	2.2	2	0	0	2	2	2	1
Lamassu	Bce_com_GCA_002550705.1_01548 -	5.9e-08	23.7	0.4	1.8e-07	22.1	0.4	1.8	1	1	0	1	1	1	1
Septu	Bce_com_GCA_002550705.1_01549 -	2e-10	32.2	0	2e-08	25.6	0	2.2	2	0	0	2	2	1	2
Gabija	Bce_com_GCA_002550705.1_01593 -	3.8e-25	80.3	1.8	2.3e-24	77.7	0.8	2.8	2	1	0	2	2	1	1
Gabija	Bce_com_GCA_002550705.1_01594 -	9.2e-14	42.8	0	5.3e-13	40.3	0	2.2	2	1	0	2	2	1	1
Septu	Bce_com_GCA_002550705.1_01622 -	2.2e-14	45.2	0.5	6.4e-08	24	0	2.2	1	1	1	2	2	2	2
Septu	Bce_com_GCA_002550705.1_01666 -	6.7e-15	46.9	0.6	3.4e-11	34.7	0	2.1	1	1	1	2	2	2	2
Gabija	Bce_com_GCA_002550705.1_01673 -	8.5e-20	62.7	3	6.5e-13	40.1	2.9	2.6	2	0	0	2	2	2	2
Lamassu	Bce_com_GCA_002550705.1_01699 -	6.4e-09	26.8	0	7.8e-07	20	0	2.5	2	1	0	2	2	1	2
DISARM	Bce_com_GCA_002550705.1_01798 -	2.6e-21	67.2	1	2e-20	64.4	0.2	2.5	2	0	0	2	2	1	1
Lamassu	Bce_com_GCA_002550705.1_01832 -	2.1e-07	21.9	0.8	6.5e-07	20.3	0.8	1.7	1	1	0	1	1	1	1
Lamassu	Bce_com_GCA_002550705.1_01833 -	4.4e-09	27.4	0.9	7.1e-09	26.7	0.9	1.2	1	0	0	1	1	1	1
Septu	Bce_com_GCA_002550705.1_01863 -	1.8e-18	58.6	1.7	3.9e-07	21.4	0	4.3	3	1	1	4	4	2	4
Septu_Zorya-II	Bce_com_GCA_002550705.1_01908 -	8e-12	36.6	6	3.5e-11	34.5	6	2	1	1	0	1	1	1	1
Lamassu	Bce_com_GCA_002550705.1_01953 -	1.4e-06	19.2	2.4	3.1e-05	14.8	2.4	2.1	1	1	0	1	1	1	1
Septu	Bce_com_GCA_002550705.1_01955 -	7.1e-24	76.4	1.1	3e-07	21.8	0	4.7	5	0	0	5	5	4	4
Lamassu	Bce_com_GCA_002550705.1_01987 -	1.1e-12	39.2	6.2	2e-06	18.7	0	4	3	1	0	3	3	2	3
Septu	Bce_com_GCA_002550705.1_02022 -	2.1e-17	55.1	1.2	1.5e-12	39.2	0	2.1	1	1	0	2	2	2	2
Druantia_Hachiman	Bce_com_GCA_002550705.1_02064 -	5.3e-14	43.7	0.1	1.9e-13	41.8	0	1.9	2	0	0	2	2	1	1
Septu	Bce_com_GCA_002550705.1_02117 -	1.3e-15	49.3	0.7	2.5e-12	38.5	0	2.2	1	1	0	2	2	1	2
Lamassu	Bce_com_GCA_002550705.1_02157 -	6.4e-10	30.1	0.4	4.7e-06	17.5	0	2.1	1	1	1	2	2	2	2
Druantia_Hachiman_Zorya-I_DISARM	Bce_com_GCA_002550705.1_02166 -	4.8e-26	82.7	0	2.6e-25	80.3	0	2.2	2	0	0	2	2	1	1
Druantia_Hachiman	Bce_com_GCA_002550705.1_02207 -	4.3e-07	21.2	0.1	8.1e-07	20.3	0.1	1.4	1	0	0	1	1	1	1
Druantia_Hachiman_Zorya-I_DISARM	Bce_com_GCA_002550705.1_02226 -	1.2e-12	39.5	0	2.4e-11	35.4	0	2.5	2	0	0	2	2	1	1
Septu	Bce_com_GCA_002550705.1_02235 -	4.4e-18	57.3	0.5	1.5e-10	32.6	0	2	1	1	1	2	2	2	2
Druantia_Hachiman_Zorya-I_DISARM	Bce_com_GCA_002550705.1_02237 -	3.6e-08	25.1	0.3	1.1e-07	23.5	0.3	1.9	1	0	0	1	1	1	1
Septu	Bce_com_GCA_002550705.1_02240 -	1.3e-08	26.2	0.1	1.3e-05	16.4	0	2.1	1	1	0	2	2	1	2
Lamassu	Bce_com_GCA_002550705.1_02244 -	2.9e-11	34.5	0	1.8e-10	31.9	0	1.9	1	1	1	2	2	1	1
Septu	Bce_com_GCA_002550705.1_02246 -	2.9e-12	38.2 1	1.3	1.2e-06	19.8	0	4.6	4	1	1	5	5	3	1
Druantia_Hachiman_Zorya-I_DISARM	Bce_com_GCA_002550705.1_02256 -	7e-22	69.3	3.7	1.6e-21	68.1	0.1	3	3	1	0	3	3	1	1
Lamassu	Bce_com_GCA_002550705.1_02257 -	8e-15	46.1	0.2	1.5e-05	15.8	0.1	4.2	3	1	0	3	3	2	3
Septu	Bce_com_GCA_002550705.1_02301 -	6.8e-11	33.7	0.2	2.5e-06	18.8	0.1	2.1	1	1	1	2	2	2	2
Septu	Bce_com_GCA_002550705.1_02307 -	1e-20	66	1.9	5.1e-06	17.7	0	4.4	4	0	0	4	4	4	4
Septu	Bce_com_GCA_002550705.1_02394 -	4.3e-09	27.8	2.1	2.5e-06	18.7	0	2.7	2	1	1	3	3	1	2
Lamassu	Bce_com_GCA_002550705.1_02398 -	2.9e-10	31.2	1.1	2.2e-09	28.4	1.1	2	1	1	0	1	1	1	1
Septu	Bce_com_GCA_002550705.1_02442 -	1.2e-16	52.6	0.2	2.5e-10	31.9	0	2.1	1	1	1	2	2	2	2
Lamassu	Bce_com_GCA_002550705.1_02480 -	2.5e-12	38	0.4	8.5e-11	33	0.4	2.1	1	1	0	1	1	1	1
Septu	Bce_com_GCA_002550705.1_02536 -	6.1e-11	33.9	2.3	3e-06	18.5	0.1	2.8	2	1	1	3	3	2	2
Gabija	Bce_com_GCA_002550705.1_02592 -	1.7e-20	65.3	0.2	1.7e-20	65.3	0.2	4.6	2	2	1	3	3	1	1
Druantia_Hachiman_Zorya-I_DISARM	Bce_com_GCA_002550705.1_02599 -	3.4e-28	89.6	0.1	9.4e-23	72.1	0.1	2.5	2	0	0	2	2	2	2
Druantia_Hachiman	Bce_com_GCA_002550705.1_02612 -	6e-19	59.8	0.2	2.3e-18	57.9	0	2.1	2	0	0	2	2	1	1
Gabija	Bce_com_GCA_002550705.1_02694 -	3.7e-08	25.2	0.3	4e-06	18.6	0	2.3	2	0	0	2	2	1	2
DISARM	Bce_com_GCA_002550705.1_02738 -	5.9e-12	37	5.8	7.3e-08	23.7	0.1	3.5	3	1	0	3	3	2	1
Lamassu	Bce_com_GCA_002550705.1_02760 -	8.8e-07	19.8	0.2	1e-05	16.3	0.2	2.1	1	1	0	1	1	1	1
Septu	Bce_com_GCA_002550705.1_02767 -	7.5e-17	53.3	4.3	4.4e-09	27.8	0.1	2.2	1	1	0	2	2	2	2
Septu	Bce_com_GCA_002550705.1_02824 -	2.5e-18	58.2	0.3	1.1e-11	36.4	0.1	2.4	1	1	1	2	2	2	2
Septu	Bce_com_GCA_002550705.1_02896 -	3.3e-14	44.6	0	3.7e-08	24.8	0	2.2	2	0	0	2	2	2	2
Lamassu	Bce_com_GCA_002550705.1_02918 -	1.2e-17	55.4	6.8	5.6e-17	53.2	6.8	2.2	1	1	0	1	1	1	1
Druantia_Hachiman_Zorya-I_DISARM	Bce_com_GCA_002550705.1_02966 -	5.4e-24	76.1	0	2.7e-23	73.8	0	2.2	2	1	0	2	2	1	1
Septu	Bce_com_GCA_002550705.1_02980 -	7.6e-06	17.2	0	1.1e-05	16.7	0	1.2	1	0	0	1	1	1	1
Lamassu	Bce_com_GCA_002550705.1_03006 -	2.2e-11	34.9	0.1	1e-10	32.7	0.1	1.9	1	1	0	1	1	1	1
Septu	Bce_com_GCA_002550705.1_03019 -	5e-18	57.2	1.1	4.9e-10	30.9	0	2.2	1	1	1	2	2	2	2
Druantia_Hachiman_Zorya-I_DISARM	Bce_com_GCA_002550705.1_03023 -	7.8e-29	91.7	0.3	9.9e-28	88.1	0	2.6	3	0	0	3	3	1	1
Gabija	Bce_com_GCA_002550705.1_03040 -	3.3e-09	28.6	0.1	1e-08	26.9	0	1.8	2	1	0	2	2	1	1
Septu	Bce_com_GCA_002550705.1_03101 -	3.7e-12	37.9	1.4	2.1e-08	25.6	0.1	2.2	2	0	0	2	2	2	2
Gabija	Bce_com_GCA_002550705.1_03129 -	2.4e-06	18.5	0.2	3e-05	14.9	0	2.5	2	0	0	2	2	1	1
Druantia_Hachiman_Zorya-I_DISARM	Bce_com_GCA_002550705.1_03194 -	3.1e-24	76.9	0.9	7e-20	62.8	0	3.8	4	0	0	4	4	1	2
Thoeris	Bce_com_GCA_002550705.1_03286 -	2.9e-19	60.9	0	2.3e-18	58	0	2.4	2	0	0	2	2	1	1
Septu	Bce_com_GCA_002550705.1_03295 -	1.8e-15	48.8	1.4	1.6e-07	22.6	0.1	3.6	4	0	0	4	4	2	2
Septu	Bce_com_GCA_002550705.1_03318 -	4.3e-10	31.1	0.3	2.7e-06	18.6	0.1	2.1	1	1	0	2	2	2	2
Septu	Bce_com_GCA_002550705.1_03332 -	1.8e-12	38.9	1	2.2e-07	22.2	0	2.2	2	0	0	2	2	2	2
Druantia_Hachiman	Bce_com_GCA_002550705.1_03424 -	6.4e-26	82.5	0.1	2.3e-23	74.2	0	2.7	3	0	0	3	3	1	2
Gabija	Bce_com_GCA_002550705.1_03427 -	1.8e-17	55.1	3.4	1.6e-12	38.8	2.7	2.7	2	1	0	2	2	2	2
Wadjet	Bce_com_GCA_002550705.1_03452 -	2.6e-06	18.5	0.1	4.8e-06	17.6	0.1	1.4	1	0	0	1	1	1	1
Lamassu	Bce_com_GCA_002550705.1_03518 -	6.4e-09	26.8	4.3	2.3e-07	21.8	1	2.1	2	0	0	2	2	1	2
Lamassu	Bce_com_GCA_002550705.1_03603 -	7e-06	16.9	0.2	2.9e-05	14.9	0.2	1.8	1	1	0	1	1	1	1
Lamassu	Bce_com_GCA_002550705.1_03604 -	1.3e-07	22.5	0.1	2.3e-07	21.7	0.1	1.4	1	1	0	1	1	1	1
Septu	Bce_com_GCA_002550705.1_03609 -	2.6e-24	77.8	7.5	2.8e-10	31.7	0.1	4.7	4	1	1	5	5	4	4
Septu	Bce_com_GCA_002550705.1_03642 -	7.6e-10	30.3	2.5	1.3e-06	19.7	0.1	2.1	1	1	1	2	2	2	2
Septu	Bce_com_GCA_002550705.1_03643 -	1e-13	43	0.3	6.2e-11	33.9	0	2.1	1	1	1	2	2	1	2
Lamassu	Bce_com_GCA_002550705.1_03654 -	2.6e-09	28.1	0.4	7.8e-09	26.5	0.2	1.9	1	1	0	1	1	1	1
Septu	Bce_com_GCA_002550705.1_03678 -	1.8e-14	45.5	4.8	1.3e-07	23	0	4.4	3	1	1	4	4	2	1
Septu	Bce_com_GCA_002550705.1_03749 -	8.1e-18	56.5	0.7	2.7e-15	48.2	0	2.1	2	0	0	2	2	1	2
Septu	Bce_com_GCA_002550705.1_03772 -	1.8e-12	38.9	0.1	1.6e-07	22.7	0	2.3	1	1	0	2	2	2	2
Septu	Bce_com_GCA_002550705.1_03829 -	1.9e-13	42.1	0	8.7e-08	23.5	0	2.2	1	1	1	2	2	2	2
Gabija	Bce_com_GCA_002550705.1_03843 -	9.6e-09	26.6	0.3	1.7e-08	25.8	0.3	1.4	1	0	0	1	1	1	1
Lamassu	Bce_com_GCA_002550705.1_03844 -	4.6e-07	20.7	0	1.7e-06	18.9	0	1.8	1	1	0	1	1	1	1
Wadjet	Bce_com_GCA_002550705.1_03850 -	1.4e-05	16.1	0.1	3e-05	15.1	0.1	1.5	1	0	0	1	1	1	1
Gabija	Bce_com_GCA_002550705.1_03913 -	5.4e-06	18.1	0.1	1.8e-05	16.4	0.1	1.9	1	1	0	1	1	1	1
Septu	Bce_com_GCA_002550705.1_03946 -	4.3e-18	57.4	0	1e-10	33.1	0	2.1	2	0	0	2	2	2	2
Lamassu	Bce_com_GCA_002550705.1_03949 -	1.2e-09	29.2	4.6	5.8e-07	20.4	0.7	2.4	1	1	0	2	2	1	2
Lamassu	Bce_com_GCA_002550705.1_03950 -	8.6e-08	23.1	0.1	6e-06	17.1	0	2.2	2	0	0	2	2	1	2
Lamassu	Bce_com_GCA_002550705.1_04002 -	5.2e-12	36.9	0.6	4.2e-10	30.7	0.6	2.1	1	1	0	1	1	1	1
Lamassu	Bce_com_GCA_002550705.1_04044 -	1.6e-12	38.6	1.4	1.1e-11	35.9	1.4	1.9	1	1	0	1	1	1	1
Septu	Bce_com_GCA_002550705.1_04066 -	4.8e-10	31	0	1.4e-05	16.3	0	2.2	2	0	0	2	2	2	2
Septu	Bce_com_GCA_002550705.1_04135 -	6.6e-16	50.2	0.1	3.1e-11	34.8	0	2.4	1	1	1	2	2	2	2
Lamassu	Bce_com_GCA_002550705.1_04161 -	6e-13	40	0	8e-08	23.2	0	2.1	1	1	1	2	2	2	2
Septu	Bce_com_GCA_002550705.1_04180 -	1.7e-14	45.6	2	2.4e-10	31.9	0.1	2.2	1	1	0	2	2	2	2
Septu	Bce_com_GCA_002550705.1_04212 -	2.5e-18	58.1	7.1	4.3e-07	21.3	0.1	4.7	5	0	0	5	5	3	4
Gabija	Bce_com_GCA_002550705.1_04230 -	2.5e-06	19.2	0	2e-05	16.3	0	2.2	2	0	0	2	2	1	1
Lamassu	Bce_com_GCA_002550705.1_04273 -	1.6e-23	74.5	1.6	2.4e-23	74	1.6	1.2	1	0	0	1	1	1	1
Septu	Bce_com_GCA_002550705.1_04362 -	6.3e-10	30.6	5.6	2.8e-06	18.6	0.8	2.1	1	1	1	2	2	2	2
Septu	Bce_com_GCA_002550705.1_04363 -	2.7e-13	41.6	0	1e-06	20	0	2.1	2	0	0	2	2	2	2
Lamassu	Bce_com_GCA_002550705.1_04374 -	8.9e-09	26.4	0.9	2.4e-06	18.4	0	2.3	2	0	0	2	2	1	2
Lamassu	Bce_com_GCA_002550705.1_04375 -	7.7e-07	20	0	1.3e-05	16	0	2.1	1	1	0	1	1	1	1
Lamassu	Bce_com_GCA_002550705.1_04390 -	3.2e-10	31.1	1.4	6.3e-07	20.3	0.1	2.3	1	1	0	2	2	1	2
Wadjet	Bce_com_GCA_002550705.1_04440 -	1.8e-06	19.1	1.1	3.9e-06	18	1.1	1.5	1	0	0	1	1	1	1
Lamassu	Bce_com_GCA_002550705.1_04573 -	2.5e-13	41.3	0.7	1.1e-12	39.1	0.7	1.9	1	1	0	1	1	1	1
Septu	Bce_com_GCA_002550705.1_04574 -	1.3e-15	49.2	0	1.5e-12	39.2	0	2.2	1	1	1	2	2	1	2
Wadjet	Bce_com_GCA_002550705.1_04589 -	2.5e-06	18.5	0.1	6.8e-06	17.2	0.1	1.7	1	0	0	1	1	1	1
Septu	Bce_com_GCA_002550705.1_04645 -	1.1e-09	29.8	0.6	1e-05	16.7	0	2.2	1	1	0	2	2	2	2
Septu	Bce_com_GCA_002550705.1_04703 -	2.7e-14	44.9	0.8	1.8e-09	29.1	0	2.4	2	0	0	2	2	2	2
Zorya-I_Zorya-II	Bce_com_GCA_002550705.1_04705 -	1.8e-24	76.5	0.6	5.6e-24	74.9	0.6	1.9	1	0	0	1	1	1	1
Zorya-I_Zorya-II	Bce_com_GCA_002550705.1_04706 -	1.3e-30	97.1	0.1	1.3e-30	97.1	0.1	2.4	2	1	0	2	2	1	1
Septu	Bce_com_GCA_002550705.1_04727 -	1.3e-12	39.4	0.4	1.1e-07	23.2	0	2.3	1	1	0	2	2	2	2
Septu	Bce_com_GCA_002550705.1_04735 -	9.7e-12	36.5	0.6	8.9e-07	20.2	0.1	2.1	1	1	0	2	2	2	2
Wadjet	Bce_com_GCA_002550705.1_04940 -	7.2e-07	20.3	1.2	1.7e-06	19.1	0.2	1.9	2	0	0	2	2	1	1
Septu	Bce_com_GCA_002550705.1_04946 -	7.6e-13	40.1	6.3	2.1e-07	22.3	0.5	2.2	1	1	0	2	2	2	2
Septu	Bce_com_GCA_002550705.1_04974 -	1.8e-11	35.6	0.1	7.3e-06	17.2	0	2.1	2	0	0	2	2	2	2
Wadjet	Bce_com_GCA_002550705.1_05016 -	4.6e-06	17.7	0.1	9.2e-06	16.8	0.1	1.5	1	0	0	1	1	1	1
Septu	Bce_com_GCA_002550705.1_05026 -	3.4e-09	28.1	1.6	1.9e-05	15.9	0	2.2	1	1	1	2	2	2	2
Lamassu	Bce_com_GCA_002550705.1_05104 -	6.7e-08	23.5 1	0.2	6.9e-07	20.2 1	0.2	2.4	1	1	0	1	1	1	1
Lamassu	Bce_com_GCA_002550705.1_05105 -	9.6e-07	19.7	2.8	1.7e-06	18.9	2.8	1.5	1	1	0	1	1	1	1
Druantia_Hachiman_Zorya-I_DISARM	Bce_com_GCA_002550705.1_05192 -	3e-27	86.6	0	5.4e-25	79.3	0	2.8	2	0	0	2	2	1	2
Septu	Bce_com_GCA_002550705.1_05209 -	1.3e-18	59.1 1	6.6	2e-06	19.1	0.3	4.9	4	1	1	5	5	4	4
Septu	Bce_com_GCA_002550705.1_05355 -	2.1e-13	42	1.1	1.9e-07	22.4	0	3.3	2	2	1	3	3	1	1
Septu	Bce_com_GCA_002550705.1_05395 -	5e-14	44	3.7	9.2e-10	30	0.2	2.3	1	1	1	2	2	2	2
Lamassu	Bce_com_GCA_002550705.1_05403 -	1.7e-10	31.9	0.5	8e-08	23.2	0.1	2.4	1	1	1	2	2	1	2
Lamassu	Bce_com_GCA_002550705.1_05404 -	1.2e-08	26	1.1	5.4e-07	20.5	0	2.4	1	1	1	2	2	1	2
Septu	Bce_com_GCA_002550705.1_05446 -	2.2e-09	28.8	0.6	3.6e-05	14.9	0.7	2.1	2	0	0	2	2	2	2
Wadjet	Bce_com_GCA_002550705.1_05470 -	1.6e-16	51.7	0.1	4.5e-16	50.3	0.1	1.8	1	0	0	1	1	1	1
Septu	Bce_com_GCA_002550705.1_05571 -	7.1e-13	40.2	0.5	1.9e-05	15.8	0	3.3	3	1	0	3	3	2	1
Septu	Bce_com_GCA_002550705.1_05595 -	3.4e-16	51.1	0	2.5e-09	28.6	0	2.1	1	1	1	2	2	2	2
DISARM	Bce_com_GCA_002550705.1_05607 -	4e-46	147.5	0	1.5e-28	90.7	0	2.2	2	0	0	2	2	2	1
Druantia_Hachiman	Bce_com_GCA_002550705.1_05608 -	5.7e-06	17.5	0	1.1e-05	16.6	0	1.5	1	0	0	1	1	1	1
Septu	Bce_com_GCA_002550705.1_05614 -	1.6e-12	39.1	0.2	3.6e-07	21.5	0	2.1	2	0	0	2	2	2	2
Lamassu	Bce_com_GCA_002550705.1_05666 -	2.7e-11	34.6	0.3	7.7e-11	33.1	0.2	1.8	2	1	0	2	2	1	1
Wadjet	Bce_com_GCA_002550705.1_05689 -	3.2e-05	14.2	0.2	3.5e-05	14.1	0.2	1.1	1	0	0	1	1	1	1
Druantia_Hachiman_Zorya-I_DISARM	Bce_com_GCA_002550705.1_05716 -	2.3e-29	93.4	0.7	3.2e-28	89.7	0	2.8	2	1	1	4	4	1	1
Septu_Zorya-II	Bce_com_GCA_002550705.1_05758 -	1.9e-08	25.8	1.6	3e-08	25.1	1.6	1.4	1	0	0	1	1	1	1
Septu	Bce_com_GCA_002550705.1_05764 -	4.9e-21	67.0 1	2.8	1.6e-07	22.6	0.1	4.6	3	2	2	5	5	4	4
Septu	Bce_com_GCA_002550705.1_05799 -	8.2e-17	53.2	1.6	1e-10	33.1	0	2.1	1	1	0	2	2	2	2
Septu	Bce_com_GCA_002550705.1_05847 -	1.7e-12	39	0	3e-07	21.8	0	2.2	1	1	0	2	2	2	2
Druantia_Hachiman	Bce_com_GCA_002550705.1_05875 -	4.1e-12	37.5	0	1e-11	36.2	0	1.7	1	0	0	1	1	1	1
Septu	Bce_com_GCA_002552015.1_00058 -	2.8e-14	44.8	0.5	7.2e-08	23.8	0	2.2	1	1	1	2	2	2	2
Gabija	Bce_com_GCA_002552015.1_00093 -	1.2e-13	42.4	0	6.5e-13	40	0	2.2	2	1	0	2	2	1	1
Gabija	Bce_com_GCA_002552015.1_00094 -	3.8e-25	80.3	1.8	2.3e-24	77.7	0.8	2.8	2	1	0	2	2	1	1
Septu	Bce_com_GCA_002552015.1_00138 -	2e-10	32.2	0	2e-08	25.6	0	2.2	2	0	0	2	2	1	2
Lamassu	Bce_com_GCA_002552015.1_00139 -	5.9e-08	23.7	0.4	1.8e-07	22.1	0.4	1.8	1	1	0	1	1	1	1
DISARM	Bce_com_GCA_002552015.1_00146 -	1.1e-44	142.9	0	8.4e-31	98	0	2.2	2	0	0	2	2	2	1
Septu	Bce_com_GCA_002552015.1_00212 -	3.4e-11	34.7	3.1	5.6e-08	24.2	0.1	2.2	1	1	1	2	2	2	2
Septu	Bce_com_GCA_002552015.1_00227 -	1.1e-10	33	0	1.9e-06	19.1	0	2.2	2	0	0	2	2	2	2
Thoeris	Bce_com_GCA_002552015.1_00257 -	1.1e-05	17.3	0.1	1.7e-05	16.8	0.1	1.3	1	0	0	1	1	1	1
Septu	Bce_com_GCA_002552015.1_00265 -	3.5e-14	44.5	0.1	6.9e-08	23.9	0	2.3	1	1	1	2	2	2	2
Septu	Bce_com_GCA_002552015.1_00299 -	6.5e-13	40.4	2.1	5.2e-08	24.3	0.1	2.1	1	1	1	2	2	2	2
Septu	Bce_com_GCA_002552015.1_00301 -	2.5e-15	48.3	0.4	1.6e-10	32.5	0	2.2	1	1	0	2	2	2	2
Druantia_Hachiman	Bce_com_GCA_002552015.1_00423 -	1.6e-24	77.9	0	2.9e-24	77.1	0	1.4	1	0	0	1	1	1	1
Druantia_Hachiman	Bce_com_GCA_002552015.1_00481 -	6.7e-13	40.1	1.4	1.8e-07	22.4	0	4.4	4	1	0	4	4	2	2
Druantia_Hachiman	Bce_com_GCA_002552015.1_00501 -	8.1e-09	26.8	0.2	5.7e-06	17.5	0	3.3	2	1	1	3	3	1	2
Zorya-I_Zorya-II	Bce_com_GCA_002552015.1_00565 -	2.3e-28	89.9	0.1	4.6e-28	88.9	0.1	1.5	1	0	0	1	1	1	1
Zorya-I_Zorya-II	Bce_com_GCA_002552015.1_00566 -	2e-20	64.4	0	4.7e-20	63.2	0	1.6	1	0	0	1	1	1	1
Druantia_Hachiman_Zorya-I_DISARM	Bce_com_GCA_002552015.1_00596 -	2e-12	38.8	0	4.4e-11	34.5	0	2.5	2	0	0	2	2	1	1
Septu	Bce_com_GCA_002552015.1_00605 -	4.4e-18	57.3	0.5	1.5e-10	32.6	0	2	1	1	1	2	2	2	2
Druantia_Hachiman_Zorya-I_DISARM	Bce_com_GCA_002552015.1_00607 -	3.8e-08	25	0.3	1.2e-07	23.5	0.3	1.9	1	0	0	1	1	1	1
Septu	Bce_com_GCA_002552015.1_00610 -	1.3e-08	26.2	0.1	1.3e-05	16.4	0	2.1	1	1	0	2	2	1	2
Lamassu	Bce_com_GCA_002552015.1_00614 -	2.9e-11	34.5	0	1.8e-10	31.9	0	1.9	1	1	1	2	2	1	1
Septu	Bce_com_GCA_002552015.1_00616 -	1.7e-12	39.0 1	0.9	9.4e-07	20.1	0	4.6	4	1	1	5	5	3	1
Druantia_Hachiman_Zorya-I_DISARM	Bce_com_GCA_002552015.1_00626 -	2.8e-22	70.5	2.9	1.6e-21	68.1	0.1	3	3	1	0	3	3	1	1
Lamassu	Bce_com_GCA_002552015.1_00627 -	8.2e-15	46.1	0.3	1.5e-05	15.8	0.1	4.2	3	1	0	3	3	2	3
Septu	Bce_com_GCA_002552015.1_00686 -	6.8e-11	33.7	0.2	2.5e-06	18.8	0.1	2.1	1	1	1	2	2	2	2
Septu	Bce_com_GCA_002552015.1_00693 -	1.6e-20	65.4	2.3	5.1e-06	17.7	0	4.4	4	0	0	4	4	4	4
Septu	Bce_com_GCA_002552015.1_00781 -	9.8e-10	29.9	1.4	2.1e-06	19	0	2.9	2	1	1	3	3	1	2
Lamassu	Bce_com_GCA_002552015.1_00785 -	2.9e-10	31.2	1.1	2.2e-09	28.4	1.1	2	1	1	0	1	1	1	1
Septu	Bce_com_GCA_002552015.1_00824 -	1.2e-16	52.6	0.2	2.5e-10	31.9	0	2.1	1	1	1	2	2	2	2
Druantia_Hachiman	Bce_com_GCA_002552015.1_00897 -	6.4e-26	82.5	0.1	2.3e-23	74.2	0	2.7	3	0	0	3	3	1	2
Gabija	Bce_com_GCA_002552015.1_00900 -	1.8e-17	55.1	3.4	1.6e-12	38.8	2.7	2.7	2	1	0	2	2	2	2
Wadjet	Bce_com_GCA_002552015.1_00925 -	2.6e-06	18.5	0.1	4.8e-06	17.6	0.1	1.4	1	0	0	1	1	1	1
Lamassu	Bce_com_GCA_002552015.1_00991 -	6e-09	26.9	4.1	2.2e-07	21.8	0.9	2.1	2	0	0	2	2	1	2
Druantia_Hachiman_Zorya-I_DISARM	Bce_com_GCA_002552015.1_01033 -	3e-27	86.6	0	5.4e-25	79.3	0	2.8	2	0	0	2	2	1	2
Septu	Bce_com_GCA_002552015.1_01134 -	6.3e-10	30.6	5.6	2.8e-06	18.6	0.8	2.1	1	1	1	2	2	2	2
Septu	Bce_com_GCA_002552015.1_01135 -	2.7e-13	41.6	0	1e-06	20	0	2.1	2	0	0	2	2	2	2
Lamassu	Bce_com_GCA_002552015.1_01146 -	9e-09	26.3	0.9	2.4e-06	18.4	0	2.3	2	0	0	2	2	1	2
Lamassu	Bce_com_GCA_002552015.1_01147 -	7.7e-07	20	0	1.3e-05	16	0	2.1	1	1	0	1	1	1	1
Lamassu	Bce_com_GCA_002552015.1_01162 -	3.2e-10	31.1	1.4	6.3e-07	20.3	0.1	2.3	1	1	0	2	2	1	2
Wadjet	Bce_com_GCA_002552015.1_01212 -	1.8e-06	19.1	1.1	3.9e-06	18	1.1	1.5	1	0	0	1	1	1	1
Septu	Bce_com_GCA_002552015.1_01294 -	1.1e-11	36.4	0.7	1.2e-08	26.3	0.1	2.2	2	0	0	2	2	1	2
Lamassu	Bce_com_GCA_002552015.1_01298 -	1.5e-10	32.2	0.1	2.2e-09	28.3	0	2.5	2	1	0	2	2	1	1
Wadjet	Bce_com_GCA_002552015.1_01378 -	3.9e-07	21.2	0	8.3e-07	20.1	0	1.5	1	0	0	1	1	1	1
Septu	Bce_com_GCA_002552015.1_01401 -	5.7e-19	60.3	0.1	2.5e-11	35.2	0	2.1	1	1	1	2	2	2	2
Septu	Bce_com_GCA_002552015.1_01460 -	1.1e-09	29.8	1.4	6.5e-06	17.4	0.1	2.2	1	1	1	2	2	2	2
Gabija	Bce_com_GCA_002552015.1_01497 -	3.8e-06	18.6	0.8	8.2e-06	17.5	0.8	1.6	1	1	0	1	1	1	1
Wadjet	Bce_com_GCA_002552015.1_01519 -	1.4e-05	16.2	0.1	3e-05	15.1	0.1	1.5	1	0	0	1	1	1	1
Lamassu	Bce_com_GCA_002552015.1_01525 -	4.6e-07	20.7	0	1.6e-06	18.9	0	1.8	1	1	0	1	1	1	1
Gabija	Bce_com_GCA_002552015.1_01526 -	9.6e-09	26.6	0.3	1.7e-08	25.8	0.3	1.4	1	0	0	1	1	1	1
Septu	Bce_com_GCA_002552015.1_01540 -	1.9e-13	42.1	0	8.7e-08	23.5	0	2.2	1	1	1	2	2	2	2
Septu	Bce_com_GCA_002552015.1_01576 -	3.5e-17	54.4	0.7	1.1e-14	46.2	0	2.1	2	0	0	2	2	1	2
Septu	Bce_com_GCA_002552015.1_01600 -	1.8e-12	38.9	0.1	1.6e-07	22.7	0	2.3	1	1	0	2	2	2	2
Gabija	Bce_com_GCA_002552015.1_01672 -	3.3e-09	28.6	0.1	1e-08	26.9	0	1.8	2	1	0	2	2	1	1
Druantia_Hachiman_Zorya-I_DISARM	Bce_com_GCA_002552015.1_01689 -	7.8e-29	91.7	0.3	9.9e-28	88.1	0	2.6	3	0	0	3	3	1	1
Septu	Bce_com_GCA_002552015.1_01693 -	5e-18	57.2	1.1	4.9e-10	30.9	0	2.2	1	1	1	2	2	2	2
Lamassu	Bce_com_GCA_002552015.1_01706 -	2.2e-11	34.9	0.1	1e-10	32.7	0.1	1.9	1	1	0	1	1	1	1
Septu	Bce_com_GCA_002552015.1_01732 -	7.2e-06	17.2	0	1e-05	16.7	0	1.2	1	0	0	1	1	1	1
Druantia_Hachiman_Zorya-I_DISARM	Bce_com_GCA_002552015.1_01746 -	5e-24	76.2	0	2.7e-23	73.8	0	2.3	2	1	0	2	2	1	1
Lamassu	Bce_com_GCA_002552015.1_01795 -	1.2e-17	55.4	6.8	5.6e-17	53.2	6.8	2.2	1	1	0	1	1	1	1
Septu	Bce_com_GCA_002552015.1_01817 -	3.3e-14	44.6	0	3.7e-08	24.8	0	2.2	2	0	0	2	2	2	2
Septu	Bce_com_GCA_002552015.1_01890 -	2.2e-18	58.3	0.2	5.1e-11	34.2	0.1	2.4	1	1	1	2	2	2	2
Septu	Bce_com_GCA_002552015.1_01947 -	1.3e-17	55.8	4.5	7.4e-10	30.3	0.1	2.2	1	1	0	2	2	2	2
Lamassu	Bce_com_GCA_002552015.1_01954 -	8.9e-07	19.8	0.2	1e-05	16.3	0.2	2.1	1	1	0	1	1	1	1
DISARM	Bce_com_GCA_002552015.1_01976 -	5.9e-12	37	5.8	7.3e-08	23.7	0.1	3.5	3	1	0	3	3	2	1
Gabija	Bce_com_GCA_002552015.1_02020 -	3.7e-08	25.2	0.3	4e-06	18.6	0	2.3	2	0	0	2	2	1	2
Druantia_Hachiman	Bce_com_GCA_002552015.1_02104 -	6e-19	59.8	0.2	2.3e-18	57.9	0	2.1	2	0	0	2	2	1	1
Druantia_Hachiman_Zorya-I_DISARM	Bce_com_GCA_002552015.1_02117 -	3.4e-28	89.6	0.1	9.4e-23	72.1	0.1	2.5	2	0	0	2	2	2	2
Gabija	Bce_com_GCA_002552015.1_02124 -	1.5e-20	65.5	0.3	1.5e-20	65.5	0.3	4.6	2	2	1	3	3	1	1
Wadjet	Bce_com_GCA_002552015.1_02171 -	8.9e-07	20	0.2	1.7e-06	19.1	0.2	1.4	1	0	0	1	1	1	1
Septu	Bce_com_GCA_002552015.1_02258 -	8.6e-08	23.5	0	4.6e-05	14.6	0	2.1	2	0	0	2	2	1	2
Septu	Bce_com_GCA_002552015.1_02369 -	7.9e-12	36.8	0.2	1.1e-07	23.2	0	2.4	1	1	1	2	2	2	2
DISARM	Bce_com_GCA_002552015.1_02373 -	1.3e-42	136.2	0.1	2.6e-29	93.2	0	2.2	2	0	0	2	2	2	1
Lamassu	Bce_com_GCA_002552015.1_02438 -	6.7e-08	23.5 1	0.2	6.9e-07	20.2 1	0.2	2.4	1	1	0	1	1	1	1
Lamassu	Bce_com_GCA_002552015.1_02439 -	9.6e-07	19.7	2.8	1.7e-06	18.9	2.8	1.5	1	1	0	1	1	1	1
Septu	Bce_com_GCA_002552015.1_02460 -	1.4e-10	32.7	4.2	2.4e-07	22.1	0	3.4	4	0	0	4	4	1	2
Septu_Zorya-II	Bce_com_GCA_002552015.1_02480 -	1.9e-08	25.8	1.6	3e-08	25.1	1.6	1.4	1	0	0	1	1	1	1
Septu	Bce_com_GCA_002552015.1_02486 -	4.9e-21	67.0 1	2.8	1.6e-07	22.6	0.1	4.6	3	2	2	5	5	4	4
Septu	Bce_com_GCA_002552015.1_02520 -	8.2e-17	53.2	1.6	1e-10	33.1	0	2.1	1	1	0	2	2	2	2
Septu	Bce_com_GCA_002552015.1_02568 -	1e-12	39.7	0	1.9e-07	22.4	0	2.2	1	1	0	2	2	2	2
Septu	Bce_com_GCA_002552015.1_02673 -	1.4e-14	45.9	0	8.8e-10	30.1	0	2.4	1	1	1	2	2	2	2
Lamassu	Bce_com_GCA_002552015.1_02697 -	6e-13	40	0	8e-08	23.2	0	2.1	1	1	1	2	2	2	2
Septu	Bce_com_GCA_002552015.1_02716 -	1.7e-14	45.6	2	2.4e-10	31.9	0.1	2.2	1	1	0	2	2	2	2
Septu	Bce_com_GCA_002552015.1_02748 -	2.5e-18	58.1	7.1	4.3e-07	21.3	0.1	4.7	5	0	0	5	5	3	4
Septu	Bce_com_GCA_002552015.1_02869 -	4.9e-12	37.5	0.7	5e-07	21	0	2.1	1	1	1	2	2	2	2
Septu	Bce_com_GCA_002552015.1_02889 -	7.9e-31	99.2 1	0.9	7.1e-15	46.8	0	4.2	2	2	1	4	4	3	4
Lamassu	Bce_com_GCA_002552015.1_02952 -	1.9e-14	44.9	0.7	4.1e-14	43.8	0.7	1.4	1	1	0	1	1	1	1
Gabija	Bce_com_GCA_002552015.1_02980 -	2.2e-11	35.6	0	1.6e-10	32.8	0	2.3	2	1	0	2	2	1	1
Septu	Bce_com_GCA_002552015.1_03053 -	1.8e-14	45.5	4.8	1.3e-07	23	0	4.4	3	1	1	4	4	2	1
Lamassu	Bce_com_GCA_002552015.1_03127 -	5.2e-12	36.9	0.6	4.2e-10	30.7	0.6	2.1	1	1	0	1	1	1	1
Lamassu	Bce_com_GCA_002552015.1_03170 -	1.6e-12	38.6	1.4	1.1e-11	35.9	1.4	1.9	1	1	0	1	1	1	1
Septu	Bce_com_GCA_002552015.1_03191 -	1.5e-10	32.6	0	1.4e-05	16.3	0	2.2	2	0	0	2	2	2	2
Lamassu	Bce_com_GCA_002552015.1_03204 -	7e-06	16.9	0.2	2.9e-05	14.9	0.2	1.8	1	1	0	1	1	1	1
Lamassu	Bce_com_GCA_002552015.1_03205 -	1.1e-07	22.8	0.1	1.9e-07	22	0.1	1.4	1	1	0	1	1	1	1
Septu	Bce_com_GCA_002552015.1_03210 -	2.4e-24	77.9	7.5	3.1e-10	31.6	0.1	4.8	4	1	1	5	5	4	4
Lamassu	Bce_com_GCA_002552015.1_03249 -	2.6e-09	28.1	0.4	7.8e-09	26.5	0.2	1.9	1	1	0	1	1	1	1
Druantia_Hachiman_Zorya-I_DISARM	Bce_com_GCA_002552015.1_03323 -	2.5e-29	93.2	0.5	3.2e-28	89.7	0	2.6	3	0	0	3	3	1	1
Wadjet	Bce_com_GCA_002552015.1_03346 -	3.2e-05	14.2	0.2	3.5e-05	14.1	0.2	1.1	1	0	0	1	1	1	1
Septu	Bce_com_GCA_002552015.1_03395 -	3.4e-09	28.1	1.6	1.9e-05	15.9	0	2.2	1	1	1	2	2	2	2
Wadjet	Bce_com_GCA_002552015.1_03406 -	4.6e-06	17.7	0.1	9.2e-06	16.8	0.1	1.5	1	0	0	1	1	1	1
Septu	Bce_com_GCA_002552015.1_03450 -	1.8e-11	35.6	0.1	7.3e-06	17.2	0	2.1	2	0	0	2	2	2	2
Wadjet	Bce_com_GCA_002552015.1_03482 -	7.2e-07	20.3	1.2	1.7e-06	19.1	0.2	1.9	2	0	0	2	2	1	1
Septu	Bce_com_GCA_002552015.1_03515 -	2.8e-11	35	6.5	4.1e-07	21.3	0.1	2.2	1	1	1	2	2	2	2
Septu	Bce_com_GCA_002552015.1_03524 -	1.6e-17	55.5	1	5.2e-12	37.4	0	2.4	1	1	1	2	2	2	2
Lamassu	Bce_com_GCA_002552015.1_03525 -	2.5e-09	28.1	4.7	1.5e-07	22.3	0.1	2.8	2	1	1	3	3	1	2
Lamassu	Bce_com_GCA_002552015.1_03545 -	4.7e-09	27.3	1	4e-06	17.7	0	2.4	1	1	1	2	2	1	2
Gabija	Bce_com_GCA_002552015.1_03575 -	8.6e-10	29.8	4.1	1.4e-06	19.3	0	4	4	0	0	4	4	1	2
Wadjet	Bce_com_GCA_002552015.1_03581 -	2e-05	15.6	0	4.1e-05	14.7	0	1.5	1	0	0	1	1	1	1
Septu	Bce_com_GCA_002552015.1_03610 -	1.3e-15	49.3	0.7	2.5e-12	38.5	0	2.2	1	1	0	2	2	1	2
Lamassu	Bce_com_GCA_002552015.1_03634 -	1.7e-10	31.9	0.5	8e-08	23.2	0.1	2.4	1	1	1	2	2	1	2
Lamassu	Bce_com_GCA_002552015.1_03635 -	1.2e-08	26	1.1	5.4e-07	20.5	0	2.4	1	1	1	2	2	1	2
Septu	Bce_com_GCA_002552015.1_03680 -	2.2e-09	28.8	0.6	3.6e-05	14.9	0.7	2.1	2	0	0	2	2	2	2
Wadjet	Bce_com_GCA_002552015.1_03704 -	1.7e-16	51.7	0.1	4.5e-16	50.3	0.1	1.8	1	0	0	1	1	1	1
Druantia_Hachiman_Zorya-I_DISARM	Bce_com_GCA_002552015.1_03759 -	4.7e-26	82.7	0	2.6e-25	80.3	0	2.2	2	0	0	2	2	1	1
Lamassu	Bce_com_GCA_002552015.1_03768 -	6.4e-10	30.1	0.4	4.7e-06	17.5	0	2.1	1	1	1	2	2	2	2
Septu	Bce_com_GCA_002552015.1_03850 -	1.3e-09	29.5	1	5.7e-06	17.6	0.2	2.1	1	1	0	2	2	2	2
Septu	Bce_com_GCA_002552015.1_03872 -	1.8e-15	48.8	1.4	1.6e-07	22.6	0.1	3.6	4	0	0	4	4	2	2
Thoeris	Bce_com_GCA_002552015.1_03881 -	2.9e-19	60.9	0	2.3e-18	58	0	2.4	2	0	0	2	2	1	1
Lamassu	Bce_com_GCA_002552015.1_03892 -	5.3e-07	20.6	0	6.9e-07	20.2	0	1.2	1	0	0	1	1	1	1
Wadjet	Bce_com_GCA_002552015.1_03921 -	2.1e-07	22	0.2	3.9e-07	21.1	0.2	1.5	1	0	0	1	1	1	1
Druantia_Hachiman_Zorya-I_DISARM	Bce_com_GCA_002552015.1_03977 -	2.7e-18	57.7	1.2	1.9e-17	55	0	2.8	3	0	0	3	3	1	1
DISARM	Bce_com_GCA_002552015.1_03979 -	1.1e-21	68.4	1.1	1.1e-20	65.2	0.2	2.5	2	0	0	2	2	1	1
Lamassu	Bce_com_GCA_002552015.1_04004 -	3.3e-07	21.2	0.6	1e-06	19.6	0.6	1.7	1	1	0	1	1	1	1
Lamassu	Bce_com_GCA_002552015.1_04005 -	4.3e-09	27.4	0.9	7.1e-09	26.7	0.9	1.3	1	0	0	1	1	1	1
Lamassu	Bce_com_GCA_002552015.1_04079 -	1.4e-06	19.2	2.4	3.1e-05	14.8	2.4	2.1	1	1	0	1	1	1	1
Septu	Bce_com_GCA_002552015.1_04082 -	1.4e-23	75.4	2	3.6e-07	21.5	0	4.7	5	0	0	5	5	4	4
Lamassu	Bce_com_GCA_002552015.1_04113 -	6e-13	40	5.6	3.9e-06	17.7	0	4	3	1	0	3	3	2	3
Septu	Bce_com_GCA_002552015.1_04149 -	2.1e-17	55.1	1.2	1.5e-12	39.2	0	2.2	1	1	0	2	2	2	2
DISARM	Bce_com_GCA_002552015.1_04160 -	4e-46	147.5	0	1.5e-28	90.7	0	2.2	2	0	0	2	2	2	1
Druantia_Hachiman	Bce_com_GCA_002552015.1_04161 -	5.7e-06	17.5	0	1.1e-05	16.6	0	1.5	1	0	0	1	1	1	1
Septu	Bce_com_GCA_002552015.1_04167 -	1.6e-12	39.1	0.2	3.6e-07	21.5	0	2.1	2	0	0	2	2	2	2
Septu	Bce_com_GCA_002552015.1_04273 -	9.7e-12	36.5	0.6	8.9e-07	20.2	0.1	2.1	1	1	0	2	2	2	2
Septu	Bce_com_GCA_002552015.1_04281 -	5.8e-13	40.5	0.4	4.6e-08	24.4	0	2.2	1	1	1	2	2	2	2
Zorya-I_Zorya-II	Bce_com_GCA_002552015.1_04303 -	1.3e-30	97.1	0.1	1.3e-30	97.1	0.1	2.4	2	1	0	2	2	1	1
Zorya-I_Zorya-II	Bce_com_GCA_002552015.1_04304 -	1.8e-24	76.5	0.6	5.6e-24	74.9	0.6	1.9	1	0	0	1	1	1	1
Septu	Bce_com_GCA_002552015.1_04306 -	2.7e-14	44.9	0.8	1.8e-09	29.1	0	2.4	2	0	0	2	2	2	2
Zorya-I_DISARM	Bce_com_GCA_002552015.1_04355 -	1.5e-17	54.6	3	3e-17	53.6	3	1.4	1	1	0	1	1	1	1
Septu_Zorya-II	Bce_com_GCA_002552015.1_04368 -	1.6e-15	48.5	1.8	1.6e-15	48.5	1.8	2.3	2	1	0	3	3	1	1
Septu	Bce_com_GCA_002552015.1_04409 -	1.1e-09	29.8	0.6	1e-05	16.7	0	2.2	1	1	0	2	2	2	2
Lamassu	Bce_com_GCA_002552015.1_04424 -	1.4e-06	19.2	1.8	3.2e-05	14.7	1.8	2.2	1	1	0	1	1	1	1
Septu	Bce_com_GCA_002552015.1_04435 -	7.1e-10	30.4	1.6	2.5e-05	15.5	0	2.2	1	1	1	2	2	2	2
Septu	Bce_com_GCA_002552015.1_04463 -	3.7e-12	37.9	1.4	2.1e-08	25.6	0.1	2.2	2	0	0	2	2	2	2
Gabija	Bce_com_GCA_002552015.1_04491 -	2.4e-06	18.5	0.2	3e-05	14.9	0	2.5	2	0	0	2	2	1	1
Lamassu	Bce_com_GCA_002552015.1_04527 -	1.6e-23	74.5	1.6	2.4e-23	74	1.6	1.2	1	0	0	1	1	1	1
Gabija	Bce_com_GCA_002552015.1_04570 -	2.2e-06	19.4	0	1.8e-05	16.4	0	2.2	2	0	0	2	2	1	1
Septu	Bce_com_GCA_002552015.1_04583 -	6.7e-15	46.9	0.6	3.4e-11	34.7	0	2.1	1	1	1	2	2	2	2
Gabija	Bce_com_GCA_002552015.1_04590 -	1.2e-19	62.2	3.8	9e-13	39.6	3.6	2.7	2	0	0	2	2	2	2
Lamassu	Bce_com_GCA_002552015.1_04612 -	4.3e-09	27.4	0	6.2e-07	20.3	0	2.6	2	1	0	2	2	1	2
Wadjet	Bce_com_GCA_002552015.1_04820 -	1.5e-05	16.1	0	3.4e-05	14.9	0	1.5	1	0	0	1	1	1	1
Lamassu	Bce_com_GCA_002552015.1_04852 -	2.8e-11	34.5	0.2	7.7e-11	33.1	0.2	1.7	1	1	0	1	1	1	1
Druantia_Hachiman	Bce_com_GCA_002552015.1_04895 -	5.3e-14	43.7	0.1	1.9e-13	41.8	0	1.9	2	0	0	2	2	1	1
Wadjet	Bce_com_GCA_002552015.1_04921 -	2.5e-06	18.5	0.1	6.8e-06	17.2	0.1	1.7	1	0	0	1	1	1	1
Septu	Bce_com_GCA_002552015.1_04927 -	9.3e-16	49.7	6	1.4e-10	32.7	0.1	2.2	1	1	1	2	2	2	2
Lamassu	Bce_com_GCA_002552015.1_04945 -	1.2e-09	29.2	5.1	1.7e-07	22.2	5.1	2.3	1	1	0	1	1	1	1
Septu	Bce_com_GCA_002552015.1_04999 -	6.1e-11	33.9	2.3	3e-06	18.5	0.1	2.8	2	1	1	3	3	2	2
Gabija	Bce_com_GCA_002552015.1_05043 -	5.4e-06	18.1	0.1	1.8e-05	16.4	0.1	1.9	1	1	0	1	1	1	1
Lamassu	Bce_com_GCA_002552015.1_05143 -	2.5e-13	41.3	0.7	1.1e-12	39.1	0.7	1.9	1	1	0	1	1	1	1
Septu	Bce_com_GCA_002552015.1_05144 -	1.3e-15	49.2	0	1.5e-12	39.2	0	2.2	1	1	1	2	2	1	2
Septu	Bce_com_GCA_002552015.1_05165 -	3.8e-16	51	0	2.5e-09	28.6	0	2.1	1	1	1	2	2	2	2
Septu	Bce_com_GCA_002552015.1_05191 -	3.8e-13	41.1	1.4	1.9e-05	15.8	0	3.3	3	0	0	3	3	2	1
Druantia_Hachiman_Zorya-I_DISARM	Bce_com_GCA_002552015.1_05270 -	3.1e-24	76.9	0.9	7e-20	62.8	0	3.8	4	0	0	4	4	1	2
Septu_Zorya-II	Bce_com_GCA_002552015.1_05330 -	5.4e-11	33.9	8.6	2.2e-10	32	8.6	1.9	1	1	0	1	1	1	1
Septu_Zorya-II	Bce_com_GCA_002552015.1_05345 -	6.4e-08	24.1	6.6	6.4e-08	24.1	6.6	3.8	5	0	0	5	5	1	1
Septu_Zorya-II	Bce_com_GCA_002552015.1_05359 -	6.2e-12	36.9	8.4	2.7e-11	34.9	8.4	2	1	1	0	1	1	1	1
Septu	Bce_com_GCA_002552015.1_05425 -	4.2e-15	47.6	0.8	9e-12	36.6	0	2.1	1	1	0	2	2	1	2
Septu	Bce_com_GCA_002552015.1_05468 -	6.4e-06	17.4	2.8	1.5e-05	16.2	0.6	2.5	2	1	1	3	3	1	1
Septu	Bce_com_GCA_002552015.1_05547 -	2.1e-13	42	0.8	2.5e-07	22	0	3.3	2	2	0	3	3	1	1
Septu	Bce_com_GCA_002552015.1_05630 -	2.9e-18	58	2.2	3.9e-07	21.4	0	4.3	3	1	1	4	4	2	4
DISARM	Bce_com_GCA_002552015.1_05729 -	1.1e-39	126.7	0	1.6e-28	90.6	0	2.3	2	0	0	2	2	2	1
Septu	Bce_com_GCA_002552015.1_05741 -	5e-14	44	3.7	9.2e-10	30	0.2	2.3	1	1	1	2	2	2	2
Lamassu	Bce_com_GCA_002552015.1_05776 -	2.5e-12	38	0.4	7.4e-11	33.2	0.4	2.1	1	1	0	1	1	1	1
Septu	Bce_com_GCA_002552015.1_05809 -	1.3e-18	59.1 1	6.6	2e-06	19.1	0.3	4.9	4	1	1	5	5	4	4
Septu	Bce_com_GCA_002552015.1_05825 -	1.9e-12	38.9	3.8	4.5e-08	24.5	0.3	2.2	1	1	0	2	2	2	2
Septu	Bce_com_GCA_002552015.1_05873 -	4.1e-18	57.5	0	9.7e-11	33.2	0	2.1	2	0	0	2	2	2	2
Lamassu	Bce_com_GCA_002552015.1_05876 -	1.7e-09	28.7	4.6	4.4e-07	20.8	4.6	2.4	1	1	0	1	1	1	1
Lamassu	Bce_com_GCA_002552015.1_05877 -	9e-08	23.1	0.1	6e-06	17.1	0	2.2	2	0	0	2	2	1	2
Septu	Bce_com_GCA_002552335.1_00047 -	1.1e-18	59.4 1	6.9	2e-06	19.1	0.3	4.9	4	1	1	5	5	4	4
Wadjet	Bce_com_GCA_002552335.1_00121 -	1.7e-05	15.9	0.1	3.5e-05	14.9	0.1	1.5	1	0	0	1	1	1	1
Lamassu	Bce_com_GCA_002552335.1_00127 -	4.6e-07	20.7	0	1.7e-06	18.9	0	1.8	1	1	0	1	1	1	1
Gabija	Bce_com_GCA_002552335.1_00128 -	9.6e-09	26.6	0.3	1.7e-08	25.8	0.3	1.4	1	0	0	1	1	1	1
Septu	Bce_com_GCA_002552335.1_00142 -	1.9e-13	42.1	0	8.7e-08	23.5	0	2.2	1	1	1	2	2	2	2
Septu	Bce_com_GCA_002552335.1_00189 -	9.3e-16	49.7	6	1.4e-10	32.7	0.1	2.2	1	1	1	2	2	2	2
Septu	Bce_com_GCA_002552335.1_00202 -	1.3e-15	49.2	0	1.5e-12	39.2	0	2.2	1	1	1	2	2	1	2
Lamassu	Bce_com_GCA_002552335.1_00203 -	2.5e-13	41.3	0.7	1.1e-12	39.1	0.7	1.9	1	1	0	1	1	1	1
Septu_Zorya-II	Bce_com_GCA_002552335.1_00264 -	1.8e-05	16.3	0.5	1.8e-05	16.3	0.5	2.1	2	0	0	2	2	1	1
Wadjet	Bce_com_GCA_002552335.1_00392 -	7.2e-07	20.3	1.2	1.7e-06	19.1	0.2	1.9	2	0	0	2	2	1	1
Septu	Bce_com_GCA_002552335.1_00425 -	1.8e-11	35.6	0.1	7.3e-06	17.2	0	2.1	2	0	0	2	2	2	2
Wadjet	Bce_com_GCA_002552335.1_00432 -	2.5e-06	18.5	0.1	6.8e-06	17.2	0.1	1.7	1	0	0	1	1	1	1
Septu	Bce_com_GCA_002552335.1_00468 -	1.3e-15	49.3	0.7	2.5e-12	38.5	0	2.2	1	1	0	2	2	1	2
Septu	Bce_com_GCA_002552335.1_00539 -	6.6e-16	50.2	0.1	3.1e-11	34.8	0	2.4	1	1	1	2	2	2	2
Lamassu	Bce_com_GCA_002552335.1_00563 -	6e-13	40	0	8e-08	23.2	0	2.1	1	1	1	2	2	2	2
Septu	Bce_com_GCA_002552335.1_00582 -	1.7e-14	45.6	2	2.4e-10	31.9	0.1	2.2	1	1	0	2	2	2	2
Septu	Bce_com_GCA_002552335.1_00615 -	2.5e-18	58.1	7.1	4.3e-07	21.3	0.1	4.7	5	0	0	5	5	3	4
Septu_Zorya-II	Bce_com_GCA_002552335.1_00685 -	8e-12	36.6	6	3.5e-11	34.5	6	2	1	1	0	1	1	1	1
Lamassu	Bce_com_GCA_002552335.1_00770 -	8.9e-07	19.8	0.2	1e-05	16.3	0.2	2.1	1	1	0	1	1	1	1
Septu	Bce_com_GCA_002552335.1_00777 -	1.1e-17	56	4.4	6.4e-10	30.5	0.1	2.2	1	1	0	2	2	2	2
Septu	Bce_com_GCA_002552335.1_00834 -	7.7e-19	59.8	0.4	9.8e-12	36.5	0.1	2.5	2	1	1	3	3	2	2
Septu	Bce_com_GCA_002552335.1_00919 -	2.8e-13	41.6	8.7	1.3e-07	23	0	4.5	4	1	1	5	5	2	1
Septu	Bce_com_GCA_002552335.1_00989 -	3.5e-17	54.4	0.7	1.1e-14	46.2	0	2.2	2	0	0	2	2	1	2
Septu	Bce_com_GCA_002552335.1_01009 -	4.1e-13	41	0.1	4.9e-08	24.4	0	2.1	1	1	1	2	2	2	2
Septu	Bce_com_GCA_002552335.1_01063 -	5e-14	44	3.7	9.2e-10	30	0.2	2.3	1	1	1	2	2	2	2
Lamassu	Bce_com_GCA_002552335.1_01069 -	5e-09	27.2	4.3	1.8e-07	22.1	1	2.1	2	0	0	2	2	1	2
Wadjet	Bce_com_GCA_002552335.1_01093 -	1.8e-06	19.1	1.1	3.9e-06	18	1.1	1.5	1	0	0	1	1	1	1
Lamassu	Bce_com_GCA_002552335.1_01143 -	2.9e-10	31.2	1.3	6.2e-07	20.3	0.1	2.3	1	1	0	2	2	1	2
Lamassu	Bce_com_GCA_002552335.1_01158 -	7.7e-07	20	0	1.3e-05	16	0	2.1	1	1	0	1	1	1	1
Lamassu	Bce_com_GCA_002552335.1_01159 -	1.1e-08	26	0.9	2.9e-06	18.1	0	2.3	2	0	0	2	2	1	2
Septu	Bce_com_GCA_002552335.1_01170 -	1.7e-13	42.3	0	6.5e-07	20.7	0	2.1	2	0	0	2	2	2	2
Septu	Bce_com_GCA_002552335.1_01171 -	6.3e-10	30.6	5.6	2.8e-06	18.6	0.8	2.1	1	1	1	2	2	2	2
Septu	Bce_com_GCA_002552335.1_01243 -	3.4e-15	47.9	0.8	8.9e-12	36.6	0	2.1	1	1	0	2	2	1	2
Septu	Bce_com_GCA_002552335.1_01339 -	5.1e-12	37.4	1	7.5e-07	20.5	0	2.1	1	1	1	2	2	2	2
Septu	Bce_com_GCA_002552335.1_01362 -	6.6e-31	99.5	9.7	1.5e-14	45.7	0	4.2	2	2	2	4	4	3	4
Septu	Bce_com_GCA_002552335.1_01434 -	1.2e-15	49.4 1	6.1	1.8e-13	42.2	3.1	2.6	1	1	0	2	2	2	2
Septu	Bce_com_GCA_002552335.1_01457 -	2.9e-18	58	2.2	3.9e-07	21.4	0	4.3	3	1	1	4	4	2	4
Lamassu	Bce_com_GCA_002552335.1_01493 -	6e-09	26.9	2.7	5.8e-08	23.7	2.7	2.1	1	1	0	1	1	1	1
Lamassu	Bce_com_GCA_002552335.1_01559 -	6.4e-10	30.1	0.4	4.7e-06	17.5	0	2.1	1	1	1	2	2	2	2
Druantia_Hachiman_Zorya-I_DISARM	Bce_com_GCA_002552335.1_01568 -	4.7e-26	82.7	0	2.6e-25	80.3	0	2.2	2	0	0	2	2	1	1
Septu	Bce_com_GCA_002552335.1_01608 -	1e-12	39.7	0.8	1.9e-05	15.8	0	3.3	3	0	0	3	3	2	1
Septu	Bce_com_GCA_002552335.1_01634 -	3.4e-16	51.1	0	2.5e-09	28.6	0	2.1	1	1	1	2	2	2	2
DISARM	Bce_com_GCA_002552335.1_01646 -	4e-46	147.5	0	1.5e-28	90.7	0	2.2	2	0	0	2	2	2	1
Druantia_Hachiman	Bce_com_GCA_002552335.1_01647 -	5.7e-06	17.5	0	1.1e-05	16.6	0	1.5	1	0	0	1	1	1	1
Septu	Bce_com_GCA_002552335.1_01653 -	1.6e-12	39.1	0.2	3.6e-07	21.5	0	2.1	2	0	0	2	2	2	2
Thoeris	Bce_com_GCA_002552335.1_01734 -	1.5e-06	19.7	0.7	5.8e-06	17.8	0.7	2	1	1	0	1	1	1	1
Lamassu	Bce_com_GCA_002552335.1_01749 -	3.3e-10	31	0.1	8.3e-09	26.5	0.5	1.9	1	1	0	1	1	1	1
Septu	Bce_com_GCA_002552335.1_01804 -	7.1e-21	66.5 1	2.9	1.6e-07	22.6	0.1	4.6	3	2	0	5	5	4	4
Wadjet	Bce_com_GCA_002552335.1_01827 -	1.5e-06	19.3	1.7	2.5e-06	18.5	0.2	2	2	0	0	2	2	1	1
Septu	Bce_com_GCA_002552335.1_01832 -	7.1e-10	30.4	1.6	2.5e-05	15.5	0	2.2	1	1	1	2	2	2	2
Septu	Bce_com_GCA_002552335.1_01839 -	1e-11	36.5	1.9	4.1e-06	18.1	0	2.1	1	1	0	2	2	2	2
Druantia_Hachiman_Zorya-I_DISARM	Bce_com_GCA_002552335.1_01947 -	1.7e-27	87.4	0	3.5e-25	79.9	0	2.9	2	0	0	2	2	1	2
Wadjet	Bce_com_GCA_002552335.1_01951 -	2.2e-05	15.5	0	4.8e-05	14.5	0	1.5	1	0	0	1	1	1	1
Druantia_Hachiman_Zorya-I_DISARM	Bce_com_GCA_002552335.1_02130 -	3.1e-24	76.9	0.9	7e-20	62.8	0	3.8	4	0	0	4	4	1	2
Druantia_Hachiman	Bce_com_GCA_002552335.1_02254 -	6.4e-26	82.5	0.1	2.3e-23	74.2	0	2.7	3	0	0	3	3	1	2
Gabija	Bce_com_GCA_002552335.1_02257 -	3.9e-16	50.7	5	3.3e-11	34.5	4.2	2.7	2	1	0	2	2	2	2
Wadjet	Bce_com_GCA_002552335.1_02282 -	2.6e-06	18.5	0.1	4.8e-06	17.6	0.1	1.4	1	0	0	1	1	1	1
Druantia_Hachiman	Bce_com_GCA_002552335.1_02349 -	3.5e-14	44.2	0.8	1.4e-13	42.2	0	2.3	2	0	0	2	2	1	1
Lamassu	Bce_com_GCA_002552335.1_02429 -	1.8e-10	31.9	0.1	5.6e-09	27	0	2.5	2	1	1	3	3	1	2
Septu	Bce_com_GCA_002552335.1_02433 -	1.1e-11	36.4	0.7	1.2e-08	26.3	0.1	2.2	2	0	0	2	2	1	2
DISARM	Bce_com_GCA_002552335.1_02461 -	5.9e-12	37	5.8	7.3e-08	23.7	0.1	3.5	3	1	0	3	3	2	1
Gabija	Bce_com_GCA_002552335.1_02505 -	3.7e-08	25.2	0.3	4e-06	18.6	0	2.3	2	0	0	2	2	1	2
Septu	Bce_com_GCA_002552335.1_02583 -	1.1e-09	29.8	0.6	1e-05	16.7	0	2.2	1	1	0	2	2	2	2
Septu	Bce_com_GCA_002552335.1_02641 -	1.2e-13	42.8	1.8	2e-09	28.9	0.1	2.4	1	1	0	2	2	2	2
Zorya-I_Zorya-II	Bce_com_GCA_002552335.1_02643 -	1.8e-24	76.5	0.6	5.6e-24	74.9	0.6	1.9	1	0	0	1	1	1	1
Zorya-I_Zorya-II	Bce_com_GCA_002552335.1_02644 -	1.3e-30	97.1	0.1	1.3e-30	97.1	0.1	2.5	2	1	0	2	2	1	1
Septu	Bce_com_GCA_002552335.1_02667 -	5.8e-13	40.5	0.4	4.6e-08	24.4	0	2.2	1	1	1	2	2	2	2
Septu	Bce_com_GCA_002552335.1_02675 -	9.6e-12	36.5	0.6	8.9e-07	20.2	0.1	2.1	1	1	0	2	2	2	2
Druantia_Hachiman_Zorya-I_DISARM	Bce_com_GCA_002552335.1_02730 -	2e-12	38.8	0	4.4e-11	34.5	0	2.5	2	0	0	2	2	1	1
Septu	Bce_com_GCA_002552335.1_02739 -	4.4e-18	57.3	0.5	1.5e-10	32.6	0	2	1	1	1	2	2	2	2
Druantia_Hachiman_Zorya-I_DISARM	Bce_com_GCA_002552335.1_02741 -	3.8e-08	25	0.3	1.2e-07	23.5	0.3	1.9	1	0	0	1	1	1	1
Septu	Bce_com_GCA_002552335.1_02744 -	1.3e-08	26.2	0.1	1.3e-05	16.4	0	2.1	1	1	0	2	2	1	2
Lamassu	Bce_com_GCA_002552335.1_02748 -	2.9e-11	34.5	0	1.8e-10	31.9	0	1.9	1	1	1	2	2	1	1
Gabija	Bce_com_GCA_002552335.1_02791 -	2.4e-06	18.5	0.2	3e-05	14.9	0	2.5	2	0	0	2	2	1	1
Septu	Bce_com_GCA_002552335.1_02819 -	3.7e-12	37.9	1.4	2.1e-08	25.6	0.1	2.2	2	0	0	2	2	2	2
Gabija	Bce_com_GCA_002552335.1_02878 -	3.3e-09	28.6	0.1	1e-08	26.9	0	1.8	2	1	0	2	2	1	1
Druantia_Hachiman_Zorya-I_DISARM	Bce_com_GCA_002552335.1_02895 -	7.8e-29	91.7	0.3	9.9e-28	88.1	0	2.6	3	0	0	3	3	1	1
Septu	Bce_com_GCA_002552335.1_02899 -	5e-18	57.2	1.1	4.9e-10	30.9	0	2.2	1	1	1	2	2	2	2
Lamassu	Bce_com_GCA_002552335.1_02912 -	2.2e-11	34.9	0.1	1e-10	32.7	0.1	1.9	1	1	0	1	1	1	1
Septu	Bce_com_GCA_002552335.1_02938 -	7.1e-06	17.3	0	1e-05	16.7	0	1.2	1	0	0	1	1	1	1
Druantia_Hachiman_Zorya-I_DISARM	Bce_com_GCA_002552335.1_02952 -	5.4e-24	76.1	0	2.7e-23	73.8	0	2.2	2	1	0	2	2	1	1
Septu	Bce_com_GCA_002552335.1_02959 -	2.1e-12	38.7	3.5	6.3e-08	24	0.1	2.2	1	1	1	2	2	2	2
Lamassu	Bce_com_GCA_002552335.1_03006 -	1.2e-17	55.4	6.8	5.6e-17	53.2	6.8	2.2	1	1	0	1	1	1	1
Septu	Bce_com_GCA_002552335.1_03028 -	3.3e-14	44.6	0	3.7e-08	24.8	0	2.2	2	0	0	2	2	2	2
Lamassu	Bce_com_GCA_002552335.1_03073 -	1.6e-23	74.5	1.6	2.4e-23	74	1.6	1.2	1	0	0	1	1	1	1
Gabija	Bce_com_GCA_002552335.1_03116 -	3.1e-06	18.9	0	2.6e-05	15.9	0	2.2	2	0	0	2	2	1	1
Septu	Bce_com_GCA_002552335.1_03149 -	1e-20	66	1.9	5.1e-06	17.7	0	4.4	4	0	0	4	4	4	4
Septu	Bce_com_GCA_002552335.1_03155 -	6.8e-11	33.7	0.2	2.5e-06	18.8	0.1	2.1	1	1	1	2	2	2	2
Septu	Bce_com_GCA_002552335.1_03177 -	5.1e-11	34.2	1.5	1.1e-07	23.2	0	2.5	3	0	0	3	3	2	2
Lamassu	Bce_com_GCA_002552335.1_03212 -	6.6e-15	46.4	0.4	1.5e-05	15.8	0.1	4.4	4	1	0	4	4	2	3
Druantia_Hachiman_Zorya-I_DISARM	Bce_com_GCA_002552335.1_03213 -	6.8e-22	69.3	3.7	1.6e-21	68.1	0.1	3	3	1	0	3	3	1	1
Septu	Bce_com_GCA_002552335.1_03223 -	3.1e-12	38.1 1	1.4	1.2e-06	19.8	0	4.6	4	1	1	5	5	3	1
Lamassu	Bce_com_GCA_002552335.1_03224 -	1.7e-10	31.9	0.5	8e-08	23.2	0.1	2.4	1	1	1	2	2	1	2
Lamassu	Bce_com_GCA_002552335.1_03225 -	1.5e-08	25.6	1.5	5.4e-07	20.5	0	2.4	1	1	1	2	2	1	2
Septu	Bce_com_GCA_002552335.1_03269 -	2.2e-09	28.8	0.6	3.6e-05	14.9	0.7	2.1	2	0	0	2	2	2	2
Wadjet	Bce_com_GCA_002552335.1_03294 -	1.6e-16	51.7	0.1	4.5e-16	50.3	0.1	1.8	1	0	0	1	1	1	1
Septu	Bce_com_GCA_002552335.1_03358 -	1.7e-12	39	0	3e-07	21.8	0	2.2	1	1	0	2	2	2	2
Septu	Bce_com_GCA_002552335.1_03460 -	5.1e-09	27.6	2.3	2.5e-06	18.7	0	2.7	2	1	1	3	3	1	2
Lamassu	Bce_com_GCA_002552335.1_03464 -	2.9e-10	31.2	1.1	2.2e-09	28.4	1.1	2	1	1	0	1	1	1	1
Septu	Bce_com_GCA_002552335.1_03504 -	1.2e-16	52.6	0.2	2.5e-10	31.9	0	2.1	1	1	1	2	2	2	2
DISARM	Bce_com_GCA_002552335.1_03608 -	1.4e-21	68.1	1	1.1e-20	65.2	0.2	2.5	2	0	0	2	2	1	1
Druantia_Hachiman	Bce_com_GCA_002552335.1_03649 -	6e-19	59.8	0.2	2.3e-18	57.9	0	2.1	2	0	0	2	2	1	1
Druantia_Hachiman_Zorya-I_DISARM	Bce_com_GCA_002552335.1_03662 -	3.4e-28	89.6	0.1	9.4e-23	72.1	0.1	2.5	2	0	0	2	2	2	2
Gabija	Bce_com_GCA_002552335.1_03669 -	1.5e-20	65.5	0.3	1.5e-20	65.5	0.3	4.6	2	2	1	3	3	1	1
Gabija	Bce_com_GCA_002552335.1_03729 -	6.9e-06	17.8	0	2.4e-05	16	0	1.8	1	1	0	1	1	1	1
Septu	Bce_com_GCA_002552335.1_03786 -	3.5e-13	41.2	0.7	2.5e-07	22	0	3.3	2	2	0	3	3	1	1
Thoeris	Bce_com_GCA_002552335.1_03807 -	2.6e-19	61.1	0	2.1e-18	58.1	0	2.4	2	0	0	2	2	1	1
Septu	Bce_com_GCA_002552335.1_03817 -	1.8e-15	48.8	1.4	1.6e-07	22.6	0.1	3.6	4	0	0	4	4	2	2
Septu	Bce_com_GCA_002552335.1_03840 -	3.6e-10	31.4	0.4	2.6e-06	18.7	0.1	2.1	1	1	1	2	2	2	2
Septu	Bce_com_GCA_002552335.1_03919 -	6.8e-06	17.3	2.8	1.5e-05	16.2	0.5	2.5	2	1	0	2	2	1	1
Septu	Bce_com_GCA_002552335.1_03953 -	3.9e-24	77.2	9.5	2.8e-10	31.7	0.1	4.7	4	1	1	5	5	4	4
Lamassu	Bce_com_GCA_002552335.1_03958 -	1.1e-07	22.8	0.1	1.9e-07	22	0.1	1.4	1	1	0	1	1	1	1
Lamassu	Bce_com_GCA_002552335.1_03959 -	7e-06	16.9	0.2	2.9e-05	14.9	0.2	1.8	1	1	0	1	1	1	1
Wadjet	Bce_com_GCA_002552335.1_04032 -	3.2e-05	14.2	0.2	3.5e-05	14.1	0.2	1.1	1	0	0	1	1	1	1
Druantia_Hachiman_Zorya-I_DISARM	Bce_com_GCA_002552335.1_04058 -	2.5e-29	93.2	0.5	3.2e-28	89.7	0	2.6	3	0	0	3	3	1	1
Lamassu	Bce_com_GCA_002552335.1_04169 -	2.7e-11	34.6	0.3	7.7e-11	33.1	0.2	1.8	2	1	0	2	2	1	1
Wadjet	Bce_com_GCA_002552335.1_04228 -	4.6e-06	17.7	0.1	9.2e-06	16.8	0.1	1.5	1	0	0	1	1	1	1
Septu	Bce_com_GCA_002552335.1_04239 -	3.4e-09	28.1	1.6	1.9e-05	15.9	0	2.2	1	1	1	2	2	2	2
Septu	Bce_com_GCA_002552335.1_04276 -	1.1e-09	29.8	1.4	6.5e-06	17.4	0.1	2.2	1	1	1	2	2	2	2
Septu	Bce_com_GCA_002552335.1_04335 -	5.7e-19	60.3	0.1	2.5e-11	35.2	0	2.1	1	1	1	2	2	2	2
Septu	Bce_com_GCA_002552335.1_04344 -	5.3e-11	34.1	2.4	3e-06	18.5	0.1	2.9	2	1	1	3	3	2	2
Lamassu	Bce_com_GCA_002552335.1_04398 -	2.5e-12	38	0.4	8.5e-11	33	0.4	2.1	1	1	0	1	1	1	1
Zorya-I_Zorya-II	Bce_com_GCA_002552335.1_04520 -	2.3e-28	89.9	0.1	4.6e-28	88.9	0.1	1.5	1	0	0	1	1	1	1
Zorya-I_Zorya-II	Bce_com_GCA_002552335.1_04521 -	2e-20	64.4	0	4.7e-20	63.2	0	1.6	1	0	0	1	1	1	1
Septu	Bce_com_GCA_002552335.1_04577 -	8.6e-08	23.6	0	4.6e-05	14.6	0	2.1	2	0	0	2	2	1	2
Septu	Bce_com_GCA_002552335.1_04683 -	7.1e-24	76.4	1.1	3e-07	21.8	0	4.7	5	0	0	5	5	4	4
Lamassu	Bce_com_GCA_002552335.1_04685 -	1.4e-06	19.2	2.4	3.1e-05	14.8	2.4	2.1	1	1	0	1	1	1	1
Zorya-I	Bce_com_GCA_002552335.1_04699 -	3.8e-25	79.5	0	8e-25	78.5	0	1.5	1	0	0	1	1	1	1
Septu_Zorya-II	Bce_com_GCA_002552335.1_04733 -	2.3e-13	41.5	1.9	5.9e-13	40.2	1.9	1.8	1	0	0	1	1	1	1
Lamassu	Bce_com_GCA_002552335.1_04745 -	3.4e-07	21.2	0.6	1e-06	19.6	0.6	1.7	1	1	0	1	1	1	1
Lamassu	Bce_com_GCA_002552335.1_04746 -	4.4e-09	27.4	0.9	7.1e-09	26.7	0.9	1.2	1	0	0	1	1	1	1
Septu	Bce_com_GCA_002552335.1_04784 -	4.3e-18	57.4	0	1e-10	33.1	0	2.1	2	0	0	2	2	2	2
Lamassu	Bce_com_GCA_002552335.1_04787 -	1.2e-09	29.2	4.6	5.8e-07	20.4	0.7	2.3	1	1	0	2	2	1	2
Lamassu	Bce_com_GCA_002552335.1_04788 -	9e-08	23.1	0.1	6e-06	17.1	0	2.2	2	0	0	2	2	1	2
Wadjet	Bce_com_GCA_002552335.1_04805 -	3.9e-07	21.2	0	8.3e-07	20.1	0	1.5	1	0	0	1	1	1	1
Wadjet	Bce_com_GCA_002552335.1_04846 -	7e-07	20.3	0.2	1.3e-06	19.4	0.2	1.4	1	0	0	1	1	1	1
Lamassu	Bce_com_GCA_002552335.1_04903 -	5.4e-09	27.1	0.9	4.8e-06	17.4	0	2.4	1	1	1	2	2	1	2
Lamassu	Bce_com_GCA_002552335.1_04922 -	4.5e-09	27.3	4.8	2.6e-07	21.6	0.1	2.8	2	1	1	3	3	1	2
Septu	Bce_com_GCA_002552335.1_04923 -	9.8e-18	56.2	1.2	2.9e-12	38.3	0.1	2.3	1	1	1	2	2	2	2
Septu	Bce_com_GCA_002552335.1_04953 -	2.1e-17	55.1	1.2	1.5e-12	39.2	0	2.2	1	1	0	2	2	2	2
Gabija	Bce_com_GCA_002552335.1_05005 -	8.3e-06	17.5	0.6	1.9e-05	16.4	0.6	1.7	1	1	0	1	1	1	1
Septu	Bce_com_GCA_002552335.1_05051 -	4.3e-12	37.7	0.6	2.8e-08	25.1	0	2.2	1	1	0	2	2	2	2
Septu	Bce_com_GCA_002552335.1_05066 -	4.3e-14	44.3	3.2	7e-08	23.9	0.1	2.3	1	1	1	2	2	2	2
Septu	Bce_com_GCA_002552335.1_05124 -	4.8e-10	31	0	1.4e-05	16.3	0	2.2	2	0	0	2	2	2	2
Lamassu	Bce_com_GCA_002552335.1_05182 -	2.6e-09	28.1	0.4	7.8e-09	26.5	0.2	1.9	1	1	0	1	1	1	1
Septu	Bce_com_GCA_002552335.1_05193 -	1e-13	43	0.3	6.2e-11	33.9	0	2.1	1	1	1	2	2	1	2
Septu	Bce_com_GCA_002552335.1_05194 -	7.6e-10	30.3	2.5	1.3e-06	19.7	0.1	2.1	1	1	1	2	2	2	2
Septu	Bce_com_GCA_002552335.1_05228 -	2.7e-14	44.9	0.7	6.4e-08	24	0	2.2	1	1	1	2	2	2	2
Gabija	Bce_com_GCA_002552335.1_05256 -	8.5e-14	42.9	0	5.3e-13	40.3	0	2.3	2	1	0	2	2	1	1
Gabija	Bce_com_GCA_002552335.1_05257 -	3.8e-25	80.3	1.8	2.3e-24	77.7	0.8	2.8	2	1	0	2	2	1	1
Septu	Bce_com_GCA_002552335.1_05299 -	2e-10	32.2	0	2e-08	25.6	0	2.2	2	0	0	2	2	1	2
Lamassu	Bce_com_GCA_002552335.1_05300 -	5.9e-08	23.7	0.4	1.8e-07	22.1	0.4	1.8	1	1	0	1	1	1	1
DISARM	Bce_com_GCA_002552335.1_05307 -	1.1e-44	142.9	0	8.4e-31	98	0	2.2	2	0	0	2	2	2	1
Septu	Bce_com_GCA_002552335.1_05386 -	1.3e-10	32.8	0	1.9e-06	19.1	0	2.2	2	0	0	2	2	2	2
Thoeris	Bce_com_GCA_002552335.1_05416 -	1.1e-05	17.3	0.1	1.7e-05	16.8	0.1	1.3	1	0	0	1	1	1	1
Septu	Bce_com_GCA_002552335.1_05423 -	3.7e-14	44.5	0.1	9.3e-08	23.4	0	2.2	1	1	0	2	2	2	2
Septu	Bce_com_GCA_002552335.1_05455 -	1.2e-13	42.8	2.5	4.7e-08	24.4	0.3	2.1	1	1	1	2	2	2	2
Septu	Bce_com_GCA_002552335.1_05457 -	2.6e-15	48.2	0.4	1.2e-10	32.9	0.1	2.2	1	1	0	2	2	2	2
Druantia_Hachiman	Bce_com_GCA_002552335.1_05579 -	1.6e-24	77.9	0	2.9e-24	77.1	0	1.5	1	0	0	1	1	1	1
Druantia_Hachiman	Bce_com_GCA_002552335.1_05636 -	3.4e-13	41	1.4	1.8e-07	22.4	0	4.4	4	1	0	4	4	2	2
Druantia_Hachiman	Bce_com_GCA_002552335.1_05656 -	8.1e-09	26.8	0.2	5.7e-06	17.5	0	3.3	2	1	1	3	3	1	2
Wadjet	Bce_com_GCA_002552335.1_05691 -	2.9e-06	18.3	0.1	6e-06	17.4	0.1	1.5	1	0	0	1	1	1	1
Lamassu	Bce_com_GCA_002552335.1_05693 -	2.4e-12	38	0.7	2.1e-10	31.7	0.7	2.1	1	1	0	1	1	1	1
Lamassu	Bce_com_GCA_002552335.1_05735 -	5.2e-12	36.9	0.6	4.2e-10	30.7	0.6	2.1	1	1	0	1	1	1	1
Septu	Bce_com_GCA_002552335.1_05748 -	6.7e-15	46.9	0.6	3.4e-11	34.7	0	2.1	1	1	1	2	2	2	2
Gabija	Bce_com_GCA_002552335.1_05755 -	5.1e-18	56.9	7.8	7.2e-13	39.9	2.5	2.7	3	0	0	3	3	2	2
Lamassu	Bce_com_GCA_002552335.1_05781 -	4.4e-09	27.4	0	6.1e-07	20.4	0	2.6	2	1	0	2	2	1	2
DISARM	Bce_com_GCA_002552335.1_05835 -	9.5e-43	136.6	0.1	2.6e-29	93.2	0	2.2	2	0	0	2	2	2	1
Septu	Bce_com_GCA_002552335.1_05839 -	5.4e-12	37.4	0.2	5.8e-08	24.1	0	2.4	1	1	1	2	2	2	2
Lamassu	Bce_com_GCA_002552335.1_05916 -	1.9e-14	44.9	0.7	4.1e-14	43.8	0.7	1.4	1	1	0	1	1	1	1
Gabija	Bce_com_GCA_002552335.1_05948 -	2e-11	35.7	0	1.6e-10	32.8	0	2.3	2	1	0	2	2	1	1
Lamassu	Bce_com_GCA_002552635.1_00008 -	1.6e-23	74.5	1.6	2.4e-23	74	1.6	1.2	1	0	0	1	1	1	1
Gabija	Bce_com_GCA_002552635.1_00051 -	3.1e-06	18.9	0	2.6e-05	15.9	0	2.2	2	0	0	2	2	1	1
Druantia_Hachiman_Zorya-I_DISARM	Bce_com_GCA_002552635.1_00062 -	3.3e-27	86.4	0	3.5e-25	79.9	0	2.8	2	0	0	2	2	1	1
Lamassu	Bce_com_GCA_002552635.1_00139 -	7.2e-10	29.9	0.6	1.4e-07	22.5	0.6	2.1	1	1	0	1	1	1	1
Lamassu	Bce_com_GCA_002552635.1_00143 -	5.4e-12	36.9	0.6	4.9e-10	30.5	0.1	2.2	1	1	0	2	2	1	2
Septu	Bce_com_GCA_002552635.1_00176 -	1.9e-13	42.1	0	8.7e-08	23.5	0	2.2	1	1	1	2	2	2	2
Gabija	Bce_com_GCA_002552635.1_00191 -	9.6e-09	26.6	0.3	1.7e-08	25.8	0.3	1.4	1	0	0	1	1	1	1
Lamassu	Bce_com_GCA_002552635.1_00192 -	4.6e-07	20.7	0	1.7e-06	18.9	0	1.8	1	1	0	1	1	1	1
Wadjet	Bce_com_GCA_002552635.1_00198 -	1.7e-05	15.9	0.1	3.5e-05	14.9	0.1	1.5	1	0	0	1	1	1	1
Septu_Zorya-II	Bce_com_GCA_002552635.1_00234 -	8e-12	36.6	6	3.5e-11	34.5	6	2	1	1	0	1	1	1	1
Gabija	Bce_com_GCA_002552635.1_00313 -	1.5e-20	65.5	0.3	1.5e-20	65.5	0.3	4.6	2	2	1	3	3	1	1
Druantia_Hachiman_Zorya-I_DISARM	Bce_com_GCA_002552635.1_00320 -	3.4e-28	89.6	0.1	9.4e-23	72.1	0.1	2.5	2	0	0	2	2	2	2
Druantia_Hachiman	Bce_com_GCA_002552635.1_00333 -	6e-19	59.8	0.2	2.3e-18	57.9	0	2.1	2	0	0	2	2	1	1
Gabija	Bce_com_GCA_002552635.1_00416 -	3.7e-08	25.2	0.3	4e-06	18.6	0	2.3	2	0	0	2	2	1	2
DISARM	Bce_com_GCA_002552635.1_00460 -	5.9e-12	37	5.8	7.3e-08	23.7	0.1	3.5	3	1	0	3	3	2	1
Septu	Bce_com_GCA_002552635.1_00519 -	1.1e-18	59.4 1	6.9	2e-06	19.1	0.3	4.9	4	1	1	5	5	4	4
Septu	Bce_com_GCA_002552635.1_00568 -	1.2e-09	29.6	0.3	1.7e-05	16	0.8	2.2	1	1	0	2	2	2	2
Thoeris	Bce_com_GCA_002552635.1_00588 -	3.7e-20	64.1	0	8.3e-20	62.9	0	1.6	1	0	0	1	1	1	1
Lamassu	Bce_com_GCA_002552635.1_00673 -	2.5e-13	41.3	0.7	1.1e-12	39.1	0.7	1.9	1	1	0	1	1	1	1
Septu	Bce_com_GCA_002552635.1_00674 -	1.3e-15	49.2	0	1.5e-12	39.2	0	2.2	1	1	1	2	2	1	2
Septu	Bce_com_GCA_002552635.1_00691 -	5e-14	44	3.7	9.2e-10	30	0.2	2.3	1	1	1	2	2	2	2
Druantia_Hachiman_Zorya-I_DISARM	Bce_com_GCA_002552635.1_00738 -	3.1e-24	76.9	0.9	7e-20	62.8	0	3.8	4	0	0	4	4	1	2
Septu	Bce_com_GCA_002552635.1_00867 -	1e-12	39.7	0.8	1.9e-05	15.8	0	3.3	3	0	0	3	3	2	1
Septu	Bce_com_GCA_002552635.1_00893 -	3.4e-16	51.1	0	2.5e-09	28.6	0	2.1	1	1	1	2	2	2	2
DISARM	Bce_com_GCA_002552635.1_00905 -	4e-46	147.5	0	1.5e-28	90.7	0	2.2	2	0	0	2	2	2	1
Druantia_Hachiman	Bce_com_GCA_002552635.1_00906 -	5.7e-06	17.5	0	1.1e-05	16.6	0	1.5	1	0	0	1	1	1	1
Septu	Bce_com_GCA_002552635.1_00912 -	1.6e-12	39.1	0.2	3.6e-07	21.5	0	2.1	2	0	0	2	2	2	2
Lamassu	Bce_com_GCA_002552635.1_00964 -	2.7e-11	34.6	0.3	7.7e-11	33.1	0.2	1.8	2	1	0	2	2	1	1
Gabija	Bce_com_GCA_002552635.1_01017 -	4.7e-28	89.8 1	0.3	4.7e-28	89.8 1	0.3	3.8	2	2	1	3	3	1	1
Septu_Zorya-II	Bce_com_GCA_002552635.1_01019 -	1.3e-05	16.7	0.4	2.2e-05	16	0.4	1.4	1	0	0	1	1	1	1
Septu	Bce_com_GCA_002552635.1_01020 -	1.9e-15	47.9	0.1	6.9e-15	46.1	0.1	2	2	0	0	2	2	1	1
Septu	Bce_com_GCA_002552635.1_01053 -	5.3e-11	34.1	2.4	3e-06	18.5	0.1	2.9	2	1	1	3	3	2	2
Lamassu	Bce_com_GCA_002552635.1_01107 -	2.5e-12	38	0.4	8.5e-11	33	0.4	2.1	1	1	0	1	1	1	1
Wadjet	Bce_com_GCA_002552635.1_01216 -	1.4e-06	19.4	1.1	3.1e-06	18.3	1.1	1.5	1	0	0	1	1	1	1
Septu	Bce_com_GCA_002552635.1_01257 -	1.1e-11	36.4	0.7	1.2e-08	26.3	0.1	2.2	2	0	0	2	2	1	2
Lamassu	Bce_com_GCA_002552635.1_01261 -	1.8e-10	31.9	0.1	5.6e-09	27	0	2.5	2	1	1	3	3	1	2
Wadjet	Bce_com_GCA_002552635.1_01341 -	3.9e-07	21.2	0	8.3e-07	20.1	0	1.5	1	0	0	1	1	1	1
Septu	Bce_com_GCA_002552635.1_01364 -	5.7e-19	60.3	0.1	2.5e-11	35.2	0	2.1	1	1	1	2	2	2	2
Septu	Bce_com_GCA_002552635.1_01423 -	1.1e-09	29.8	1.4	6.5e-06	17.4	0.1	2.2	1	1	1	2	2	2	2
Septu	Bce_com_GCA_002552635.1_01463 -	9.8e-18	56.2	1.2	2.9e-12	38.3	0.1	2.3	1	1	1	2	2	2	2
Lamassu	Bce_com_GCA_002552635.1_01464 -	4.3e-09	27.4	4.8	3.5e-07	21.2	3	2.8	2	1	0	2	2	1	1
Lamassu	Bce_com_GCA_002552635.1_01482 -	2.5e-09	28.2	0.5	4.7e-06	17.4	0	2.4	1	1	1	2	2	1	2
Zorya-I_Zorya-II	Bce_com_GCA_002552635.1_01577 -	2.3e-28	89.9	0.1	4.6e-28	88.9	0.1	1.5	1	0	0	1	1	1	1
Zorya-I_Zorya-II	Bce_com_GCA_002552635.1_01578 -	2e-20	64.4	0	4.7e-20	63.2	0	1.6	1	0	0	1	1	1	1
Septu	Bce_com_GCA_002552635.1_01634 -	8.6e-08	23.6	0	4.6e-05	14.6	0	2.1	2	0	0	2	2	1	2
Septu	Bce_com_GCA_002552635.1_01683 -	7.9e-12	36.8	0.2	1.1e-07	23.2	0	2.4	1	1	1	2	2	2	2
DISARM	Bce_com_GCA_002552635.1_01687 -	1.1e-42	136.4	0.1	2.6e-29	93.2	0	2.2	2	0	0	2	2	2	1
Thoeris	Bce_com_GCA_002552635.1_01732 -	2.6e-19	61.1	0	2.1e-18	58.1	0	2.4	2	0	0	2	2	1	1
Septu	Bce_com_GCA_002552635.1_01742 -	1.8e-15	48.8	1.4	1.6e-07	22.6	0.1	3.6	4	0	0	4	4	2	2
Septu	Bce_com_GCA_002552635.1_01765 -	3.6e-10	31.4	0.4	2.6e-06	18.7	0.1	2.1	1	1	1	2	2	2	2
Druantia_Hachiman	Bce_com_GCA_002552635.1_01868 -	6.4e-26	82.5	0.1	2.3e-23	74.2	0	2.7	3	0	0	3	3	1	2
Gabija	Bce_com_GCA_002552635.1_01871 -	3.9e-16	50.7	5	3.3e-11	34.5	4.2	2.7	2	1	0	2	2	2	2
Wadjet	Bce_com_GCA_002552635.1_01896 -	2.6e-06	18.5	0.1	4.8e-06	17.6	0.1	1.4	1	0	0	1	1	1	1
Lamassu	Bce_com_GCA_002552635.1_01959 -	5e-09	27.2	4.3	1.8e-07	22.1	1	2.1	2	0	0	2	2	1	2
Septu	Bce_com_GCA_002552635.1_01966 -	1.3e-15	49.3	0.7	2.5e-12	38.5	0	2.2	1	1	0	2	2	1	2
Septu	Bce_com_GCA_002552635.1_02037 -	6.6e-16	50.2	0.1	3.1e-11	34.8	0	2.4	1	1	1	2	2	2	2
Gabija	Bce_com_GCA_002552635.1_02065 -	1.1e-05	17.1	0.5	2.5e-05	16	0.5	1.7	1	1	0	1	1	1	1
Wadjet	Bce_com_GCA_002552635.1_02122 -	3.6e-07	21.3	0.1	8.1e-07	20.1	0.1	1.5	1	0	0	1	1	1	1
Septu	Bce_com_GCA_002552635.1_02140 -	1.6e-15	49	1.4	1.8e-09	29.1	0	2.2	1	1	0	2	2	2	2
Septu	Bce_com_GCA_002552635.1_02158 -	1.8e-26	84.9	3.8	3.8e-26	83.8	3.8	1.6	1	0	0	1	1	1	1
Gabija	Bce_com_GCA_002552635.1_02159 -	1.9e-21	68.3	0	5.2e-21	66.8	0	1.8	1	0	0	1	1	1	1
Druantia_Hachiman	Bce_com_GCA_002552635.1_02221 -	1.6e-24	77.9	0	2.9e-24	77.1	0	1.5	1	0	0	1	1	1	1
Lamassu	Bce_com_GCA_002552635.1_02334 -	4.4e-09	27.4	0.9	7.1e-09	26.7	0.9	1.2	1	0	0	1	1	1	1
Lamassu	Bce_com_GCA_002552635.1_02335 -	3.4e-07	21.2	0.6	1e-06	19.6	0.6	1.7	1	1	0	1	1	1	1
DISARM	Bce_com_GCA_002552635.1_02364 -	1.4e-21	68.1	1	1.1e-20	65.2	0.2	2.5	2	0	0	2	2	1	1
Septu	Bce_com_GCA_002552635.1_02393 -	3.5e-13	41.2	0.7	2.5e-07	22	0	3.3	2	2	0	3	3	1	1
Septu	Bce_com_GCA_002552635.1_02478 -	2.7e-14	44.9	0.7	6.4e-08	24	0	2.2	1	1	1	2	2	2	2
Gabija	Bce_com_GCA_002552635.1_02506 -	8.5e-14	42.9	0	5.3e-13	40.3	0	2.3	2	1	0	2	2	1	1
Gabija	Bce_com_GCA_002552635.1_02507 -	3.8e-25	80.3	1.8	2.3e-24	77.7	0.8	2.8	2	1	0	2	2	1	1
Septu	Bce_com_GCA_002552635.1_02549 -	2e-10	32.2	0	2e-08	25.6	0	2.2	2	0	0	2	2	1	2
Lamassu	Bce_com_GCA_002552635.1_02550 -	5.9e-08	23.7	0.4	1.8e-07	22.1	0.4	1.8	1	1	0	1	1	1	1
DISARM	Bce_com_GCA_002552635.1_02557 -	1.1e-44	142.9	0	8.4e-31	98	0	2.2	2	0	0	2	2	2	1
Septu_Zorya-II	Bce_com_GCA_002552635.1_02624 -	2.7e-13	41.3	1.8	6.8e-13	40	1.8	1.7	1	0	0	1	1	1	1
Wadjet	Bce_com_GCA_002552635.1_02688 -	4.6e-06	17.7	0.1	9.2e-06	16.8	0.1	1.5	1	0	0	1	1	1	1
Septu	Bce_com_GCA_002552635.1_02699 -	3.4e-09	28.1	1.6	1.9e-05	15.9	0	2.2	1	1	1	2	2	2	2
Druantia_Hachiman	Bce_com_GCA_002552635.1_02722 -	3.4e-13	41	1.4	1.8e-07	22.4	0	4.4	4	1	0	4	4	2	2
Druantia_Hachiman	Bce_com_GCA_002552635.1_02742 -	8.1e-09	26.8	0.2	5.7e-06	17.5	0	3.3	2	1	1	3	3	1	2
Lamassu	Bce_com_GCA_002552635.1_02778 -	2.3e-06	18.5	1.4	1.8e-05	15.6	1.4	2	1	1	0	1	1	1	1
Septu	Bce_com_GCA_002552635.1_02858 -	1.1e-11	36.4	1.9	4.7e-06	17.8	0	2.1	1	1	0	2	2	2	2
Wadjet	Bce_com_GCA_002552635.1_02882 -	7e-07	20.3	0.2	1.3e-06	19.4	0.2	1.4	1	0	0	1	1	1	1
Druantia_Hachiman	Bce_com_GCA_002552635.1_02910 -	3.5e-14	44.2	0.8	1.4e-13	42.2	0	2.3	2	0	0	2	2	1	1
Lamassu	Bce_com_GCA_002552635.1_02987 -	6e-13	40	0	8e-08	23.2	0	2.1	1	1	1	2	2	2	2
Septu	Bce_com_GCA_002552635.1_03006 -	1.7e-14	45.6	2	2.4e-10	31.9	0.1	2.2	1	1	0	2	2	2	2
Druantia_Hachiman_Zorya-I_DISARM	Bce_com_GCA_002552635.1_03059 -	4.7e-26	82.7	0	2.6e-25	80.3	0	2.2	2	0	0	2	2	1	1
Lamassu	Bce_com_GCA_002552635.1_03068 -	6.4e-10	30.1	0.4	4.7e-06	17.5	0	2.1	1	1	1	2	2	2	2
Septu	Bce_com_GCA_002552635.1_03084 -	6.8e-06	17.3	2.8	1.5e-05	16.2	0.5	2.5	2	1	0	2	2	1	1
Septu	Bce_com_GCA_002552635.1_03129 -	3.4e-15	47.9	0.8	8.9e-12	36.6	0	2.1	1	1	0	2	2	1	2
Septu	Bce_com_GCA_002552635.1_03226 -	5.1e-12	37.4	1	7.5e-07	20.5	0	2.1	1	1	1	2	2	2	2
Septu	Bce_com_GCA_002552635.1_03249 -	6.6e-31	99.5	9.7	1.5e-14	45.7	0	4.2	2	2	2	4	4	3	4
Lamassu	Bce_com_GCA_002552635.1_03306 -	1.9e-14	44.9	0.7	4.1e-14	43.8	0.7	1.4	1	1	0	1	1	1	1
Gabija	Bce_com_GCA_002552635.1_03338 -	2e-11	35.7	0	1.6e-10	32.8	0	2.3	2	1	0	2	2	1	1
Septu	Bce_com_GCA_002552635.1_03447 -	2.2e-09	28.8	0.6	3.6e-05	14.9	0.7	2.1	2	0	0	2	2	2	2
Wadjet	Bce_com_GCA_002552635.1_03471 -	1.6e-16	51.7	0.1	4.5e-16	50.3	0.1	1.8	1	0	0	1	1	1	1
Septu	Bce_com_GCA_002552635.1_03533 -	1.7e-12	39	0	3e-07	21.8	0	2.2	1	1	0	2	2	2	2
Septu	Bce_com_GCA_002552635.1_03582 -	8.2e-17	53.2	1.6	1e-10	33.1	0	2.1	1	1	0	2	2	2	2
Septu	Bce_com_GCA_002552635.1_03615 -	7.1e-21	66.5 1	2.9	1.6e-07	22.6	0.1	4.6	3	2	0	5	5	4	4
Septu_Zorya-II	Bce_com_GCA_002552635.1_03621 -	8.7e-08	23.7	0.7	1.4e-07	23	0.7	1.4	1	0	0	1	1	1	1
Druantia_Hachiman_Zorya-I_DISARM	Bce_com_GCA_002552635.1_03662 -	2.5e-29	93.3	0.5	3.2e-28	89.7	0	2.6	3	0	0	3	3	1	1
Septu	Bce_com_GCA_002552635.1_03765 -	4.1e-13	41	0.1	4.9e-08	24.4	0	2.1	1	1	1	2	2	2	2
Septu	Bce_com_GCA_002552635.1_03785 -	3.5e-17	54.4	0.7	1.1e-14	46.2	0	2.2	2	0	0	2	2	1	2
Septu	Bce_com_GCA_002552635.1_03855 -	2.8e-13	41.6	8.7	1.3e-07	23	0	4.5	4	1	1	5	5	2	1
Septu	Bce_com_GCA_002552635.1_03863 -	9.7e-12	36.5	0.6	8.9e-07	20.2	0.1	2.1	1	1	0	2	2	2	2
Septu	Bce_com_GCA_002552635.1_03871 -	5.8e-13	40.5	0.4	4.6e-08	24.4	0	2.2	1	1	1	2	2	2	2
Zorya-I_Zorya-II	Bce_com_GCA_002552635.1_03894 -	1.3e-30	97.1	0.1	1.3e-30	97.1	0.1	2.5	2	1	0	2	2	1	1
Zorya-I_Zorya-II	Bce_com_GCA_002552635.1_03895 -	1.8e-24	76.5	0.6	5.6e-24	74.9	0.6	1.9	1	0	0	1	1	1	1
Septu	Bce_com_GCA_002552635.1_03897 -	2.7e-14	44.9	0.8	1.8e-09	29.1	0	2.4	2	0	0	2	2	2	2
Septu	Bce_com_GCA_002552635.1_03955 -	1.1e-09	29.8	0.6	1.3e-05	16.4	0	2.2	1	1	0	2	2	2	2
Septu_Zorya-II	Bce_com_GCA_002552635.1_03983 -	4.4e-06	18.2	3.7	1.2e-05	16.9	3.7	1.8	1	1	0	1	1	1	1
Septu	Bce_com_GCA_002552635.1_04026 -	1.8e-09	29	0	3.3e-05	15.1	0	2.1	2	0	0	2	2	2	2
Septu	Bce_com_GCA_002552635.1_04099 -	2.6e-15	48.2	0.4	1.2e-10	32.9	0.1	2.2	1	1	0	2	2	2	2
Septu	Bce_com_GCA_002552635.1_04101 -	1.2e-13	42.8	2.5	4.7e-08	24.4	0.3	2.1	1	1	1	2	2	2	2
Septu	Bce_com_GCA_002552635.1_04133 -	3.4e-14	44.6	0.1	9.3e-08	23.4	0	2.3	1	1	0	2	2	2	2
Thoeris	Bce_com_GCA_002552635.1_04140 -	1.1e-05	17.3	0.1	1.7e-05	16.8	0.1	1.3	1	0	0	1	1	1	1
Septu	Bce_com_GCA_002552635.1_04170 -	1.3e-10	32.8	0	1.9e-06	19.1	0	2.2	2	0	0	2	2	2	2
Wadjet	Bce_com_GCA_002552635.1_04349 -	2.2e-05	15.5	0	4.9e-05	14.4	0	1.5	1	0	0	1	1	1	1
Septu	Bce_com_GCA_002552635.1_04394 -	2.9e-18	58	2.2	3.9e-07	21.4	0	4.3	3	1	1	4	4	2	4
Septu_Zorya-II	Bce_com_GCA_002552635.1_04436 -	1.4e-15	48.6	1.9	1.4e-15	48.6	1.9	1.9	2	1	0	2	2	1	1
Lamassu	Bce_com_GCA_002552635.1_04479 -	1.4e-06	19.2	2.4	3.1e-05	14.8	2.4	2.1	1	1	0	1	1	1	1
Septu	Bce_com_GCA_002552635.1_04481 -	7.1e-24	76.4	1.1	3e-07	21.8	0	4.7	5	0	0	5	5	4	4
Septu	Bce_com_GCA_002552635.1_04511 -	4.3e-18	57.4	0	1e-10	33.1	0	2.1	2	0	0	2	2	2	2
Lamassu	Bce_com_GCA_002552635.1_04514 -	1.2e-09	29.2	4.6	5.8e-07	20.4	0.7	2.3	1	1	0	2	2	1	2
Lamassu	Bce_com_GCA_002552635.1_04515 -	9e-08	23.1	0.1	6e-06	17.1	0	2.2	2	0	0	2	2	1	2
Wadjet	Bce_com_GCA_002552635.1_04532 -	2.9e-06	18.3	0.1	6e-06	17.4	0.1	1.5	1	0	0	1	1	1	1
Lamassu	Bce_com_GCA_002552635.1_04534 -	2.4e-12	38	0.7	2.1e-10	31.7	0.7	2.1	1	1	0	1	1	1	1
Lamassu	Bce_com_GCA_002552635.1_04576 -	5.2e-12	36.9	0.6	4.2e-10	30.7	0.6	2.1	1	1	0	1	1	1	1
Septu	Bce_com_GCA_002552635.1_04641 -	4.9e-10	30.9	0	1.4e-05	16.3	0	2.2	2	0	0	2	2	2	2
Lamassu	Bce_com_GCA_002552635.1_04690 -	1.2e-08	26	2.8	2.9e-07	21.4	2.8	2.2	1	1	0	1	1	1	1
Septu	Bce_com_GCA_002552635.1_04742 -	1.8e-11	35.6	0.1	7.3e-06	17.2	0	2.1	2	0	0	2	2	2	2
Wadjet	Bce_com_GCA_002552635.1_04775 -	7.2e-07	20.3	1.2	1.7e-06	19.1	0.2	1.9	2	0	0	2	2	1	1
Septu	Bce_com_GCA_002552635.1_04841 -	6.7e-15	46.9	0.6	3.4e-11	34.7	0	2.1	1	1	1	2	2	2	2
Gabija	Bce_com_GCA_002552635.1_04848 -	1.8e-18	58.3	7	7.2e-13	39.9	2.5	2.7	3	0	0	3	3	2	2
Lamassu	Bce_com_GCA_002552635.1_04874 -	4.4e-09	27.4	0	6.1e-07	20.4	0	2.6	2	1	0	2	2	1	2
Lamassu	Bce_com_GCA_002552635.1_04898 -	7e-06	16.9	0.2	2.9e-05	14.9	0.2	1.8	1	1	0	1	1	1	1
Lamassu	Bce_com_GCA_002552635.1_04899 -	1.1e-07	22.8	0.1	1.9e-07	22	0.1	1.4	1	1	0	1	1	1	1
Septu	Bce_com_GCA_002552635.1_04904 -	3.8e-24	77.2	9.5	2.8e-10	31.7	0.1	4.7	4	1	1	5	5	4	4
Septu	Bce_com_GCA_002552635.1_04937 -	7.6e-10	30.3	2.5	1.3e-06	19.7	0.1	2.1	1	1	1	2	2	2	2
Septu	Bce_com_GCA_002552635.1_04938 -	1e-13	43	0.3	6.2e-11	33.9	0	2.1	1	1	1	2	2	1	2
Lamassu	Bce_com_GCA_002552635.1_04949 -	2.6e-09	28.1	0.4	7.8e-09	26.5	0.2	1.9	1	1	0	1	1	1	1
Septu	Bce_com_GCA_002552635.1_05083 -	7.7e-19	59.8	0.4	9.8e-12	36.5	0.1	2.5	2	1	1	3	3	2	2
Septu	Bce_com_GCA_002552635.1_05140 -	1.1e-17	56	4.4	6.4e-10	30.5	0.1	2.2	1	1	0	2	2	2	2
Lamassu	Bce_com_GCA_002552635.1_05147 -	8.9e-07	19.8	0.2	1e-05	16.3	0.2	2.1	1	1	0	1	1	1	1
Lamassu	Bce_com_GCA_002552635.1_05177 -	1.3e-11	35.7	0	1.1e-10	32.6	0	1.9	1	1	1	2	2	1	1
Septu	Bce_com_GCA_002552635.1_05181 -	1.3e-08	26.2	0.1	1.3e-05	16.4	0	2.1	1	1	0	2	2	1	2
Druantia_Hachiman_Zorya-I_DISARM	Bce_com_GCA_002552635.1_05184 -	3.6e-08	25.1	0.3	1.1e-07	23.5	0.3	1.9	1	0	0	1	1	1	1
Septu	Bce_com_GCA_002552635.1_05186 -	4.4e-18	57.3	0.5	1.5e-10	32.6	0	2	1	1	1	2	2	2	2
Druantia_Hachiman_Zorya-I_DISARM	Bce_com_GCA_002552635.1_05196 -	1.3e-12	39.5	0	4.4e-11	34.5	0	2.5	2	0	0	2	2	1	1
Septu	Bce_com_GCA_002552635.1_05236 -	4.3e-14	44.2	3.2	7e-08	23.9	0.1	2.3	1	1	1	2	2	2	2
Septu	Bce_com_GCA_002552635.1_05251 -	4.2e-12	37.7	0.6	2.8e-08	25.1	0	2.2	1	1	0	2	2	2	2
Septu	Bce_com_GCA_002552635.1_05285 -	4.2e-10	31.1	5.3	2.5e-06	18.7	0.8	2.1	1	1	1	2	2	2	2
Septu	Bce_com_GCA_002552635.1_05286 -	2.7e-13	41.6	0	1e-06	20	0	2.1	2	0	0	2	2	2	2
Lamassu	Bce_com_GCA_002552635.1_05297 -	1.7e-08	25.4	0.6	2.3e-06	18.5	0	2.3	2	0	0	2	2	1	2
Lamassu	Bce_com_GCA_002552635.1_05298 -	7.8e-07	20	0	1.3e-05	16	0	2.1	1	1	0	1	1	1	1
Lamassu	Bce_com_GCA_002552635.1_05313 -	2.9e-10	31.2	1.3	6.2e-07	20.3	0.1	2.3	1	1	0	2	2	1	2
Gabija	Bce_com_GCA_002552635.1_05413 -	6.9e-06	17.8	0	2.4e-05	16	0	1.8	1	1	0	1	1	1	1
Thoeris	Bce_com_GCA_002552635.1_05461 -	3.2e-20	64.1	0.1	7e-20	63	0.1	1.6	1	0	0	1	1	1	1
Thoeris	Bce_com_GCA_002552635.1_05463 -	6.7e-19	60	0.2	4.3e-18	57.4	0	2.3	3	0	0	3	3	1	1
Thoeris	Bce_com_GCA_002552635.1_05464 -	3.3e-16	51.3	0.3	4.1e-11	34.9	0	2.4	2	0	0	2	2	2	2 T
Thoeris	Bce_com_GCA_002552635.1_05465 -	7.8e-23	72.6	0.9	1.3e-22	71.8	0.1	1.8	2	1	0	2	2	1	1
Thoeris	Bce_com_GCA_002552635.1_05466 -	1.9e-12	39.2	0	2.8e-12	38.7	0	1.3	1	0	0	1	1	1	1
Lamassu	Bce_com_GCA_002552635.1_05471 -	1.4e-24	78.7	1.1	2.2e-24	78	0.1	1.8	2	0	0	2	2	1	1
Lamassu	Bce_com_GCA_002552635.1_05473 -	6.8e-11	33.3	0.7	3.7e-06	17.8	0	2.5	2	1	0	2	2	2	2
Lamassu	Bce_com_GCA_002552635.1_05481 -	1e-12	39.2	6.2	2e-06	18.7	0	4	3	1	0	3	3	2	3
Septu	Bce_com_GCA_002552635.1_05516 -	2.1e-17	55.1	1.2	1.5e-12	39.2	0	2.2	1	1	0	2	2	2	2
Septu	Bce_com_GCA_002552635.1_05534 -	1.3e-09	29.5	2.5	3.2e-05	15.1	0	2.2	1	1	0	2	2	2	2
Gabija	Bce_com_GCA_002552635.1_05621 -	2.4e-06	18.5	0.2	3e-05	14.9	0	2.5	2	0	0	2	2	1	1
Septu	Bce_com_GCA_002552635.1_05649 -	3.7e-12	37.9	1.4	2.1e-08	25.6	0.1	2.2	2	0	0	2	2	2	2
Gabija	Bce_com_GCA_002552635.1_05708 -	3.3e-09	28.6	0.1	1e-08	26.9	0	1.8	2	1	0	2	2	1	1
Druantia_Hachiman_Zorya-I_DISARM	Bce_com_GCA_002552635.1_05725 -	7.8e-29	91.7	0.3	9.9e-28	88.1	0	2.6	3	0	0	3	3	1	1
Septu	Bce_com_GCA_002552635.1_05729 -	5e-18	57.2	1.1	4.9e-10	30.9	0	2.2	1	1	1	2	2	2	2
Lamassu	Bce_com_GCA_002552635.1_05742 -	2.2e-11	34.9	0.1	1e-10	32.7	0.1	1.9	1	1	0	1	1	1	1
Septu	Bce_com_GCA_002552635.1_05768 -	7.1e-06	17.3	0	1e-05	16.7	0	1.2	1	0	0	1	1	1	1
Druantia_Hachiman_Zorya-I_DISARM	Bce_com_GCA_002552635.1_05782 -	5.4e-24	76.1	0	2.7e-23	73.8	0	2.2	2	1	0	2	2	1	1
Septu	Bce_com_GCA_002552635.1_05789 -	2.1e-12	38.7	3.5	6.3e-08	24	0.1	2.2	1	1	1	2	2	2	2
Lamassu	Bce_com_GCA_002552635.1_05836 -	1.2e-17	55.4	6.8	5.6e-17	53.2	6.8	2.2	1	1	0	1	1	1	1
Septu	Bce_com_GCA_002552635.1_05858 -	3.3e-14	44.6	0	3.7e-08	24.8	0	2.2	2	0	0	2	2	2	2
Lamassu	Bce_com_GCA_002552635.1_05871 -	1.7e-10	32	0.5	7.9e-08	23.3	0.1	2.4	1	1	1	2	2	1	2
Lamassu	Bce_com_GCA_002552635.1_05872 -	1.5e-08	25.6	1.5	5.4e-07	20.5	0	2.4	1	1	1	2	2	1	2
Septu	Bce_com_GCA_002552635.1_05910 -	7.2e-16	50.1	0.1	8.9e-10	30.1	0	2.5	1	1	1	2	2	2	2
Septu	Bce_com_GCA_002552635.1_05928 -	2.5e-18	58.1	7.1	4.3e-07	21.3	0.1	4.7	5	0	0	5	5	3	4
Septu	Bce_com_GCA_002552635.1_05943 -	1e-15	49.5	5.6	3.9e-10	31.3	0.2	2.2	1	1	1	2	2	2	2
Lamassu	Bce_com_GCA_002552635.1_05949 -	5.9e-09	26.9	6.2	8.8e-08	23.1	1.5	2.1	2	0	0	2	2	1	2
Septu	Bce_com_GCA_002552635.1_05980 -	2e-11	35.5 1	0.3	1.2e-06	19.8	0	4.5	4	1	1	5	5	2	1
Druantia_Hachiman_Zorya-I_DISARM	Bce_com_GCA_002552635.1_05990 -	6.9e-22	69.3	3.7	1.6e-21	68.1	0.1	3	3	1	0	3	3	1	1
Lamassu	Bce_com_GCA_002552635.1_05991 -	8e-15	46.1	0.2	1.5e-05	15.8	0.1	4.2	3	1	0	3	3	2	3
Septu	Bce_com_GCA_002552635.1_06052 -	6.8e-11	33.7	0.2	2.5e-06	18.8	0.1	2.1	1	1	1	2	2	2	2
Septu	Bce_com_GCA_002552635.1_06062 -	1e-20	66	1.9	5.1e-06	17.7	0	4.4	4	0	0	4	4	4	4
Septu	Bce_com_GCA_002552635.1_06152 -	5.1e-09	27.6	2.3	2.5e-06	18.7	0	2.7	2	1	1	3	3	1	2
Lamassu	Bce_com_GCA_002552635.1_06156 -	2.9e-10	31.2	1.1	2.2e-09	28.4	1.1	2	1	1	0	1	1	1	1
Septu	Bce_com_GCA_002552635.1_06196 -	1.2e-16	52.6	0.2	2.5e-10	31.9	0	2.1	1	1	1	2	2	2	2
Septu	Bce_com_GCA_002558665.1_00014 -	2.8e-13	41.6	0.4	3.7e-07	21.5	0	3.2	3	0	0	3	3	1	1
Septu	Bce_com_GCA_002558665.1_00146 -	1.6e-18	58.8 1	6.9	2e-06	19.1	0.3	4.9	4	1	1	5	5	4	4
Septu_Zorya-II	Bce_com_GCA_002558665.1_00165 -	6.4e-07	20.9	1.7	8.4e-07	20.5	0.7	1.8	2	0	0	2	2	1	1
Septu	Bce_com_GCA_002558665.1_00179 -	7.3e-14	43.5	4.8	8.2e-10	30.2	0.4	2.4	1	1	1	2	2	2	2
Lamassu	Bce_com_GCA_002558665.1_00205 -	2.2e-08	25.1	0.1	3.6e-08	24.4	0.1	1.3	1	1	0	1	1	1	1
Lamassu	Bce_com_GCA_002558665.1_00206 -	7e-06	16.9	0.2	2.9e-05	14.9	0.2	1.8	1	1	0	1	1	1	1
Gabija	Bce_com_GCA_002558665.1_00222 -	2.2e-06	19.4	0.3	6.4e-06	17.9	0.3	1.8	1	1	0	1	1	1	1
Gabija	Bce_com_GCA_002558665.1_00243 -	3.8e-07	21.9	0	9.1e-07	20.6	0	1.6	1	1	0	1	1	1	1
Septu	Bce_com_GCA_002558665.1_00304 -	2.1e-16	51.9	0.1	5.1e-10	30.9	0	2.1	1	1	1	2	2	2	2
Lamassu	Bce_com_GCA_002558665.1_00343 -	2.9e-10	31.2	1.1	2.2e-09	28.4	1.1	2	1	1	0	1	1	1	1
Septu	Bce_com_GCA_002558665.1_00346 -	1.3e-09	29.5	1.5	2.2e-06	18.9	0	2.9	2	1	1	3	3	1	2
Septu	Bce_com_GCA_002558665.1_00434 -	1.1e-20	65.9	1.9	5.1e-06	17.7	0	4.3	4	0	0	4	4	4	4
Septu	Bce_com_GCA_002558665.1_00442 -	6.8e-11	33.7	0.2	2.5e-06	18.8	0.1	2.1	1	1	1	2	2	2	2
Septu	Bce_com_GCA_002558665.1_00465 -	5.1e-11	34.2	1.5	1.1e-07	23.2	0	2.5	3	0	0	3	3	2	2
Lamassu	Bce_com_GCA_002558665.1_00491 -	8.1e-15	46.1	0.2	1.5e-05	15.8	0.1	4.2	3	1	0	3	3	2	3
Druantia_Hachiman_Zorya-I_DISARM	Bce_com_GCA_002558665.1_00492 -	6.9e-22	69.3	3.7	1.6e-21	68.1	0.1	3	3	1	0	3	3	1	1
Septu	Bce_com_GCA_002558665.1_00502 -	9.4e-12	36.6 1	2.1	1.2e-06	19.8	0	4.6	4	1	1	5	5	2	1
Lamassu	Bce_com_GCA_002558665.1_00504 -	2.9e-11	34.5	0	1.8e-10	31.9	0	1.9	1	1	1	2	2	1	1
Septu	Bce_com_GCA_002558665.1_00508 -	1.3e-08	26.2	0.1	1.3e-05	16.4	0	2.1	1	1	0	2	2	1	2
Druantia_Hachiman_Zorya-I_DISARM	Bce_com_GCA_002558665.1_00511 -	3.8e-08	25	0.3	1.2e-07	23.5	0.3	1.9	1	0	0	1	1	1	1
Septu	Bce_com_GCA_002558665.1_00513 -	4.4e-18	57.3	0.5	1.5e-10	32.6	0	2	1	1	1	2	2	2	2
Druantia_Hachiman_Zorya-I_DISARM	Bce_com_GCA_002558665.1_00522 -	5.5e-11	34.2	0	8.2e-11	33.6	0	1.3	1	0	0	1	1	1	1
Druantia_Hachiman	Bce_com_GCA_002558665.1_00523 -	4.5e-11	34.1	0	9.3e-11	33.1	0	1.4	1	0	0	1	1	1	1
Druantia_Hachiman_Zorya-I_DISARM	Bce_com_GCA_002558665.1_00575 -	4.7e-26	82.7	0	2.6e-25	80.3	0	2.2	2	0	0	2	2	1	1
Lamassu	Bce_com_GCA_002558665.1_00584 -	6.4e-10	30.1	0.4	4.7e-06	17.5	0	2.1	1	1	1	2	2	2	2
Septu	Bce_com_GCA_002558665.1_00622 -	4.3e-15	47.5	1	6.6e-12	37.1	0	2.2	1	1	1	2	2	1	2
Septu	Bce_com_GCA_002558665.1_00693 -	9.9e-16	49.6	0	9.4e-11	33.3	0	2.2	1	1	1	2	2	2	2
Septu	Bce_com_GCA_002558665.1_00735 -	6.3e-10	30.6	5.6	2.8e-06	18.6	0.8	2.1	1	1	1	2	2	2	2
Septu	Bce_com_GCA_002558665.1_00736 -	2.7e-13	41.6	0	1e-06	20	0	2.1	2	0	0	2	2	2	2
Lamassu	Bce_com_GCA_002558665.1_00747 -	1.1e-08	26	0.9	2.9e-06	18.1	0	2.3	2	0	0	2	2	1	2
Lamassu	Bce_com_GCA_002558665.1_00748 -	7.7e-07	20	0	1.3e-05	16	0	2.1	1	1	0	1	1	1	1
Lamassu	Bce_com_GCA_002558665.1_00763 -	2.5e-10	31.4	1.5	8.4e-07	19.9	0.1	2.3	1	1	0	2	2	1	2
Wadjet	Bce_com_GCA_002558665.1_00811 -	1.8e-06	19.1	1.1	3.9e-06	18	1.1	1.5	1	0	0	1	1	1	1
Wadjet	Bce_com_GCA_002558665.1_00890 -	3.2e-05	14.2	0.2	3.5e-05	14.1	0.2	1.1	1	0	0	1	1	1	1
Druantia_Hachiman_Zorya-I_DISARM	Bce_com_GCA_002558665.1_00916 -	2.5e-29	93.2	0.5	3.2e-28	89.7	0	2.6	3	0	0	3	3	1	1
Septu	Bce_com_GCA_002558665.1_01018 -	4.1e-18	57.5	0	9.7e-11	33.2	0	2.1	2	0	0	2	2	2	2
Lamassu	Bce_com_GCA_002558665.1_01021 -	1.2e-09	29.2	4.6	5.8e-07	20.4	0.7	2.3	1	1	0	2	2	1	2
Lamassu	Bce_com_GCA_002558665.1_01022 -	1.6e-07	22.2	0.2	1.1e-05	16.3	0.1	2.2	2	0	0	2	2	1	2
Wadjet	Bce_com_GCA_002558665.1_01039 -	3.6e-06	18.1	0.1	7.5e-06	17	0.1	1.5	1	0	0	1	1	1	1
Lamassu	Bce_com_GCA_002558665.1_01041 -	2.8e-12	37.8	0.8	3.6e-10	30.9	0.8	2.1	1	1	0	1	1	1	1
Lamassu	Bce_com_GCA_002558665.1_01086 -	5.2e-12	36.9	0.6	4.2e-10	30.7	0.6	2.1	1	1	0	1	1	1	1
Lamassu	Bce_com_GCA_002558665.1_01133 -	6.3e-09	26.8	0	7.9e-09	26.5	0	1.1	1	0	0	1	1	1	1
Septu	Bce_com_GCA_002558665.1_01153 -	4.8e-10	31	0	1.4e-05	16.3	0	2.2	2	0	0	2	2	2	2
Lamassu	Bce_com_GCA_002558665.1_01226 -	4.4e-09	27.4	0	6.5e-07	20.3	0	2.6	2	1	0	2	2	1	2
Gabija	Bce_com_GCA_002558665.1_01251 -	1.8e-19	61.7	5.4	3.1e-13	41.2	2.7	2.9	3	0	0	3	3	2	2
Septu	Bce_com_GCA_002558665.1_01258 -	6.7e-15	46.9	0.6	3.4e-11	34.7	0	2.1	1	1	1	2	2	2	2
Lamassu	Bce_com_GCA_002558665.1_01293 -	4.4e-09	27.4	0.9	7.1e-09	26.7	0.9	1.2	1	0	0	1	1	1	1
Lamassu	Bce_com_GCA_002558665.1_01294 -	3.4e-07	21.2	0.6	1e-06	19.6	0.6	1.7	1	1	0	1	1	1	1
Lamassu	Bce_com_GCA_002558665.1_01344 -	1.5e-08	25.6	2.9	2.5e-07	21.6	2.9	2.2	1	1	0	1	1	1	1
Septu	Bce_com_GCA_002558665.1_01424 -	7.1e-21	66.5 1	2.9	1.6e-07	22.6	0.1	4.6	3	2	0	5	5	4	4
Septu	Bce_com_GCA_002558665.1_01503 -	1.7e-12	39	0	3e-07	21.8	0	2.2	1	1	0	2	2	2	2
Wadjet	Bce_com_GCA_002558665.1_01554 -	1.5e-06	19.3	1.7	2.5e-06	18.5	0.2	2	2	0	0	2	2	1	1
Wadjet	Bce_com_GCA_002558665.1_01584 -	1.6e-16	51.7	0.1	4.5e-16	50.3	0.1	1.8	1	0	0	1	1	1	1
Septu	Bce_com_GCA_002558665.1_01608 -	5.9e-09	27.4	0.7	4.6e-05	14.6	0.6	2.1	1	1	1	2	2	2	2
Druantia_Hachiman	Bce_com_GCA_002558665.1_01653 -	1.6e-24	77.9	0	2.9e-24	77.1	0	1.4	1	0	0	1	1	1	1
Septu	Bce_com_GCA_002558665.1_01776 -	2.5e-15	48.3	0.4	1.4e-10	32.7	0	2.2	1	1	0	2	2	2	2
Septu	Bce_com_GCA_002558665.1_01778 -	1.2e-13	42.8	2.5	4.7e-08	24.4	0.3	2.1	1	1	1	2	2	2	2
Septu	Bce_com_GCA_002558665.1_01810 -	3.4e-14	44.6	0.1	9.3e-08	23.4	0	2.3	1	1	0	2	2	2	2
Thoeris	Bce_com_GCA_002558665.1_01817 -	1.1e-05	17.3	0.1	1.7e-05	16.8	0.1	1.3	1	0	0	1	1	1	1
Septu	Bce_com_GCA_002558665.1_01847 -	1.3e-10	32.8	0	1.9e-06	19.1	0	2.2	2	0	0	2	2	2	2
DISARM	Bce_com_GCA_002558665.1_01926 -	1.3e-44	142.6	0	8.4e-31	98	0	2.2	2	0	0	2	2	2	1
Lamassu	Bce_com_GCA_002558665.1_01933 -	5.9e-08	23.7	0.4	1.8e-07	22.1	0.4	1.8	1	1	0	1	1	1	1
[truncated: 74,065 more rows]

## Sheet: R-M systems by BlastP
candidate protein id	R-M protein id	identity	length	mismatch	gap	candidate protein					replication protein					E value	bit score
						start	end	paired length	total length	coverage	start	end	paired length	total length	coverage
Bce_incom_GCA_001584025.1_04412	type-I_HsdM_NP_418769.1	49.318	513	208	11	1	467	467	477	0.979036	1	507	507	529	0.958412	2.23e-160	456
Bmy_none_GCA_001044935.1_05214	type-I_HsdM_NP_418769.1	48.162	517	216	11	1	470	470	486	0.967078	1	512	512	529	0.967864	2.38e-162	461
Bps_com_GCA_002555725.1_04940	type-I_HsdM_NP_418769.1	49.32	515	209	11	1	469	469	477	0.983229	1	509	509	529	0.962193	4.45e-161	458
Bps_com_GCA_002583865.1_04691	type-I_HsdM_NP_418769.1	49.32	515	209	11	1	469	469	477	0.983229	1	509	509	529	0.962193	4.45e-161	458
Bps_none_GCA_002557385.1_01074	type-I_HsdM_NP_418769.1	49.712	521	208	13	1	474	474	477	0.993711	1	514	514	529	0.971645	1.84e-162	461
Bps_none_GCA_002557465.1_00895	type-I_HsdM_NP_418769.1	49.712	521	208	13	1	474	474	477	0.993711	1	514	514	529	0.971645	1.84e-162	461
Bps_none_GCA_002568645.1_03989	type-I_HsdM_NP_418769.1	31.231	333	197	11	82	388	307	485	0.63299	57	383	327	529	0.618147	8.38e-45	155
Bps_none_GCA_002568655.1_04437	type-I_HsdM_NP_418769.1	31.231	333	197	11	82	388	307	485	0.63299	57	383	327	529	0.618147	8.38e-45	155
Bps_none_GCA_002569925.1_03648	type-I_HsdM_NP_418769.1	49.32	515	209	11	1	469	469	477	0.983229	1	509	509	529	0.962193	4.45e-161	458
Bps_none_GCA_002581835.1_04526	type-I_HsdM_NP_418769.1	49.32	515	209	11	1	469	469	477	0.983229	1	509	509	529	0.962193	4.45e-161	458
Bto_incom_GCA_002552785.1_01302	type-I_HsdM_NP_418769.1	49.318	513	208	11	1	467	467	477	0.979036	1	507	507	529	0.958412	2.23e-160	456
Bce_incom_GCA_001584025.1_04411	type-I_HsdR_NP_418770.2	37.197	1156	608	26	2	1051	1050	1072	0.979478	5	1148	1144	1170	0.977778	0	723
Bmy_none_GCA_001044935.1_05215	type-I_HsdR_NP_418770.2	38.332	1187	589	32	1	1066	1066	1068	0.998127	2	1166	1165	1170	0.995726	0	733
Bps_com_GCA_002555725.1_04939	type-I_HsdR_NP_418770.2	37.056	1155	609	26	2	1050	1049	1072	0.978545	5	1147	1143	1170	0.976923	0	718
Bps_com_GCA_002583865.1_04692	type-I_HsdR_NP_418770.2	37.056	1155	609	26	2	1050	1049	1072	0.978545	5	1147	1143	1170	0.976923	0	718
Bps_none_GCA_002557385.1_01073	type-I_HsdR_NP_418770.2	37.382	1161	609	27	2	1056	1055	1072	0.984142	5	1153	1149	1170	0.982051	0	728
Bps_none_GCA_002557465.1_00896	type-I_HsdR_NP_418770.2	37.382	1161	609	27	2	1056	1055	1072	0.984142	5	1153	1149	1170	0.982051	0	728
Bps_none_GCA_002569925.1_03649	type-I_HsdR_NP_418770.2	37.056	1155	609	26	2	1050	1049	1072	0.978545	5	1147	1143	1170	0.976923	0	718
Bps_none_GCA_002581835.1_04525	type-I_HsdR_NP_418770.2	37.056	1155	609	26	2	1050	1049	1072	0.978545	5	1147	1143	1170	0.976923	0	718
Bto_incom_GCA_002552785.1_01301	type-I_HsdR_NP_418770.2	37.197	1156	608	26	2	1051	1050	1072	0.979478	5	1148	1144	1170	0.977778	0	723
Bto_incom_GCA_002582025.1_03023	type-IIA_HphI_ADO57472.1	47.059	204	103	2	1	204	204	204	1	95	293	199	302	0.65894	4.93e-67	199
Bce_com_GCA_000290735.1_05640	type-IIA_HphI_ADO57472.1	39.159	309	178	3	1	306	306	307	0.996743	1	302	302	302	1	1.5e-74	222
Bce_com_GCA_000290775.1_05787	type-IIA_HphI_ADO57472.1	38.511	309	180	3	1	306	306	307	0.996743	1	302	302	302	1	4.74e-73	219
Bce_com_GCA_002550705.1_03910	type-IIA_HphI_ADO57472.1	38.188	309	181	3	1	306	306	307	0.996743	1	302	302	302	1	5.34e-73	218
Bce_com_GCA_002552015.1_05046	type-IIA_HphI_ADO57472.1	38.511	309	180	3	1	306	306	307	0.996743	1	302	302	302	1	2.17e-73	219
Bce_com_GCA_002552335.1_03732	type-IIA_HphI_ADO57472.1	38.511	309	180	3	1	306	306	307	0.996743	1	302	302	302	1	6.62e-73	218
Bce_com_GCA_002552635.1_05416	type-IIA_HphI_ADO57472.1	38.511	309	180	3	1	306	306	307	0.996743	1	302	302	302	1	6.62e-73	218
Bce_com_GCA_002558665.1_05904	type-IIA_HphI_ADO57472.1	38.835	309	179	3	1	306	306	307	0.996743	1	302	302	302	1	1.59e-73	220
Bce_com_GCA_002558745.1_03861	type-IIA_HphI_ADO57472.1	38.511	309	180	3	1	306	306	307	0.996743	1	302	302	302	1	6.62e-73	218
Bce_com_GCA_002559565.1_04811	type-IIA_HphI_ADO57472.1	38.511	309	180	3	1	306	306	307	0.996743	1	302	302	302	1	6.62e-73	218
Bce_com_GCA_002560175.1_04431	type-IIA_HphI_ADO57472.1	38.511	309	180	3	1	306	306	307	0.996743	1	302	302	302	1	2.17e-73	219
Bce_com_GCA_002560955.1_04090	type-IIA_HphI_ADO57472.1	38.511	309	180	3	1	306	306	307	0.996743	1	302	302	302	1	2.17e-73	219
Bce_com_GCA_002561535.1_02237	type-IIA_HphI_ADO57472.1	38.511	309	180	3	1	306	306	307	0.996743	1	302	302	302	1	6.62e-73	218
Bce_com_GCA_002561925.1_03654	type-IIA_HphI_ADO57472.1	38.188	309	181	3	1	306	306	307	0.996743	1	302	302	302	1	5.34e-73	218
Bce_com_GCA_002562585.1_01793	type-IIA_HphI_ADO57472.1	38.511	309	180	3	1	306	306	307	0.996743	1	302	302	302	1	6.62e-73	218
Bce_com_GCA_002563225.1_04850	type-IIA_HphI_ADO57472.1	38.188	309	181	3	1	306	306	307	0.996743	1	302	302	302	1	5.34e-73	218
Bce_com_GCA_002564865.1_03705	type-IIA_HphI_ADO57472.1	38.511	309	180	3	1	306	306	307	0.996743	1	302	302	302	1	2.17e-73	219
Bce_com_GCA_002565115.1_05641	type-IIA_HphI_ADO57472.1	38.511	309	180	3	1	306	306	307	0.996743	1	302	302	302	1	2.17e-73	219
Bce_com_GCA_002567465.1_05822	type-IIA_HphI_ADO57472.1	38.188	309	181	3	1	306	306	307	0.996743	1	302	302	302	1	5.34e-73	218
Bce_com_GCA_002567675.1_05236	type-IIA_HphI_ADO57472.1	38.511	309	180	3	1	306	306	307	0.996743	1	302	302	302	1	2.17e-73	219
Bce_com_GCA_002571855.1_04498	type-IIA_HphI_ADO57472.1	38.511	309	180	3	1	306	306	307	0.996743	1	302	302	302	1	2.17e-73	219
Bce_com_GCA_002576275.1_03552	type-IIA_HphI_ADO57472.1	38.188	309	181	3	1	306	306	307	0.996743	1	302	302	302	1	5.34e-73	218
Bce_com_GCA_002576345.1_01786	type-IIA_HphI_ADO57472.1	38.511	309	180	3	1	306	306	307	0.996743	1	302	302	302	1	2.17e-73	219
Bce_com_GCA_002577455.1_03233	type-IIA_HphI_ADO57472.1	38.188	309	181	3	1	306	306	307	0.996743	1	302	302	302	1	5.34e-73	218
Bce_com_GCA_002577465.1_03753	type-IIA_HphI_ADO57472.1	38.511	309	180	3	1	306	306	307	0.996743	1	302	302	302	1	6.62e-73	218
Bce_com_GCA_002585165.1_00444	type-IIA_HphI_ADO57472.1	38.511	309	180	3	1	306	306	307	0.996743	1	302	302	302	1	6.62e-73	218
Bce_com_GCA_002585785.1_00810	type-IIA_HphI_ADO57472.1	38.188	309	181	3	1	306	306	307	0.996743	1	302	302	302	1	5.34e-73	218
Bce_com_GCA_900094855.1_05912	type-IIA_HphI_ADO57472.1	38.835	309	177	3	1	305	305	307	0.993485	1	301	301	302	0.996689	2.38e-75	224
Bce_incom_GCA_000161315.1_05515	type-IIA_HphI_ADO57472.1	38.188	309	181	3	1	306	306	307	0.996743	1	302	302	302	1	1.52e-71	214
Bce_incom_GCA_000399345.1_02545	type-IIA_HphI_ADO57472.1	38.636	308	179	3	1	305	305	307	0.993485	1	301	301	302	0.996689	2.04e-72	217
Bce_incom_GCA_000399365.1_02674	type-IIA_HphI_ADO57472.1	38.636	308	179	3	1	305	305	307	0.993485	1	301	301	302	0.996689	2.04e-72	217
Bce_incom_GCA_000399505.1_02727	type-IIA_HphI_ADO57472.1	38.636	308	179	3	1	305	305	307	0.993485	1	301	301	302	0.996689	2.04e-72	217
Bce_incom_GCA_001008665.1_03138	type-IIA_HphI_ADO57472.1	38.188	309	181	3	1	306	306	307	0.996743	1	302	302	302	1	3.25e-72	216
Bce_incom_GCA_001044855.1_03785	type-IIA_HphI_ADO57472.1	38.188	309	181	3	1	306	306	307	0.996743	1	302	302	302	1	3.25e-72	216
Bce_incom_GCA_002021545.1_05808	type-IIA_HphI_ADO57472.1	38.636	308	179	3	1	305	305	307	0.993485	1	301	301	302	0.996689	2.04e-72	217
Bce_incom_GCA_002558645.1_05337	type-IIA_HphI_ADO57472.1	38.636	308	179	3	1	305	305	307	0.993485	1	301	301	302	0.996689	2.04e-72	217
Bce_incom_GCA_002559115.1_00083	type-IIA_HphI_ADO57472.1	38.511	309	180	3	1	306	306	307	0.996743	1	302	302	302	1	6.62e-73	218
Bce_incom_GCA_002559205.1_00140	type-IIA_HphI_ADO57472.1	38.511	309	180	3	1	306	306	307	0.996743	1	302	302	302	1	6.62e-73	218
Bce_incom_GCA_002559595.1_02078	type-IIA_HphI_ADO57472.1	38.511	309	180	3	1	306	306	307	0.996743	1	302	302	302	1	6.62e-73	218
Bce_incom_GCA_002559985.1_02999	type-IIA_HphI_ADO57472.1	38.511	309	180	3	1	306	306	307	0.996743	1	302	302	302	1	6.62e-73	218
Bce_incom_GCA_002561385.1_03362	type-IIA_HphI_ADO57472.1	38.188	309	181	3	1	306	306	307	0.996743	1	302	302	302	1	1.59e-72	217
Bce_incom_GCA_002562085.1_05956	type-IIA_HphI_ADO57472.1	38.511	309	180	3	1	306	306	307	0.996743	1	302	302	302	1	6.62e-73	218
Bce_incom_GCA_002562335.1_04241	type-IIA_HphI_ADO57472.1	38.511	309	180	3	1	306	306	307	0.996743	1	302	302	302	1	6.62e-73	218
Bce_incom_GCA_002562695.1_05823	type-IIA_HphI_ADO57472.1	38.511	309	180	3	1	306	306	307	0.996743	1	302	302	302	1	6.62e-73	218
Bce_incom_GCA_002564885.1_04927	type-IIA_HphI_ADO57472.1	38.511	309	180	3	1	306	306	307	0.996743	1	302	302	302	1	6.62e-73	218
Bce_incom_GCA_002571165.1_00756	type-IIA_HphI_ADO57472.1	38.511	309	180	3	1	306	306	307	0.996743	1	302	302	302	1	6.62e-73	218
Bce_incom_GCA_002575215.1_04581	type-IIA_HphI_ADO57472.1	38.511	309	180	3	1	306	306	307	0.996743	1	302	302	302	1	9.57e-73	218
Bce_incom_GCA_002575815.1_02427	type-IIA_HphI_ADO57472.1	38.511	309	180	3	1	306	306	307	0.996743	1	302	302	302	1	6.62e-73	218
Bce_incom_GCA_002576045.1_05345	type-IIA_HphI_ADO57472.1	38.511	309	180	3	1	306	306	307	0.996743	1	302	302	302	1	6.62e-73	218
Bce_incom_GCA_002576155.1_02561	type-IIA_HphI_ADO57472.1	38.636	308	179	3	1	305	305	307	0.993485	1	301	301	302	0.996689	2.88e-72	216
Bce_incom_GCA_002576575.1_05511	type-IIA_HphI_ADO57472.1	38.511	309	180	3	1	306	306	307	0.996743	1	302	302	302	1	6.62e-73	218
Bce_incom_GCA_002586215.1_02952	type-IIA_HphI_ADO57472.1	38.188	309	181	3	1	306	306	307	0.996743	1	302	302	302	1	5.34e-73	218
Bce_none_GCA_001044955.1_05809	type-IIA_HphI_ADO57472.1	38.188	309	181	3	1	306	306	307	0.996743	1	302	302	302	1	3.25e-72	216
Bce_none_GCA_002224345.1_05797	type-IIA_HphI_ADO57472.1	38.636	308	179	3	1	305	305	307	0.993485	1	301	301	302	0.996689	2.04e-72	217
Bce_none_GCA_002560615.1_06381	type-IIA_HphI_ADO57472.1	38.188	309	179	3	1	305	305	307	0.993485	1	301	301	302	0.996689	3.45e-74	221
Bmy_none_GCA_002104575.1_06283	type-IIA_HphI_ADO57472.1	39.344	305	181	2	1	305	305	307	0.993485	1	301	301	302	0.996689	8.83e-75	223
Bth_com_GCA_001595725.1_06144	type-IIA_HphI_ADO57472.1	39.159	309	178	3	1	306	306	307	0.996743	1	302	302	302	1	2.82e-73	219
Bth_com_GCA_001968805.1_05787	type-IIA_HphI_ADO57472.1	38.511	309	180	3	1	306	306	307	0.996743	1	302	302	302	1	5.05e-73	218
Bth_com_GCA_002146445.1_01880	type-IIA_HphI_ADO57472.1	38.188	309	181	3	1	306	306	307	0.996743	1	302	302	302	1	5.34e-73	218
Bth_com_GCA_002146545.1_01926	type-IIA_HphI_ADO57472.1	38.188	309	181	3	1	306	306	307	0.996743	1	302	302	302	1	5.34e-73	218
Bth_com_GCA_002146755.1_05053	type-IIA_HphI_ADO57472.1	38.511	309	180	3	1	306	306	307	0.996743	1	302	302	302	1	3.77e-73	219
Bth_com_GCA_002147055.1_03330	type-IIA_HphI_ADO57472.1	38.188	309	181	3	1	306	306	307	0.996743	1	302	302	302	1	1.59e-72	217
Bth_com_GCA_002147905.1_05099	type-IIA_HphI_ADO57472.1	38.511	309	180	3	1	306	306	307	0.996743	1	302	302	302	1	3.77e-73	219
Bth_com_GCA_002565105.1_03941	type-IIA_HphI_ADO57472.1	39.482	309	177	3	1	306	306	307	0.996743	1	302	302	302	1	2.15e-74	222
Bth_com_GCA_002574265.1_06080	type-IIA_HphI_ADO57472.1	39.159	309	178	3	1	306	306	307	0.996743	1	302	302	302	1	5.39e-73	218
Bth_com_GCA_002893515.1_05179	type-IIA_HphI_ADO57472.1	39.159	309	178	3	1	306	306	307	0.996743	1	302	302	302	1	2.82e-73	219
Bth_incom_GCA_000341665.1_05914	type-IIA_HphI_ADO57472.1	38.511	309	180	3	1	306	306	307	0.996743	1	302	302	302	1	6.62e-73	218
Bth_incom_GCA_000387405.2_00503	type-IIA_HphI_ADO57472.1	38.511	309	180	3	1	306	306	307	0.996743	1	302	302	302	1	6.62e-73	218
Bth_incom_GCA_000468975.2_02142	type-IIA_HphI_ADO57472.1	38.188	309	181	3	1	306	306	307	0.996743	1	302	302	302	1	3.25e-72	216
Bth_incom_GCA_000710255.1_01819	type-IIA_HphI_ADO57472.1	38.636	308	179	3	1	305	305	307	0.993485	1	301	301	302	0.996689	2.04e-72	217
Bth_incom_GCA_000717535.1_06496	type-IIA_HphI_ADO57472.1	38.636	308	179	3	1	305	305	307	0.993485	1	301	301	302	0.996689	2.04e-72	217
Bth_incom_GCA_000803665.1_06610	type-IIA_HphI_ADO57472.1	38.188	309	181	3	1	306	306	307	0.996743	1	302	302	302	1	3.25e-72	216
Bth_incom_GCA_000835235.1_06141	type-IIA_HphI_ADO57472.1	38.636	308	179	3	1	305	305	307	0.993485	1	301	301	302	0.996689	2.04e-72	217
Bth_incom_GCA_000969665.1_04727	type-IIA_HphI_ADO57472.1	38.636	308	179	3	1	305	305	307	0.993485	1	301	301	302	0.996689	2.04e-72	217
Bth_incom_GCA_001017635.1_06308	type-IIA_HphI_ADO57472.1	38.636	308	179	3	1	305	305	307	0.993485	1	301	301	302	0.996689	2.04e-72	217
Bth_incom_GCA_001548175.1_06496	type-IIA_HphI_ADO57472.1	38.835	309	179	3	1	306	306	307	0.996743	1	302	302	302	1	2.02e-73	219
Bth_incom_GCA_001880115.1_05647	type-IIA_HphI_ADO57472.1	38.188	309	181	3	1	306	306	307	0.996743	1	302	302	302	1	3.25e-72	216
Bth_incom_GCA_001880125.1_05667	type-IIA_HphI_ADO57472.1	38.636	308	179	3	1	305	305	307	0.993485	1	301	301	302	0.996689	2.04e-72	217
Bth_incom_GCA_002147155.1_02655	type-IIA_HphI_ADO57472.1	38.188	309	181	3	1	306	306	307	0.996743	1	302	302	302	1	3.25e-72	216
Bth_incom_GCA_002147185.1_03422	type-IIA_HphI_ADO57472.1	38.188	309	181	3	1	306	306	307	0.996743	1	302	302	302	1	3.25e-72	216
Bth_incom_GCA_002147245.1_05312	type-IIA_HphI_ADO57472.1	38.636	308	179	3	1	305	305	307	0.993485	1	301	301	302	0.996689	2.04e-72	217
Bth_incom_GCA_002147255.1_06076	type-IIA_HphI_ADO57472.1	38.835	309	179	3	1	306	306	307	0.996743	1	302	302	302	1	2.02e-73	219
Bth_incom_GCA_002147435.1_06005	type-IIA_HphI_ADO57472.1	38.636	308	179	3	1	305	305	307	0.993485	1	301	301	302	0.996689	2.04e-72	217
Bth_incom_GCA_002147535.1_06787	type-IIA_HphI_ADO57472.1	38.835	309	179	3	1	306	306	307	0.996743	1	302	302	302	1	2.02e-73	219
Bth_incom_GCA_002147555.1_06312	type-IIA_HphI_ADO57472.1	38.188	309	181	3	1	306	306	307	0.996743	1	302	302	302	1	3.25e-72	216
Bth_incom_GCA_002147565.1_04516	type-IIA_HphI_ADO57472.1	38.188	309	181	3	1	306	306	307	0.996743	1	302	302	302	1	3.25e-72	216
Bth_incom_GCA_002147575.1_03919	type-IIA_HphI_ADO57472.1	38.188	309	181	3	1	306	306	307	0.996743	1	302	302	302	1	3.25e-72	216
Bth_incom_GCA_002147605.1_03760	type-IIA_HphI_ADO57472.1	38.188	309	181	3	1	306	306	307	0.996743	1	302	302	302	1	3.25e-72	216
Bth_incom_GCA_002147645.1_03919	type-IIA_HphI_ADO57472.1	38.188	309	181	3	1	306	306	307	0.996743	1	302	302	302	1	3.25e-72	216
Bth_incom_GCA_002147685.1_03666	type-IIA_HphI_ADO57472.1	38.188	309	181	3	1	306	306	307	0.996743	1	302	302	302	1	3.25e-72	216
Bth_incom_GCA_002147725.1_04384	type-IIA_HphI_ADO57472.1	38.188	309	181	3	1	306	306	307	0.996743	1	302	302	302	1	3.25e-72	216
Bth_incom_GCA_002236945.1_01480	type-IIA_HphI_ADO57472.1	38.188	309	181	3	1	306	306	307	0.996743	1	302	302	302	1	3.25e-72	216
Bth_incom_GCA_002268645.2_01894	type-IIA_HphI_ADO57472.1	38.188	309	181	3	1	306	306	307	0.996743	1	302	302	302	1	3.25e-72	216
Bth_incom_GCA_002550455.1_05132	type-IIA_HphI_ADO57472.1	38.511	309	180	3	1	306	306	307	0.996743	1	302	302	302	1	6.77e-73	218
Bth_incom_GCA_002555365.1_00701	type-IIA_HphI_ADO57472.1	38.636	308	179	3	1	305	305	307	0.993485	1	301	301	302	0.996689	2.04e-72	217
Bth_incom_GCA_002558915.1_02827	type-IIA_HphI_ADO57472.1	38.511	309	180	3	1	306	306	307	0.996743	1	302	302	302	1	9.57e-73	218
Bth_incom_GCA_002560605.1_03324	type-IIA_HphI_ADO57472.1	38.511	309	180	3	1	306	306	307	0.996743	1	302	302	302	1	9.57e-73	218
Bth_incom_GCA_002561045.1_03539	type-IIA_HphI_ADO57472.1	38.835	309	179	3	1	306	306	307	0.996743	1	302	302	302	1	9.36e-73	218
Bth_incom_GCA_002561175.1_01536	type-IIA_HphI_ADO57472.1	38.511	309	180	3	1	306	306	307	0.996743	1	302	302	302	1	9.57e-73	218
Bth_incom_GCA_002561665.1_00023	type-IIA_HphI_ADO57472.1	38.835	309	179	3	1	306	306	307	0.996743	1	302	302	302	1	1.34e-72	218
Bth_incom_GCA_002562045.1_05987	type-IIA_HphI_ADO57472.1	38.835	309	179	3	1	306	306	307	0.996743	1	302	302	302	1	9.36e-73	218
Bth_incom_GCA_002562665.1_04895	type-IIA_HphI_ADO57472.1	39.482	309	177	3	1	306	306	307	0.996743	1	302	302	302	1	9.15e-74	220
Bth_incom_GCA_002562975.1_01081	type-IIA_HphI_ADO57472.1	38.835	309	179	3	1	306	306	307	0.996743	1	302	302	302	1	9.36e-73	218
Bth_incom_GCA_002565265.1_03965	type-IIA_HphI_ADO57472.1	39.482	309	177	3	1	306	306	307	0.996743	1	302	302	302	1	9.15e-74	220
Bth_incom_GCA_002565945.1_05503	type-IIA_HphI_ADO57472.1	39.159	309	178	3	1	306	306	307	0.996743	1	302	302	302	1	1.61e-72	217
Bth_incom_GCA_002566135.1_03688	type-IIA_HphI_ADO57472.1	39.482	309	177	3	1	306	306	307	0.996743	1	302	302	302	1	2.15e-74	222
Bth_incom_GCA_002566645.1_05528	type-IIA_HphI_ADO57472.1	39.482	309	177	3	1	306	306	307	0.996743	1	302	302	302	1	9.15e-74	220
Bth_incom_GCA_002566715.1_05566	type-IIA_HphI_ADO57472.1	38.835	309	179	3	1	306	306	307	0.996743	1	302	302	302	1	6.92e-73	218
Bth_incom_GCA_002567585.1_00546	type-IIA_HphI_ADO57472.1	39.482	309	177	3	1	306	306	307	0.996743	1	302	302	302	1	9.15e-74	220
Bth_incom_GCA_002567865.1_00161	type-IIA_HphI_ADO57472.1	38.835	309	179	3	1	306	306	307	0.996743	1	302	302	302	1	9.36e-73	218
Bth_incom_GCA_002568345.1_04068	type-IIA_HphI_ADO57472.1	38.835	309	179	3	1	306	306	307	0.996743	1	302	302	302	1	9.36e-73	218
Bth_incom_GCA_002568595.1_01586	type-IIA_HphI_ADO57472.1	38.511	309	180	3	1	306	306	307	0.996743	1	302	302	302	1	9.57e-73	218
Bth_incom_GCA_002571245.1_01331	type-IIA_HphI_ADO57472.1	38.835	309	179	3	1	306	306	307	0.996743	1	302	302	302	1	9.36e-73	218
Bth_incom_GCA_002572135.1_00672	type-IIA_HphI_ADO57472.1	38.636	308	179	3	1	305	305	307	0.993485	1	301	301	302	0.996689	2.04e-72	217
Bth_incom_GCA_002574295.1_02381	type-IIA_HphI_ADO57472.1	39.482	309	177	3	1	306	306	307	0.996743	1	302	302	302	1	9.15e-74	220
Bth_incom_GCA_002574725.1_05334	type-IIA_HphI_ADO57472.1	39.482	309	177	3	1	306	306	307	0.996743	1	302	302	302	1	9.15e-74	220
Bth_incom_GCA_002575195.1_02422	type-IIA_HphI_ADO57472.1	38.511	309	180	3	1	306	306	307	0.996743	1	302	302	302	1	9.57e-73	218
Bth_incom_GCA_002575615.1_04424	type-IIA_HphI_ADO57472.1	39.482	309	177	3	1	306	306	307	0.996743	1	302	302	302	1	9.15e-74	220
Bth_incom_GCA_002576025.1_01906	type-IIA_HphI_ADO57472.1	39.482	309	177	3	1	306	306	307	0.996743	1	302	302	302	1	9.15e-74	220
Bth_incom_GCA_002577005.1_02156	type-IIA_HphI_ADO57472.1	39.482	309	177	3	1	306	306	307	0.996743	1	302	302	302	1	9.15e-74	220
Bth_incom_GCA_002577445.1_05589	type-IIA_HphI_ADO57472.1	38.511	309	180	3	1	306	306	307	0.996743	1	302	302	302	1	9.57e-73	218
Bth_incom_GCA_002581075.1_00602	type-IIA_HphI_ADO57472.1	38.636	308	179	3	1	305	305	307	0.993485	1	301	301	302	0.996689	2.04e-72	217
Bth_incom_GCA_002582575.1_04385	type-IIA_HphI_ADO57472.1	38.511	309	180	3	1	306	306	307	0.996743	1	302	302	302	1	6.77e-73	218
Bth_incom_GCA_002584855.1_05074	type-IIA_HphI_ADO57472.1	38.511	309	180	3	1	306	306	307	0.996743	1	302	302	302	1	9.57e-73	218
Bth_incom_GCA_002589015.1_01669	type-IIA_HphI_ADO57472.1	38.636	308	179	3	1	305	305	307	0.993485	1	301	301	302	0.996689	2.04e-72	217
Bth_incom_GCA_002589045.1_05759	type-IIA_HphI_ADO57472.1	38.636	308	179	3	1	305	305	307	0.993485	1	301	301	302	0.996689	2.04e-72	217
Bth_incom_GCA_002893605.1_02205	type-IIA_HphI_ADO57472.1	38.188	309	181	3	1	306	306	307	0.996743	1	302	302	302	1	3.25e-72	216
Bth_none_GCA_000816555.1_01283	type-IIA_HphI_ADO57472.1	38.636	308	179	3	1	305	305	307	0.993485	1	301	301	302	0.996689	2.04e-72	217
Bth_none_GCA_001276195.1_06363	type-IIA_HphI_ADO57472.1	38.835	309	179	3	1	306	306	307	0.996743	1	302	302	302	1	2.02e-73	219
Bth_none_GCA_001517195.1_00119	type-IIA_HphI_ADO57472.1	38.188	309	181	3	1	306	306	307	0.996743	1	302	302	302	1	3.25e-72	216
Bth_none_GCA_001692675.1_05660	type-IIA_HphI_ADO57472.1	38.188	309	181	3	1	306	306	307	0.996743	1	302	302	302	1	6.21e-73	218
Bth_none_GCA_002146335.1_04376	type-IIA_HphI_ADO57472.1	38.511	309	180	3	1	306	306	307	0.996743	1	302	302	302	1	6.62e-73	218
Bth_none_GCA_002146425.1_05832	type-IIA_HphI_ADO57472.1	39.159	309	178	3	1	306	306	307	0.996743	1	302	302	302	1	8.14e-73	218
Bth_none_GCA_002146945.1_00320	type-IIA_HphI_ADO57472.1	38.007	271	158	3	1	268	268	269	0.996283	39	302	264	302	0.874172	7.99e-59	181
Bth_none_GCA_002147315.1_00946	type-IIA_HphI_ADO57472.1	39.159	309	178	3	1	306	306	307	0.996743	1	302	302	302	1	5.39e-73	218
Bth_none_GCA_002243685.1_07488	type-IIA_HphI_ADO57472.1	38.511	309	180	3	1	306	306	307	0.996743	1	302	302	302	1	6.62e-73	218
Bto_incom_GCA_002571615.1_05960	type-IIA_HphI_ADO57472.1	51.961	306	142	2	1	306	306	307	0.996743	1	301	301	302	0.996689	1.4e-121	342
Bce_incom_GCA_002576725.1_01035	type-IIB_BcgI_AJW72833.1	42.687	335	180	8	1	328	328	341	0.961877	1	330	330	344	0.959302	4.35e-78	234
Bps_none_GCA_002556235.1_04789	type-IIB_BcgI_AJW72833.1	46.291	337	162	7	11	336	326	346	0.942197	6	334	329	344	0.956395	1.34e-90	266
Bmy_incom_GCA_002118175.1_01572	type-III_EcoP15I_CAG24073.1	30.096	1040	586	32	4	982	979	987	0.991895	7	966	960	970	0.989691	1.06e-123	391
