# Supplementary material for: The CRISPR-Cas systems were selectively inactivated during evolution of Bacillus cereus group for adaptation to diverse environments
Source: ISME J. 2020 Mar 4;14(6):1479–93. doi: 10.1038/s41396-020-0623-5 (PMC7242445; doi:10.1038/s41396-020-0623-5)
Supplement: Supplementary file 13 — Dataset 1 [file 41396_2020_623_MOESM13_ESM.xls]

## Sheet: spacer order
Dataset 1 Graphic representation of CRISPR spacers in B. cereus group
spacer id	spacer id corrisponding to strain information	sequence of spacers	orders	self targeting	mobile DNA targeting	intra-species targeting	inter-species targeting
Crispr_1_spacer10	>GCA_002570585.1_NVDY01000034.1_tmp_98_Crispr_1_spacer10	AAAAAAACGTAAATACAAATCCTCTACTTTCCCGTCG	S1		mobile DNA targeting
Crispr_2_spacer2	>GCA_001968805.1_MSFC01000077.1_tmp_42_Crispr_2_spacer2	AAAAAATAGGTAAAGCAATGGATGATTTCAACAAAA	S2		mobile DNA targeting
Crispr_1_spacer6	>GCA_002557835.1_NUAE01000006.1_tmp_66_Crispr_1_spacer6	AAAAACAAATCCGAACATGAAACGTTAAAAAACA	S3
Crispr_6_spacer10	>GCA_000161455.1_CM000745.1_tmp_1_Crispr_6_spacer10	AAAAACAAATCCGAACATGAAACGTTAAAAAACA	S3
Crispr_1_spacer1	>GCA_002557115.1_NUBE01000083.1_tmp_121_Crispr_1_spacer1	AAAAACTTGAAGAAACAATCATTGTGGAAATACCAGAAGAGCTTGGAGAAGTT	S4				inter-species targeting
Crispr_1_spacer1	>GCA_002570105.1_NVHM01000139.1_tmp_43_Crispr_1_spacer1	AAAAACTTGAAGAAACAATCATTGTGGAAATACCAGAAGAGCTTGGAGAAGTT	S4
Crispr_1_spacer10	>GCA_002558015.1_NTVJ01000140.1_tmp_45_Crispr_1_spacer10	AAAAAGTTGTACCAAATACTGCTGCACATACACC	S5		mobile DNA targeting
Crispr_1_spacer10	>GCA_002571305.1_NVEK01000353.1_tmp_160_Crispr_1_spacer10	AAAAAGTTGTACCAAATACTGCTGCACATACACC	S5		mobile DNA targeting
Crispr_1_spacer10	>GCA_002586085.1_NUPG01000086.1_tmp_363_Crispr_1_spacer10	AAAAAGTTGTACCAAATACTGCTGCACATACACC	S5		mobile DNA targeting
Crispr_1_spacer7	>GCA_002552335.1_NVMB01000025.1_tmp_93_Crispr_1_spacer7	AAAAATGTCTTTTATCGTCAATATTCTGCTCCTC	S6
Crispr_2_spacer6	>GCA_002562585.1_NTXA01000046.1_tmp_149_Crispr_2_spacer6	AAAAATGTCTTTTATCGTCAATATTCTGCTCCTC	S6
Crispr_1_spacer4	>GCA_002147055.1_NFDA01000059.1_tmp_59_Crispr_1_spacer4	AAAAATGTCTTTTATGATTGCAAACCCTTTATC	S7		mobile DNA targeting
Crispr_1_spacer15	>GCA_002572465.1_NVJY01000011.1_tmp_22_Crispr_1_spacer15	AAAAATTATTCATGTTCCATATTTCATAGAGGTTG	S8
Crispr_1_spacer18	>GCA_002554825.1_NUCF01000123.1_tmp_26_Crispr_1_spacer18	AAAAATTATTCATGTTCCATATTTCATAGAGGTTG	S8
Crispr_1_spacer5	>GCA_002147055.1_NFDA01000059.1_tmp_59_Crispr_1_spacer5	AAAACGCTCCAGCCACACCGTTAAGCGACAGCCTG	S9		mobile DNA targeting
Crispr_1_spacer7	>GCA_002558745.1_NTYS01000038.1_tmp_217_Crispr_1_spacer7	AAAACGCTCCAGCCACACCGTTAAGCGACAGCCTG	S9		mobile DNA targeting
Crispr_1_spacer7	>GCA_002585165.1_NUNB01000066.1_tmp_261_Crispr_1_spacer7	AAAACGCTCCAGCCACACCGTTAAGCGACAGCCTG	S9		mobile DNA targeting
Crispr_2_spacer5	>GCA_002577465.1_NULU01000009.1_tmp_98_Crispr_2_spacer5	AAAACGCTCCAGCCATACCGTTAAGCGACAGCCTG	S9		mobile DNA targeting
Crispr_2_spacer1	>GCA_000399465.1_KB976711.1_tmp_4_Crispr_2_spacer1	AAAACGCTCCGGCCACACCGTTAAGCGACAGCCTG	S10
Crispr_1_spacer6	>GCA_002572465.1_NVJY01000011.1_tmp_22_Crispr_1_spacer6	AAAACGGTACATTCTGGATGGCGCATCCAATGTT	S11
Crispr_1_spacer7	>GCA_002554825.1_NUCF01000123.1_tmp_26_Crispr_1_spacer7	AAAACGGTACATTCTGGATGGCGCATCCAATGTT	S11
Crispr_1_spacer2	>GCA_002581275.1_NURO01000131.1_tmp_76_Crispr_1_spacer2	AAAACGGTTATAACCTAAAACTTTACCATTATG	S12
Crispr_1_spacer3	>GCA_001584025.1_LOAZ01000073.1_tmp_73_Crispr_1_spacer3	AAAACTGAAGAAGAAGCTAAGAAAAAAGCCG	S13			intra-species targeting	inter-species targeting
Crispr_1_spacer3	>GCA_002557115.1_NUBE01000026.1_tmp_58_Crispr_1_spacer3	AAAACTGAAGAAGAAGCTAAGAAAAAAGCCG	S13			intra-species targeting	inter-species targeting
Crispr_1_spacer3	>GCA_002580085.1_NURI01000178.1_tmp_86_Crispr_1_spacer3	AAAACTGAAGAAGAAGCTAAGAAAAAAGCCG	S13			intra-species targeting	inter-species targeting
Crispr_1_spacer3	>GCA_002580305.1_NURN01000022.1_tmp_105_Crispr_1_spacer3	AAAACTGAAGAAGAAGCTAAGAAAAAAGCCG	S13			intra-species targeting	inter-species targeting
Crispr_1_spacer3	>GCA_002582025.1_NUTA01000002.1_tmp_111_Crispr_1_spacer3	AAAACTGAAGAAGAAGCTAAGAAAAAAGCCG	S13			intra-species targeting	inter-species targeting
Crispr_1_spacer3	>GCA_002568865.1_NVFJ01000008.1_tmp_114_Crispr_1_spacer3	AAAACTGAAGAAGAAGCTAAGAAAAAAGCCG	S13			intra-species targeting	inter-species targeting
Crispr_1_spacer3	>GCA_002569425.1_NVFN01000003.1_tmp_65_Crispr_1_spacer3	AAAACTGAAGAAGAAGCTAAGAAAAAAGCCG	S13			intra-species targeting	inter-species targeting
Crispr_1_spacer3	>GCA_002570105.1_NVHM01000025.1_tmp_82_Crispr_1_spacer3	AAAACTGAAGAAGAAGCTAAGAAAAAAGCCG	S13			intra-species targeting	inter-species targeting
Crispr_1_spacer3	>GCA_002571615.1_NVIJ01000034.1_tmp_200_Crispr_1_spacer3	AAAACTGAAGAAGAAGCTAAGAAAAAAGCCG	S13			intra-species targeting	inter-species targeting
Crispr_1_spacer3	>GCA_002572235.1_NVIN01000024.1_tmp_166_Crispr_1_spacer3	AAAACTGAAGAAGAAGCTAAGAAAAAAGCCG	S13			intra-species targeting	inter-species targeting
Crispr_1_spacer3	>GCA_002572165.1_NVJZ01000051.1_tmp_156_Crispr_1_spacer3	AAAACTGAAGAAGAAGCTAAGAAAAAAGCCG	S13			intra-species targeting	inter-species targeting
Crispr_1_spacer3	>GCA_002551965.1_NVNW01000021.1_tmp_28_Crispr_1_spacer3	AAAACTGAAGAAGAAGCTAAGAAAAAAGCCG	S13			intra-species targeting	inter-species targeting
Crispr_2_spacer4	>GCA_002550135.1_NVKO01000005.1_tmp_555_Crispr_2_spacer4	AAAACTTACGAAATCAACGTAGATTTAATAAAAGGTCG	S14
Crispr_3_spacer3	>GCA_000290835.1_JH792165.1_tmp_1_Crispr_3_spacer3	AAAAGAGGTAGAAAAAGTTAAAGAAGAAGCAAAAGCA	S15				inter-species targeting
Crispr_3_spacer8	>GCA_002576725.1_NUJB01000015.1_tmp_2_Crispr_3_spacer8	AAAAGATGAAACTAATAAAGAACTAGTCCTTCAAAA	S16
Crispr_2_spacer2	>GCA_002562585.1_NTXA01000046.1_tmp_149_Crispr_2_spacer2	AAAAGATGCAACAACAATTGAATATGATTTGAAA	S17
Crispr_2_spacer3	>GCA_002552335.1_NVMB01000025.1_tmp_93_Crispr_2_spacer3	AAAAGATGTGTTATATTTTATGTAAGAATTGCAG	S18		mobile DNA targeting
Crispr_3_spacer3	>GCA_002552635.1_NVNC01000043.1_tmp_138_Crispr_3_spacer3	AAAAGATGTGTTATATTTTATGTAAGAATTGCAG	S18		mobile DNA targeting
Crispr_3_spacer3	>GCA_002562585.1_NTXA01000046.1_tmp_149_Crispr_3_spacer3	AAAAGATGTGTTATATTTTATGTAAGAATTGCAG	S18		mobile DNA targeting
Crispr_1_spacer3	>GCA_002561535.1_NTUX01000303.1_tmp_181_Crispr_1_spacer3	AAAAGATGTGTTATATTTTATGTAAGAATTGCAGGTCGC	S19		mobile DNA targeting
Crispr_2_spacer4	>GCA_001050335.1_JYPG01000034.1_tmp_34_Crispr_2_spacer4	AAAAGCGTGGTCGTGAAACTGGTAAAGAGGTAACGCT	S20			intra-species targeting
Crispr_2_spacer5	>GCA_900095655.1_FMIK01000028.1_tmp_65_Crispr_2_spacer5	AAAAGCGTGGTCGTGAAACTGGTAAAGAGGTAACGCT	S20			intra-species targeting
Crispr_3_spacer4	>GCA_002250925.1_NOKE01000003.1_tmp_1_Crispr_3_spacer4	AAAAGCGTGGTCGTGAAACTGGTAAAGAGGTAACGCT	S20			intra-species targeting
Crispr_1_spacer8	>GCA_002569225.1_NVGN01000067.1_tmp_325_Crispr_1_spacer8	AAAAGGAAACAAAATTGATTTGTCCAAAGATTTTGT	S21
Crispr_1_spacer8	>GCA_002572385.1_NVJM01000127.1_tmp_30_Crispr_1_spacer8	AAAAGGAAACAAAATTGATTTGTCCAAAGATTTTGT	S21
Crispr_1_spacer3	>GCA_002551965.1_NVNW01000033.1_tmp_44_Crispr_1_spacer3	AAAAGTAAAAGAGGTAGAAAAAGTTAAAGAAGAAGCG	S22				inter-species targeting
Crispr_3_spacer9	>GCA_000290735.1_JH791835.1_tmp_3_Crispr_3_spacer9	AAAAGTAGATGGAGAGAATCCAGATAAAAAATTA	S23		mobile DNA targeting
Crispr_1_spacer2	>GCA_002146755.1_NFDH01000105.1_tmp_105_Crispr_1_spacer2	AAAAGTAGCGGTAGGTTTTACAGCAACAGATTTA	S24
Crispr_1_spacer2	>GCA_002147905.1_MOOL01000079.1_tmp_79_Crispr_1_spacer2	AAAAGTAGCGGTAGGTTTTACAGCAACAGATTTA	S24
Crispr_1_spacer11	>GCA_002557835.1_NUAE01000006.1_tmp_66_Crispr_1_spacer11	AAAATACATTAAATATCAAATAAAAAATCTCTA	S25		mobile DNA targeting
Crispr_6_spacer15	>GCA_000161455.1_CM000745.1_tmp_1_Crispr_6_spacer15	AAAATACATTAAATATCAAATAAAAAATCTCTA	S25		mobile DNA targeting
Crispr_1_spacer5	>GCA_002566115.1_NUVT01000248.1_tmp_5_Crispr_1_spacer5	AAAATACTTTCTTTCACTGACGACAACGTCTATA	S26
Crispr_3_spacer1	>GCA_000290915.1_JH792313.1_tmp_4_Crispr_3_spacer1	AAAATATAACCCTTTAGCACTGTTGGGTAGGTTAA	S27
Crispr_1_spacer21	>GCA_002556385.1_NUEP01000017.1_tmp_88_Crispr_1_spacer21	AAAATATGCCTTTCATCTAACACTTCACTAAATTTG	S28
Crispr_1_spacer10	>GCA_002555725.1_NUDY01000004.1_tmp_243_Crispr_1_spacer10	AAAATATTTAAGGCTGCTTGACACACTGTATCT	S29		mobile DNA targeting
Crispr_1_spacer1	>GCA_000746925.1_JMQC01000007.1_tmp_7_Crispr_1_spacer1	AAAATCCATTACTGCTTTTTGATGCTGCTATCTGTT	S30
Crispr_3_spacer6	>GCA_002576725.1_NUJB01000015.1_tmp_2_Crispr_3_spacer6	AAAATCGGGACAAAAGTATTCTAAGCACCTTATGT	S31
Crispr_2_spacer2	>GCA_002566115.1_NUVT01000248.1_tmp_5_Crispr_2_spacer2	AAAATCTATGATAAATAAAAATGGTGTTATTGAA	S32
Crispr_1_spacer4	>GCA_002555725.1_NUDY01000004.1_tmp_243_Crispr_1_spacer4	AAAATTACAGCGAAATGCTCAAAAACCTACAGGT	S33
Crispr_1_spacer7	>GCA_002559985.1_NTQL01000054.1_tmp_136_Crispr_1_spacer7	AAAATTACTTTCCTACACATAATCAACGCCCTCT	S34
Crispr_1_spacer7	>GCA_002562085.1_NTVY01000025.1_tmp_88_Crispr_1_spacer7	AAAATTACTTTCCTACACATAATCAACGCCCTCT	S34
Crispr_1_spacer7	>GCA_002559115.1_NTXV01000055.1_tmp_139_Crispr_1_spacer7	AAAATTACTTTCCTACACATAATCAACGCCCTCT	S34
Crispr_1_spacer7	>GCA_002559205.1_NTYJ01000059.1_tmp_148_Crispr_1_spacer7	AAAATTACTTTCCTACACATAATCAACGCCCTCT	S34
Crispr_1_spacer7	>GCA_002576575.1_NUIH01000040.1_tmp_119_Crispr_1_spacer7	AAAATTACTTTCCTACACATAATCAACGCCCTCT	S34
Crispr_1_spacer7	>GCA_002575815.1_NUIW01000052.1_tmp_158_Crispr_1_spacer7	AAAATTACTTTCCTACACATAATCAACGCCCTCT	S34
Crispr_1_spacer7	>GCA_002576045.1_NUJN01000066.1_tmp_145_Crispr_1_spacer7	AAAATTACTTTCCTACACATAATCAACGCCCTCT	S34
Crispr_1_spacer7	>GCA_002586215.1_NUPJ01000049.1_tmp_46_Crispr_1_spacer7	AAAATTACTTTCCTACACATAATCAACGCCCTCT	S34
Crispr_1_spacer7	>GCA_002564885.1_NUXR01000006.1_tmp_92_Crispr_1_spacer7	AAAATTACTTTCCTACACATAATCAACGCCCTCT	S34
Crispr_1_spacer7	>GCA_002571165.1_NVDO01000055.1_tmp_169_Crispr_1_spacer7	AAAATTACTTTCCTACACATAATCAACGCCCTCT	S34
Crispr_1_spacer6	>GCA_002576405.1_NUKP01000020.1_tmp_12_Crispr_1_spacer6	AAACAAATTAATCTACAAAAACACTTTGCGCACTCTCCCCA	S35
Crispr_3_spacer4	>GCA_002577465.1_NULU01000009.1_tmp_98_Crispr_3_spacer4	AAACAATAGCAACATTAAAATAACAAAGCCTATA	S36		mobile DNA targeting
Crispr_1_spacer5	>GCA_002576405.1_NUKP01000020.1_tmp_12_Crispr_1_spacer5	AAACAATCACAAGTTAGGTGGTTACTAGAGCGTAGCGAAAGGAATTTAAGGAGT	S37
Crispr_1_spacer11	>GCA_002570585.1_NVDY01000034.1_tmp_98_Crispr_1_spacer11	AAACAATGTATACGGCGTTAAATGAACAGCAGAGTCG	S38
Crispr_1_spacer3	>GCA_000290775.1_JH791868.1_tmp_4_Crispr_1_spacer3	AAACAGAAATATGATGGTTATTTTAGATATGTT	S39		mobile DNA targeting
Crispr_2_spacer7	>GCA_002558525.1_NTYF01000225.1_tmp_139_Crispr_2_spacer7	AAACAGAAGCATAACAACAAATAAAAAACTAAA	S40
Crispr_1_spacer11	>GCA_002555615.1_NUDQ01000220.1_tmp_41_Crispr_1_spacer11	AAACATAATACTTGTTTGGTCAGCTTTGTAGGT	S41
Crispr_1_spacer7	>GCA_002576575.1_NUIH01000067.1_tmp_148_Crispr_1_spacer7	AAACCATATTCATGCAATAACAAACAGAAAAAG	S42
Crispr_1_spacer3	>GCA_002576405.1_NUKP01000020.1_tmp_12_Crispr_1_spacer3	AAACCGCCTTTTCATCTTGAATTATGCGATGAGCATAAAA	S43
Crispr_1_spacer16	>GCA_002550355.1_NVNZ01000025.1_tmp_74_Crispr_1_spacer16	AAACCTGAAACTTTTTATGAATTAGAAGGAACATG	S44
Crispr_1_spacer24	>GCA_002572065.1_NVJG01000074.1_tmp_243_Crispr_1_spacer24	AAACGCTATCTATGTCCGTTTACGACGCATGGTG	S45
Crispr_2_spacer5	>GCA_002251055.1_NOKK01000003.1_tmp_1_Crispr_2_spacer5	AAACGCTCTAGTGGATGACCAAAAGGTGGCAGAAGA	S46	self targeting
Crispr_1_spacer2	>GCA_002557115.1_NUBE01000083.1_tmp_121_Crispr_1_spacer2	AAACTGAAGAAGCAGAAGTAATGGCGGAA	S47				inter-species targeting
Crispr_1_spacer2	>GCA_002570105.1_NVHM01000139.1_tmp_43_Crispr_1_spacer2	AAACTGAAGAAGCAGAAGTAATGGCGGAA	S47				inter-species targeting
Crispr_1_spacer1	>GCA_002576405.1_NUKP01000020.1_tmp_12_Crispr_1_spacer1	AAACTGATATAGAGGGTAGTAATACTTTAAGATAGGCTAGT	S48
Crispr_1_spacer7	>GCA_002558525.1_NTYF01000225.1_tmp_139_Crispr_1_spacer7	AAACTGTTGAGGAGCATTTATTAGGGGTAAAAGAA	S49
Crispr_1_spacer7	>GCA_002564505.1_NUUZ01000145.1_tmp_50_Crispr_1_spacer7	AAACTGTTGAGGAGCATTTATTAGGGGTAAAAGAA	S49
Crispr_1_spacer1	>GCA_002570225.1_NVHS01000048.1_tmp_102_Crispr_1_spacer1	AAACTTCGCCATGATTTTGCGATGTGCCAAGCGTTTCCCCA	S50		mobile DNA targeting
Crispr_1_spacer1	>GCA_000935235.1_JXDH01000065.1_tmp_208_Crispr_1_spacer1	AAACTTCGCCATGATTTTGCGATGTGCCAAGCGTTTCCCCA	S50		mobile DNA targeting
Crispr_1_spacer1	>GCA_002560515.1_NTRM01000018.1_tmp_35_Crispr_1_spacer1	AAACTTCGCCATGATTTTGCGATGTGCCAAGCGTTTCCCCA	S50		mobile DNA targeting
Crispr_1_spacer1	>GCA_002561045.1_NTTR01000017.1_tmp_56_Crispr_1_spacer1	AAACTTCGCCATGATTTTGCGATGTGCCAAGCGTTTCCCCA	S50		mobile DNA targeting
Crispr_1_spacer1	>GCA_002561175.1_NTTX01000016.1_tmp_157_Crispr_1_spacer1	AAACTTCGCCATGATTTTGCGATGTGCCAAGCGTTTCCCCA	S50		mobile DNA targeting
Crispr_1_spacer1	>GCA_002558915.1_NTZD01000034.1_tmp_91_Crispr_1_spacer1	AAACTTCGCCATGATTTTGCGATGTGCCAAGCGTTTCCCCA	S50		mobile DNA targeting
Crispr_1_spacer1	>GCA_002574295.1_NUGA01000200.1_tmp_112_Crispr_1_spacer1	AAACTTCGCCATGATTTTGCGATGTGCCAAGCGTTTCCCCA	S50		mobile DNA targeting
Crispr_1_spacer1	>GCA_002574505.1_NUGP01000209.1_tmp_121_Crispr_1_spacer1	AAACTTCGCCATGATTTTGCGATGTGCCAAGCGTTTCCCCA	S50		mobile DNA targeting
Crispr_1_spacer1	>GCA_002574575.1_NUGY01000060.1_tmp_222_Crispr_1_spacer1	AAACTTCGCCATGATTTTGCGATGTGCCAAGCGTTTCCCCA	S50		mobile DNA targeting
Crispr_1_spacer1	>GCA_002575035.1_NUHF01000027.1_tmp_33_Crispr_1_spacer1	AAACTTCGCCATGATTTTGCGATGTGCCAAGCGTTTCCCCA	S50		mobile DNA targeting
Crispr_1_spacer1	>GCA_002575195.1_NUHN01000235.1_tmp_150_Crispr_1_spacer1	AAACTTCGCCATGATTTTGCGATGTGCCAAGCGTTTCCCCA	S50		mobile DNA targeting
Crispr_1_spacer1	>GCA_002575645.1_NUII01000038.1_tmp_31_Crispr_1_spacer1	AAACTTCGCCATGATTTTGCGATGTGCCAAGCGTTTCCCCA	S50		mobile DNA targeting
Crispr_1_spacer1	>GCA_002575615.1_NUIJ01000037.1_tmp_71_Crispr_1_spacer1	AAACTTCGCCATGATTTTGCGATGTGCCAAGCGTTTCCCCA	S50		mobile DNA targeting
Crispr_1_spacer1	>GCA_002576025.1_NUJM01000001.1_tmp_54_Crispr_1_spacer1	AAACTTCGCCATGATTTTGCGATGTGCCAAGCGTTTCCCCA	S50		mobile DNA targeting
Crispr_1_spacer1	>GCA_002576405.1_NUKP01000017.1_tmp_8_Crispr_1_spacer1	AAACTTCGCCATGATTTTGCGATGTGCCAAGCGTTTCCCCA	S50		mobile DNA targeting
Crispr_1_spacer1	>GCA_002577005.1_NUKR01000025.1_tmp_59_Crispr_1_spacer1	AAACTTCGCCATGATTTTGCGATGTGCCAAGCGTTTCCCCA	S50		mobile DNA targeting
Crispr_1_spacer1	>GCA_002582575.1_NUNG01000012.1_tmp_33_Crispr_1_spacer1	AAACTTCGCCATGATTTTGCGATGTGCCAAGCGTTTCCCCA	S50		mobile DNA targeting
Crispr_1_spacer1	>GCA_002583105.1_NUOL01000014.1_tmp_34_Crispr_1_spacer1	AAACTTCGCCATGATTTTGCGATGTGCCAAGCGTTTCCCCA	S50		mobile DNA targeting
Crispr_1_spacer1	>GCA_002584855.1_NUPO01000039.1_tmp_329_Crispr_1_spacer1	AAACTTCGCCATGATTTTGCGATGTGCCAAGCGTTTCCCCA	S50		mobile DNA targeting
Crispr_1_spacer1	>GCA_002565265.1_NUVP01000026.1_tmp_74_Crispr_1_spacer1	AAACTTCGCCATGATTTTGCGATGTGCCAAGCGTTTCCCCA	S50		mobile DNA targeting
Crispr_1_spacer1	>GCA_002566645.1_NUYX01000012.1_tmp_33_Crispr_1_spacer1	AAACTTCGCCATGATTTTGCGATGTGCCAAGCGTTTCCCCA	S50		mobile DNA targeting
Crispr_1_spacer1	>GCA_002565945.1_NUZB01000011.1_tmp_64_Crispr_1_spacer1	AAACTTCGCCATGATTTTGCGATGTGCCAAGCGTTTCCCCA	S50		mobile DNA targeting
Crispr_1_spacer1	>GCA_002566715.1_NUZF01000151.1_tmp_57_Crispr_1_spacer1	AAACTTCGCCATGATTTTGCGATGTGCCAAGCGTTTCCCCA	S50		mobile DNA targeting
Crispr_1_spacer1	>GCA_002567585.1_NVAT01000038.1_tmp_255_Crispr_1_spacer1	AAACTTCGCCATGATTTTGCGATGTGCCAAGCGTTTCCCCA	S50		mobile DNA targeting
Crispr_1_spacer1	>GCA_002567865.1_NVBL01000040.1_tmp_70_Crispr_1_spacer1	AAACTTCGCCATGATTTTGCGATGTGCCAAGCGTTTCCCCA	S50		mobile DNA targeting
Crispr_1_spacer1	>GCA_002567945.1_NVBW01000034.1_tmp_42_Crispr_1_spacer1	AAACTTCGCCATGATTTTGCGATGTGCCAAGCGTTTCCCCA	S50		mobile DNA targeting
Crispr_1_spacer1	>GCA_002567955.1_NVBX01000009.1_tmp_53_Crispr_1_spacer1	AAACTTCGCCATGATTTTGCGATGTGCCAAGCGTTTCCCCA	S50		mobile DNA targeting
Crispr_1_spacer1	>GCA_002568595.1_NVCP01000048.1_tmp_252_Crispr_1_spacer1	AAACTTCGCCATGATTTTGCGATGTGCCAAGCGTTTCCCCA	S50		mobile DNA targeting
Crispr_1_spacer1	>GCA_002570625.1_NVEA01000036.1_tmp_29_Crispr_1_spacer1	AAACTTCGCCATGATTTTGCGATGTGCCAAGCGTTTCCCCA	S50		mobile DNA targeting
Crispr_1_spacer1	>GCA_002571245.1_NVEE01000051.1_tmp_108_Crispr_1_spacer1	AAACTTCGCCATGATTTTGCGATGTGCCAAGCGTTTCCCCA	S50		mobile DNA targeting
Crispr_1_spacer1	>GCA_002550455.1_NVLS01000027.1_tmp_64_Crispr_1_spacer1	AAACTTCGCCATGATTTTGCGATGTGCCAAGCGTTTCCCCA	S50		mobile DNA targeting
Crispr_1_spacer1	>GCA_002553105.1_NVMF01000015.1_tmp_6_Crispr_1_spacer1	AAACTTCGCCATGATTTTGCGATGTGCCAAGCGTTTCCCCA	S50		mobile DNA targeting
Crispr_1_spacer7	>GCA_002576405.1_NUKP01000020.1_tmp_12_Crispr_1_spacer7	AAACTTTAATCGGGTTTTTAATTGGTTCAACGGCCAAAG	S51
Crispr_1_spacer15	>GCA_002566115.1_NUVT01000248.1_tmp_5_Crispr_1_spacer15	AAAGAAAACTGTTGCTTTTACATTTACAGAAAG	S52		mobile DNA targeting
Crispr_1_spacer9	>GCA_002552015.1_NVLG01000057.1_tmp_94_Crispr_1_spacer9	AAAGAAAAGGCAATGTGTGGTGCAACGAGTGTAAAA	S53
Crispr_1_spacer9	>GCA_002560955.1_NTTL01000035.1_tmp_28_Crispr_1_spacer9	AAAGAAAAGGCAATGTGTGGTGCAACGAGTGTAAAA	S53
Crispr_1_spacer9	>GCA_002564865.1_NUXJ01000004.1_tmp_44_Crispr_1_spacer9	AAAGAAAAGGCAATGTGTGGTGCAACGAGTGTAAAA	S53
Crispr_1_spacer9	>GCA_002567675.1_NVAY01000037.1_tmp_30_Crispr_1_spacer9	AAAGAAAAGGCAATGTGTGGTGCAACGAGTGTAAAA	S53
Crispr_1_spacer9	>GCA_002576275.1_NUKF01000070.1_tmp_503_Crispr_1_spacer9	AAAGAAAAGGCAATGTGTGGTGCAACGAGTGTAAAA	S53
Crispr_1_spacer9	>GCA_002577455.1_NULT01000019.1_tmp_10_Crispr_1_spacer9	AAAGAAAAGGCAATGTGTGGTGCAACGAGTGTAAAA	S53
Crispr_1_spacer9	>GCA_002585785.1_NUOM01000025.1_tmp_177_Crispr_1_spacer9	AAAGAAAAGGCAATGTGTGGTGCAACGAGTGTAAAA	S53
Crispr_1_spacer9	>GCA_002146545.1_NFCQ01000009.1_tmp_9_Crispr_1_spacer9	AAAGAAAAGGCAATGTGTGGTGCAACGAGTGTAAAA	S53
Crispr_1_spacer6	>GCA_002565115.1_NUYR01000016.1_tmp_14_Crispr_1_spacer6	AAAGAAAAGGCAATGTGTGGTGCAACGAGTGTAAAAGTTG	S54
Crispr_1_spacer14	>GCA_002556385.1_NUEP01000017.1_tmp_88_Crispr_1_spacer14	AAAGAATACCTCTTGGTACTTTTTGGCTCTTTCAGT	S55
Crispr_2_spacer2	>GCA_002250925.1_NOKE01000003.1_tmp_1_Crispr_2_spacer2	AAAGACCCTACACATAATGAATGGAAATAT	S56	self targeting
Crispr_4_spacer2	>GCA_001050335.1_JYPG01000012.1_tmp_12_Crispr_4_spacer2	AAAGACCCTACACATAATGAATGGAAATAT	S56			intra-species targeting
Crispr_2_spacer6	>GCA_002250925.1_NOKE01000003.1_tmp_1_Crispr_2_spacer6	AAAGACGCGATTGATTTTGCTGAGTATAAA	S57
Crispr_4_spacer6	>GCA_001050335.1_JYPG01000012.1_tmp_12_Crispr_4_spacer6	AAAGACGCGATTGATTTTGCTGAGTATAAA	S57
Crispr_2_spacer5	>GCA_002118175.1_MRWV01000035.1_tmp_29_Crispr_2_spacer5	AAAGAGGTTCTGCTTATTGCAAAGCTGATTTGTGT	S58
Crispr_4_spacer5	>GCA_000399045.1_KB976203.1_tmp_8_Crispr_4_spacer5	AAAGAGGTTCTGCTTATTGCAAAGCTGATTTGTGT	S58
Crispr_1_spacer2	>GCA_002561665.1_NTVZ01000079.1_tmp_169_Crispr_1_spacer2	AAAGATAAGCCTACGGAAAAAGACAAGCCGTCTGA	S59
Crispr_2_spacer2	>GCA_002562975.1_NTSS01000071.1_tmp_123_Crispr_2_spacer2	AAAGATAAGCCTACGGAAAAAGACAAGCCGTCTGA	S59
Crispr_2_spacer2	>GCA_002575195.1_NUHN01000100.1_tmp_1_Crispr_2_spacer2	AAAGATAAGCCTACGGAAAAAGACAAGCCGTCTGA	S59
Crispr_2_spacer2	>GCA_002575615.1_NUIJ01000010.1_tmp_11_Crispr_2_spacer2	AAAGATAAGCCTACGGAAAAAGACAAGCCGTCTGA	S59
Crispr_2_spacer2	>GCA_002550455.1_NVLS01000023.1_tmp_60_Crispr_2_spacer2	AAAGATAAGCCTACGGAAAAAGACAAGCCGTCTGA	S59
Crispr_3_spacer2	>GCA_002561045.1_NTTR01000017.1_tmp_56_Crispr_3_spacer2	AAAGATAAGCCTACGGAAAAAGACAAGCCGTCTGA	S59
Crispr_3_spacer2	>GCA_002558915.1_NTZD01000034.1_tmp_91_Crispr_3_spacer2	AAAGATAAGCCTACGGAAAAAGACAAGCCGTCTGA	S59
Crispr_3_spacer2	>GCA_002582575.1_NUNG01000012.1_tmp_33_Crispr_3_spacer2	AAAGATAAGCCTACGGAAAAAGACAAGCCGTCTGA	S59
Crispr_3_spacer2	>GCA_002584855.1_NUPO01000039.1_tmp_329_Crispr_3_spacer2	AAAGATAAGCCTACGGAAAAAGACAAGCCGTCTGA	S59
Crispr_3_spacer2	>GCA_002565265.1_NUVP01000026.1_tmp_74_Crispr_3_spacer2	AAAGATAAGCCTACGGAAAAAGACAAGCCGTCTGA	S59
Crispr_3_spacer2	>GCA_002566645.1_NUYX01000012.1_tmp_33_Crispr_3_spacer2	AAAGATAAGCCTACGGAAAAAGACAAGCCGTCTGA	S59
Crispr_3_spacer2	>GCA_002568595.1_NVCP01000048.1_tmp_252_Crispr_3_spacer2	AAAGATAAGCCTACGGAAAAAGACAAGCCGTCTGA	S59
Crispr_3_spacer2	>GCA_002571245.1_NVEE01000051.1_tmp_108_Crispr_3_spacer2	AAAGATAAGCCTACGGAAAAAGACAAGCCGTCTGA	S59
Crispr_2_spacer5	>GCA_000746925.1_JMQC01000007.1_tmp_7_Crispr_2_spacer5	AAAGATAATAAAGCGGCTCTTGTTTATGATTTAAAGA	S60			intra-species targeting
Crispr_2_spacer2	>GCA_002021445.1_MQTG01000001.1_tmp_1_Crispr_2_spacer2	AAAGATACTAAAATGGGTACGCCTGTTAAAGCA	S61
Crispr_1_spacer12	>GCA_002561665.1_NTVZ01000079.1_tmp_169_Crispr_1_spacer12	AAAGATGAGAAAAACGATGCTATTTGTACAAAT	S62
Crispr_1_spacer13	>GCA_002564815.1_NUXC01000066.1_tmp_170_Crispr_1_spacer13	AAAGATGTGATTACAGACCTTTTGTATCACATTAT	S63
Crispr_1_spacer2	>GCA_000161595.1_CM000752.1_tmp_1_Crispr_1_spacer2	AAAGCAACTGGACATAGTTCCCATAGTGAAGGAAGTGAAACGACAGCAGGTGGCTCTTA	S64				inter-species targeting
Crispr_1_spacer2	>GCA_002146325.1_NFCF01000115.1_tmp_115_Crispr_1_spacer2	AAAGCAACTGGACATAGTTCCCATAGTGAAGGAAGTGAAACGACAGCAGGTGGCTCTTA	S64				inter-species targeting
Crispr_1_spacer2	>GCA_002014535.1_MUAI01000049.1_tmp_130_Crispr_1_spacer2	AAAGCCCAACAACCTAAAACCACATATACAGGA	S65
Crispr_1_spacer3	>GCA_002146365.1_NFCI01000107.1_tmp_107_Crispr_1_spacer3	AAAGCCGAAGAAGAAGCTAAGAAAAAAGCTG	S66				inter-species targeting
Crispr_1_spacer3	>GCA_002580895.1_NUSN01000010.1_tmp_11_Crispr_1_spacer3	AAAGCCGAAGAAGAAGCTAAGAAAAAAGCTG	S66				inter-species targeting
Crispr_1_spacer1	>GCA_002580895.1_NUSN01000010.1_tmp_11_Crispr_1_spacer1	AAAGCTGATGAGGAAACTCAGAAAAAAGCTAATGAAGATAAACTAAAAC	S67				inter-species targeting
Crispr_1_spacer1	>GCA_002582025.1_NUTA01000002.1_tmp_111_Crispr_1_spacer1	AAAGCTGATGAGGAAGCTAAGAAAAAAGCTAATGAAGATAAACTAAAAC	S67				inter-species targeting
Crispr_1_spacer1	>GCA_001584025.1_LOAZ01000073.1_tmp_73_Crispr_1_spacer1	AAAGCTGATGAGGAAGCTCAGAAAAAAGCTAATGAAGATAAACTAAAAC	S67				inter-species targeting
Crispr_1_spacer1	>GCA_002146365.1_NFCI01000107.1_tmp_107_Crispr_1_spacer1	AAAGCTGATGAGGAAGCTCAGAAAAAAGCTAATGAAGATAAACTAAAAC	S67				inter-species targeting
Crispr_1_spacer1	>GCA_002557115.1_NUBE01000026.1_tmp_58_Crispr_1_spacer1	AAAGCTGATGAGGAAGCTCAGAAAAAAGCTAATGAAGATAAACTAAAAC	S67				inter-species targeting
Crispr_1_spacer1	>GCA_002580085.1_NURI01000178.1_tmp_86_Crispr_1_spacer1	AAAGCTGATGAGGAAGCTCAGAAAAAAGCTAATGAAGATAAACTAAAAC	S67				inter-species targeting
Crispr_1_spacer1	>GCA_002580305.1_NURN01000022.1_tmp_105_Crispr_1_spacer1	AAAGCTGATGAGGAAGCTCAGAAAAAAGCTAATGAAGATAAACTAAAAC	S67				inter-species targeting
Crispr_1_spacer1	>GCA_002568865.1_NVFJ01000008.1_tmp_114_Crispr_1_spacer1	AAAGCTGATGAGGAAGCTCAGAAAAAAGCTAATGAAGATAAACTAAAAC	S67				inter-species targeting
Crispr_1_spacer1	>GCA_002569425.1_NVFN01000003.1_tmp_65_Crispr_1_spacer1	AAAGCTGATGAGGAAGCTCAGAAAAAAGCTAATGAAGATAAACTAAAAC	S67				inter-species targeting
Crispr_1_spacer1	>GCA_002570105.1_NVHM01000025.1_tmp_82_Crispr_1_spacer1	AAAGCTGATGAGGAAGCTCAGAAAAAAGCTAATGAAGATAAACTAAAAC	S67				inter-species targeting
Crispr_1_spacer1	>GCA_002571615.1_NVIJ01000034.1_tmp_200_Crispr_1_spacer1	AAAGCTGATGAGGAAGCTCAGAAAAAAGCTAATGAAGATAAACTAAAAC	S67				inter-species targeting
Crispr_1_spacer1	>GCA_002572235.1_NVIN01000024.1_tmp_166_Crispr_1_spacer1	AAAGCTGATGAGGAAGCTCAGAAAAAAGCTAATGAAGATAAACTAAAAC	S67				inter-species targeting
Crispr_1_spacer1	>GCA_002572165.1_NVJZ01000051.1_tmp_156_Crispr_1_spacer1	AAAGCTGATGAGGAAGCTCAGAAAAAAGCTAATGAAGATAAACTAAAAC	S67				inter-species targeting
Crispr_1_spacer1	>GCA_002551965.1_NVNW01000021.1_tmp_28_Crispr_1_spacer1	AAAGCTGATGAGGAAGCTCAGAAAAAAGCTAATGAAGATAAACTAAAAC	S67				inter-species targeting
Crispr_3_spacer2	>GCA_002577465.1_NULU01000009.1_tmp_98_Crispr_3_spacer2	AAAGGAGTGTAATTTTATGCCACAAGTTATTGTA	S68		mobile DNA targeting
Crispr_1_spacer1	>GCA_002564345.1_NUUU01000040.1_tmp_99_Crispr_1_spacer1	AAAGGGCGCAGTGTTATTTTTAGTAAGACCTTTAAAGTCGCA	S69
Crispr_2_spacer2	>GCA_002559205.1_NTYJ01000038.1_tmp_125_Crispr_2_spacer2	AAAGTAACAGGCGGTTTAGGTACATTATCTGTAGGAGCAAACCAAATGGCAGGTGGCG	S70		mobile DNA targeting		inter-species targeting
Crispr_1_spacer21	>GCA_002014535.1_MUAI01000049.1_tmp_130_Crispr_1_spacer21	AAAGTACCTCCTATAGTTTGATAGATTTTAATAAT	S71		mobile DNA targeting	intra-species targeting
Crispr_1_spacer1	>GCA_002250905.1_NOKD01000001.1_tmp_1_Crispr_1_spacer1	AAAGTCGAATCGTTGTGGGTAGACTGTCCACGACTTG	S72			intra-species targeting
Crispr_1_spacer1	>GCA_002251055.1_NOKK01000003.1_tmp_1_Crispr_1_spacer1	AAAGTCGAATCGTTGTGGGTAGACTGTCCACGACTTG	S72	self targeting
Crispr_1_spacer5	>GCA_002250905.1_NOKD01000001.1_tmp_1_Crispr_1_spacer5	AAAGTCGTATCGTGGTTGGTAGACTGTCCACGACTTG	S72			intra-species targeting
Crispr_1_spacer5	>GCA_002251055.1_NOKK01000003.1_tmp_1_Crispr_1_spacer5	AAAGTCGTATCGTGGTTGGTAGACTGTCCACGACTTG	S72	self targeting
Crispr_2_spacer2	>GCA_002550835.1_NVMX01000118.1_tmp_20_Crispr_2_spacer2	AAAGTGCTTCAAGGTACAGTAGGTATAAAAAATAG	S73
Crispr_3_spacer2	>GCA_002576725.1_NUJB01000041.1_tmp_15_Crispr_3_spacer2	AAAGTGCTTCAAGGTACAGTAGGTATAAAAAATAG	S73
Crispr_3_spacer3	>GCA_002550835.1_NVMX01000118.1_tmp_20_Crispr_3_spacer3	AAAGTGCTTCAGGGTACAGTAGGTATAAAAAATAG	S73
Crispr_4_spacer2	>GCA_002576725.1_NUJB01000041.1_tmp_15_Crispr_4_spacer2	AAAGTGCTTCAGGGTACAGTAGGTATAAAAAATAG	S73
Crispr_4_spacer3	>GCA_002576725.1_NUJB01000041.1_tmp_15_Crispr_4_spacer3	AAAGTGCTTCAGGGTACAGTAGGTATAAAAAATAG	S73
Crispr_2_spacer3	>GCA_002550835.1_NVMX01000118.1_tmp_20_Crispr_2_spacer3	AAAGTGCTTCAGGGTACAGTAGTCACTAAAAGTA	S74
Crispr_3_spacer3	>GCA_002576725.1_NUJB01000041.1_tmp_15_Crispr_3_spacer3	AAAGTGCTTCAGGGTACAGTAGTCACTAAAAGTA	S74
Crispr_2_spacer1	>GCA_002550835.1_NVMX01000118.1_tmp_20_Crispr_2_spacer1	AAAGTGCTTCAGGGTACAGTAGTCGACGAAAGTAT	S75
Crispr_3_spacer1	>GCA_002576725.1_NUJB01000041.1_tmp_15_Crispr_3_spacer1	AAAGTGCTTCAGGGTACAGTAGTCGCCGAAAGTAT	S75
Crispr_1_spacer4	>GCA_002576405.1_NUKP01000020.1_tmp_12_Crispr_1_spacer4	AAATCATGCATTAAAGCTATGTTTTGTTTTACCATTAGTA	S76		mobile DNA targeting
Crispr_1_spacer6	>GCA_002552335.1_NVMB01000035.1_tmp_104_Crispr_1_spacer6	AAATCGTGCATCCATAAACAATGCGCTACCAAAT	S77		mobile DNA targeting
Crispr_2_spacer6	>GCA_002559565.1_NTZZ01000143.1_tmp_48_Crispr_2_spacer6	AAATCGTGCATCCATAAACAATGCGCTACCAAAT	S77		mobile DNA targeting
Crispr_2_spacer8	>GCA_002559115.1_NTXV01000055.1_tmp_139_Crispr_2_spacer8	AAATCGTGCATCCATAAACAATGCGCTACCAAAT	S77		mobile DNA targeting
Crispr_2_spacer8	>GCA_002564885.1_NUXR01000006.1_tmp_92_Crispr_2_spacer8	AAATCGTGCATCCATAAACAATGCGCTACCAAAT	S77		mobile DNA targeting
Crispr_2_spacer9	>GCA_002575815.1_NUIW01000052.1_tmp_158_Crispr_2_spacer9	AAATCGTGCATCCATAAACAATGCGCTACCAAAT	S77		mobile DNA targeting
Crispr_2_spacer9	>GCA_002586215.1_NUPJ01000049.1_tmp_46_Crispr_2_spacer9	AAATCGTGCATCCATAAACAATGCGCTACCAAAT	S77		mobile DNA targeting
Crispr_3_spacer10	>GCA_002147055.1_NFDA01000059.1_tmp_59_Crispr_3_spacer10	AAATCGTGCATCCATAAACAATGCGCTACCAAAT	S77		mobile DNA targeting
Crispr_3_spacer6	>GCA_002558745.1_NTYS01000038.1_tmp_217_Crispr_3_spacer6	AAATCGTGCATCCATAAACAATGCGCTACCAAAT	S77		mobile DNA targeting
Crispr_3_spacer6	>GCA_002585165.1_NUNB01000066.1_tmp_261_Crispr_3_spacer6	AAATCGTGCATCCATAAACAATGCGCTACCAAAT	S77		mobile DNA targeting
Crispr_1_spacer4	>GCA_002561665.1_NTVZ01000079.1_tmp_169_Crispr_1_spacer4	AAATCGTGCATCCATATACAATGCGCTACCAAAT	S77		mobile DNA targeting
Crispr_2_spacer4	>GCA_002562975.1_NTSS01000071.1_tmp_123_Crispr_2_spacer4	AAATCGTGCATCCATATACAATGCGCTACCAAAT	S77		mobile DNA targeting
Crispr_2_spacer4	>GCA_002575615.1_NUIJ01000010.1_tmp_11_Crispr_2_spacer4	AAATCGTGCATCCATATACAATGCGCTACCAAAT	S77		mobile DNA targeting
Crispr_2_spacer4	>GCA_002550455.1_NVLS01000023.1_tmp_60_Crispr_2_spacer4	AAATCGTGCATCCATATACAATGCGCTACCAAAT	S77		mobile DNA targeting
Crispr_2_spacer9	>GCA_002559985.1_NTQL01000054.1_tmp_136_Crispr_2_spacer9	AAATCGTGCATCCATATACAATGCGCTACCAAAT	S77		mobile DNA targeting
Crispr_2_spacer9	>GCA_002559205.1_NTYJ01000059.1_tmp_148_Crispr_2_spacer9	AAATCGTGCATCCATATACAATGCGCTACCAAAT	S77		mobile DNA targeting
Crispr_2_spacer9	>GCA_002576045.1_NUJN01000066.1_tmp_145_Crispr_2_spacer9	AAATCGTGCATCCATATACAATGCGCTACCAAAT	S77		mobile DNA targeting
Crispr_2_spacer9	>GCA_002571165.1_NVDO01000055.1_tmp_169_Crispr_2_spacer9	AAATCGTGCATCCATATACAATGCGCTACCAAAT	S77		mobile DNA targeting
Crispr_3_spacer4	>GCA_002561045.1_NTTR01000017.1_tmp_56_Crispr_3_spacer4	AAATCGTGCATCCATATACAATGCGCTACCAAAT	S77		mobile DNA targeting
Crispr_3_spacer4	>GCA_002558915.1_NTZD01000034.1_tmp_91_Crispr_3_spacer4	AAATCGTGCATCCATATACAATGCGCTACCAAAT	S77		mobile DNA targeting
Crispr_3_spacer4	>GCA_002582575.1_NUNG01000012.1_tmp_33_Crispr_3_spacer4	AAATCGTGCATCCATATACAATGCGCTACCAAAT	S77		mobile DNA targeting
Crispr_3_spacer4	>GCA_002584855.1_NUPO01000039.1_tmp_329_Crispr_3_spacer4	AAATCGTGCATCCATATACAATGCGCTACCAAAT	S77		mobile DNA targeting
Crispr_3_spacer4	>GCA_002565265.1_NUVP01000026.1_tmp_74_Crispr_3_spacer4	AAATCGTGCATCCATATACAATGCGCTACCAAAT	S77		mobile DNA targeting
Crispr_3_spacer4	>GCA_002566645.1_NUYX01000012.1_tmp_33_Crispr_3_spacer4	AAATCGTGCATCCATATACAATGCGCTACCAAAT	S77		mobile DNA targeting
Crispr_3_spacer4	>GCA_002568595.1_NVCP01000048.1_tmp_252_Crispr_3_spacer4	AAATCGTGCATCCATATACAATGCGCTACCAAAT	S77		mobile DNA targeting
Crispr_3_spacer4	>GCA_002571245.1_NVEE01000051.1_tmp_108_Crispr_3_spacer4	AAATCGTGCATCCATATACAATGCGCTACCAAAT	S77		mobile DNA targeting
Crispr_4_spacer9	>GCA_002577465.1_NULU01000009.1_tmp_98_Crispr_4_spacer9	AAATCGTGCATCCATATACAATGCGCTACCAAAT	S77		mobile DNA targeting
Crispr_1_spacer10	>GCA_002575815.1_NUIW01000052.1_tmp_158_Crispr_1_spacer10	AAATGAGTGCCAATCTTTTTTTGTAAGTATTGTA	S78		mobile DNA targeting
Crispr_1_spacer13	>GCA_002559115.1_NTXV01000055.1_tmp_139_Crispr_1_spacer13	AAATGAGTGCCAATCTTTTTTTGTAAGTATTGTA	S78
Crispr_1_spacer13	>GCA_002564885.1_NUXR01000006.1_tmp_92_Crispr_1_spacer13	AAATGAGTGCCAATCTTTTTTTGTAAGTATTGTA	S78
Crispr_1_spacer9	>GCA_002586215.1_NUPJ01000049.1_tmp_46_Crispr_1_spacer9	AAATGAGTGCCAATCTTTTTTTGTAAGTATTGTA	S78
Crispr_1_spacer8	>GCA_002558015.1_NTVJ01000140.1_tmp_45_Crispr_1_spacer8	AAATTCAGTCGTGCAGTTATCAGACAATTGTTG	S79
Crispr_1_spacer8	>GCA_002571305.1_NVEK01000353.1_tmp_160_Crispr_1_spacer8	AAATTCAGTCGTGCAGTTATCAGACAATTGTTG	S79
Crispr_1_spacer8	>GCA_002586085.1_NUPG01000086.1_tmp_363_Crispr_1_spacer8	AAATTCAGTCGTGCAGTTATCAGACAATTGTTG	S79
Crispr_2_spacer2	>GCA_002574265.1_NUFW01000032.1_tmp_62_Crispr_2_spacer2	AAATTCTTTAAATCATACGTTATGATAAGATTTGT	S80
Crispr_2_spacer2	>GCA_002550705.1_NVMP01000021.1_tmp_21_Crispr_2_spacer2	AAATTCTTTAAATCATACGTTATGATAAGATTTGTA	S81
Crispr_2_spacer2	>GCA_002563225.1_NTSO01000017.1_tmp_8_Crispr_2_spacer2	AAATTCTTTAAATCATACGTTATGATAAGATTTGTA	S81
Crispr_2_spacer2	>GCA_002567465.1_NVAN01000019.1_tmp_52_Crispr_2_spacer2	AAATTCTTTAAATCATACGTTATGATAAGATTTGTA	S81
Crispr_2_spacer2	>GCA_002571855.1_NVJP01000014.1_tmp_55_Crispr_2_spacer2	AAATTCTTTAAATCATACGTTATGATAAGATTTGTA	S81
Crispr_2_spacer2	>GCA_002576345.1_NUKL01000011.1_tmp_2_Crispr_2_spacer2	AAATTCTTTAAATCATACGTTATGATAAGATTTGTA	S81
Crispr_2_spacer2	>GCA_002146445.1_NFCP01000041.1_tmp_41_Crispr_2_spacer2	AAATTCTTTAAATCATACGTTATGATAAGATTTGTA	S81
Crispr_2_spacer2	>GCA_002565105.1_NUYQ01000086.1_tmp_154_Crispr_2_spacer2	AAATTCTTTAAATCATACGTTATGATAAGATTTGTA	S81
Crispr_2_spacer14	>GCA_002575955.1_NUJI01000121.1_tmp_24_Crispr_2_spacer14	AAATTGTGATAAATTCAAACACATTTATGATAT	S82
Crispr_1_spacer23	>GCA_002014535.1_MUAI01000049.1_tmp_130_Crispr_1_spacer23	AAATTTAAGGATTAGCACTCGTCTTTGTGTATAT	S83
Crispr_1_spacer4	>GCA_002550145.1_NVPN01000048.1_tmp_210_Crispr_1_spacer4	AAATTTATTTGTTAACTCAGCATTTGTATAGTCATAGTT	S84		mobile DNA targeting
Crispr_2_spacer19	>GCA_002559985.1_NTQL01000054.1_tmp_136_Crispr_2_spacer19	AAATTTGTTAATTTTAGGATAACAGAATGTTGA	S85		mobile DNA targeting
Crispr_2_spacer21	>GCA_002559205.1_NTYJ01000059.1_tmp_148_Crispr_2_spacer21	AAATTTGTTAATTTTAGGATAACAGAATGTTGA	S85		mobile DNA targeting
Crispr_2_spacer21	>GCA_002571165.1_NVDO01000055.1_tmp_169_Crispr_2_spacer21	AAATTTGTTAATTTTAGGATAACAGAATGTTGA	S85		mobile DNA targeting
Crispr_1_spacer19	>GCA_002550135.1_NVKO01000005.1_tmp_555_Crispr_1_spacer19	AACAAAAGAAATAAGAACGAATTAAGAGGTAAAGAGTCG	S86
Crispr_1_spacer6	>GCA_002559985.1_NTQL01000054.1_tmp_136_Crispr_1_spacer6	AACAATATCTTTTATGATTGCAAACCCTTTATC	S87
Crispr_1_spacer6	>GCA_002562085.1_NTVY01000025.1_tmp_88_Crispr_1_spacer6	AACAATATCTTTTATGATTGCAAACCCTTTATC	S87
Crispr_1_spacer6	>GCA_002559115.1_NTXV01000055.1_tmp_139_Crispr_1_spacer6	AACAATATCTTTTATGATTGCAAACCCTTTATC	S87
Crispr_1_spacer6	>GCA_002559205.1_NTYJ01000059.1_tmp_148_Crispr_1_spacer6	AACAATATCTTTTATGATTGCAAACCCTTTATC	S87
Crispr_1_spacer6	>GCA_002576575.1_NUIH01000040.1_tmp_119_Crispr_1_spacer6	AACAATATCTTTTATGATTGCAAACCCTTTATC	S87
Crispr_1_spacer6	>GCA_002575815.1_NUIW01000052.1_tmp_158_Crispr_1_spacer6	AACAATATCTTTTATGATTGCAAACCCTTTATC	S87
Crispr_1_spacer6	>GCA_002576045.1_NUJN01000066.1_tmp_145_Crispr_1_spacer6	AACAATATCTTTTATGATTGCAAACCCTTTATC	S87
Crispr_1_spacer6	>GCA_002586215.1_NUPJ01000049.1_tmp_46_Crispr_1_spacer6	AACAATATCTTTTATGATTGCAAACCCTTTATC	S87
Crispr_1_spacer6	>GCA_002564885.1_NUXR01000006.1_tmp_92_Crispr_1_spacer6	AACAATATCTTTTATGATTGCAAACCCTTTATC	S87
Crispr_1_spacer6	>GCA_002571165.1_NVDO01000055.1_tmp_169_Crispr_1_spacer6	AACAATATCTTTTATGATTGCAAACCCTTTATC	S87
Crispr_2_spacer4	>GCA_002577465.1_NULU01000009.1_tmp_98_Crispr_2_spacer4	AACAATATCTTTTATGATTGCAAACCCTTTATC	S87
Crispr_2_spacer2	>GCA_000161315.1_CM000736.1_tmp_1_Crispr_2_spacer2	AACACACTGTCAAATACCCAGTTCAAATTAACTACTAG	S88		mobile DNA targeting
Crispr_2_spacer1	>GCA_001968805.1_MSFC01000077.1_tmp_42_Crispr_2_spacer1	AACACATTACTACCACGTATCCCCTATTCGTCA	S89		mobile DNA targeting
Crispr_1_spacer3	>GCA_002562205.1_NTWJ01000010.1_tmp_1_Crispr_1_spacer3	AACATAAAAAAACCCCCGAGTGTAAATTTTACGC	S90
Crispr_1_spacer8	>GCA_002583865.1_NUTM01000055.1_tmp_262_Crispr_1_spacer8	AACATATTACCTACTGGAGCGATTGGTATAGCCG	S91
Crispr_2_spacer3	>GCA_002550135.1_NVKO01000005.1_tmp_555_Crispr_2_spacer3	AACATTATAGAAATGATTGAGCGAGAGCTAGGAGAGTCG	S92
Crispr_1_spacer4	>GCA_002014535.1_MUAI01000049.1_tmp_130_Crispr_1_spacer4	AACATTTGAAGATACAAACGGTGTGGTTACATTT	S93
Crispr_3_spacer1	>GCA_002577445.1_NULS01000052.1_tmp_107_Crispr_3_spacer1	AACCAATCGAATATAAACGTGGGAAACCGAAA	S94		mobile DNA targeting
Crispr_1_spacer1	>GCA_002574505.1_NUGP01000380.1_tmp_311_Crispr_1_spacer1	AACCAATCGAATATAAACGTGGGAAACCGAAAA	S95		mobile DNA targeting
Crispr_2_spacer1	>GCA_002575215.1_NUHP01000138.1_tmp_42_Crispr_2_spacer1	AACCAATCGAATATAAACGTGGGAAACCGAAAA	S95		mobile DNA targeting
Crispr_2_spacer1	>GCA_002563045.1_NTSD01000029.1_tmp_50_Crispr_2_spacer1	AACCAATCGAATATAAACGTGGGAAACCGAAAA	S95		mobile DNA targeting
Crispr_2_spacer1	>GCA_002562045.1_NTVV01000009.1_tmp_179_Crispr_2_spacer1	AACCAATCGAATATAAACGTGGGAAACCGAAAA	S95		mobile DNA targeting
Crispr_2_spacer1	>GCA_002562665.1_NTXF01000032.1_tmp_76_Crispr_2_spacer1	AACCAATCGAATATAAACGTGGGAAACCGAAAA	S95		mobile DNA targeting
Crispr_2_spacer1	>GCA_002574295.1_NUGA01000076.1_tmp_511_Crispr_2_spacer1	AACCAATCGAATATAAACGTGGGAAACCGAAAA	S95		mobile DNA targeting
Crispr_2_spacer1	>GCA_002577005.1_NUKR01000038.1_tmp_73_Crispr_2_spacer1	AACCAATCGAATATAAACGTGGGAAACCGAAAA	S95		mobile DNA targeting
Crispr_2_spacer1	>GCA_002577525.1_NULW01000010.1_tmp_1_Crispr_2_spacer1	AACCAATCGAATATAAACGTGGGAAACCGAAAA	S95		mobile DNA targeting
Crispr_2_spacer1	>GCA_002565195.1_NUZE01000022.1_tmp_14_Crispr_2_spacer1	AACCAATCGAATATAAACGTGGGAAACCGAAAA	S95		mobile DNA targeting
Crispr_2_spacer1	>GCA_002567585.1_NVAT01000054.1_tmp_253_Crispr_2_spacer1	AACCAATCGAATATAAACGTGGGAAACCGAAAA	S95		mobile DNA targeting
Crispr_2_spacer1	>GCA_002567905.1_NVBU01000007.1_tmp_132_Crispr_2_spacer1	AACCAATCGAATATAAACGTGGGAAACCGAAAA	S95		mobile DNA targeting
Crispr_2_spacer1	>GCA_002567955.1_NVBX01000012.1_tmp_58_Crispr_2_spacer1	AACCAATCGAATATAAACGTGGGAAACCGAAAA	S95		mobile DNA targeting
Crispr_2_spacer1	>GCA_002568525.1_NVCF01000030.1_tmp_34_Crispr_2_spacer1	AACCAATCGAATATAAACGTGGGAAACCGAAAA	S95		mobile DNA targeting
Crispr_2_spacer1	>GCA_002568345.1_NVCV01000041.1_tmp_148_Crispr_2_spacer1	AACCAATCGAATATAAACGTGGGAAACCGAAAA	S95		mobile DNA targeting
Crispr_2_spacer1	>GCA_002570475.1_NVDH01000010.1_tmp_11_Crispr_2_spacer1	AACCAATCGAATATAAACGTGGGAAACCGAAAA	S95		mobile DNA targeting
Crispr_3_spacer1	>GCA_002560605.1_NTRP01000089.1_tmp_303_Crispr_3_spacer1	AACCAATCGAATATAAACGTGGGAAACCGAAAA	S95		mobile DNA targeting
Crispr_2_spacer1	>GCA_002559595.1_NTSX01000057.1_tmp_123_Crispr_2_spacer1	AACCAATCGAATATAAACGTGGGAAACCGAAAAA	S96		mobile DNA targeting
Crispr_2_spacer1	>GCA_002562335.1_NTWO01000054.1_tmp_116_Crispr_2_spacer1	AACCAATCGAATATAAACGTGGGAAACCGAAAAA	S96		mobile DNA targeting
Crispr_2_spacer1	>GCA_002562695.1_NTXG01000083.1_tmp_159_Crispr_2_spacer1	AACCAATCGAATATAAACGTGGGAAACCGAAAAA	S96		mobile DNA targeting
Crispr_1_spacer3	>GCA_900095655.1_FMIK01000024.1_tmp_58_Crispr_1_spacer3	AACCACTTATGGAATCTGTAACAATAAC	S97			intra-species targeting
Crispr_2_spacer3	>GCA_002577525.1_NULW01000005.1_tmp_55_Crispr_2_spacer3	AACCGGCCAGGCGGGCCCAACCGGTCCAACAGGAGCAACCGGT	S98				inter-species targeting
Crispr_2_spacer8	>GCA_001583875.1_LOQA01000135.1_tmp_136_Crispr_2_spacer8	AACCTCCCTGAAATGTGTTCATATATGTAGTAGT	S99
Crispr_1_spacer4	>GCA_002564815.1_NUXC01000066.1_tmp_170_Crispr_1_spacer4	AACCTCTAACGATACAAGAGATTAATAAACTATA	S100			intra-species targeting
Crispr_2_spacer4	>GCA_000161315.1_CM000736.1_tmp_1_Crispr_2_spacer4	AACCTTAGTTTAGGGGTGCTTTCTTCATACATTTCAAC	S101		mobile DNA targeting
Crispr_1_spacer6	>GCA_002570585.1_NVDY01000034.1_tmp_98_Crispr_1_spacer6	AACGATAACATCTCAAACACCATTTAAACCTAAAGTCG	S102
Crispr_1_spacer1	>GCA_002569075.1_NVFA01000046.1_tmp_311_Crispr_1_spacer1	AACGATGTAAGCTGCGCTTCAGTTTGTGTTATAAGG	S103
Crispr_2_spacer6	>GCA_002562205.1_NTWJ01000010.1_tmp_1_Crispr_2_spacer6	AACGCAGGCGGTACACACCTACATTACGCTGAAT	S104
Crispr_1_spacer3	>GCA_900094855.1_FMJO01000032.1_tmp_49_Crispr_1_spacer3	AACGGGTTTAACAGGATCACCGGGAGTAACGGGTGCGACTGGTTTAACG	S105
Crispr_1_spacer1	>GCA_002555615.1_NUDQ01000220.1_tmp_41_Crispr_1_spacer1	AACGTGTAGGATTCATTATCAATGAGGATCACAT	S106
Crispr_1_spacer18	>GCA_002564815.1_NUXC01000066.1_tmp_170_Crispr_1_spacer18	AACTCCCCATTCAATCGCCAATTGGACAAGCTTA	S107
Crispr_2_spacer22	>GCA_002575955.1_NUJI01000121.1_tmp_24_Crispr_2_spacer22	AACTGATTTACAGTCAGCTTATCTCGCCAAT	S108		mobile DNA targeting
Crispr_1_spacer9	>GCA_002562205.1_NTWJ01000010.1_tmp_1_Crispr_1_spacer9	AACTGGAATGGTCCTAACATAGAAAAAAGTTTC	S109
Crispr_1_spacer1	>GCA_900094855.1_FMJO01000032.1_tmp_49_Crispr_1_spacer1	AACTGGTTTAACAGGATCACCGGGAGTAACAGGCCCGACTGGTTTAACA	S110			intra-species targeting
Crispr_1_spacer4	>GCA_900094855.1_FMJO01000032.1_tmp_49_Crispr_1_spacer4	AACTGGTTTAACAGGATCACCGGGAGTAACG	S111			intra-species targeting
Crispr_1_spacer2	>GCA_900094855.1_FMJO01000032.1_tmp_49_Crispr_1_spacer2	AACTGGTTTAACAGGATCACCGGGAGTAACGGGTCCAACTGGTTTAACA	S112			intra-species targeting
Crispr_2_spacer1	>GCA_000161315.1_CM000736.1_tmp_1_Crispr_2_spacer1	AACTTCGCAATGATTTAGTGAAGTGCCGAGCATTCCCCCA	S113
Crispr_2_spacer1	>GCA_002146755.1_NFDH01000105.1_tmp_105_Crispr_2_spacer1	AACTTGTCGTTTAGTTTGAGTCCCTGTAGTTCCGC	S114		mobile DNA targeting
Crispr_2_spacer1	>GCA_002147905.1_MOOL01000079.1_tmp_79_Crispr_2_spacer1	AACTTGTCGTTTAGTTTGAGTCCCTGTAGTTCCGC	S114		mobile DNA targeting
Crispr_1_spacer24	>GCA_002158195.1_MWPX01000048.1_tmp_117_Crispr_1_spacer24	AACTTTATCTTGGATAGTTACAGATTTTGTAGCA	S115
Crispr_2_spacer10	>GCA_002574265.1_NUFW01000032.1_tmp_62_Crispr_2_spacer10	AAGAAAGCTAATTGAAATTAAATCACACCCTGAT	S116
Crispr_1_spacer2	>GCA_002560815.1_NTSC01000005.1_tmp_16_Crispr_1_spacer2	AAGAAATCTTCTTTCATCTTCTGTCTACTATTTCAATC	S117
Crispr_1_spacer2	>GCA_002562975.1_NTSS01000071.1_tmp_123_Crispr_1_spacer2	AAGAAATCTTCTTTCATCTTCTGTCTACTATTTCAATC	S117
Crispr_1_spacer2	>GCA_002560875.1_NTTD01000045.1_tmp_160_Crispr_1_spacer2	AAGAAATCTTCTTTCATCTTCTGTCTACTATTTCAATC	S117
Crispr_1_spacer2	>GCA_002561375.1_NTUJ01000033.1_tmp_96_Crispr_1_spacer2	AAGAAATCTTCTTTCATCTTCTGTCTACTATTTCAATC	S117
Crispr_1_spacer2	>GCA_002559535.1_NTZW01000011.1_tmp_16_Crispr_1_spacer2	AAGAAATCTTCTTTCATCTTCTGTCTACTATTTCAATC	S117
Crispr_1_spacer2	>GCA_002575015.1_NUHC01000033.1_tmp_26_Crispr_1_spacer2	AAGAAATCTTCTTTCATCTTCTGTCTACTATTTCAATC	S117
Crispr_1_spacer2	>GCA_002574725.1_NUHD01000013.1_tmp_44_Crispr_1_spacer2	AAGAAATCTTCTTTCATCTTCTGTCTACTATTTCAATC	S117
Crispr_1_spacer2	>GCA_002575195.1_NUHN01000100.1_tmp_1_Crispr_1_spacer2	AAGAAATCTTCTTTCATCTTCTGTCTACTATTTCAATC	S117
Crispr_1_spacer2	>GCA_002575615.1_NUIJ01000010.1_tmp_11_Crispr_1_spacer2	AAGAAATCTTCTTTCATCTTCTGTCTACTATTTCAATC	S117
Crispr_1_spacer2	>GCA_002576025.1_NUJM01000069.1_tmp_108_Crispr_1_spacer2	AAGAAATCTTCTTTCATCTTCTGTCTACTATTTCAATC	S117
Crispr_1_spacer2	>GCA_002566715.1_NUZF01000013.1_tmp_44_Crispr_1_spacer2	AAGAAATCTTCTTTCATCTTCTGTCTACTATTTCAATC	S117
Crispr_1_spacer2	>GCA_002550455.1_NVLS01000023.1_tmp_60_Crispr_1_spacer2	AAGAAATCTTCTTTCATCTTCTGTCTACTATTTCAATC	S117
Crispr_2_spacer2	>GCA_002560515.1_NTRM01000018.1_tmp_35_Crispr_2_spacer2	AAGAAATCTTCTTTCATCTTCTGTCTACTATTTCAATC	S117
Crispr_2_spacer2	>GCA_002561045.1_NTTR01000017.1_tmp_56_Crispr_2_spacer2	AAGAAATCTTCTTTCATCTTCTGTCTACTATTTCAATC	S117
Crispr_2_spacer2	>GCA_002561175.1_NTTX01000016.1_tmp_157_Crispr_2_spacer2	AAGAAATCTTCTTTCATCTTCTGTCTACTATTTCAATC	S117
Crispr_2_spacer2	>GCA_002558915.1_NTZD01000034.1_tmp_91_Crispr_2_spacer2	AAGAAATCTTCTTTCATCTTCTGTCTACTATTTCAATC	S117
Crispr_2_spacer2	>GCA_002574575.1_NUGY01000060.1_tmp_222_Crispr_2_spacer2	AAGAAATCTTCTTTCATCTTCTGTCTACTATTTCAATC	S117
Crispr_2_spacer2	>GCA_002575035.1_NUHF01000027.1_tmp_33_Crispr_2_spacer2	AAGAAATCTTCTTTCATCTTCTGTCTACTATTTCAATC	S117
Crispr_2_spacer2	>GCA_002575645.1_NUII01000038.1_tmp_31_Crispr_2_spacer2	AAGAAATCTTCTTTCATCTTCTGTCTACTATTTCAATC	S117
Crispr_2_spacer2	>GCA_002576405.1_NUKP01000017.1_tmp_8_Crispr_2_spacer2	AAGAAATCTTCTTTCATCTTCTGTCTACTATTTCAATC	S117
Crispr_2_spacer2	>GCA_002582575.1_NUNG01000012.1_tmp_33_Crispr_2_spacer2	AAGAAATCTTCTTTCATCTTCTGTCTACTATTTCAATC	S117
Crispr_2_spacer2	>GCA_002583105.1_NUOL01000014.1_tmp_34_Crispr_2_spacer2	AAGAAATCTTCTTTCATCTTCTGTCTACTATTTCAATC	S117
Crispr_2_spacer2	>GCA_002565265.1_NUVP01000026.1_tmp_74_Crispr_2_spacer2	AAGAAATCTTCTTTCATCTTCTGTCTACTATTTCAATC	S117
Crispr_2_spacer2	>GCA_002566645.1_NUYX01000012.1_tmp_33_Crispr_2_spacer2	AAGAAATCTTCTTTCATCTTCTGTCTACTATTTCAATC	S117
Crispr_2_spacer2	>GCA_002567865.1_NVBL01000040.1_tmp_70_Crispr_2_spacer2	AAGAAATCTTCTTTCATCTTCTGTCTACTATTTCAATC	S117
Crispr_2_spacer2	>GCA_002567945.1_NVBW01000034.1_tmp_42_Crispr_2_spacer2	AAGAAATCTTCTTTCATCTTCTGTCTACTATTTCAATC	S117
Crispr_2_spacer2	>GCA_002568595.1_NVCP01000048.1_tmp_252_Crispr_2_spacer2	AAGAAATCTTCTTTCATCTTCTGTCTACTATTTCAATC	S117
Crispr_2_spacer2	>GCA_002570625.1_NVEA01000036.1_tmp_29_Crispr_2_spacer2	AAGAAATCTTCTTTCATCTTCTGTCTACTATTTCAATC	S117
Crispr_2_spacer2	>GCA_002571245.1_NVEE01000051.1_tmp_108_Crispr_2_spacer2	AAGAAATCTTCTTTCATCTTCTGTCTACTATTTCAATC	S117
Crispr_2_spacer2	>GCA_002553105.1_NVMF01000015.1_tmp_6_Crispr_2_spacer2	AAGAAATCTTCTTTCATCTTCTGTCTACTATTTCAATC	S117
Crispr_2_spacer10	>GCA_000746925.1_JMQC01000007.1_tmp_7_Crispr_2_spacer10	AAGAACGAAACTATGCACCATATTTGCTGTAGAAT	S118
Crispr_1_spacer2	>GCA_900094855.1_FMJO01000091.1_tmp_28_Crispr_1_spacer2	AAGACACGTTATACCCAATTTGTTACATTTAAG	S119		mobile DNA targeting
Crispr_3_spacer7	>GCA_000293705.1_JH804679.1_tmp_8_Crispr_3_spacer7	AAGACCGCGGACAGGTTTCATCGTAGCACATGAAACA	S120
Crispr_2_spacer1	>GCA_002118175.1_MRWV01000035.1_tmp_29_Crispr_2_spacer1	AAGAGCGCGAAGATCGTCAATATAGCCATATGGAA	S121
Crispr_4_spacer1	>GCA_000399045.1_KB976203.1_tmp_8_Crispr_4_spacer1	AAGAGCGCGAAGATCGTCAATATAGCCATATGGAA	S121
Crispr_1_spacer7	>GCA_002572465.1_NVJY01000011.1_tmp_22_Crispr_1_spacer7	AAGAGTAATCCAATAAGTGCTGTTACAATCGCAC	S122
Crispr_1_spacer8	>GCA_002554825.1_NUCF01000123.1_tmp_26_Crispr_1_spacer8	AAGAGTAATCCAATAAGTGCTGTTACAATCGCAC	S122
Crispr_2_spacer3	>GCA_002574265.1_NUFW01000032.1_tmp_62_Crispr_2_spacer3	AAGAGTACCACGATATTAATGGTGATTACATACACG	S123
Crispr_2_spacer1	>GCA_002559125.1_NTYA01000023.1_tmp_79_Crispr_2_spacer1	AAGAGTTAGATATCTAAGAAAAAAACATAAATTAA	S124		mobile DNA targeting
Crispr_1_spacer1	>GCA_002562205.1_NTWJ01000010.1_tmp_1_Crispr_1_spacer1	AAGATAAACTAACATCATTGATTTCAGTTAAAA	S125
Crispr_2_spacer4	>GCA_002565945.1_NUZB01000011.1_tmp_64_Crispr_2_spacer4	AAGATAAGCCAATGACTCCTGATAAACCAATG	S126
Crispr_2_spacer5	>GCA_002575195.1_NUHN01000100.1_tmp_1_Crispr_2_spacer5	AAGATAAGCCAATGACTCCTGATAAACCAATG	S126
Crispr_2_spacer6	>GCA_002562975.1_NTSS01000071.1_tmp_123_Crispr_2_spacer6	AAGATAAGCCAATGACTCCTGATAAACCAATG	S126
Crispr_2_spacer6	>GCA_002575615.1_NUIJ01000010.1_tmp_11_Crispr_2_spacer6	AAGATAAGCCAATGACTCCTGATAAACCAATG	S126
Crispr_2_spacer6	>GCA_002550455.1_NVLS01000023.1_tmp_60_Crispr_2_spacer6	AAGATAAGCCAATGACTCCTGATAAACCAATG	S126
Crispr_3_spacer6	>GCA_002561045.1_NTTR01000017.1_tmp_56_Crispr_3_spacer6	AAGATAAGCCAATGACTCCTGATAAACCAATG	S126
Crispr_3_spacer6	>GCA_002558915.1_NTZD01000034.1_tmp_91_Crispr_3_spacer6	AAGATAAGCCAATGACTCCTGATAAACCAATG	S126
Crispr_3_spacer6	>GCA_002582575.1_NUNG01000012.1_tmp_33_Crispr_3_spacer6	AAGATAAGCCAATGACTCCTGATAAACCAATG	S126
Crispr_3_spacer6	>GCA_002584855.1_NUPO01000039.1_tmp_329_Crispr_3_spacer6	AAGATAAGCCAATGACTCCTGATAAACCAATG	S126
Crispr_3_spacer6	>GCA_002565265.1_NUVP01000026.1_tmp_74_Crispr_3_spacer6	AAGATAAGCCAATGACTCCTGATAAACCAATG	S126
Crispr_3_spacer6	>GCA_002566645.1_NUYX01000012.1_tmp_33_Crispr_3_spacer6	AAGATAAGCCAATGACTCCTGATAAACCAATG	S126
Crispr_3_spacer6	>GCA_002568595.1_NVCP01000048.1_tmp_252_Crispr_3_spacer6	AAGATAAGCCAATGACTCCTGATAAACCAATG	S126
Crispr_3_spacer6	>GCA_002571245.1_NVEE01000051.1_tmp_108_Crispr_3_spacer6	AAGATAAGCCAATGACTCCTGATAAACCAATG	S126
Crispr_2_spacer7	>GCA_002559595.1_NTSX01000057.1_tmp_123_Crispr_2_spacer7	AAGATAGTAAAGGTAAGAAAATTAGTGAACACAAA	S127
Crispr_1_spacer2	>GCA_000387405.2_ARXZ02000045.1_tmp_99_Crispr_1_spacer2	AAGATAGTAGAAGAAATCAAAAAAAGTGTATGTCGCACCTT	S128		mobile DNA targeting
Crispr_2_spacer13	>GCA_002550135.1_NVKO01000005.1_tmp_555_Crispr_2_spacer13	AAGATTTACACGTAACTGAAAAGCTTGATTATGTGTCG	S129
Crispr_2_spacer11	>GCA_002566115.1_NUVT01000248.1_tmp_5_Crispr_2_spacer11	AAGATTTGTTTCAGACAAAAAAATGAATATCAAT	S130
Crispr_2_spacer1	>GCA_000468975.2_AMXS02000096.1_tmp_130_Crispr_2_spacer1	AAGCCAAGTAACAGGTGGTTTAGGA	S131		mobile DNA targeting	intra-species targeting	inter-species targeting
Crispr_1_spacer4	>GCA_002558745.1_NTYS01000038.1_tmp_217_Crispr_1_spacer4	AAGCCCGGTAATCGAAATCGTAAACATCCATAA	S132
Crispr_1_spacer4	>GCA_002585165.1_NUNB01000066.1_tmp_261_Crispr_1_spacer4	AAGCCCGGTAATCGAAATCGTAAACATCCATAA	S132
Crispr_1_spacer15	>GCA_002555725.1_NUDY01000004.1_tmp_243_Crispr_1_spacer15	AAGCGTACGTCCAGCTTTTGAATAATAACATTAGT	S133
Crispr_2_spacer8	>GCA_002566115.1_NUVT01000248.1_tmp_5_Crispr_2_spacer8	AAGCGTTTGTTATTCGCGATGATGTTATGTATGTA	S134
Crispr_1_spacer4	>GCA_001583875.1_LOQA01000135.1_tmp_136_Crispr_1_spacer4	AAGGAAATATGTAAGTCTGTTGCAAAAGAGATGA	S135
Crispr_1_spacer1	>GCA_002558745.1_NTYS01000038.1_tmp_217_Crispr_1_spacer1	AAGGAGATTTAACATATTAAAGATCTGTGCCTG	S136
Crispr_1_spacer1	>GCA_002585165.1_NUNB01000066.1_tmp_261_Crispr_1_spacer1	AAGGAGATTTAACATATTAAAGATCTGTGCCTG	S136
Crispr_1_spacer4	>GCA_002582575.1_NUNG01000065.1_tmp_111_Crispr_1_spacer4	AAGGCATTTTTACGCTGGTTATATACGATGGTCAT	S137
Crispr_1_spacer4	>GCA_002550455.1_NVLS01000046.1_tmp_85_Crispr_1_spacer4	AAGGCATTTTTACGCTGGTTATATACGATGGTCAT	S137
Crispr_1_spacer3	>GCA_002565105.1_NUYQ01000086.1_tmp_154_Crispr_1_spacer3	AAGGCGTCATAGCGCCAGTAGTAACAGCTCATTTCG	S138		mobile DNA targeting
Crispr_1_spacer3	>GCA_002566115.1_NUVT01000248.1_tmp_5_Crispr_1_spacer3	AAGTAATGAGTCAAGAAGACAGAATTGCAAGGTTA	S139
Crispr_1_spacer3	>GCA_002118175.1_MRWV01000035.1_tmp_29_Crispr_1_spacer3	AAGTATGCTCCAATTGGTGCGGCAAACGATCCAG	S140
Crispr_3_spacer3	>GCA_000399045.1_KB976203.1_tmp_8_Crispr_3_spacer3	AAGTATGCTCCAATTGGTGCGGCAAACGATCCAG	S140
Crispr_1_spacer11	>GCA_002552335.1_NVMB01000035.1_tmp_104_Crispr_1_spacer11	AAGTATGTATGGATCGATAAGAAATTTGTTAAT	S141
Crispr_2_spacer12	>GCA_002559565.1_NTZZ01000143.1_tmp_48_Crispr_2_spacer12	AAGTATGTATGGATCGATAAGAAATTTGTTAAT	S141
Crispr_3_spacer11	>GCA_002558745.1_NTYS01000038.1_tmp_217_Crispr_3_spacer11	AAGTATGTATGGATCGATAAGAAATTTGTTAAT	S141
Crispr_3_spacer12	>GCA_002585165.1_NUNB01000066.1_tmp_261_Crispr_3_spacer12	AAGTATGTATGGATCGATAAGAAATTTGTTAAT	S141
Crispr_2_spacer3	>GCA_000468975.2_AMXS02000096.1_tmp_130_Crispr_2_spacer3	AAGTCAAGTAACAGGCGGCCTAGGTCAATTATCTGCAGGAGCAAAC	S142		mobile DNA targeting
Crispr_1_spacer7	>GCA_002555615.1_NUDQ01000220.1_tmp_41_Crispr_1_spacer7	AAGTGCCTGATGATGTAGCAAGTGCGATATTTAG	S143
Crispr_1_spacer4	>GCA_002574505.1_NUGP01000029.1_tmp_221_Crispr_1_spacer4	AAGTGCGACAAATCGTGCATCCATATACAATGCGCTACCAA	S144
Crispr_2_spacer4	>GCA_002560815.1_NTSC01000005.1_tmp_16_Crispr_2_spacer4	AAGTGCGACAAATCGTGCATCCATATACAATGCGCTACCAA	S144
Crispr_2_spacer4	>GCA_002560875.1_NTTD01000045.1_tmp_160_Crispr_2_spacer4	AAGTGCGACAAATCGTGCATCCATATACAATGCGCTACCAA	S144
Crispr_2_spacer4	>GCA_002561375.1_NTUJ01000033.1_tmp_96_Crispr_2_spacer4	AAGTGCGACAAATCGTGCATCCATATACAATGCGCTACCAA	S144
Crispr_2_spacer4	>GCA_002559535.1_NTZW01000011.1_tmp_16_Crispr_2_spacer4	AAGTGCGACAAATCGTGCATCCATATACAATGCGCTACCAA	S144
Crispr_2_spacer4	>GCA_002575015.1_NUHC01000033.1_tmp_26_Crispr_2_spacer4	AAGTGCGACAAATCGTGCATCCATATACAATGCGCTACCAA	S144
Crispr_2_spacer4	>GCA_002574725.1_NUHD01000013.1_tmp_44_Crispr_2_spacer4	AAGTGCGACAAATCGTGCATCCATATACAATGCGCTACCAA	S144
Crispr_2_spacer4	>GCA_002576025.1_NUJM01000069.1_tmp_108_Crispr_2_spacer4	AAGTGCGACAAATCGTGCATCCATATACAATGCGCTACCAA	S144
Crispr_2_spacer4	>GCA_002566715.1_NUZF01000013.1_tmp_44_Crispr_2_spacer4	AAGTGCGACAAATCGTGCATCCATATACAATGCGCTACCAA	S144
Crispr_3_spacer4	>GCA_002560515.1_NTRM01000018.1_tmp_35_Crispr_3_spacer4	AAGTGCGACAAATCGTGCATCCATATACAATGCGCTACCAA	S144
Crispr_3_spacer4	>GCA_002561175.1_NTTX01000016.1_tmp_157_Crispr_3_spacer4	AAGTGCGACAAATCGTGCATCCATATACAATGCGCTACCAA	S144
Crispr_3_spacer4	>GCA_002574575.1_NUGY01000060.1_tmp_222_Crispr_3_spacer4	AAGTGCGACAAATCGTGCATCCATATACAATGCGCTACCAA	S144
Crispr_3_spacer4	>GCA_002575035.1_NUHF01000027.1_tmp_33_Crispr_3_spacer4	AAGTGCGACAAATCGTGCATCCATATACAATGCGCTACCAA	S144
Crispr_3_spacer4	>GCA_002575645.1_NUII01000038.1_tmp_31_Crispr_3_spacer4	AAGTGCGACAAATCGTGCATCCATATACAATGCGCTACCAA	S144
Crispr_3_spacer4	>GCA_002576405.1_NUKP01000017.1_tmp_8_Crispr_3_spacer4	AAGTGCGACAAATCGTGCATCCATATACAATGCGCTACCAA	S144
Crispr_3_spacer4	>GCA_002583105.1_NUOL01000014.1_tmp_34_Crispr_3_spacer4	AAGTGCGACAAATCGTGCATCCATATACAATGCGCTACCAA	S144
Crispr_3_spacer4	>GCA_002567865.1_NVBL01000040.1_tmp_70_Crispr_3_spacer4	AAGTGCGACAAATCGTGCATCCATATACAATGCGCTACCAA	S144
Crispr_3_spacer4	>GCA_002567945.1_NVBW01000034.1_tmp_42_Crispr_3_spacer4	AAGTGCGACAAATCGTGCATCCATATACAATGCGCTACCAA	S144
Crispr_3_spacer4	>GCA_002570625.1_NVEA01000036.1_tmp_29_Crispr_3_spacer4	AAGTGCGACAAATCGTGCATCCATATACAATGCGCTACCAA	S144
Crispr_3_spacer4	>GCA_002553105.1_NVMF01000015.1_tmp_6_Crispr_3_spacer4	AAGTGCGACAAATCGTGCATCCATATACAATGCGCTACCAA	S144
Crispr_1_spacer5	>GCA_002574505.1_NUGP01000029.1_tmp_221_Crispr_1_spacer5	AAGTGCGACTTTAAATGCTGTTGAAATAGATCGCACTCAAATG	S145			intra-species targeting
Crispr_2_spacer5	>GCA_002560815.1_NTSC01000005.1_tmp_16_Crispr_2_spacer5	AAGTGCGACTTTAAATGCTGTTGAAATAGATCGCACTCAAATG	S145			intra-species targeting
Crispr_2_spacer5	>GCA_002560875.1_NTTD01000045.1_tmp_160_Crispr_2_spacer5	AAGTGCGACTTTAAATGCTGTTGAAATAGATCGCACTCAAATG	S145			intra-species targeting
Crispr_2_spacer5	>GCA_002561375.1_NTUJ01000033.1_tmp_96_Crispr_2_spacer5	AAGTGCGACTTTAAATGCTGTTGAAATAGATCGCACTCAAATG	S145			intra-species targeting
Crispr_2_spacer5	>GCA_002559535.1_NTZW01000011.1_tmp_16_Crispr_2_spacer5	AAGTGCGACTTTAAATGCTGTTGAAATAGATCGCACTCAAATG	S145			intra-species targeting
Crispr_2_spacer5	>GCA_002575015.1_NUHC01000033.1_tmp_26_Crispr_2_spacer5	AAGTGCGACTTTAAATGCTGTTGAAATAGATCGCACTCAAATG	S145			intra-species targeting
Crispr_2_spacer5	>GCA_002574725.1_NUHD01000013.1_tmp_44_Crispr_2_spacer5	AAGTGCGACTTTAAATGCTGTTGAAATAGATCGCACTCAAATG	S145			intra-species targeting
Crispr_2_spacer5	>GCA_002576025.1_NUJM01000069.1_tmp_108_Crispr_2_spacer5	AAGTGCGACTTTAAATGCTGTTGAAATAGATCGCACTCAAATG	S145			intra-species targeting
Crispr_2_spacer5	>GCA_002566715.1_NUZF01000013.1_tmp_44_Crispr_2_spacer5	AAGTGCGACTTTAAATGCTGTTGAAATAGATCGCACTCAAATG	S145			intra-species targeting
Crispr_3_spacer5	>GCA_002560515.1_NTRM01000018.1_tmp_35_Crispr_3_spacer5	AAGTGCGACTTTAAATGCTGTTGAAATAGATCGCACTCAAATG	S145			intra-species targeting
Crispr_3_spacer5	>GCA_002561175.1_NTTX01000016.1_tmp_157_Crispr_3_spacer5	AAGTGCGACTTTAAATGCTGTTGAAATAGATCGCACTCAAATG	S145			intra-species targeting
Crispr_3_spacer5	>GCA_002574575.1_NUGY01000060.1_tmp_222_Crispr_3_spacer5	AAGTGCGACTTTAAATGCTGTTGAAATAGATCGCACTCAAATG	S145			intra-species targeting
Crispr_3_spacer5	>GCA_002575035.1_NUHF01000027.1_tmp_33_Crispr_3_spacer5	AAGTGCGACTTTAAATGCTGTTGAAATAGATCGCACTCAAATG	S145			intra-species targeting
Crispr_3_spacer5	>GCA_002575645.1_NUII01000038.1_tmp_31_Crispr_3_spacer5	AAGTGCGACTTTAAATGCTGTTGAAATAGATCGCACTCAAATG	S145			intra-species targeting
Crispr_3_spacer5	>GCA_002576405.1_NUKP01000017.1_tmp_8_Crispr_3_spacer5	AAGTGCGACTTTAAATGCTGTTGAAATAGATCGCACTCAAATG	S145			intra-species targeting
Crispr_3_spacer5	>GCA_002583105.1_NUOL01000014.1_tmp_34_Crispr_3_spacer5	AAGTGCGACTTTAAATGCTGTTGAAATAGATCGCACTCAAATG	S145			intra-species targeting
Crispr_3_spacer5	>GCA_002567865.1_NVBL01000040.1_tmp_70_Crispr_3_spacer5	AAGTGCGACTTTAAATGCTGTTGAAATAGATCGCACTCAAATG	S145			intra-species targeting
Crispr_3_spacer5	>GCA_002567945.1_NVBW01000034.1_tmp_42_Crispr_3_spacer5	AAGTGCGACTTTAAATGCTGTTGAAATAGATCGCACTCAAATG	S145			intra-species targeting
Crispr_3_spacer5	>GCA_002570625.1_NVEA01000036.1_tmp_29_Crispr_3_spacer5	AAGTGCGACTTTAAATGCTGTTGAAATAGATCGCACTCAAATG	S145			intra-species targeting
Crispr_3_spacer5	>GCA_002553105.1_NVMF01000015.1_tmp_6_Crispr_3_spacer5	AAGTGCGACTTTAAATGCTGTTGAAATAGATCGCACTCAAATG	S145			intra-species targeting
Crispr_1_spacer5	>GCA_002569225.1_NVGN01000067.1_tmp_325_Crispr_1_spacer5	AAGTGTGGAAGGAAATCAGAGAACGAAGAAAACTTA	S146		mobile DNA targeting	intra-species targeting	inter-species targeting
Crispr_1_spacer5	>GCA_002572385.1_NVJM01000127.1_tmp_30_Crispr_1_spacer5	AAGTGTGGAAGGAAATCAGAGAACGAAGAAAACTTA	S146		mobile DNA targeting	intra-species targeting	inter-species targeting
Crispr_2_spacer10	>GCA_000290735.1_JH791835.1_tmp_3_Crispr_2_spacer10	AAGTTGTCAGCCTGTTATATCGGCTCGTATCAA	S147
Crispr_1_spacer1	>GCA_002555725.1_NUDY01000004.1_tmp_243_Crispr_1_spacer1	AATAACAATTCATCTTTGCAATCCTTAATTCAA	S148
Crispr_1_spacer28	>GCA_002158195.1_MWPX01000048.1_tmp_117_Crispr_1_spacer28	AATAACCACCACTGCAAGTTGAAAAAGTTATCTAT	S149
Crispr_2_spacer14	>GCA_000290915.1_JH792313.1_tmp_4_Crispr_2_spacer14	AATAAGAACAAAGCTGGTGAGGAAGTCGAACTTGA	S150
Crispr_2_spacer10	>GCA_002559595.1_NTSX01000057.1_tmp_123_Crispr_2_spacer10	AATAAGCGTGGACGTGATGACAACAACATTTATA	S151
Crispr_1_spacer10	>GCA_002550135.1_NVKO01000005.1_tmp_555_Crispr_1_spacer10	AATAAGTAACCCTGCATTCACTTCACTATTAGCATGTCG	S152
Crispr_2_spacer6	>GCA_001968805.1_MSFC01000077.1_tmp_42_Crispr_2_spacer6	AATACAACAAGTGGAACGACCGTAGCGGAAATGGG	S153		mobile DNA targeting
Crispr_1_spacer12	>GCA_002558015.1_NTVJ01000140.1_tmp_45_Crispr_1_spacer12	AATACAGTTCGATTGACACAGGTTTTTAGAAG	S154
Crispr_1_spacer12	>GCA_002571305.1_NVEK01000353.1_tmp_160_Crispr_1_spacer12	AATACAGTTCGATTGACACAGGTTTTTAGAAG	S154
Crispr_1_spacer12	>GCA_002586085.1_NUPG01000086.1_tmp_363_Crispr_1_spacer12	AATACAGTTCGATTGACACAGGTTTTTAGAAG	S154
Crispr_2_spacer6	>GCA_002552635.1_NVNC01000043.1_tmp_138_Crispr_2_spacer6	AATACCTTTTGATTCTTGATTCCCAGTAGGTGA	S155
Crispr_1_spacer1	>GCA_002572465.1_NVJY01000011.1_tmp_22_Crispr_1_spacer1	AATACTTTAGTTCAAATGGGATACTATCCACTTT	S156
Crispr_2_spacer4	>GCA_002251055.1_NOKK01000003.1_tmp_1_Crispr_2_spacer4	AATAGATGTATGTAGGTATTGGTTGGAACAGAACGGG	S157	self targeting
Crispr_1_spacer5	>GCA_900094855.1_FMJO01000091.1_tmp_28_Crispr_1_spacer5	AATATCTTTCGTATTATTTGCCGTATCTTTACTA	S158		mobile DNA targeting
Crispr_3_spacer11	>GCA_002577465.1_NULU01000009.1_tmp_98_Crispr_3_spacer11	AATCACCTTCGCGGATAATTTCTTTCATAGCTTT	S159
Crispr_6_spacer6	>GCA_000161455.1_CM000745.1_tmp_1_Crispr_6_spacer6	AATCATGCTAGGATTGTTGTGTTGTACGAAGTAAT	S160		mobile DNA targeting		inter-species targeting
Crispr_2_spacer2	>GCA_002584855.1_NUPO01000039.1_tmp_329_Crispr_2_spacer2	AATCCAGCTAGTAAATCTTTAGCCGTATTAAA	S161
Crispr_2_spacer2	>GCA_002582575.1_NUNG01000020.1_tmp_62_Crispr_2_spacer2	AATCCCTTGAATGCCAGGAATC	S162			intra-species targeting
Crispr_1_spacer2	>GCA_002565105.1_NUYQ01000086.1_tmp_154_Crispr_1_spacer2	AATCCTGTAGCTTTACAGCCGTACCGAACATTTA	S163
Crispr_3_spacer7	>GCA_000290735.1_JH791835.1_tmp_3_Crispr_3_spacer7	AATCGGGCAAATTGTCCATTGGGTCTTTTATATC	S164
Crispr_2_spacer5	>GCA_002560175.1_NTQU01000039.1_tmp_64_Crispr_2_spacer5	AATCGTGCATCCATAAACAATGCGCTACCAAATA	S165		mobile DNA targeting
Crispr_1_spacer7	>GCA_002550135.1_NVKO01000005.1_tmp_555_Crispr_1_spacer7	AATCTCAATCGCTTGTGATACTTCGGGAATACGGAATCG	S166
Crispr_1_spacer3	>GCA_002576575.1_NUIH01000067.1_tmp_148_Crispr_1_spacer3	AATGAAATGGTTGGGTGATGTGTATATGGACCAGG	S167
Crispr_1_spacer4	>GCA_002562695.1_NTXG01000083.1_tmp_159_Crispr_1_spacer4	AATGAAATGGTTGGGTGATGTGTATATGGACCAGG	S167
Crispr_2_spacer2	>GCA_002564505.1_NUUZ01000145.1_tmp_50_Crispr_2_spacer2	AATGAAGTAAACGTTATAAACGGAAATAACAATAA	S168
Crispr_1_spacer2	>GCA_002559565.1_NTZZ01000143.1_tmp_48_Crispr_1_spacer2	AATGACTCCTGATAAGCCTATGGATCGAGAGGGA	S169
Crispr_2_spacer6	>GCA_002552335.1_NVMB01000025.1_tmp_93_Crispr_2_spacer6	AATGAGGATACCTTGCAAGTATGGACGCTTGGGAAG	S170		mobile DNA targeting
Crispr_3_spacer6	>GCA_002552635.1_NVNC01000043.1_tmp_138_Crispr_3_spacer6	AATGAGGATACCTTGCAAGTATGGACGCTTGGGAAG	S170		mobile DNA targeting
Crispr_3_spacer6	>GCA_002562585.1_NTXA01000046.1_tmp_149_Crispr_3_spacer6	AATGAGGATACCTTGCAAGTATGGACGCTTGGGAAG	S170		mobile DNA targeting
Crispr_1_spacer6	>GCA_002561535.1_NTUX01000303.1_tmp_181_Crispr_1_spacer6	AATGAGGATACCTTGCAAGTATGGACGCTTGGGAAGGGCGC	S171		mobile DNA targeting
Crispr_1_spacer2	>GCA_001583875.1_LOQA01000193.1_tmp_193_Crispr_1_spacer2	AATGAGGTCAAACGGTGTCATTCACGGACATTTTC	S172		mobile DNA targeting	intra-species targeting
Crispr_1_spacer2	>GCA_002564505.1_NUUZ01000276.1_tmp_195_Crispr_1_spacer2	AATGAGGTCAAACGGTGTCATTCACGGACATTTTC	S172		mobile DNA targeting	intra-species targeting
Crispr_1_spacer2	>GCA_002586085.1_NUPG01000287.1_tmp_207_Crispr_1_spacer2	AATGAGGTCAAACGGTGTCATTCACGGACATTTTC	S172		mobile DNA targeting	intra-species targeting
Crispr_2_spacer11	>GCA_002562205.1_NTWJ01000010.1_tmp_1_Crispr_2_spacer11	AATGCAGGTGGAACACATTTACATTATGTAGATCTA	S173
Crispr_1_spacer8	>GCA_002564345.1_NUUU01000040.1_tmp_99_Crispr_1_spacer8	AATGCATGTACAGCAAATCTTTCAAGAGATGCATGTCGCA	S174
Crispr_2_spacer4	>GCA_002550705.1_NVMP01000021.1_tmp_21_Crispr_2_spacer4	AATGCCAAGACCACGAAAACCATTAGAAGATAAAAT	S175
Crispr_2_spacer4	>GCA_002563225.1_NTSO01000017.1_tmp_8_Crispr_2_spacer4	AATGCCAAGACCACGAAAACCATTAGAAGATAAAAT	S175
Crispr_2_spacer4	>GCA_002567465.1_NVAN01000019.1_tmp_52_Crispr_2_spacer4	AATGCCAAGACCACGAAAACCATTAGAAGATAAAAT	S175
Crispr_2_spacer4	>GCA_002571855.1_NVJP01000014.1_tmp_55_Crispr_2_spacer4	AATGCCAAGACCACGAAAACCATTAGAAGATAAAAT	S175
Crispr_2_spacer4	>GCA_002576345.1_NUKL01000011.1_tmp_2_Crispr_2_spacer4	AATGCCAAGACCACGAAAACCATTAGAAGATAAAAT	S175
Crispr_2_spacer4	>GCA_002146445.1_NFCP01000041.1_tmp_41_Crispr_2_spacer4	AATGCCAAGACCACGAAAACCATTAGAAGATAAAAT	S175
Crispr_1_spacer4	>GCA_001008665.1_LCYP01000142.1_tmp_65_Crispr_1_spacer4	AATGGAACGTTCTTACGGATCAAAAGAAGTCGCACCTTATA	S176		mobile DNA targeting
Crispr_1_spacer4	>GCA_002893605.1_NHNQ01000266.1_tmp_186_Crispr_1_spacer4	AATGGAACGTTCTTACGGATCAAAAGAAGTCGCACCTTATA	S176		mobile DNA targeting
Crispr_2_spacer4	>GCA_000399345.1_KB976561.1_tmp_2_Crispr_2_spacer4	AATGGAACGTTCTTACGGATCAAAAGAAGTCGCACCTTATA	S176		mobile DNA targeting
Crispr_2_spacer4	>GCA_001044855.1_LABP01000168.1_tmp_15_Crispr_2_spacer4	AATGGAACGTTCTTACGGATCAAAAGAAGTCGCACCTTATA	S176		mobile DNA targeting
Crispr_2_spacer4	>GCA_002558645.1_NTYN01000013.1_tmp_33_Crispr_2_spacer4	AATGGAACGTTCTTACGGATCAAAAGAAGTCGCACCTTATA	S176		mobile DNA targeting
Crispr_2_spacer4	>GCA_000468975.2_AMXS02000166.1_tmp_60_Crispr_2_spacer4	AATGGAACGTTCTTACGGATCAAAAGAAGTCGCACCTTATA	S176		mobile DNA targeting
Crispr_2_spacer4	>GCA_000387405.2_ARXZ02000045.1_tmp_99_Crispr_2_spacer4	AATGGAACGTTCTTACGGATCAAAAGAAGTCGCACCTTATA	S176		mobile DNA targeting
Crispr_2_spacer4	>GCA_000193355.1_CP001910.1_tmp_4_Crispr_2_spacer4	AATGGAACGTTCTTACGGATCAAAAGAAGTCGCACCTTATA	S176		mobile DNA targeting
Crispr_2_spacer4	>GCA_000341665.1_CP004136.1_tmp_7_Crispr_2_spacer4	AATGGAACGTTCTTACGGATCAAAAGAAGTCGCACCTTATA	S176		mobile DNA targeting
Crispr_2_spacer4	>GCA_000688795.1_CP004861.1_tmp_4_Crispr_2_spacer4	AATGGAACGTTCTTACGGATCAAAAGAAGTCGCACCTTATA	S176		mobile DNA targeting
Crispr_2_spacer4	>GCA_000747545.1_CP007615.1_tmp_4_Crispr_2_spacer4	AATGGAACGTTCTTACGGATCAAAAGAAGTCGCACCTTATA	S176		mobile DNA targeting
Crispr_2_spacer4	>GCA_000803665.1_CP010091.1_tmp_4_Crispr_2_spacer4	AATGGAACGTTCTTACGGATCAAAAGAAGTCGCACCTTATA	S176		mobile DNA targeting
Crispr_2_spacer4	>GCA_001618665.1_CP015152.1_tmp_3_Crispr_2_spacer4	AATGGAACGTTCTTACGGATCAAAAGAAGTCGCACCTTATA	S176		mobile DNA targeting
Crispr_2_spacer4	>GCA_001880125.1_MOXR01000030.1_tmp_150_Crispr_2_spacer4	AATGGAACGTTCTTACGGATCAAAAGAAGTCGCACCTTATA	S176		mobile DNA targeting
Crispr_2_spacer4	>GCA_002147165.1_NFDU01000191.1_tmp_191_Crispr_2_spacer4	AATGGAACGTTCTTACGGATCAAAAGAAGTCGCACCTTATA	S176		mobile DNA targeting
Crispr_2_spacer4	>GCA_002147155.1_NFDV01000284.1_tmp_284_Crispr_2_spacer4	AATGGAACGTTCTTACGGATCAAAAGAAGTCGCACCTTATA	S176		mobile DNA targeting
Crispr_2_spacer4	>GCA_002147185.1_NFDW01000209.1_tmp_209_Crispr_2_spacer4	AATGGAACGTTCTTACGGATCAAAAGAAGTCGCACCTTATA	S176		mobile DNA targeting
Crispr_2_spacer4	>GCA_002147245.1_NFDZ01000220.1_tmp_220_Crispr_2_spacer4	AATGGAACGTTCTTACGGATCAAAAGAAGTCGCACCTTATA	S176		mobile DNA targeting
Crispr_2_spacer4	>GCA_002147435.1_NFEI01000204.1_tmp_204_Crispr_2_spacer4	AATGGAACGTTCTTACGGATCAAAAGAAGTCGCACCTTATA	S176		mobile DNA targeting
Crispr_2_spacer4	>GCA_002147555.1_NFDV01000284.1_tmp_284_Crispr_2_spacer4	AATGGAACGTTCTTACGGATCAAAAGAAGTCGCACCTTATA	S176		mobile DNA targeting
Crispr_2_spacer4	>GCA_002147575.1_NFEO01000162.1_tmp_162_Crispr_2_spacer4	AATGGAACGTTCTTACGGATCAAAAGAAGTCGCACCTTATA	S176		mobile DNA targeting
Crispr_2_spacer4	>GCA_002147565.1_NFEP01000226.1_tmp_226_Crispr_2_spacer4	AATGGAACGTTCTTACGGATCAAAAGAAGTCGCACCTTATA	S176		mobile DNA targeting
Crispr_2_spacer4	>GCA_002147605.1_NFEQ01000188.1_tmp_188_Crispr_2_spacer4	AATGGAACGTTCTTACGGATCAAAAGAAGTCGCACCTTATA	S176		mobile DNA targeting
Crispr_2_spacer4	>GCA_002147645.1_NFES01000164.1_tmp_164_Crispr_2_spacer4	AATGGAACGTTCTTACGGATCAAAAGAAGTCGCACCTTATA	S176		mobile DNA targeting
Crispr_2_spacer4	>GCA_002147685.1_NFEU01000155.1_tmp_155_Crispr_2_spacer4	AATGGAACGTTCTTACGGATCAAAAGAAGTCGCACCTTATA	S176		mobile DNA targeting
Crispr_2_spacer4	>GCA_002147725.1_NFEV01000192.1_tmp_192_Crispr_2_spacer4	AATGGAACGTTCTTACGGATCAAAAGAAGTCGCACCTTATA	S176		mobile DNA targeting
Crispr_2_spacer4	>GCA_002574115.1_NUFO01000018.1_tmp_11_Crispr_2_spacer4	AATGGAACGTTCTTACGGATCAAAAGAAGTCGCACCTTATA	S176		mobile DNA targeting
Crispr_2_spacer4	>GCA_002581075.1_NUSR01000006.1_tmp_362_Crispr_2_spacer4	AATGGAACGTTCTTACGGATCAAAAGAAGTCGCACCTTATA	S176		mobile DNA targeting
Crispr_2_spacer4	>GCA_002589015.1_NUUL01000013.1_tmp_44_Crispr_2_spacer4	AATGGAACGTTCTTACGGATCAAAAGAAGTCGCACCTTATA	S176		mobile DNA targeting
Crispr_3_spacer4	>GCA_000717535.1_CP004876.1_tmp_4_Crispr_3_spacer4	AATGGAACGTTCTTACGGATCAAAAGAAGTCGCACCTTATA	S176		mobile DNA targeting
Crispr_1_spacer1	>GCA_002562695.1_NTXG01000083.1_tmp_159_Crispr_1_spacer1	AATGGTATGATAGACGAATACGCCACCTCTTGA	S177
Crispr_1_spacer4	>GCA_002551005.1_NVOY01000015.1_tmp_35_Crispr_1_spacer4	AATGTCTTACCAGAGCCAAGAAACCCCTTAAAAAC	S178
Crispr_3_spacer2	>GCA_002550835.1_NVMX01000118.1_tmp_20_Crispr_3_spacer2	AATGTGCTTCAGGGTACAGTAGGTATAAAAAATAG	S179
Crispr_2_spacer1	>GCA_000290835.1_JH792172.1_tmp_8_Crispr_2_spacer1	AATGTGTTTCATGGTATTCCTCATGCCATTCGT	S180
Crispr_2_spacer4	>GCA_900095655.1_FMIK01000028.1_tmp_65_Crispr_2_spacer4	AATGTTATGTTGTAGCGTAAATCCGCCACGTTTATA	S181
Crispr_1_spacer3	>GCA_002576725.1_NUJB01000015.1_tmp_2_Crispr_1_spacer3	AATTAAACAAACGAGAAGCTTTTAGCTGTATTGATTAATTTAAA	S182
Crispr_2_spacer5	>GCA_002146755.1_NFDH01000105.1_tmp_105_Crispr_2_spacer5	AATTAAATCATCAATTTCGTCATCTAAAGCATTA	S183
Crispr_2_spacer5	>GCA_002147905.1_MOOL01000079.1_tmp_79_Crispr_2_spacer5	AATTAAATCATCAATTTCGTCATCTAAAGCATTA	S183
Crispr_3_spacer13	>GCA_000290735.1_JH791835.1_tmp_3_Crispr_3_spacer13	AATTAACTTTTAATTCTACGATTGATGGTTATAT	S184
Crispr_1_spacer4	>GCA_002146755.1_NFDH01000105.1_tmp_105_Crispr_1_spacer4	AATTACGTTGATTCGCTTGATATCAGATGTTCTT	S185		mobile DNA targeting
Crispr_1_spacer4	>GCA_002147905.1_MOOL01000079.1_tmp_79_Crispr_1_spacer4	AATTACGTTGATTCGCTTGATATCAGATGTTCTT	S185		mobile DNA targeting
Crispr_1_spacer2	>GCA_002576155.1_NUJY01000379.1_tmp_309_Crispr_1_spacer2	AATTATTGGTCTATTATGGAGGCGAGGAGAAATT	S186		mobile DNA targeting
Crispr_2_spacer3	>GCA_002578045.1_NUMR01000046.1_tmp_173_Crispr_2_spacer3	AATTCAAACTTAGCAAACATAAAATCACTTATCC	S187
Crispr_2_spacer12	>GCA_000290735.1_JH791835.1_tmp_3_Crispr_2_spacer12	AATTCATCAGAAAGGAGCGCTTGGCGGAATGAGG	S188
Crispr_2_spacer3	>GCA_002582575.1_NUNG01000020.1_tmp_62_Crispr_2_spacer3	AATTCCAGTGGGTCCAATAGGA	S189				inter-species targeting
Crispr_1_spacer4	>GCA_002557535.1_NUBT01000219.1_tmp_15_Crispr_1_spacer4	AATTCCATTTATCTCAACTTGATTCGAAAATGCGAC	S190
Crispr_1_spacer4	>GCA_002555615.1_NUDQ01000256.1_tmp_81_Crispr_1_spacer4	AATTCCATTTATCTCAACTTGATTCGAAAATGCGAC	S190
Crispr_1_spacer4	>GCA_002556345.1_NUEJ01000002.1_tmp_179_Crispr_1_spacer4	AATTCCATTTATCTCAACTTGATTCGAAAATGCGAC	S190
Crispr_1_spacer4	>GCA_002556205.1_NUFE01000166.1_tmp_73_Crispr_1_spacer4	AATTCCATTTATCTCAACTTGATTCGAAAATGCGAC	S190
Crispr_1_spacer4	>GCA_002569005.1_NVEU01000079.1_tmp_440_Crispr_1_spacer4	AATTCCATTTATCTCAACTTGATTCGAAAATGCGAC	S190
Crispr_1_spacer4	>GCA_002579165.1_NUQN01000091.1_tmp_275_Crispr_1_spacer4	AATTCCATTTATCTCAACTTGATTCGAAAATGCGAC	S190
Crispr_1_spacer4	>GCA_002582195.1_NUTD01000128.1_tmp_49_Crispr_1_spacer4	AATTCCATTTATCTCAACTTGATTCGAAAATGCGAC	S190
Crispr_1_spacer3	>GCA_001757755.1_LXLJ01000110.1_tmp_110_Crispr_1_spacer3	AATTGAAATCGAACAGCTCCTTTTATCCATTATGAAATCGGT	S191		mobile DNA targeting
Crispr_5_spacer2	>GCA_000399385.1_KB976649.1_tmp_3_Crispr_5_spacer2	AATTGAAATCGAACAGCTCCTTTTATCCATTATGAAATCGGT	S191		mobile DNA targeting
Crispr_1_spacer5	>GCA_001757755.1_LXLJ01000110.1_tmp_110_Crispr_1_spacer5	AATTGAAATGGGCAACGCTGGGTAGTATTTTTTTGAGAACACC	S192		mobile DNA targeting
Crispr_5_spacer4	>GCA_000399385.1_KB976649.1_tmp_3_Crispr_5_spacer4	AATTGAAATGGGCAACGCTGGGTAGTATTTTTTTGAGAACACC	S192		mobile DNA targeting
Crispr_1_spacer11	>GCA_002583865.1_NUTM01000055.1_tmp_262_Crispr_1_spacer11	AATTGAAGAAGAGTTAGAAGAACCTGTCGAAGTG	S193
Crispr_1_spacer2	>GCA_002574265.1_NUFW01000071.1_tmp_105_Crispr_1_spacer2	AATTGCAGAAACAGAAGAGCCAGAAGAAGTAATTGCAGAAACG	S194
Crispr_1_spacer6	>GCA_002550145.1_NVPN01000048.1_tmp_210_Crispr_1_spacer6	AATTGGAATCCGAAAAGCGTTAGAAAATGCGTCATAGTT	S195
Crispr_1_spacer4	>GCA_002565195.1_NUZE01000039.1_tmp_32_Crispr_1_spacer4	AATTTCACCTATCATAGTATGATACCTCCCCCCTATCACCACATGATACCTC	S196
Crispr_1_spacer9	>GCA_900094855.1_FMJO01000091.1_tmp_28_Crispr_1_spacer9	AATTTCACTCGCTACACTTTCTAATAACCATGTTG	S197
Crispr_2_spacer8	>GCA_002578045.1_NUMR01000046.1_tmp_173_Crispr_2_spacer8	AATTTCGGCTGATTATCGACGAATACCGCCACAT	S198
Crispr_1_spacer19	>GCA_002014535.1_MUAI01000049.1_tmp_130_Crispr_1_spacer19	AATTTCTCTTGCCCTGTTTCTTGTGGGCTTTGGA	S199		mobile DNA targeting
Crispr_4_spacer2	>GCA_002558665.1_NTYP01000040.1_tmp_105_Crispr_4_spacer2	AATTTGAGAAATTGTCGGTTGTAGAACACTGTAT	S200
Crispr_3_spacer8	>GCA_000399465.1_KB976711.1_tmp_4_Crispr_3_spacer8	AATTTGGCAACGTGCATAACAAAAACCAAAATAA	S201
Crispr_1_spacer3	>GCA_002559125.1_NTYA01000023.1_tmp_79_Crispr_1_spacer3	AATTTTATCAAAACTATTTTTGGCTATACTCAG	S202
Crispr_1_spacer8	>GCA_002569075.1_NVFA01000046.1_tmp_311_Crispr_1_spacer8	ACAAAATCTTTGGACAAATCAATTTTGTTTCCTTTT	S203			intra-species targeting	inter-species targeting
Crispr_2_spacer5	>GCA_002559115.1_NTXV01000055.1_tmp_139_Crispr_2_spacer5	ACAAAATGCAGGTAGCGATGTTGCATCAGCAGGG	S204
Crispr_2_spacer5	>GCA_002564885.1_NUXR01000006.1_tmp_92_Crispr_2_spacer5	ACAAAATGCAGGTAGCGATGTTGCATCAGCAGGG	S204
Crispr_2_spacer6	>GCA_002559985.1_NTQL01000054.1_tmp_136_Crispr_2_spacer6	ACAAAATGCAGGTAGCGATGTTGCATCAGCAGGG	S204
Crispr_2_spacer6	>GCA_002559205.1_NTYJ01000059.1_tmp_148_Crispr_2_spacer6	ACAAAATGCAGGTAGCGATGTTGCATCAGCAGGG	S204
Crispr_2_spacer6	>GCA_002575815.1_NUIW01000052.1_tmp_158_Crispr_2_spacer6	ACAAAATGCAGGTAGCGATGTTGCATCAGCAGGG	S204
Crispr_2_spacer6	>GCA_002576045.1_NUJN01000066.1_tmp_145_Crispr_2_spacer6	ACAAAATGCAGGTAGCGATGTTGCATCAGCAGGG	S204
Crispr_2_spacer6	>GCA_002586215.1_NUPJ01000049.1_tmp_46_Crispr_2_spacer6	ACAAAATGCAGGTAGCGATGTTGCATCAGCAGGG	S204
Crispr_2_spacer6	>GCA_002571165.1_NVDO01000055.1_tmp_169_Crispr_2_spacer6	ACAAAATGCAGGTAGCGATGTTGCATCAGCAGGG	S204
Crispr_3_spacer7	>GCA_002147055.1_NFDA01000059.1_tmp_59_Crispr_3_spacer7	ACAAAATGCAGGTAGCGATGTTGCATCAGCAGGG	S204
Crispr_4_spacer6	>GCA_002577465.1_NULU01000009.1_tmp_98_Crispr_4_spacer6	ACAAAATGCAGGTAGCGATGTTGCATCAGCAGGG	S204
Crispr_7_spacer3	>GCA_000399385.1_KB976660.1_tmp_14_Crispr_7_spacer3	ACAAAATTCTAAACAAGACGAAGCTTCTCATGAGAAACAGCAAAACTCGAAA	S205				inter-species targeting
Crispr_7_spacer2	>GCA_000399385.1_KB976660.1_tmp_14_Crispr_7_spacer2	ACAAAATTCTAAACAAGACGACTCTTCTCATGAGGAACAGCAAAACTTGAAA	S206			intra-species targeting	inter-species targeting
Crispr_7_spacer1	>GCA_000399385.1_KB976660.1_tmp_14_Crispr_7_spacer1	ACAAAATTCTAAGCAAGACGACTCTTCTCATGAGAAACAACAAAATCCTAAA	S207			intra-species targeting	inter-species targeting
Crispr_2_spacer7	>GCA_000290735.1_JH791835.1_tmp_3_Crispr_2_spacer7	ACAAACTGCCGAAATGGCAATAACAATCATGAC	S208
Crispr_1_spacer9	>GCA_002158195.1_MWPX01000048.1_tmp_117_Crispr_1_spacer9	ACAAAGGCATTGTATCAACGTCATGAACTAATGA	S209
Crispr_2_spacer11	>GCA_002562695.1_NTXG01000083.1_tmp_159_Crispr_2_spacer11	ACAAATGAACGTGTAACAAATGGATTTTTGCTACT	S210		mobile DNA targeting
Crispr_2_spacer13	>GCA_002562335.1_NTWO01000054.1_tmp_116_Crispr_2_spacer13	ACAAATGAACGTGTAACAAATGGATTTTTGCTACT	S210		mobile DNA targeting
Crispr_2_spacer16	>GCA_002559595.1_NTSX01000057.1_tmp_123_Crispr_2_spacer16	ACAAATGAACGTGTAACAAATGGATTTTTGCTACT	S210		mobile DNA targeting
Crispr_1_spacer6	>GCA_002570225.1_NVHS01000001.1_tmp_71_Crispr_1_spacer6	ACAACCCTTCCACTTCTTGGCCTGGCTGCCAAAC	S211
Crispr_2_spacer18	>GCA_002575955.1_NUJI01000121.1_tmp_24_Crispr_2_spacer18	ACAACCTGTTCATTTCCAACAATTCAGAAAGCT	S212
Crispr_2_spacer5	>GCA_002562205.1_NTWJ01000010.1_tmp_1_Crispr_2_spacer5	ACAACTGTATTACTTATATCCACGAGACAGGGTT	S213		mobile DNA targeting
Crispr_3_spacer2	>GCA_000290835.1_JH792165.1_tmp_1_Crispr_3_spacer2	ACAAGAAGTAGCAAAAGGTAAGGAAGAAAAGAAAGCA	S214			intra-species targeting	inter-species targeting
Crispr_1_spacer10	>GCA_002586215.1_NUPJ01000049.1_tmp_46_Crispr_1_spacer10	ACAAGACCCTAATGATTATGCAGACCTTGACGG	S215		mobile DNA targeting
Crispr_1_spacer11	>GCA_002575815.1_NUIW01000052.1_tmp_158_Crispr_1_spacer11	ACAAGACCCTAATGATTATGCAGACCTTGACGG	S215		mobile DNA targeting
Crispr_1_spacer14	>GCA_002559115.1_NTXV01000055.1_tmp_139_Crispr_1_spacer14	ACAAGACCCTAATGATTATGCAGACCTTGACGG	S215		mobile DNA targeting
Crispr_1_spacer14	>GCA_002564885.1_NUXR01000006.1_tmp_92_Crispr_1_spacer14	ACAAGACCCTAATGATTATGCAGACCTTGACGG	S215		mobile DNA targeting
Crispr_1_spacer1	>GCA_000399345.1_KB976561.1_tmp_2_Crispr_1_spacer1	ACAAGATACGAGAATTTAATGACGTCACCCACAT	S216		mobile DNA targeting
Crispr_1_spacer1	>GCA_002558645.1_NTYN01000013.1_tmp_33_Crispr_1_spacer1	ACAAGATACGAGAATTTAATGACGTCACCCACAT	S216		mobile DNA targeting
Crispr_1_spacer1	>GCA_000193355.1_CP001910.1_tmp_4_Crispr_1_spacer1	ACAAGATACGAGAATTTAATGACGTCACCCACAT	S216		mobile DNA targeting
Crispr_1_spacer1	>GCA_000341665.1_CP004136.1_tmp_7_Crispr_1_spacer1	ACAAGATACGAGAATTTAATGACGTCACCCACAT	S216		mobile DNA targeting
Crispr_1_spacer1	>GCA_000688795.1_CP004861.1_tmp_4_Crispr_1_spacer1	ACAAGATACGAGAATTTAATGACGTCACCCACAT	S216		mobile DNA targeting
Crispr_1_spacer1	>GCA_000747545.1_CP007615.1_tmp_4_Crispr_1_spacer1	ACAAGATACGAGAATTTAATGACGTCACCCACAT	S216		mobile DNA targeting
Crispr_1_spacer1	>GCA_001618665.1_CP015152.1_tmp_3_Crispr_1_spacer1	ACAAGATACGAGAATTTAATGACGTCACCCACAT	S216		mobile DNA targeting
Crispr_1_spacer1	>GCA_001880125.1_MOXR01000030.1_tmp_150_Crispr_1_spacer1	ACAAGATACGAGAATTTAATGACGTCACCCACAT	S216		mobile DNA targeting
Crispr_1_spacer1	>GCA_002147245.1_NFDZ01000220.1_tmp_220_Crispr_1_spacer1	ACAAGATACGAGAATTTAATGACGTCACCCACAT	S216		mobile DNA targeting
Crispr_1_spacer1	>GCA_002147435.1_NFEI01000204.1_tmp_204_Crispr_1_spacer1	ACAAGATACGAGAATTTAATGACGTCACCCACAT	S216		mobile DNA targeting
Crispr_1_spacer1	>GCA_002574115.1_NUFO01000018.1_tmp_11_Crispr_1_spacer1	ACAAGATACGAGAATTTAATGACGTCACCCACAT	S216		mobile DNA targeting
Crispr_1_spacer1	>GCA_002581075.1_NUSR01000006.1_tmp_362_Crispr_1_spacer1	ACAAGATACGAGAATTTAATGACGTCACCCACAT	S216		mobile DNA targeting
Crispr_1_spacer1	>GCA_002589015.1_NUUL01000013.1_tmp_44_Crispr_1_spacer1	ACAAGATACGAGAATTTAATGACGTCACCCACAT	S216		mobile DNA targeting
Crispr_2_spacer1	>GCA_000717535.1_CP004876.1_tmp_4_Crispr_2_spacer1	ACAAGATACGAGAATTTAATGACGTCACCCACAT	S216		mobile DNA targeting
Crispr_2_spacer1	>GCA_002577525.1_NULW01000005.1_tmp_55_Crispr_2_spacer1	ACAAGGTATCCAGGGACCGCAAGGAAGTATAGGCCCAACCGGTCCTCAAGGAATACAAGGAGTGCAAGGTCCCCAAGGTCCAACAGGT	S217				inter-species targeting
Crispr_2_spacer9	>GCA_000746925.1_JMQC01000007.1_tmp_7_Crispr_2_spacer9	ACAAGTGAGATTGAAAAGCGTCGTGGGCGTTCTAAA	S218
Crispr_1_spacer10	>GCA_002118185.1_MRWW01000027.1_tmp_20_Crispr_1_spacer10	ACAATAAAAGAGGGAAGTAACGGTGGACATAACGGTCCCACC	S219
Crispr_2_spacer5	>GCA_002550135.1_NVKO01000005.1_tmp_555_Crispr_2_spacer5	ACAATATGCGTGAACTTCAATCATCGCTTTTTTGTCG	S220
Crispr_1_spacer22	>GCA_002556385.1_NUEP01000017.1_tmp_88_Crispr_1_spacer22	ACAATCGAATAAAACTACAACGAGTAATACTAGCAT	S221
Crispr_1_spacer6	>GCA_002576155.1_NUJY01000032.1_tmp_255_Crispr_1_spacer6	ACAATGCTGTTGAAAACAATGTGAGTAATTTTTC	S222		mobile DNA targeting
Crispr_1_spacer3	>GCA_000399345.1_KB976561.1_tmp_2_Crispr_1_spacer3	ACAATGGGAAAGTGTTAGGTTATGCACGTTTTAAA	S223		mobile DNA targeting
Crispr_1_spacer3	>GCA_001044855.1_LABP01000168.1_tmp_15_Crispr_1_spacer3	ACAATGGGAAAGTGTTAGGTTATGCACGTTTTAAA	S223		mobile DNA targeting
Crispr_1_spacer3	>GCA_002558645.1_NTYN01000013.1_tmp_33_Crispr_1_spacer3	ACAATGGGAAAGTGTTAGGTTATGCACGTTTTAAA	S223		mobile DNA targeting
Crispr_1_spacer3	>GCA_000468975.2_AMXS02000166.1_tmp_60_Crispr_1_spacer3	ACAATGGGAAAGTGTTAGGTTATGCACGTTTTAAA	S223		mobile DNA targeting
Crispr_1_spacer3	>GCA_000193355.1_CP001910.1_tmp_4_Crispr_1_spacer3	ACAATGGGAAAGTGTTAGGTTATGCACGTTTTAAA	S223		mobile DNA targeting
Crispr_1_spacer3	>GCA_000341665.1_CP004136.1_tmp_7_Crispr_1_spacer3	ACAATGGGAAAGTGTTAGGTTATGCACGTTTTAAA	S223		mobile DNA targeting
Crispr_1_spacer3	>GCA_000688795.1_CP004861.1_tmp_4_Crispr_1_spacer3	ACAATGGGAAAGTGTTAGGTTATGCACGTTTTAAA	S223		mobile DNA targeting
Crispr_1_spacer3	>GCA_000747545.1_CP007615.1_tmp_4_Crispr_1_spacer3	ACAATGGGAAAGTGTTAGGTTATGCACGTTTTAAA	S223		mobile DNA targeting
Crispr_1_spacer3	>GCA_000803665.1_CP010091.1_tmp_4_Crispr_1_spacer3	ACAATGGGAAAGTGTTAGGTTATGCACGTTTTAAA	S223		mobile DNA targeting
Crispr_1_spacer3	>GCA_001880125.1_MOXR01000030.1_tmp_150_Crispr_1_spacer3	ACAATGGGAAAGTGTTAGGTTATGCACGTTTTAAA	S223		mobile DNA targeting
Crispr_1_spacer3	>GCA_002147165.1_NFDU01000191.1_tmp_191_Crispr_1_spacer3	ACAATGGGAAAGTGTTAGGTTATGCACGTTTTAAA	S223		mobile DNA targeting
Crispr_1_spacer3	>GCA_002147155.1_NFDV01000284.1_tmp_284_Crispr_1_spacer3	ACAATGGGAAAGTGTTAGGTTATGCACGTTTTAAA	S223		mobile DNA targeting
Crispr_1_spacer3	>GCA_002147185.1_NFDW01000209.1_tmp_209_Crispr_1_spacer3	ACAATGGGAAAGTGTTAGGTTATGCACGTTTTAAA	S223		mobile DNA targeting
Crispr_1_spacer3	>GCA_002147245.1_NFDZ01000220.1_tmp_220_Crispr_1_spacer3	ACAATGGGAAAGTGTTAGGTTATGCACGTTTTAAA	S223		mobile DNA targeting
Crispr_1_spacer3	>GCA_002147435.1_NFEI01000204.1_tmp_204_Crispr_1_spacer3	ACAATGGGAAAGTGTTAGGTTATGCACGTTTTAAA	S223		mobile DNA targeting
Crispr_1_spacer3	>GCA_002147555.1_NFDV01000284.1_tmp_284_Crispr_1_spacer3	ACAATGGGAAAGTGTTAGGTTATGCACGTTTTAAA	S223		mobile DNA targeting
Crispr_1_spacer3	>GCA_002147575.1_NFEO01000162.1_tmp_162_Crispr_1_spacer3	ACAATGGGAAAGTGTTAGGTTATGCACGTTTTAAA	S223		mobile DNA targeting
Crispr_1_spacer3	>GCA_002147565.1_NFEP01000226.1_tmp_226_Crispr_1_spacer3	ACAATGGGAAAGTGTTAGGTTATGCACGTTTTAAA	S223		mobile DNA targeting
Crispr_1_spacer3	>GCA_002147605.1_NFEQ01000188.1_tmp_188_Crispr_1_spacer3	ACAATGGGAAAGTGTTAGGTTATGCACGTTTTAAA	S223		mobile DNA targeting
Crispr_1_spacer3	>GCA_002147645.1_NFES01000164.1_tmp_164_Crispr_1_spacer3	ACAATGGGAAAGTGTTAGGTTATGCACGTTTTAAA	S223		mobile DNA targeting
Crispr_1_spacer3	>GCA_002147685.1_NFEU01000155.1_tmp_155_Crispr_1_spacer3	ACAATGGGAAAGTGTTAGGTTATGCACGTTTTAAA	S223		mobile DNA targeting
Crispr_1_spacer3	>GCA_002147725.1_NFEV01000192.1_tmp_192_Crispr_1_spacer3	ACAATGGGAAAGTGTTAGGTTATGCACGTTTTAAA	S223		mobile DNA targeting
Crispr_1_spacer3	>GCA_002574115.1_NUFO01000018.1_tmp_11_Crispr_1_spacer3	ACAATGGGAAAGTGTTAGGTTATGCACGTTTTAAA	S223		mobile DNA targeting
Crispr_1_spacer3	>GCA_002581075.1_NUSR01000006.1_tmp_362_Crispr_1_spacer3	ACAATGGGAAAGTGTTAGGTTATGCACGTTTTAAA	S223		mobile DNA targeting
Crispr_1_spacer3	>GCA_002589015.1_NUUL01000013.1_tmp_44_Crispr_1_spacer3	ACAATGGGAAAGTGTTAGGTTATGCACGTTTTAAA	S223		mobile DNA targeting
Crispr_2_spacer3	>GCA_000717535.1_CP004876.1_tmp_4_Crispr_2_spacer3	ACAATGGGAAAGTGTTAGGTTATGCACGTTTTAAA	S223		mobile DNA targeting
Crispr_1_spacer3	>GCA_001618665.1_CP015152.1_tmp_3_Crispr_1_spacer3	ACAATGGGAAGTGTTAGGTTATGCACGTTTTAAA	S224		mobile DNA targeting
Crispr_2_spacer4	>GCA_002562205.1_NTWJ01000010.1_tmp_1_Crispr_2_spacer4	ACAATGGTAAAGTTTTAGGCTATGCACGTTTTAAG	S225		mobile DNA targeting
Crispr_1_spacer12	>GCA_002559125.1_NTYA01000023.1_tmp_79_Crispr_1_spacer12	ACAATTCCTCGTGGTATGAACCCTGAAGATGTTAAA	S226		mobile DNA targeting
Crispr_1_spacer16	>GCA_002576575.1_NUIH01000067.1_tmp_148_Crispr_1_spacer16	ACAATTCCTCGTGGTATGAACCCTGAAGATGTTAAA	S226		mobile DNA targeting
Crispr_1_spacer6	>GCA_002552635.1_NVNC01000043.1_tmp_138_Crispr_1_spacer6	ACAATTCCTCGTGGTATGAACCCTGAAGATGTTAAA	S226		mobile DNA targeting
Crispr_1_spacer6	>GCA_002558665.1_NTYP01000040.1_tmp_105_Crispr_1_spacer6	ACAATTCCTCGTGGTATGAACCCTGAAGATGTTAAA	S226		mobile DNA targeting
Crispr_1_spacer6	>GCA_002562585.1_NTXA01000046.1_tmp_149_Crispr_1_spacer6	ACAATTCCTCGTGGTATGAACCCTGAAGATGTTAAA	S226		mobile DNA targeting
Crispr_1_spacer6	>GCA_002559595.1_NTSX01000057.1_tmp_123_Crispr_1_spacer6	ACAATTCCTCGTGGTATGAACCCTGAAGATGTTAAA	S226		mobile DNA targeting
Crispr_1_spacer6	>GCA_002562335.1_NTWO01000054.1_tmp_116_Crispr_1_spacer6	ACAATTCCTCGTGGTATGAACCCTGAAGATGTTAAA	S226		mobile DNA targeting
Crispr_1_spacer8	>GCA_001968805.1_MSFC01000077.1_tmp_42_Crispr_1_spacer8	ACAATTCCTCGTGGTATGAACCCTGAAGATGTTAAA	S226		mobile DNA targeting
Crispr_1_spacer9	>GCA_002561535.1_NTUX01000009.1_tmp_55_Crispr_1_spacer9	ACAATTCCTCGTGGTATGAACCCTGAAGATGTTAAA	S226		mobile DNA targeting
Crispr_2_spacer5	>GCA_002560605.1_NTRP01000089.1_tmp_303_Crispr_2_spacer5	ACAATTCCTCGTGGTATGAACCCTGAAGATGTTAAA	S226		mobile DNA targeting
Crispr_2_spacer5	>GCA_002577445.1_NULS01000052.1_tmp_107_Crispr_2_spacer5	ACAATTCCTCGTGGTATGAACCCTGAAGATGTTAAA	S226		mobile DNA targeting
Crispr_1_spacer14	>GCA_000290835.1_JH792172.1_tmp_8_Crispr_1_spacer14	ACAATTTTATCAAAATAAGAAAAAACTATTTGA	S227
Crispr_1_spacer8	>GCA_002562205.1_NTWJ01000010.1_tmp_1_Crispr_1_spacer8	ACACAACGACGTAAAAGAGGTTGGGATTTAGT	S228
Crispr_3_spacer9	>GCA_000293705.1_JH804679.1_tmp_8_Crispr_3_spacer9	ACACAAGAACAGCTATCTGATAAAAAACGTATAACGCGG	S229
Crispr_1_spacer18	>GCA_002158195.1_MWPX01000048.1_tmp_117_Crispr_1_spacer18	ACACCAGTTATTATAATCTTTTAGTCGCTCTA	S230
Crispr_1_spacer3	>GCA_002558665.1_NTYP01000040.1_tmp_105_Crispr_1_spacer3	ACACTTGGTAAGATTTTAGGAGTAGTACGTTAAT	S231
Crispr_2_spacer6	>GCA_002574265.1_NUFW01000032.1_tmp_62_Crispr_2_spacer6	ACAGAAAGCAGAAATTCAGAAGTTTGTTGAAACTA	S232
Crispr_1_spacer4	>GCA_002158195.1_MWPX01000003.1_tmp_108_Crispr_1_spacer4	ACAGAAAGCGACAGAAGGCGGAGCGATATCGGAAGAGGAAAAAGCAAAAGCGAAG	S233			intra-species targeting
Crispr_1_spacer4	>GCA_002554825.1_NUCF01000007.1_tmp_244_Crispr_1_spacer4	ACAGAAAGCGACAGAAGGCGGAGCGATATCGGAAGAGGAAAAAGCAAAAGCGAAG	S233
Crispr_1_spacer12	>GCA_002566115.1_NUVT01000248.1_tmp_5_Crispr_1_spacer12	ACAGAGGGGTTGACTTTTGACCAAGTAAGATTGAT	S234
Crispr_1_spacer3	>GCA_002550135.1_NVKO01000005.1_tmp_555_Crispr_1_spacer3	ACAGATGAACACATAGAGCAACTATTCAAAGCAGGGTCG	S235
Crispr_1_spacer17	>GCA_002118185.1_MRWW01000027.1_tmp_20_Crispr_1_spacer17	ACAGATGAACACATAGAGCAACTATTCAAAGCAGGGTCGCACC	S236
Crispr_1_spacer1	>GCA_002559125.1_NTYA01000023.1_tmp_79_Crispr_1_spacer1	ACAGATTGCAGCTGACTATGGTTTGTCAGCAATG	S237
Crispr_2_spacer8	>GCA_002251055.1_NOKK01000003.1_tmp_1_Crispr_2_spacer8	ACAGCAAAAATTATGATTCACAATGCTTCTATGTGGA	S238	self targeting
Crispr_1_spacer2	>GCA_002552375.1_NVOG01000040.1_tmp_190_Crispr_1_spacer2	ACAGCAGCGAGCATTAGAGCGTCAAATAAAAAAAGC	S239
Crispr_1_spacer2	>GCA_002556975.1_NUAS01000054.1_tmp_214_Crispr_1_spacer2	ACAGCAGCGAGCATTAGAGCGTCAAATAAAAAAAGC	S239
Crispr_1_spacer2	>GCA_002568975.1_NVET01000208.1_tmp_120_Crispr_1_spacer2	ACAGCAGCGAGCATTAGAGCGTCAAATAAAAAAAGC	S239
Crispr_1_spacer2	>GCA_002569705.1_NVGI01000070.1_tmp_253_Crispr_1_spacer2	ACAGCAGCGAGCATTAGAGCGTCAAATAAAAAAAGC	S239
Crispr_1_spacer2	>GCA_002579115.1_NUQM01000027.1_tmp_151_Crispr_1_spacer2	ACAGCAGCGAGCATTAGAGCGTCAAATAAAAAAAGC	S239
Crispr_1_spacer2	>GCA_002581425.1_NURV01000002.1_tmp_33_Crispr_1_spacer2	ACAGCAGCGAGCATTAGAGCGTCAAATAAAAAAAGC	S239
Crispr_1_spacer2	>GCA_002550705.1_NVMP01000021.1_tmp_21_Crispr_1_spacer2	ACATACGGTGATAAAACTACATCGTATCAGGTATA	S240
Crispr_1_spacer2	>GCA_002563225.1_NTSO01000017.1_tmp_8_Crispr_1_spacer2	ACATACGGTGATAAAACTACATCGTATCAGGTATA	S240
Crispr_1_spacer2	>GCA_002567465.1_NVAN01000019.1_tmp_52_Crispr_1_spacer2	ACATACGGTGATAAAACTACATCGTATCAGGTATA	S240
Crispr_1_spacer2	>GCA_002571855.1_NVJP01000014.1_tmp_55_Crispr_1_spacer2	ACATACGGTGATAAAACTACATCGTATCAGGTATA	S240
Crispr_1_spacer2	>GCA_002576345.1_NUKL01000011.1_tmp_2_Crispr_1_spacer2	ACATACGGTGATAAAACTACATCGTATCAGGTATA	S240
Crispr_1_spacer2	>GCA_002146445.1_NFCP01000041.1_tmp_41_Crispr_1_spacer2	ACATACGGTGATAAAACTACATCGTATCAGGTATA	S240
Crispr_1_spacer4	>GCA_002550355.1_NVNZ01000025.1_tmp_74_Crispr_1_spacer4	ACATATTTGAGCATTGCGAGCATGTGAAAAGCAT	S241
Crispr_1_spacer4	>GCA_002576155.1_NUJY01000379.1_tmp_309_Crispr_1_spacer4	ACATCTGCATTGCTTGATGCTTTTGTGAATCGAG	S242		mobile DNA targeting	intra-species targeting
Crispr_1_spacer1	>GCA_002558015.1_NTVJ01000324.1_tmp_249_Crispr_1_spacer1	ACATTAAAAAACAAATATAGTCCGTCCATGCTAAA	S243
Crispr_1_spacer1	>GCA_002558525.1_NTYF01000256.1_tmp_173_Crispr_1_spacer1	ACATTAAAAAACAAATATAGTCCGTCCATGCTAAA	S243
Crispr_1_spacer1	>GCA_002571305.1_NVEK01000325.1_tmp_129_Crispr_1_spacer1	ACATTAAAAAACAAATATAGTCCGTCCATGCTAAA	S243
Crispr_1_spacer6	>GCA_002576155.1_NUJY01000379.1_tmp_309_Crispr_1_spacer6	ACATTGGATAGTTTGCGATATCCGGAAGGCGCTC	S244		mobile DNA targeting
Crispr_7_spacer1	>GCA_000746925.1_JMQC01000008.1_tmp_8_Crispr_7_spacer1	ACATTTTTTCACGCGAGTACGTTTTGTAAC	S245			intra-species targeting
Crispr_2_spacer6	>GCA_900094855.1_FMJO01000091.1_tmp_28_Crispr_2_spacer6	ACCAATCTATTTTTTGCTTTTCGTCCTGATCATA	S246
Crispr_3_spacer5	>GCA_000293705.1_JH804679.1_tmp_8_Crispr_3_spacer5	ACCAATTCACCGAGCGGGTTCAGAAAGAGCTTTGATC	S247
Crispr_1_spacer3	>GCA_001044855.1_LABP01000095.1_tmp_149_Crispr_1_spacer3	ACCAGAAGTGAAGCCTGAGGAAAAACCTGAGACTAAA	S248		mobile DNA targeting
Crispr_1_spacer13	>GCA_002118185.1_MRWW01000027.1_tmp_20_Crispr_1_spacer13	ACCAGGAATAGTTGTAGAAATTAGTAAGCGAGAGTCGCTCC	S249
Crispr_1_spacer12	>GCA_002550135.1_NVKO01000005.1_tmp_555_Crispr_1_spacer12	ACCAGGAATAGTTGTAGTAATTAGTAAGCGGGAACGTCG	S250
Crispr_4_spacer1	>GCA_000468975.2_AMXS02000096.1_tmp_130_Crispr_4_spacer1	ACCAGTCGGCCCCGTAGGTCCAGTAGTCCCAGTGCCNNNNNNNNNNNNNNNNNNNNNNNNNNNNNNNNNNNA	S251
Crispr_4_spacer2	>GCA_000468975.2_AMXS02000096.1_tmp_130_Crispr_4_spacer2	ACCAGTCGGTCCTGTAGGTCCTGTA	S252			intra-species targeting	inter-species targeting
Crispr_1_spacer4	>GCA_002571615.1_NVIJ01000025.1_tmp_177_Crispr_1_spacer4	ACCAGTGTTACCTTGAGCA	S253			intra-species targeting	inter-species targeting
Crispr_2_spacer6	>GCA_002550705.1_NVMP01000021.1_tmp_21_Crispr_2_spacer6	ACCATATTTCAAACCCTTCACGGGTAGCCACCATTTG	S254		mobile DNA targeting
Crispr_2_spacer6	>GCA_002563225.1_NTSO01000017.1_tmp_8_Crispr_2_spacer6	ACCATATTTCAAACCCTTCACGGGTAGCCACCATTTG	S254		mobile DNA targeting
Crispr_2_spacer6	>GCA_002567465.1_NVAN01000019.1_tmp_52_Crispr_2_spacer6	ACCATATTTCAAACCCTTCACGGGTAGCCACCATTTG	S254		mobile DNA targeting
Crispr_2_spacer6	>GCA_002571855.1_NVJP01000014.1_tmp_55_Crispr_2_spacer6	ACCATATTTCAAACCCTTCACGGGTAGCCACCATTTG	S254		mobile DNA targeting
Crispr_2_spacer6	>GCA_002576345.1_NUKL01000011.1_tmp_2_Crispr_2_spacer6	ACCATATTTCAAACCCTTCACGGGTAGCCACCATTTG	S254		mobile DNA targeting
Crispr_2_spacer6	>GCA_002146445.1_NFCP01000041.1_tmp_41_Crispr_2_spacer6	ACCATATTTCAAACCCTTCACGGGTAGCCACCATTTG	S254		mobile DNA targeting
Crispr_1_spacer4	>GCA_002561925.1_NTUN01000035.1_tmp_288_Crispr_1_spacer4	ACCATTTAATTGTGGATCATCCGAAATTCCAAGTA	S255
Crispr_2_spacer3	>GCA_900094855.1_FMJO01000032.1_tmp_49_Crispr_2_spacer3	ACCGGGAGTAACAGGTGCAACGGGTTTAACA	S256
Crispr_2_spacer1	>GCA_900094855.1_FMJO01000032.1_tmp_49_Crispr_2_spacer1	ACCGGGAGTAACAGGTGCAACGGGTTTAACG	S257
Crispr_1_spacer5	>GCA_900094855.1_FMJO01000032.1_tmp_49_Crispr_1_spacer5	ACCGGGAGTAACGGGTGCAACTGGTTTAACA	S258
Crispr_1_spacer1	>GCA_002571615.1_NVIJ01000025.1_tmp_177_Crispr_1_spacer1	ACCGGTAGCCCCCGTGTTACCTTGAATA	S259			intra-species targeting	inter-species targeting
Crispr_1_spacer5	>GCA_002571615.1_NVIJ01000025.1_tmp_177_Crispr_1_spacer5	ACCGGTAGCGCCCGTGTTA	S260			intra-species targeting	inter-species targeting
Crispr_10_spacer3	>GCA_000290915.1_JH792310.1_tmp_1_Crispr_10_spacer3	ACCTACCGGGAACACTGGATCTATTGGCG	S261				inter-species targeting
Crispr_10_spacer1	>GCA_000290915.1_JH792310.1_tmp_1_Crispr_10_spacer1	ACCTACTGGCAACACTGGAGCTATAGGAA	S262		mobile DNA targeting		inter-species targeting
Crispr_10_spacer2	>GCA_000290915.1_JH792310.1_tmp_1_Crispr_10_spacer2	ACCTACTGGCAACACTGGGACTGCCGGTG	S263		mobile DNA targeting
Crispr_9_spacer4	>GCA_000290915.1_JH792310.1_tmp_1_Crispr_9_spacer4	ACCTACTGGCGTCACTGGGGCTACCGGGA	S264				inter-species targeting
Crispr_9_spacer1	>GCA_000290915.1_JH792310.1_tmp_1_Crispr_9_spacer1	ACCTACTGGTAGCACTGGACCTACTGGTA	S265		mobile DNA targeting		inter-species targeting
Crispr_1_spacer1	>GCA_002583105.1_NUOL01000003.1_tmp_62_Crispr_1_spacer1	ACCTCANNNNNNNNNNNNNNNNNNNNNNNNNNNNNNNNNNNNNN	S266
Crispr_1_spacer3	>GCA_002118185.1_MRWW01000027.1_tmp_20_Crispr_1_spacer3	ACCTCGACCCCGACAACAGATGAGAACAAAAAAATGTCGCACC	S267
Crispr_1_spacer8	>GCA_002118185.1_MRWW01000027.1_tmp_20_Crispr_1_spacer8	ACCTCGACCCCGACAACAGATGAGAACAAAAAAATGTCGCACC	S267
Crispr_1_spacer7	>GCA_000387405.2_ARXZ02000045.1_tmp_99_Crispr_1_spacer7	ACCTCGGGTTTATATTTATCTGGAACGCTCATAGTCGCACCTT	S268		mobile DNA targeting
Crispr_1_spacer7	>GCA_001618665.1_CP015152.1_tmp_3_Crispr_1_spacer7	ACCTCGGGTTTATATTTATCTGGAATGCCCATA	S269		mobile DNA targeting
Crispr_1_spacer5	>GCA_000387405.2_ARXZ02000045.1_tmp_99_Crispr_1_spacer5	ACCTCGGGTTTATATTTATCTGGAATGCCCATAGTCGCACCCT	S270		mobile DNA targeting
Crispr_1_spacer22	>GCA_002550135.1_NVKO01000005.1_tmp_555_Crispr_1_spacer22	ACCTCTAGATAGGATTTTGTAGTAATAGTTTGTCGTCG	S271		mobile DNA targeting
Crispr_4_spacer1	>GCA_000290735.1_JH791833.1_tmp_1_Crispr_4_spacer1	ACCTGATACAGGAGGAAATCCAGAC	S272				inter-species targeting
Crispr_4_spacer2	>GCA_000290735.1_JH791833.1_tmp_1_Crispr_4_spacer2	ACCTGATACAGGAGGAAATCCAGAC	S272				inter-species targeting
Crispr_9_spacer5	>GCA_000290915.1_JH792310.1_tmp_1_Crispr_9_spacer5	ACCTGCTGGCGTCACTGGATTTACGGGAA	S273				inter-species targeting
Crispr_1_spacer13	>GCA_002583865.1_NUTM01000055.1_tmp_262_Crispr_1_spacer13	ACCTGTAGGTTTTTGAGCATTTCGCTGTAATTTT	S274
Crispr_2_spacer2	>GCA_002561385.1_NTUL01000048.1_tmp_49_Crispr_2_spacer2	ACCTTATCATCCTTTTTGTTCTTCTTCCAGTACTT	S275
Crispr_2_spacer22	>GCA_002559985.1_NTQL01000054.1_tmp_136_Crispr_2_spacer22	ACCTTCCTTTGGAGCACAACGCCGCATCCAAGGT	S276
Crispr_2_spacer24	>GCA_002559205.1_NTYJ01000059.1_tmp_148_Crispr_2_spacer24	ACCTTCCTTTGGAGCACAACGCCGCATCCAAGGT	S276
Crispr_2_spacer24	>GCA_002571165.1_NVDO01000055.1_tmp_169_Crispr_2_spacer24	ACCTTCCTTTGGAGCACAACGCCGCATCCAAGGT	S276
Crispr_1_spacer9	>GCA_002562695.1_NTXG01000083.1_tmp_159_Crispr_1_spacer9	ACCTTGATCTCTTTGTACATCAGAAATAGTTCT	S277		mobile DNA targeting	intra-species targeting
Crispr_1_spacer9	>GCA_002576575.1_NUIH01000067.1_tmp_148_Crispr_1_spacer9	ACCTTGATCTCTTTGTACATCAGAAATAGTTCT	S277		mobile DNA targeting	intra-species targeting
Crispr_1_spacer1	>GCA_002576575.1_NUIH01000067.1_tmp_148_Crispr_1_spacer1	ACCTTGGATGCGGCGTTGTGCTCCAAAGGAAGGT	S278
Crispr_1_spacer2	>GCA_002562695.1_NTXG01000083.1_tmp_159_Crispr_1_spacer2	ACCTTGGATGCGGCGTTGTGCTCCAAAGGAAGGT	S278
Crispr_1_spacer3	>GCA_002559565.1_NTZZ01000058.1_tmp_303_Crispr_1_spacer3	ACGACAGTTCGGGCAGGTTGATCCAGCACCTTCTATGCC	S279		mobile DNA targeting
Crispr_3_spacer10	>GCA_000290735.1_JH791835.1_tmp_3_Crispr_3_spacer10	ACGACATTATGGATCAAAAAGGATTCCCATTAGT	S280			intra-species targeting
Crispr_1_spacer1	>GCA_002146755.1_NFDH01000105.1_tmp_105_Crispr_1_spacer1	ACGATCGCTTTTGTAGCAAACACCCACGAAATGAA	S281		mobile DNA targeting
Crispr_1_spacer1	>GCA_002147905.1_MOOL01000079.1_tmp_79_Crispr_1_spacer1	ACGATCGCTTTTGTAGCAAACACCCACGAAATGAA	S281		mobile DNA targeting
Crispr_1_spacer3	>GCA_002574265.1_NUFW01000032.1_tmp_62_Crispr_1_spacer3	ACGCTTGCTACAGCTTTCTTATGGTTTTTCTTTGC	S282
Crispr_3_spacer7	>GCA_002576725.1_NUJB01000015.1_tmp_2_Crispr_3_spacer7	ACGGGAAACCTGTGAAGGTTGACAAATTCACCTA	S283
Crispr_1_spacer16	>GCA_002158195.1_MWPX01000048.1_tmp_117_Crispr_1_spacer16	ACGTACTCTATCTGTTATGAAAAAAGGATTTTTT	S284
Crispr_2_spacer4	>GCA_000290835.1_JH792172.1_tmp_8_Crispr_2_spacer4	ACGTATATATGTTTTTCCTTTGAGAAACCCTTAGT	S285		mobile DNA targeting
Crispr_2_spacer4	>GCA_000290915.1_JH792313.1_tmp_4_Crispr_2_spacer4	ACGTATGAAACGATTGAAAAAGAAGATGGTGAAAA	S286
Crispr_6_spacer3	>GCA_000399425.1_KB976677.1_tmp_6_Crispr_6_spacer3	ACGTGTGTCATAAGGGTTTTGAGGATATTCAGTTTCTTGATTTTGCGGTGTTGCG	S287			intra-species targeting
Crispr_3_spacer2	>GCA_002147055.1_NFDA01000059.1_tmp_59_Crispr_3_spacer2	ACGTTAATGAAGTCGGCTTGGACACCGATTGGCAT	S288		mobile DNA targeting
Crispr_1_spacer3	>GCA_001044855.1_LABP01000119.1_tmp_173_Crispr_1_spacer3	ACGTTGTTGTTCTTGCTGTTGCTGTTCTTGTTGT	S289			intra-species targeting
Crispr_1_spacer3	>GCA_000803665.1_CP010089.1_tmp_1_Crispr_1_spacer3	ACGTTGTTGTTCTTGCTGTTGCTGTTCTTGTTGT	S289			intra-species targeting
Crispr_1_spacer3	>GCA_002147165.1_NFDU01000063.1_tmp_63_Crispr_1_spacer3	ACGTTGTTGTTCTTGCTGTTGCTGTTCTTGTTGT	S289			intra-species targeting
Crispr_1_spacer3	>GCA_002147185.1_NFDW01000050.1_tmp_50_Crispr_1_spacer3	ACGTTGTTGTTCTTGCTGTTGCTGTTCTTGTTGT	S289			intra-species targeting
Crispr_1_spacer3	>GCA_002147235.1_NFDX01000054.1_tmp_54_Crispr_1_spacer3	ACGTTGTTGTTCTTGCTGTTGCTGTTCTTGTTGT	S289			intra-species targeting
Crispr_1_spacer3	>GCA_002147575.1_NFEO01000015.1_tmp_15_Crispr_1_spacer3	ACGTTGTTGTTCTTGCTGTTGCTGTTCTTGTTGT	S289			intra-species targeting
Crispr_1_spacer3	>GCA_002147605.1_NFEQ01000159.1_tmp_159_Crispr_1_spacer3	ACGTTGTTGTTCTTGCTGTTGCTGTTCTTGTTGT	S289			intra-species targeting
Crispr_1_spacer3	>GCA_002147635.1_NFER01000015.1_tmp_15_Crispr_1_spacer3	ACGTTGTTGTTCTTGCTGTTGCTGTTCTTGTTGT	S289			intra-species targeting
Crispr_1_spacer3	>GCA_002147645.1_NFES01000021.1_tmp_21_Crispr_1_spacer3	ACGTTGTTGTTCTTGCTGTTGCTGTTCTTGTTGT	S289			intra-species targeting
Crispr_1_spacer3	>GCA_002147685.1_NFEU01000061.1_tmp_61_Crispr_1_spacer3	ACGTTGTTGTTCTTGCTGTTGCTGTTCTTGTTGT	S289			intra-species targeting
Crispr_1_spacer3	>GCA_002147725.1_NFEV01000018.1_tmp_18_Crispr_1_spacer3	ACGTTGTTGTTCTTGCTGTTGCTGTTCTTGTTGT	S289			intra-species targeting
Crispr_7_spacer2	>GCA_000746925.1_JMQC01000008.1_tmp_8_Crispr_7_spacer2	ACGTTTTGTAACAAAAACGCATTCTTTTCT	S290			intra-species targeting	inter-species targeting
Crispr_2_spacer15	>GCA_002574265.1_NUFW01000032.1_tmp_62_Crispr_2_spacer15	ACTAAAAGCTTGTATGCCTAAAGTAACGTATGAAA	S291
Crispr_2_spacer9	>GCA_002565105.1_NUYQ01000086.1_tmp_154_Crispr_2_spacer9	ACTAAAAGCTTGTATGCCTAAAGTAACGTATGAAAT	S292
Crispr_1_spacer1	>GCA_002583865.1_NUTM01000055.1_tmp_262_Crispr_1_spacer1	ACTAATGTTATTATTCAAAAGCTGGACGTACGCTT	S293
Crispr_2_spacer9	>GCA_002561385.1_NTUL01000048.1_tmp_49_Crispr_2_spacer9	ACTAATTCCGAAAAAGATAGGGAAACATATTGA	S294
Crispr_1_spacer6	>GCA_002158195.1_MWPX01000048.1_tmp_117_Crispr_1_spacer6	ACTAATTGATCGCTTTGTAGGTTCCACTGATAG	S295
Crispr_1_spacer4	>GCA_001968805.1_MSFC01000077.1_tmp_42_Crispr_1_spacer4	ACTACCTTGTTTAACCGCTAAACCTTTTGGCGAT	S296		mobile DNA targeting
Crispr_1_spacer8	>GCA_002575035.1_NUHF01000046.1_tmp_54_Crispr_1_spacer8	ACTAGCCTATCTTAAAGTATTACTACCCTCTATATCAGTTTAAG	S297
Crispr_1_spacer8	>GCA_002575645.1_NUII01000023.1_tmp_15_Crispr_1_spacer8	ACTAGCCTATCTTAAAGTATTACTACCCTCTATATCAGTTTAAG	S297
Crispr_1_spacer8	>GCA_002568525.1_NVCF01000040.1_tmp_45_Crispr_1_spacer8	ACTAGCCTATCTTAAAGTATTACTACCCTCTATATCAGTTTAAG	S297
Crispr_1_spacer8	>GCA_002570625.1_NVEA01000038.1_tmp_31_Crispr_1_spacer8	ACTAGCCTATCTTAAAGTATTACTACCCTCTATATCAGTTTAAG	S297
Crispr_1_spacer8	>GCA_002553105.1_NVMF01000051.1_tmp_46_Crispr_1_spacer8	ACTAGCCTATCTTAAAGTATTACTACCCTCTATATCAGTTTAAG	S297
Crispr_2_spacer4	>GCA_002565195.1_NUZE01000035.1_tmp_28_Crispr_2_spacer4	ACTAGCCTATCTTAAAGTATTACTACCCTCTATATCAGTTTAAG	S297
Crispr_1_spacer20	>GCA_002550355.1_NVNZ01000025.1_tmp_74_Crispr_1_spacer20	ACTATGCCTTTACCCGTAATTATGGACAAAATCC	S298
Crispr_2_spacer3	>GCA_000399425.1_KB976676.1_tmp_5_Crispr_2_spacer3	ACTATGTTATGATCAGAAGCGAATGTTGATACTGGCGATATG	S299		mobile DNA targeting
Crispr_1_spacer5	>GCA_002146755.1_NFDH01000105.1_tmp_105_Crispr_1_spacer5	ACTCACGGATACGTAATTATAAGTGGGATATAGA	S300		mobile DNA targeting
Crispr_1_spacer5	>GCA_002147905.1_MOOL01000079.1_tmp_79_Crispr_1_spacer5	ACTCACGGATACGTAATTATAAGTGGGATATAGA	S300		mobile DNA targeting
Crispr_1_spacer12	>GCA_002146755.1_NFDH01000105.1_tmp_105_Crispr_1_spacer12	ACTCCTATTCATTTTTCAAAGATCGTGCTTCAA	S301
Crispr_1_spacer12	>GCA_002147905.1_MOOL01000079.1_tmp_79_Crispr_1_spacer12	ACTCCTATTCATTTTTCAAAGATCGTGCTTCAA	S301
Crispr_1_spacer6	>GCA_002118185.1_MRWW01000027.1_tmp_20_Crispr_1_spacer6	ACTCCTCAACTTATTATTAAATCGGTTATATGAGGTCGCACC	S302
Crispr_1_spacer4	>GCA_002575035.1_NUHF01000046.1_tmp_54_Crispr_1_spacer4	ACTCCTTAAATTCCTTTCGCTACGCTCTAGTAACCACCTAACTTGTGATTGTTTAAC	S303
Crispr_1_spacer4	>GCA_002575645.1_NUII01000023.1_tmp_15_Crispr_1_spacer4	ACTCCTTAAATTCCTTTCGCTACGCTCTAGTAACCACCTAACTTGTGATTGTTTAAC	S303
Crispr_1_spacer4	>GCA_002568525.1_NVCF01000040.1_tmp_45_Crispr_1_spacer4	ACTCCTTAAATTCCTTTCGCTACGCTCTAGTAACCACCTAACTTGTGATTGTTTAAC	S303
Crispr_1_spacer4	>GCA_002570625.1_NVEA01000038.1_tmp_31_Crispr_1_spacer4	ACTCCTTAAATTCCTTTCGCTACGCTCTAGTAACCACCTAACTTGTGATTGTTTAAC	S303
Crispr_1_spacer4	>GCA_002553105.1_NVMF01000051.1_tmp_46_Crispr_1_spacer4	ACTCCTTAAATTCCTTTCGCTACGCTCTAGTAACCACCTAACTTGTGATTGTTTAAC	S303
Crispr_2_spacer3	>GCA_002559205.1_NTYJ01000038.1_tmp_125_Crispr_2_spacer3	ACTCTAAATGGTGGCCTAAATCAAATGTCAAATGGCTCAACCCAGCTAATCGACGGCG	S304			intra-species targeting	inter-species targeting
Crispr_1_spacer10	>GCA_002558665.1_NTYP01000040.1_tmp_105_Crispr_1_spacer10	ACTCTGGTTATGGTTTTTCCTATGAAGTAAATGG	S305		mobile DNA targeting
Crispr_2_spacer14	>GCA_002578045.1_NUMR01000046.1_tmp_173_Crispr_2_spacer14	ACTCTTTACGTCATGATCTGACCAAATCCCTAA	S306
Crispr_1_spacer20	>GCA_002556385.1_NUEP01000017.1_tmp_88_Crispr_1_spacer20	ACTGCTAGGAGACAAAGGATTGCTTGAGCAAGTAGG	S307
Crispr_3_spacer4	>GCA_001968805.1_MSFC01000077.1_tmp_42_Crispr_3_spacer4	ACTGTAGATCCTGTATCAGATACATAAATGATAG	S308		mobile DNA targeting
Crispr_1_spacer9	>GCA_002552375.1_NVOG01000040.1_tmp_190_Crispr_1_spacer9	ACTGTATAGATATACTCTGTTGTTCCATCTCCGATG	S309
Crispr_1_spacer9	>GCA_002556975.1_NUAS01000054.1_tmp_214_Crispr_1_spacer9	ACTGTATAGATATACTCTGTTGTTCCATCTCCGATG	S309
Crispr_1_spacer9	>GCA_002568975.1_NVET01000208.1_tmp_120_Crispr_1_spacer9	ACTGTATAGATATACTCTGTTGTTCCATCTCCGATG	S309
Crispr_1_spacer9	>GCA_002569705.1_NVGI01000070.1_tmp_253_Crispr_1_spacer9	ACTGTATAGATATACTCTGTTGTTCCATCTCCGATG	S309
Crispr_1_spacer9	>GCA_002579115.1_NUQM01000027.1_tmp_151_Crispr_1_spacer9	ACTGTATAGATATACTCTGTTGTTCCATCTCCGATG	S309
Crispr_1_spacer9	>GCA_002581425.1_NURV01000002.1_tmp_33_Crispr_1_spacer9	ACTGTATAGATATACTCTGTTGTTCCATCTCCGATG	S309
Crispr_2_spacer7	>GCA_000746925.1_JMQC01000007.1_tmp_7_Crispr_2_spacer7	ACTTAATGTTACCCATGTATTAACGTGTTACGAGTAGC	S310
Crispr_1_spacer2	>GCA_002583865.1_NUTM01000055.1_tmp_262_Crispr_1_spacer2	ACTTACACCCATTCTTCTCCCCCTTATTTTTCTA	S311
Crispr_1_spacer13	>GCA_002158195.1_MWPX01000048.1_tmp_117_Crispr_1_spacer13	ACTTATGAGGTTCCTACACCATCGACCTACATAAG	S312
Crispr_1_spacer3	>GCA_002560175.1_NTQU01000039.1_tmp_64_Crispr_1_spacer3	ACTTATGGCAGATGTTCCCCTCGTGAGTCGGGC	S313		mobile DNA targeting	intra-species targeting
Crispr_1_spacer3	>GCA_002583865.1_NUTM01000055.1_tmp_262_Crispr_1_spacer3	ACTTCCTTTCTATCTGCTCATTACACAGCTTACG	S314
Crispr_2_spacer1	>GCA_002564505.1_NUUZ01000145.1_tmp_50_Crispr_2_spacer1	ACTTCTAAAAACCTGTGTCAATCGAACTGTATT	S315
Crispr_1_spacer14	>GCA_002583865.1_NUTM01000055.1_tmp_262_Crispr_1_spacer14	ACTTCTTTTACAGTGTATGTACCGATTTCTAAAT	S316
Crispr_1_spacer3	>GCA_002570585.1_NVDY01000031.1_tmp_95_Crispr_1_spacer3	ACTTGCTGCATTGGTGGC	S317
Crispr_1_spacer2	>GCA_002569225.1_NVGN01000067.1_tmp_325_Crispr_1_spacer2	ACTTTGTAATAGTTGTCTTAGGAGTGGTTACCGCTAT	S318
Crispr_1_spacer2	>GCA_002572385.1_NVJM01000127.1_tmp_30_Crispr_1_spacer2	ACTTTGTAATAGTTGTCTTAGGAGTGGTTACCGCTAT	S318
Crispr_1_spacer1	>GCA_002567945.1_NVBW01000001.1_tmp_26_Crispr_1_spacer1	ACTTTTGTGGATTAGTGTGAATAACTTCGAAAAAACTGTGGATAAG	S319
Crispr_2_spacer1	>GCA_002584855.1_NUPO01000039.1_tmp_329_Crispr_2_spacer1	AGAAATCTTCTTTCATCTTCTGTCTACT	S320		mobile DNA targeting		inter-species targeting
Crispr_3_spacer2	>GCA_000290915.1_JH792313.1_tmp_4_Crispr_3_spacer2	AGAAATGACCTTTTGTATAGGTTCGTCTTGGAAT	S321
Crispr_1_spacer10	>GCA_002557535.1_NUBT01000219.1_tmp_15_Crispr_1_spacer10	AGAACAAACTTTATATGGTATTGAAATTGGTAAAGA	S322
Crispr_1_spacer10	>GCA_002555615.1_NUDQ01000256.1_tmp_81_Crispr_1_spacer10	AGAACAAACTTTATATGGTATTGAAATTGGTAAAGA	S322
Crispr_1_spacer10	>GCA_002556345.1_NUEJ01000002.1_tmp_179_Crispr_1_spacer10	AGAACAAACTTTATATGGTATTGAAATTGGTAAAGA	S322
Crispr_1_spacer10	>GCA_002556205.1_NUFE01000166.1_tmp_73_Crispr_1_spacer10	AGAACAAACTTTATATGGTATTGAAATTGGTAAAGA	S322
Crispr_1_spacer10	>GCA_002569005.1_NVEU01000079.1_tmp_440_Crispr_1_spacer10	AGAACAAACTTTATATGGTATTGAAATTGGTAAAGA	S322
Crispr_1_spacer10	>GCA_002579165.1_NUQN01000091.1_tmp_275_Crispr_1_spacer10	AGAACAAACTTTATATGGTATTGAAATTGGTAAAGA	S322
Crispr_1_spacer10	>GCA_002582195.1_NUTD01000128.1_tmp_49_Crispr_1_spacer10	AGAACAAACTTTATATGGTATTGAAATTGGTAAAGA	S322
Crispr_1_spacer13	>GCA_000290835.1_JH792172.1_tmp_8_Crispr_1_spacer13	AGAACAATTATTAGTTAGAATCGGAGACCCCGGTG	S323
Crispr_1_spacer3	>GCA_002570625.1_NVEA01000003.1_tmp_33_Crispr_1_spacer3	AGAACCGTTGTCACCAGAGCTA	S324			intra-species targeting	inter-species targeting
Crispr_2_spacer15	>GCA_002559985.1_NTQL01000054.1_tmp_136_Crispr_2_spacer15	AGAACTATTTCTGATGTACAAAGAGATCAAGGT	S325		mobile DNA targeting	intra-species targeting
Crispr_2_spacer15	>GCA_002559205.1_NTYJ01000059.1_tmp_148_Crispr_2_spacer15	AGAACTATTTCTGATGTACAAAGAGATCAAGGT	S325		mobile DNA targeting	intra-species targeting
Crispr_2_spacer15	>GCA_002571165.1_NVDO01000055.1_tmp_169_Crispr_2_spacer15	AGAACTATTTCTGATGTACAAAGAGATCAAGGT	S325		mobile DNA targeting	intra-species targeting
Crispr_4_spacer15	>GCA_002577465.1_NULU01000009.1_tmp_98_Crispr_4_spacer15	AGAACTATTTCTGATGTACAAAGAGATCAAGGT	S325		mobile DNA targeting	intra-species targeting
Crispr_2_spacer2	>GCA_000399425.1_KB976677.1_tmp_6_Crispr_2_spacer2	AGAAGCGAAAAAGCTAGAAGAGAGCAAGAAA	S326			intra-species targeting
Crispr_3_spacer1	>GCA_000399045.1_KB976196.1_tmp_1_Crispr_3_spacer1	AGAAGCGAAAAAGCTAGAAGAGAGCAAGAAA	S326			intra-species targeting
Crispr_2_spacer1	>GCA_000399425.1_KB976677.1_tmp_6_Crispr_2_spacer1	AGAAGCGAAAAAGCTAGAAGAGAGCAAGAAACAAGAAGAGGCGAAAAAG	S327			intra-species targeting
Crispr_2_spacer11	>GCA_002550705.1_NVMP01000021.1_tmp_21_Crispr_2_spacer11	AGAAGCTGAAGAATATAGCTTTACAGTTAAGGCAAT	S328
Crispr_2_spacer11	>GCA_002563225.1_NTSO01000017.1_tmp_8_Crispr_2_spacer11	AGAAGCTGAAGAATATAGCTTTACAGTTAAGGCAAT	S328
Crispr_2_spacer11	>GCA_002567465.1_NVAN01000019.1_tmp_52_Crispr_2_spacer11	AGAAGCTGAAGAATATAGCTTTACAGTTAAGGCAAT	S328
Crispr_2_spacer11	>GCA_002571855.1_NVJP01000014.1_tmp_55_Crispr_2_spacer11	AGAAGCTGAAGAATATAGCTTTACAGTTAAGGCAAT	S328
Crispr_2_spacer11	>GCA_002576345.1_NUKL01000011.1_tmp_2_Crispr_2_spacer11	AGAAGCTGAAGAATATAGCTTTACAGTTAAGGCAAT	S328
Crispr_2_spacer11	>GCA_002146445.1_NFCP01000041.1_tmp_41_Crispr_2_spacer11	AGAAGCTGAAGAATATAGCTTTACAGTTAAGGCAAT	S328
Crispr_2_spacer10	>GCA_002118185.1_MRWW01000027.1_tmp_20_Crispr_2_spacer10	AGAATTGCTACAGCAACTCACGTAATCTTTAAAGTCGCACCT	S329
Crispr_1_spacer9	>GCA_000746925.1_JMQC01000007.1_tmp_7_Crispr_1_spacer9	AGAATTTCAACCACAAGAAAGTGCGGTACAGGTAGT	S330
Crispr_2_spacer7	>GCA_002552635.1_NVNC01000043.1_tmp_138_Crispr_2_spacer7	AGACCATCGATGTCTCAATTATTCGGTAATTTCAA	S331		mobile DNA targeting
Crispr_2_spacer24	>GCA_002582955.1_NUOF01000019.1_tmp_52_Crispr_2_spacer24	AGACCTCGTAGCCGTATCCAAGATGCTGACATGACTGCT	S332
Crispr_2_spacer24	>GCA_002583275.1_NUOY01000021.1_tmp_79_Crispr_2_spacer24	AGACCTCGTAGCCGTATCCAAGATGCTGACATGACTGCT	S332
Crispr_2_spacer24	>GCA_002571035.1_NVEJ01000047.1_tmp_79_Crispr_2_spacer24	AGACCTCGTAGCCGTATCCAAGATGCTGACATGACTGCT	S332
Crispr_2_spacer3	>GCA_000399425.1_KB976677.1_tmp_6_Crispr_2_spacer3	AGAGAGTAAGAAACAAGAAGAGGCGAAAAAA	S333			intra-species targeting
Crispr_3_spacer2	>GCA_000399045.1_KB976196.1_tmp_1_Crispr_3_spacer2	AGAGAGTAAGAAACAAGAAGAGGCGAAAAAA	S333			intra-species targeting
Crispr_1_spacer5	>GCA_002570625.1_NVEA01000003.1_tmp_33_Crispr_1_spacer5	AGAGCCACTGCCACCAGAACCA	S334			intra-species targeting
Crispr_1_spacer2	>GCA_002570625.1_NVEA01000003.1_tmp_33_Crispr_1_spacer2	AGAGCCATTGCCACCAGAGCCA	S335			intra-species targeting	inter-species targeting
Crispr_1_spacer4	>GCA_002570625.1_NVEA01000003.1_tmp_33_Crispr_1_spacer4	AGAGCCGTTGCCGCCNNNNNNNNNNNNNNNNNNNNNNNNNNNNNNNNNNCG	S336
Crispr_3_spacer3	>GCA_000399045.1_KB976196.1_tmp_1_Crispr_3_spacer3	AGAGGCGAAAAAACTAGAAGAGAGTAAAAAGCAGGAAGAGGCGAAAAAA	S337			intra-species targeting
Crispr_2_spacer11	>GCA_002559595.1_NTSX01000057.1_tmp_123_Crispr_2_spacer11	AGAGGGCGTTGATTATGTGTAGGAAAGTAATTTT	S338
Crispr_2_spacer12	>GCA_002559125.1_NTYA01000023.1_tmp_79_Crispr_2_spacer12	AGAGGGCGTTGATTATGTGTAGGAAAGTAATTTT	S338
Crispr_2_spacer6	>GCA_002562695.1_NTXG01000083.1_tmp_159_Crispr_2_spacer6	AGAGGGCGTTGATTATGTGTAGGAAAGTAATTTT	S338
Crispr_2_spacer8	>GCA_002562335.1_NTWO01000054.1_tmp_116_Crispr_2_spacer8	AGAGGGCGTTGATTATGTGTAGGAAAGTAATTTT	S338
Crispr_1_spacer5	>GCA_000399365.1_KB976612.1_tmp_14_Crispr_1_spacer5	AGAGGTGCGACATCCATTTGTTGTTACTTATGAACTACCGCCAA	S339		mobile DNA targeting
Crispr_1_spacer5	>GCA_000399505.1_KB976768.1_tmp_29_Crispr_1_spacer5	AGAGGTGCGACATCCATTTGTTGTTACTTATGAACTACCGCCAA	S339		mobile DNA targeting
Crispr_1_spacer5	>GCA_002021545.1_MQTK01000005.1_tmp_189_Crispr_1_spacer5	AGAGGTGCGACATCCATTTGTTGTTACTTATGAACTACCGCCAA	S339		mobile DNA targeting
Crispr_1_spacer5	>GCA_000835235.1_CP009999.1_tmp_8_Crispr_1_spacer5	AGAGGTGCGACATCCATTTGTTGTTACTTATGAACTACCGCCAA	S339		mobile DNA targeting
Crispr_1_spacer5	>GCA_001017635.1_CP011350.1_tmp_2_Crispr_1_spacer5	AGAGGTGCGACATCCATTTGTTGTTACTTATGAACTACCGCCAA	S339		mobile DNA targeting
Crispr_1_spacer5	>GCA_001420855.1_CP013056.1_tmp_2_Crispr_1_spacer5	AGAGGTGCGACATCCATTTGTTGTTACTTATGAACTACCGCCAA	S339		mobile DNA targeting
Crispr_1_spacer5	>GCA_000710255.1_JMHW01000099.1_tmp_99_Crispr_1_spacer5	AGAGGTGCGACATCCATTTGTTGTTACTTATGAACTACCGCCAA	S339		mobile DNA targeting
Crispr_1_spacer5	>GCA_000969665.1_JWJY01000034.1_tmp_34_Crispr_1_spacer5	AGAGGTGCGACATCCATTTGTTGTTACTTATGAACTACCGCCAA	S339		mobile DNA targeting
Crispr_1_spacer5	>GCA_001880115.1_MOXQ01000044.1_tmp_154_Crispr_1_spacer5	AGAGGTGCGACATCCATTTGTTGTTACTTATGAACTACCGCCAA	S339		mobile DNA targeting
Crispr_1_spacer5	>GCA_002147235.1_NFDX01000044.1_tmp_44_Crispr_1_spacer5	AGAGGTGCGACATCCATTTGTTGTTACTTATGAACTACCGCCAA	S339		mobile DNA targeting
Crispr_1_spacer5	>GCA_002147255.1_NFDY01000108.1_tmp_108_Crispr_1_spacer5	AGAGGTGCGACATCCATTTGTTGTTACTTATGAACTACCGCCAA	S339		mobile DNA targeting
Crispr_1_spacer5	>GCA_002147535.1_NFEM01000054.1_tmp_54_Crispr_1_spacer5	AGAGGTGCGACATCCATTTGTTGTTACTTATGAACTACCGCCAA	S339		mobile DNA targeting
Crispr_1_spacer5	>GCA_002147635.1_NFER01000044.1_tmp_44_Crispr_1_spacer5	AGAGGTGCGACATCCATTTGTTGTTACTTATGAACTACCGCCAA	S339		mobile DNA targeting
Crispr_1_spacer5	>GCA_002268645.2_NHPK02000238.1_tmp_155_Crispr_1_spacer5	AGAGGTGCGACATCCATTTGTTGTTACTTATGAACTACCGCCAA	S339		mobile DNA targeting
Crispr_1_spacer5	>GCA_002236945.1_NHZG01000045.1_tmp_230_Crispr_1_spacer5	AGAGGTGCGACATCCATTTGTTGTTACTTATGAACTACCGCCAA	S339		mobile DNA targeting
Crispr_1_spacer5	>GCA_002555365.1_NUCJ01000008.1_tmp_423_Crispr_1_spacer5	AGAGGTGCGACATCCATTTGTTGTTACTTATGAACTACCGCCAA	S339		mobile DNA targeting
Crispr_1_spacer5	>GCA_002589045.1_NUTX01000038.1_tmp_366_Crispr_1_spacer5	AGAGGTGCGACATCCATTTGTTGTTACTTATGAACTACCGCCAA	S339		mobile DNA targeting
Crispr_1_spacer5	>GCA_002572135.1_NVJS01000069.1_tmp_362_Crispr_1_spacer5	AGAGGTGCGACATCCATTTGTTGTTACTTATGAACTACCGCCAA	S339		mobile DNA targeting
Crispr_1_spacer2	>GCA_002564345.1_NUUU01000072.1_tmp_134_Crispr_1_spacer2	AGATAAAACAACTGGAAGCCAAACAGATCTACACTGGAA	S340
Crispr_1_spacer4	>GCA_002564345.1_NUUU01000072.1_tmp_134_Crispr_1_spacer4	AGATAAAACGTAGATGAGGTTGTAACAGCAGCAGCGCGATT	S341
Crispr_1_spacer1	>GCA_002564345.1_NUUU01000072.1_tmp_134_Crispr_1_spacer1	AGATAAAACTAGGTTGTTAAGTAGATAATTATGACGAAAA	S342
Crispr_1_spacer7	>GCA_002583865.1_NUTM01000055.1_tmp_262_Crispr_1_spacer7	AGATACAGTGTGTCAAGCAGCCTTAAATATTTT	S343		mobile DNA targeting
Crispr_3_spacer5	>GCA_000290915.1_JH792313.1_tmp_4_Crispr_3_spacer5	AGATATTCGACCTACATTTAATGAAGTTTCTAC	S344		mobile DNA targeting	intra-species targeting
Crispr_2_spacer8	>GCA_002581275.1_NURO01000131.1_tmp_76_Crispr_2_spacer8	AGATCAGATTATTTCTTTGCATTTTTCTGATTT	S345
Crispr_12_spacer3	>GCA_000290775.1_JH791865.1_tmp_1_Crispr_12_spacer3	AGATCCACCTTCTGGGCTTCCTCCGTTACCT	S346
Crispr_12_spacer1	>GCA_000290775.1_JH791865.1_tmp_1_Crispr_12_spacer1	AGATCCACCTTCTTGGTTTCCTCCGTTACCC	S347
Crispr_1_spacer1	>GCA_002158195.1_MWPX01000003.1_tmp_108_Crispr_1_spacer1	AGATGCGGAGATAAATATAGAGGAAGCAAAACGACTTGCCGCGGCAGCAGCAAAA	S348			intra-species targeting
Crispr_1_spacer1	>GCA_002554825.1_NUCF01000007.1_tmp_244_Crispr_1_spacer1	AGATGCGGAGATAAATATAGAGGAAGCAAAACGACTTGCCGCGGCAGCAGCAAAA	S348
Crispr_1_spacer5	>GCA_002555725.1_NUDY01000004.1_tmp_243_Crispr_1_spacer5	AGATGTAAAAAAAAAACTCGGTAACAGCTCCAGA	S349
Crispr_2_spacer11	>GCA_000290915.1_JH792313.1_tmp_4_Crispr_2_spacer11	AGATTAGAGGACGTAGAAAATCATTTGGATTTTC	S350		mobile DNA targeting
Crispr_2_spacer12	>GCA_000746925.1_JMQC01000007.1_tmp_7_Crispr_2_spacer12	AGATTATAAAGGACGAAATCAAGTTGTTGCTCACGAA	S351
Crispr_2_spacer3	>GCA_002552015.1_NVLG01000057.1_tmp_94_Crispr_2_spacer3	AGATTTAGAGAAGAAAGAAGTTAAAGATAATACAGC	S352
Crispr_2_spacer3	>GCA_002560955.1_NTTL01000035.1_tmp_28_Crispr_2_spacer3	AGATTTAGAGAAGAAAGAAGTTAAAGATAATACAGC	S352
Crispr_2_spacer3	>GCA_002564865.1_NUXJ01000004.1_tmp_44_Crispr_2_spacer3	AGATTTAGAGAAGAAAGAAGTTAAAGATAATACAGC	S352
Crispr_2_spacer3	>GCA_002565115.1_NUYR01000016.1_tmp_14_Crispr_2_spacer3	AGATTTAGAGAAGAAAGAAGTTAAAGATAATACAGC	S352
Crispr_2_spacer3	>GCA_002567675.1_NVAY01000037.1_tmp_30_Crispr_2_spacer3	AGATTTAGAGAAGAAAGAAGTTAAAGATAATACAGC	S352
Crispr_2_spacer3	>GCA_002576275.1_NUKF01000070.1_tmp_503_Crispr_2_spacer3	AGATTTAGAGAAGAAAGAAGTTAAAGATAATACAGC	S352
Crispr_2_spacer3	>GCA_002577455.1_NULT01000019.1_tmp_10_Crispr_2_spacer3	AGATTTAGAGAAGAAAGAAGTTAAAGATAATACAGC	S352
Crispr_2_spacer3	>GCA_002585785.1_NUOM01000025.1_tmp_177_Crispr_2_spacer3	AGATTTAGAGAAGAAAGAAGTTAAAGATAATACAGC	S352
Crispr_2_spacer3	>GCA_002146545.1_NFCQ01000009.1_tmp_9_Crispr_2_spacer3	AGATTTAGAGAAGAAAGAAGTTAAAGATAATACAGC	S352
Crispr_2_spacer15	>GCA_002575955.1_NUJI01000121.1_tmp_24_Crispr_2_spacer15	AGATTTTTGGTAACGGTTTAACGCATCATCATT	S353
Crispr_2_spacer1	>GCA_002558665.1_NTYP01000040.1_tmp_105_Crispr_2_spacer1	AGCAAAGCAAAGCGTGTTTTACCACTTAGTTTAC	S354
Crispr_2_spacer12	>GCA_002558745.1_NTYS01000038.1_tmp_217_Crispr_2_spacer12	AGCAAGTACGACGTATGTCAGAAAACAATTTATT	S355		mobile DNA targeting
Crispr_1_spacer7	>GCA_002569075.1_NVFA01000046.1_tmp_311_Crispr_1_spacer7	AGCACTTACGATTCCATCCTTCTTCGCTTCTGTATAG	S356
Crispr_2_spacer2	>GCA_000399465.1_KB976711.1_tmp_4_Crispr_2_spacer2	AGCAGATAAGATAGCGACTGCTGATTATAACAA	S357
Crispr_1_spacer2	>GCA_000399345.1_KB976593.1_tmp_34_Crispr_1_spacer2	AGCAGCTGCAAAAGCAAAAGCGGCGACGTTAGCGAAGCAGAAAAGAGAAGGAAT	S358			intra-species targeting	inter-species targeting
Crispr_1_spacer1	>GCA_002550135.1_NVKO01000005.1_tmp_555_Crispr_1_spacer1	AGCAGTCATGTCAGCATCTTGGATACGGCTACGAGGTCT	S359
Crispr_2_spacer6	>GCA_002550135.1_NVKO01000005.1_tmp_555_Crispr_2_spacer6	AGCATTCGTGCAGGCAAAGTAGCACGTGCTTATGTCG	S360
Crispr_1_spacer7	>GCA_002562205.1_NTWJ01000010.1_tmp_1_Crispr_1_spacer7	AGCCATAGCATTTAATACTTCAGGAACCAATGA	S361
Crispr_2_spacer1	>GCA_000290735.1_JH791833.1_tmp_1_Crispr_2_spacer1	AGCCCCAGTGTCACCAGTCGGC	S362			intra-species targeting
Crispr_2_spacer10	>GCA_002575955.1_NUJI01000121.1_tmp_24_Crispr_2_spacer10	AGCGCTCCAGCCACACCGTTAAGCGACAGCCTG	S363		mobile DNA targeting
Crispr_1_spacer3	>GCA_000399345.1_KB976593.1_tmp_34_Crispr_1_spacer3	AGCGGCTGCAAAAGCAAAAGTGGCGGCGTTAGCGAAGCAGAAAAGAGAAGGAAT	S364			intra-species targeting
Crispr_1_spacer9	>GCA_002118175.1_MRWV01000016.1_tmp_8_Crispr_1_spacer9	AGCGTAATTTTCGTAA	S365
Crispr_1_spacer8	>GCA_002250905.1_NOKD01000001.1_tmp_1_Crispr_1_spacer8	AGCGTTACCTCTTTACCAGTTTCACGACCACGCTTTT	S366			intra-species targeting
Crispr_1_spacer8	>GCA_002251055.1_NOKK01000003.1_tmp_1_Crispr_1_spacer8	AGCGTTACCTCTTTACCAGTTTCACGACCACGCTTTT	S366	self targeting
Crispr_1_spacer5	>GCA_002557535.1_NUBT01000219.1_tmp_15_Crispr_1_spacer5	AGCTAAAACCCGACCTACTTTGATTTCCTTGATGAA	S367
Crispr_1_spacer5	>GCA_002555615.1_NUDQ01000256.1_tmp_81_Crispr_1_spacer5	AGCTAAAACCCGACCTACTTTGATTTCCTTGATGAA	S367
Crispr_1_spacer5	>GCA_002556345.1_NUEJ01000002.1_tmp_179_Crispr_1_spacer5	AGCTAAAACCCGACCTACTTTGATTTCCTTGATGAA	S367
Crispr_1_spacer5	>GCA_002556205.1_NUFE01000166.1_tmp_73_Crispr_1_spacer5	AGCTAAAACCCGACCTACTTTGATTTCCTTGATGAA	S367
Crispr_1_spacer5	>GCA_002569005.1_NVEU01000079.1_tmp_440_Crispr_1_spacer5	AGCTAAAACCCGACCTACTTTGATTTCCTTGATGAA	S367
Crispr_1_spacer5	>GCA_002579165.1_NUQN01000091.1_tmp_275_Crispr_1_spacer5	AGCTAAAACCCGACCTACTTTGATTTCCTTGATGAA	S367
Crispr_1_spacer5	>GCA_002582195.1_NUTD01000128.1_tmp_49_Crispr_1_spacer5	AGCTAAAACCCGACCTACTTTGATTTCCTTGATGAA	S367
Crispr_1_spacer6	>GCA_001584025.1_LOAZ01000061.1_tmp_61_Crispr_1_spacer6	AGCTCTCAAATACAATGGACCAACGGTGCAATGTA	S368
Crispr_1_spacer2	>GCA_002576405.1_NUKP01000020.1_tmp_12_Crispr_1_spacer2	AGCTTCTGTATGGCTCATGCCAAACCGA	S369
Crispr_3_spacer4	>GCA_002118185.1_MRWW01000027.1_tmp_20_Crispr_3_spacer4	AGCTTTCTGAATTGTTGGAAATGAACAAGGTGTAT	S370
Crispr_2_spacer7	>GCA_002550135.1_NVKO01000005.1_tmp_555_Crispr_2_spacer7	AGCTTTCTGAATTGTTGGAAATGAACAAGGTGTATGTCG	S371
Crispr_1_spacer4	>GCA_000387405.2_ARXZ02000045.1_tmp_99_Crispr_1_spacer4	AGGAGTTATTAATGGCTTTAGATGTTAGACCAGTCGCACCTT	S372		mobile DNA targeting
Crispr_2_spacer3	>GCA_900094915.1_FMJN01000025.1_tmp_15_Crispr_2_spacer3	AGGATTTCACGGAGCGATTGCAAAGAAAAACATCCC	S373			intra-species targeting
Crispr_4_spacer3	>GCA_002251005.1_NOKB01000002.1_tmp_1_Crispr_4_spacer3	AGGATTTCACGGAGCGATTGCAAAGAAAAACATCCC	S373			intra-species targeting
Crispr_4_spacer3	>GCA_002250885.1_NOKC01000003.1_tmp_1_Crispr_4_spacer3	AGGATTTCACGGAGCGATTGCAAAGAAAAACATCCC	S373			intra-species targeting
Crispr_4_spacer3	>GCA_002251025.1_NOKF01000002.1_tmp_1_Crispr_4_spacer3	AGGATTTCACGGAGCGATTGCAAAGAAAAACATCCC	S373			intra-species targeting
Crispr_4_spacer3	>GCA_002250965.1_NOKH01000002.1_tmp_1_Crispr_4_spacer3	AGGATTTCACGGAGCGATTGCAAAGAAAAACATCCC	S373			intra-species targeting
Crispr_4_spacer3	>GCA_002251115.1_NOKI01000003.1_tmp_1_Crispr_4_spacer3	AGGATTTCACGGAGCGATTGCAAAGAAAAACATCCC	S373			intra-species targeting
Crispr_4_spacer3	>GCA_002251045.1_NOKJ01000003.1_tmp_1_Crispr_4_spacer3	AGGATTTCACGGAGCGATTGCAAAGAAAAACATCCC	S373	self targeting
Crispr_2_spacer10	>GCA_002566115.1_NUVT01000248.1_tmp_5_Crispr_2_spacer10	AGGCAAAGTGGATAAGACCAGAGCAGGAAAAAAAT	S374
Crispr_3_spacer3	>GCA_000399465.1_KB976711.1_tmp_4_Crispr_3_spacer3	AGGCAACGAGCGCTATGGTGATAAAGCCAGCGTG	S375
Crispr_2_spacer11	>GCA_002574265.1_NUFW01000032.1_tmp_62_Crispr_2_spacer11	AGGCTTCCCGATTAGTTCTGCCCCATTCTAAAAA	S376
Crispr_1_spacer1	>GCA_002572385.1_NVJM01000015.1_tmp_66_Crispr_1_spacer1	AGGGAAACCGCCCATGCCCATACCA	S377			intra-species targeting
Crispr_2_spacer7	>GCA_002146755.1_NFDH01000105.1_tmp_105_Crispr_2_spacer7	AGGGAAGATGGCTGAATACTATGAGTTACCACCT	S378
Crispr_2_spacer7	>GCA_002147905.1_MOOL01000079.1_tmp_79_Crispr_2_spacer7	AGGGAAGATGGCTGAATACTATGAGTTACCACCT	S378
Crispr_1_spacer11	>GCA_002572465.1_NVJY01000011.1_tmp_22_Crispr_1_spacer11	AGGGATAATACCTACTTAACACCCAGAATGAATACT	S379
Crispr_1_spacer13	>GCA_002554825.1_NUCF01000123.1_tmp_26_Crispr_1_spacer13	AGGGATAATACCTACTTAACACCCAGAATGAATACT	S379
Crispr_2_spacer1	>GCA_002582575.1_NUNG01000020.1_tmp_62_Crispr_2_spacer1	AGGGCCGGTCGGACCTGGAATC	S380
Crispr_1_spacer1	>GCA_002570225.1_NVHS01000018.1_tmp_69_Crispr_1_spacer1	AGGGTGTGAAAAAGAAAAGTAGGAGATGATCAATCTGTACAATTAA	S381			intra-species targeting
Crispr_2_spacer5	>GCA_002582575.1_NUNG01000020.1_tmp_62_Crispr_2_spacer5	AGGTCCAGAAATACCTTGAGGCCCAGTAGGTCCCAGGCTA	S382			intra-species targeting
Crispr_1_spacer19	>GCA_002556385.1_NUEP01000017.1_tmp_88_Crispr_1_spacer19	AGGTGATTGTATTAAAAAAAGAAAAAGAAATTACAG	S383
Crispr_1_spacer2	>GCA_002574505.1_NUGP01000029.1_tmp_221_Crispr_1_spacer2	AGGTGCGAAAAAGATAAGCCTACGGAAAAAGACAAGCCGTCT	S384
Crispr_2_spacer2	>GCA_002560815.1_NTSC01000005.1_tmp_16_Crispr_2_spacer2	AGGTGCGAAAAAGATAAGCCTACGGAAAAAGACAAGCCGTCT	S384
Crispr_2_spacer2	>GCA_002560875.1_NTTD01000045.1_tmp_160_Crispr_2_spacer2	AGGTGCGAAAAAGATAAGCCTACGGAAAAAGACAAGCCGTCT	S384
Crispr_2_spacer2	>GCA_002561375.1_NTUJ01000033.1_tmp_96_Crispr_2_spacer2	AGGTGCGAAAAAGATAAGCCTACGGAAAAAGACAAGCCGTCT	S384
Crispr_2_spacer2	>GCA_002559535.1_NTZW01000011.1_tmp_16_Crispr_2_spacer2	AGGTGCGAAAAAGATAAGCCTACGGAAAAAGACAAGCCGTCT	S384
Crispr_2_spacer2	>GCA_002575015.1_NUHC01000033.1_tmp_26_Crispr_2_spacer2	AGGTGCGAAAAAGATAAGCCTACGGAAAAAGACAAGCCGTCT	S384
Crispr_2_spacer2	>GCA_002574725.1_NUHD01000013.1_tmp_44_Crispr_2_spacer2	AGGTGCGAAAAAGATAAGCCTACGGAAAAAGACAAGCCGTCT	S384
Crispr_2_spacer2	>GCA_002576025.1_NUJM01000069.1_tmp_108_Crispr_2_spacer2	AGGTGCGAAAAAGATAAGCCTACGGAAAAAGACAAGCCGTCT	S384
Crispr_2_spacer2	>GCA_002566715.1_NUZF01000013.1_tmp_44_Crispr_2_spacer2	AGGTGCGAAAAAGATAAGCCTACGGAAAAAGACAAGCCGTCT	S384
Crispr_3_spacer2	>GCA_002560515.1_NTRM01000018.1_tmp_35_Crispr_3_spacer2	AGGTGCGAAAAAGATAAGCCTACGGAAAAAGACAAGCCGTCT	S384
Crispr_3_spacer2	>GCA_002561175.1_NTTX01000016.1_tmp_157_Crispr_3_spacer2	AGGTGCGAAAAAGATAAGCCTACGGAAAAAGACAAGCCGTCT	S384
Crispr_3_spacer2	>GCA_002574575.1_NUGY01000060.1_tmp_222_Crispr_3_spacer2	AGGTGCGAAAAAGATAAGCCTACGGAAAAAGACAAGCCGTCT	S384
Crispr_3_spacer2	>GCA_002575035.1_NUHF01000027.1_tmp_33_Crispr_3_spacer2	AGGTGCGAAAAAGATAAGCCTACGGAAAAAGACAAGCCGTCT	S384
Crispr_3_spacer2	>GCA_002575645.1_NUII01000038.1_tmp_31_Crispr_3_spacer2	AGGTGCGAAAAAGATAAGCCTACGGAAAAAGACAAGCCGTCT	S384
Crispr_3_spacer2	>GCA_002576405.1_NUKP01000017.1_tmp_8_Crispr_3_spacer2	AGGTGCGAAAAAGATAAGCCTACGGAAAAAGACAAGCCGTCT	S384
Crispr_3_spacer2	>GCA_002583105.1_NUOL01000014.1_tmp_34_Crispr_3_spacer2	AGGTGCGAAAAAGATAAGCCTACGGAAAAAGACAAGCCGTCT	S384
Crispr_3_spacer2	>GCA_002567865.1_NVBL01000040.1_tmp_70_Crispr_3_spacer2	AGGTGCGAAAAAGATAAGCCTACGGAAAAAGACAAGCCGTCT	S384
Crispr_3_spacer2	>GCA_002567945.1_NVBW01000034.1_tmp_42_Crispr_3_spacer2	AGGTGCGAAAAAGATAAGCCTACGGAAAAAGACAAGCCGTCT	S384
Crispr_3_spacer2	>GCA_002570625.1_NVEA01000036.1_tmp_29_Crispr_3_spacer2	AGGTGCGAAAAAGATAAGCCTACGGAAAAAGACAAGCCGTCT	S384
Crispr_3_spacer2	>GCA_002553105.1_NVMF01000015.1_tmp_6_Crispr_3_spacer2	AGGTGCGAAAAAGATAAGCCTACGGAAAAAGACAAGCCGTCT	S384
Crispr_1_spacer1	>GCA_002561385.1_NTUL01000048.1_tmp_49_Crispr_1_spacer1	AGGTGCGACCTGGTGTGTGTTCCTGATCAAATGTATCTTGTT	S385
Crispr_1_spacer1	>GCA_002574505.1_NUGP01000029.1_tmp_221_Crispr_1_spacer1	AGGTGCGACGACGGCGGGTTTTTCATTGCCGTTTACTGAT	S386
Crispr_2_spacer1	>GCA_002560815.1_NTSC01000005.1_tmp_16_Crispr_2_spacer1	AGGTGCGACGACGGCGGGTTTTTCATTGCCGTTTACTGAT	S386
Crispr_2_spacer1	>GCA_002560875.1_NTTD01000045.1_tmp_160_Crispr_2_spacer1	AGGTGCGACGACGGCGGGTTTTTCATTGCCGTTTACTGAT	S386
Crispr_2_spacer1	>GCA_002561375.1_NTUJ01000033.1_tmp_96_Crispr_2_spacer1	AGGTGCGACGACGGCGGGTTTTTCATTGCCGTTTACTGAT	S386
Crispr_2_spacer1	>GCA_002559535.1_NTZW01000011.1_tmp_16_Crispr_2_spacer1	AGGTGCGACGACGGCGGGTTTTTCATTGCCGTTTACTGAT	S386
Crispr_2_spacer1	>GCA_002575015.1_NUHC01000033.1_tmp_26_Crispr_2_spacer1	AGGTGCGACGACGGCGGGTTTTTCATTGCCGTTTACTGAT	S386
Crispr_2_spacer1	>GCA_002574725.1_NUHD01000013.1_tmp_44_Crispr_2_spacer1	AGGTGCGACGACGGCGGGTTTTTCATTGCCGTTTACTGAT	S386
Crispr_2_spacer1	>GCA_002576025.1_NUJM01000069.1_tmp_108_Crispr_2_spacer1	AGGTGCGACGACGGCGGGTTTTTCATTGCCGTTTACTGAT	S386
Crispr_2_spacer1	>GCA_002566715.1_NUZF01000013.1_tmp_44_Crispr_2_spacer1	AGGTGCGACGACGGCGGGTTTTTCATTGCCGTTTACTGAT	S386
Crispr_3_spacer1	>GCA_002560515.1_NTRM01000018.1_tmp_35_Crispr_3_spacer1	AGGTGCGACGACGGCGGGTTTTTCATTGCCGTTTACTGAT	S386
Crispr_3_spacer1	>GCA_002561175.1_NTTX01000016.1_tmp_157_Crispr_3_spacer1	AGGTGCGACGACGGCGGGTTTTTCATTGCCGTTTACTGAT	S386
Crispr_3_spacer1	>GCA_002574575.1_NUGY01000060.1_tmp_222_Crispr_3_spacer1	AGGTGCGACGACGGCGGGTTTTTCATTGCCGTTTACTGAT	S386
Crispr_3_spacer1	>GCA_002575035.1_NUHF01000027.1_tmp_33_Crispr_3_spacer1	AGGTGCGACGACGGCGGGTTTTTCATTGCCGTTTACTGAT	S386
Crispr_3_spacer1	>GCA_002575645.1_NUII01000038.1_tmp_31_Crispr_3_spacer1	AGGTGCGACGACGGCGGGTTTTTCATTGCCGTTTACTGAT	S386
Crispr_3_spacer1	>GCA_002576405.1_NUKP01000017.1_tmp_8_Crispr_3_spacer1	AGGTGCGACGACGGCGGGTTTTTCATTGCCGTTTACTGAT	S386
Crispr_3_spacer1	>GCA_002583105.1_NUOL01000014.1_tmp_34_Crispr_3_spacer1	AGGTGCGACGACGGCGGGTTTTTCATTGCCGTTTACTGAT	S386
Crispr_3_spacer1	>GCA_002567865.1_NVBL01000040.1_tmp_70_Crispr_3_spacer1	AGGTGCGACGACGGCGGGTTTTTCATTGCCGTTTACTGAT	S386
Crispr_3_spacer1	>GCA_002567945.1_NVBW01000034.1_tmp_42_Crispr_3_spacer1	AGGTGCGACGACGGCGGGTTTTTCATTGCCGTTTACTGAT	S386
Crispr_3_spacer1	>GCA_002570625.1_NVEA01000036.1_tmp_29_Crispr_3_spacer1	AGGTGCGACGACGGCGGGTTTTTCATTGCCGTTTACTGAT	S386
Crispr_3_spacer1	>GCA_002553105.1_NVMF01000015.1_tmp_6_Crispr_3_spacer1	AGGTGCGACGACGGCGGGTTTTTCATTGCCGTTTACTGAT	S386
Crispr_1_spacer7	>GCA_002574505.1_NUGP01000029.1_tmp_221_Crispr_1_spacer7	AGGTGCGACTACCTCAATGAGTGCAAATGGCCTTTGACATG	S387
Crispr_2_spacer7	>GCA_002560815.1_NTSC01000005.1_tmp_16_Crispr_2_spacer7	AGGTGCGACTACCTCAATGAGTGCAAATGGCCTTTGACATG	S387
Crispr_2_spacer7	>GCA_002560875.1_NTTD01000045.1_tmp_160_Crispr_2_spacer7	AGGTGCGACTACCTCAATGAGTGCAAATGGCCTTTGACATG	S387
Crispr_2_spacer7	>GCA_002561375.1_NTUJ01000033.1_tmp_96_Crispr_2_spacer7	AGGTGCGACTACCTCAATGAGTGCAAATGGCCTTTGACATG	S387
Crispr_2_spacer7	>GCA_002559535.1_NTZW01000011.1_tmp_16_Crispr_2_spacer7	AGGTGCGACTACCTCAATGAGTGCAAATGGCCTTTGACATG	S387
Crispr_2_spacer7	>GCA_002575015.1_NUHC01000033.1_tmp_26_Crispr_2_spacer7	AGGTGCGACTACCTCAATGAGTGCAAATGGCCTTTGACATG	S387
Crispr_2_spacer7	>GCA_002574725.1_NUHD01000013.1_tmp_44_Crispr_2_spacer7	AGGTGCGACTACCTCAATGAGTGCAAATGGCCTTTGACATG	S387
Crispr_2_spacer7	>GCA_002576025.1_NUJM01000069.1_tmp_108_Crispr_2_spacer7	AGGTGCGACTACCTCAATGAGTGCAAATGGCCTTTGACATG	S387
Crispr_2_spacer7	>GCA_002566715.1_NUZF01000013.1_tmp_44_Crispr_2_spacer7	AGGTGCGACTACCTCAATGAGTGCAAATGGCCTTTGACATG	S387
Crispr_3_spacer7	>GCA_002560515.1_NTRM01000018.1_tmp_35_Crispr_3_spacer7	AGGTGCGACTACCTCAATGAGTGCAAATGGCCTTTGACATG	S387
Crispr_3_spacer7	>GCA_002561175.1_NTTX01000016.1_tmp_157_Crispr_3_spacer7	AGGTGCGACTACCTCAATGAGTGCAAATGGCCTTTGACATG	S387
Crispr_3_spacer7	>GCA_002574575.1_NUGY01000060.1_tmp_222_Crispr_3_spacer7	AGGTGCGACTACCTCAATGAGTGCAAATGGCCTTTGACATG	S387
Crispr_3_spacer7	>GCA_002575035.1_NUHF01000027.1_tmp_33_Crispr_3_spacer7	AGGTGCGACTACCTCAATGAGTGCAAATGGCCTTTGACATG	S387
Crispr_3_spacer7	>GCA_002575645.1_NUII01000038.1_tmp_31_Crispr_3_spacer7	AGGTGCGACTACCTCAATGAGTGCAAATGGCCTTTGACATG	S387
Crispr_3_spacer7	>GCA_002576405.1_NUKP01000017.1_tmp_8_Crispr_3_spacer7	AGGTGCGACTACCTCAATGAGTGCAAATGGCCTTTGACATG	S387
Crispr_3_spacer7	>GCA_002583105.1_NUOL01000014.1_tmp_34_Crispr_3_spacer7	AGGTGCGACTACCTCAATGAGTGCAAATGGCCTTTGACATG	S387
Crispr_3_spacer7	>GCA_002567865.1_NVBL01000040.1_tmp_70_Crispr_3_spacer7	AGGTGCGACTACCTCAATGAGTGCAAATGGCCTTTGACATG	S387
Crispr_3_spacer7	>GCA_002567945.1_NVBW01000034.1_tmp_42_Crispr_3_spacer7	AGGTGCGACTACCTCAATGAGTGCAAATGGCCTTTGACATG	S387
Crispr_3_spacer7	>GCA_002570625.1_NVEA01000036.1_tmp_29_Crispr_3_spacer7	AGGTGCGACTACCTCAATGAGTGCAAATGGCCTTTGACATG	S387
Crispr_3_spacer7	>GCA_002553105.1_NVMF01000015.1_tmp_6_Crispr_3_spacer7	AGGTGCGACTACCTCAATGAGTGCAAATGGCCTTTGACATG	S387
Crispr_1_spacer2	>GCA_002561385.1_NTUL01000048.1_tmp_49_Crispr_1_spacer2	AGGTGCGACTCTAGGTTTGGACGATGATCTAAAACATTATCGGA	S388		mobile DNA targeting
Crispr_1_spacer4	>GCA_002561385.1_NTUL01000048.1_tmp_49_Crispr_1_spacer4	AGGTGCGACTGAGATGCGTAACATAATCCACCATGACGTTTAC	S389		mobile DNA targeting
Crispr_1_spacer3	>GCA_002574505.1_NUGP01000029.1_tmp_221_Crispr_1_spacer3	AGGTGCGACTTTAACATCTTCAGGGTTCATACCACGAGGAATT	S390		mobile DNA targeting
Crispr_2_spacer3	>GCA_002560815.1_NTSC01000005.1_tmp_16_Crispr_2_spacer3	AGGTGCGACTTTAACATCTTCAGGGTTCATACCACGAGGAATT	S390		mobile DNA targeting
Crispr_2_spacer3	>GCA_002560875.1_NTTD01000045.1_tmp_160_Crispr_2_spacer3	AGGTGCGACTTTAACATCTTCAGGGTTCATACCACGAGGAATT	S390		mobile DNA targeting
Crispr_2_spacer3	>GCA_002561375.1_NTUJ01000033.1_tmp_96_Crispr_2_spacer3	AGGTGCGACTTTAACATCTTCAGGGTTCATACCACGAGGAATT	S390		mobile DNA targeting
Crispr_2_spacer3	>GCA_002559535.1_NTZW01000011.1_tmp_16_Crispr_2_spacer3	AGGTGCGACTTTAACATCTTCAGGGTTCATACCACGAGGAATT	S390		mobile DNA targeting
Crispr_2_spacer3	>GCA_002575015.1_NUHC01000033.1_tmp_26_Crispr_2_spacer3	AGGTGCGACTTTAACATCTTCAGGGTTCATACCACGAGGAATT	S390		mobile DNA targeting
Crispr_2_spacer3	>GCA_002574725.1_NUHD01000013.1_tmp_44_Crispr_2_spacer3	AGGTGCGACTTTAACATCTTCAGGGTTCATACCACGAGGAATT	S390		mobile DNA targeting
Crispr_2_spacer3	>GCA_002576025.1_NUJM01000069.1_tmp_108_Crispr_2_spacer3	AGGTGCGACTTTAACATCTTCAGGGTTCATACCACGAGGAATT	S390		mobile DNA targeting
Crispr_2_spacer3	>GCA_002566715.1_NUZF01000013.1_tmp_44_Crispr_2_spacer3	AGGTGCGACTTTAACATCTTCAGGGTTCATACCACGAGGAATT	S390		mobile DNA targeting
Crispr_3_spacer3	>GCA_002560515.1_NTRM01000018.1_tmp_35_Crispr_3_spacer3	AGGTGCGACTTTAACATCTTCAGGGTTCATACCACGAGGAATT	S390		mobile DNA targeting
Crispr_3_spacer3	>GCA_002561175.1_NTTX01000016.1_tmp_157_Crispr_3_spacer3	AGGTGCGACTTTAACATCTTCAGGGTTCATACCACGAGGAATT	S390		mobile DNA targeting
Crispr_3_spacer3	>GCA_002574575.1_NUGY01000060.1_tmp_222_Crispr_3_spacer3	AGGTGCGACTTTAACATCTTCAGGGTTCATACCACGAGGAATT	S390		mobile DNA targeting
Crispr_3_spacer3	>GCA_002575035.1_NUHF01000027.1_tmp_33_Crispr_3_spacer3	AGGTGCGACTTTAACATCTTCAGGGTTCATACCACGAGGAATT	S390		mobile DNA targeting
Crispr_3_spacer3	>GCA_002575645.1_NUII01000038.1_tmp_31_Crispr_3_spacer3	AGGTGCGACTTTAACATCTTCAGGGTTCATACCACGAGGAATT	S390		mobile DNA targeting
Crispr_3_spacer3	>GCA_002576405.1_NUKP01000017.1_tmp_8_Crispr_3_spacer3	AGGTGCGACTTTAACATCTTCAGGGTTCATACCACGAGGAATT	S390		mobile DNA targeting
Crispr_3_spacer3	>GCA_002583105.1_NUOL01000014.1_tmp_34_Crispr_3_spacer3	AGGTGCGACTTTAACATCTTCAGGGTTCATACCACGAGGAATT	S390		mobile DNA targeting
Crispr_3_spacer3	>GCA_002567865.1_NVBL01000040.1_tmp_70_Crispr_3_spacer3	AGGTGCGACTTTAACATCTTCAGGGTTCATACCACGAGGAATT	S390		mobile DNA targeting
Crispr_3_spacer3	>GCA_002567945.1_NVBW01000034.1_tmp_42_Crispr_3_spacer3	AGGTGCGACTTTAACATCTTCAGGGTTCATACCACGAGGAATT	S390		mobile DNA targeting
Crispr_3_spacer3	>GCA_002570625.1_NVEA01000036.1_tmp_29_Crispr_3_spacer3	AGGTGCGACTTTAACATCTTCAGGGTTCATACCACGAGGAATT	S390		mobile DNA targeting
Crispr_3_spacer3	>GCA_002553105.1_NVMF01000015.1_tmp_6_Crispr_3_spacer3	AGGTGCGACTTTAACATCTTCAGGGTTCATACCACGAGGAATT	S390		mobile DNA targeting
Crispr_1_spacer3	>GCA_002570225.1_NVHS01000018.1_tmp_69_Crispr_1_spacer3	AGGTGTTTTCAAAATAAT	S391				inter-species targeting
Crispr_6_spacer8	>GCA_000161455.1_CM000745.1_tmp_1_Crispr_6_spacer8	AGTAAAGAGCGGTGACTTTTTCGCCCAGTCCGCAA	S392
Crispr_1_spacer4	>GCA_002558015.1_NTVJ01000140.1_tmp_45_Crispr_1_spacer4	AGTAATTTTGAAAACTTTTGATGAATGAGCAA	S393
Crispr_1_spacer4	>GCA_002571305.1_NVEK01000353.1_tmp_160_Crispr_1_spacer4	AGTAATTTTGAAAACTTTTGATGAATGAGCAA	S393
Crispr_1_spacer4	>GCA_002586085.1_NUPG01000086.1_tmp_363_Crispr_1_spacer4	AGTAATTTTGAAAACTTTTGATGAATGAGCAA	S393
Crispr_3_spacer3	>GCA_002577445.1_NULS01000052.1_tmp_107_Crispr_3_spacer3	AGTAGACAGAAGATGAAAGAAGATTTCT	S394
Crispr_1_spacer5	>GCA_002574505.1_NUGP01000380.1_tmp_311_Crispr_1_spacer5	AGTAGACAGAAGATGAAAGAAGATTTCTT	S395
Crispr_2_spacer5	>GCA_002575215.1_NUHP01000138.1_tmp_42_Crispr_2_spacer5	AGTAGACAGAAGATGAAAGAAGATTTCTT	S395
Crispr_2_spacer5	>GCA_002563045.1_NTSD01000029.1_tmp_50_Crispr_2_spacer5	AGTAGACAGAAGATGAAAGAAGATTTCTT	S395
Crispr_2_spacer5	>GCA_002562045.1_NTVV01000009.1_tmp_179_Crispr_2_spacer5	AGTAGACAGAAGATGAAAGAAGATTTCTT	S395
Crispr_2_spacer5	>GCA_002562665.1_NTXF01000032.1_tmp_76_Crispr_2_spacer5	AGTAGACAGAAGATGAAAGAAGATTTCTT	S395
Crispr_2_spacer5	>GCA_002574295.1_NUGA01000076.1_tmp_511_Crispr_2_spacer5	AGTAGACAGAAGATGAAAGAAGATTTCTT	S395
Crispr_2_spacer5	>GCA_002577005.1_NUKR01000038.1_tmp_73_Crispr_2_spacer5	AGTAGACAGAAGATGAAAGAAGATTTCTT	S395
Crispr_2_spacer5	>GCA_002577525.1_NULW01000010.1_tmp_1_Crispr_2_spacer5	AGTAGACAGAAGATGAAAGAAGATTTCTT	S395
Crispr_2_spacer5	>GCA_002565195.1_NUZE01000022.1_tmp_14_Crispr_2_spacer5	AGTAGACAGAAGATGAAAGAAGATTTCTT	S395
Crispr_2_spacer5	>GCA_002567585.1_NVAT01000054.1_tmp_253_Crispr_2_spacer5	AGTAGACAGAAGATGAAAGAAGATTTCTT	S395
Crispr_2_spacer5	>GCA_002567905.1_NVBU01000007.1_tmp_132_Crispr_2_spacer5	AGTAGACAGAAGATGAAAGAAGATTTCTT	S395
Crispr_2_spacer5	>GCA_002567955.1_NVBX01000012.1_tmp_58_Crispr_2_spacer5	AGTAGACAGAAGATGAAAGAAGATTTCTT	S395
Crispr_2_spacer5	>GCA_002568525.1_NVCF01000030.1_tmp_34_Crispr_2_spacer5	AGTAGACAGAAGATGAAAGAAGATTTCTT	S395
Crispr_2_spacer5	>GCA_002568345.1_NVCV01000041.1_tmp_148_Crispr_2_spacer5	AGTAGACAGAAGATGAAAGAAGATTTCTT	S395
Crispr_2_spacer5	>GCA_002570475.1_NVDH01000010.1_tmp_11_Crispr_2_spacer5	AGTAGACAGAAGATGAAAGAAGATTTCTT	S395
Crispr_3_spacer5	>GCA_002560605.1_NTRP01000089.1_tmp_303_Crispr_3_spacer5	AGTAGACAGAAGATGAAAGAAGATTTCTT	S395
Crispr_1_spacer2	>GCA_002559985.1_NTQL01000054.1_tmp_136_Crispr_1_spacer2	AGTAGCAAAAATCCATTTGTTACACGTTCATTTGT	S396		mobile DNA targeting
Crispr_1_spacer2	>GCA_002559115.1_NTXV01000055.1_tmp_139_Crispr_1_spacer2	AGTAGCAAAAATCCATTTGTTACACGTTCATTTGT	S396		mobile DNA targeting
Crispr_1_spacer2	>GCA_002559205.1_NTYJ01000059.1_tmp_148_Crispr_1_spacer2	AGTAGCAAAAATCCATTTGTTACACGTTCATTTGT	S396		mobile DNA targeting
Crispr_1_spacer2	>GCA_002576575.1_NUIH01000040.1_tmp_119_Crispr_1_spacer2	AGTAGCAAAAATCCATTTGTTACACGTTCATTTGT	S396		mobile DNA targeting
Crispr_1_spacer2	>GCA_002575815.1_NUIW01000052.1_tmp_158_Crispr_1_spacer2	AGTAGCAAAAATCCATTTGTTACACGTTCATTTGT	S396		mobile DNA targeting
Crispr_1_spacer2	>GCA_002576045.1_NUJN01000066.1_tmp_145_Crispr_1_spacer2	AGTAGCAAAAATCCATTTGTTACACGTTCATTTGT	S396		mobile DNA targeting
Crispr_1_spacer2	>GCA_002586215.1_NUPJ01000049.1_tmp_46_Crispr_1_spacer2	AGTAGCAAAAATCCATTTGTTACACGTTCATTTGT	S396		mobile DNA targeting
Crispr_1_spacer2	>GCA_002564885.1_NUXR01000006.1_tmp_92_Crispr_1_spacer2	AGTAGCAAAAATCCATTTGTTACACGTTCATTTGT	S396		mobile DNA targeting
Crispr_1_spacer2	>GCA_002571165.1_NVDO01000055.1_tmp_169_Crispr_1_spacer2	AGTAGCAAAAATCCATTTGTTACACGTTCATTTGT	S396		mobile DNA targeting
Crispr_1_spacer3	>GCA_002562085.1_NTVY01000025.1_tmp_88_Crispr_1_spacer3	AGTAGCAAAAATCCATTTGTTACACGTTCATTTGT	S396		mobile DNA targeting
Crispr_1_spacer1	>GCA_002574575.1_NUGY01000029.1_tmp_187_Crispr_1_spacer1	AGTAGCCCCAGTGTCACCA	S397				inter-species targeting
Crispr_1_spacer1	>GCA_002568525.1_NVCF01000001.1_tmp_44_Crispr_1_spacer1	AGTAGCCCCAGTGTCACCA	S397				inter-species targeting
Crispr_1_spacer4	>GCA_900094915.1_FMJN01000021.1_tmp_12_Crispr_1_spacer4	AGTGCAAGCAATCAAAAAAGGTGCAATTGA	S398			intra-species targeting
Crispr_1_spacer8	>GCA_900094915.1_FMJN01000021.1_tmp_12_Crispr_1_spacer8	AGTGCAAGCAATCAAAAAAGGTGCAATTGA	S398			intra-species targeting
Crispr_2_spacer4	>GCA_002251005.1_NOKB01000002.1_tmp_1_Crispr_2_spacer4	AGTGCAAGCAATCAAAAAAGGTGCAATTGA	S398			intra-species targeting
Crispr_2_spacer4	>GCA_002250885.1_NOKC01000003.1_tmp_1_Crispr_2_spacer4	AGTGCAAGCAATCAAAAAAGGTGCAATTGA	S398			intra-species targeting
Crispr_2_spacer4	>GCA_002251025.1_NOKF01000002.1_tmp_1_Crispr_2_spacer4	AGTGCAAGCAATCAAAAAAGGTGCAATTGA	S398			intra-species targeting
Crispr_2_spacer4	>GCA_002250965.1_NOKH01000002.1_tmp_1_Crispr_2_spacer4	AGTGCAAGCAATCAAAAAAGGTGCAATTGA	S398			intra-species targeting
Crispr_2_spacer4	>GCA_002251115.1_NOKI01000003.1_tmp_1_Crispr_2_spacer4	AGTGCAAGCAATCAAAAAAGGTGCAATTGA	S398			intra-species targeting
Crispr_2_spacer4	>GCA_002251045.1_NOKJ01000003.1_tmp_1_Crispr_2_spacer4	AGTGCAAGCAATCAAAAAAGGTGCAATTGA	S398	self targeting
Crispr_1_spacer1	>GCA_002574265.1_NUFW01000071.1_tmp_105_Crispr_1_spacer1	AGTGGAAGTAATTACAGAAACA	S399			intra-species targeting
Crispr_1_spacer11	>GCA_002569225.1_NVGN01000067.1_tmp_325_Crispr_1_spacer11	AGTGGCTTTTTGAGTATACGTATACAAAGTATTTAG	S400		mobile DNA targeting
Crispr_1_spacer11	>GCA_002572385.1_NVJM01000127.1_tmp_30_Crispr_1_spacer11	AGTGGCTTTTTGAGTATACGTATACAAAGTATTTAG	S400		mobile DNA targeting
Crispr_2_spacer3	>GCA_002558745.1_NTYS01000038.1_tmp_217_Crispr_2_spacer3	AGTTATGTACCAAACGTTGATAACAACGCCAAAA	S401
Crispr_2_spacer3	>GCA_002585165.1_NUNB01000066.1_tmp_261_Crispr_2_spacer3	AGTTATGTACCAAACGTTGATAACAACGCCAAAA	S401
Crispr_1_spacer2	>GCA_002574575.1_NUGY01000029.1_tmp_187_Crispr_1_spacer2	AGTTCCTCCGCCAGTAGGTCCA	S402			intra-species targeting	inter-species targeting
Crispr_1_spacer2	>GCA_002568525.1_NVCF01000001.1_tmp_44_Crispr_1_spacer2	AGTTCCTCCGCCAGTAGGTCCA	S402			intra-species targeting	inter-species targeting
Crispr_1_spacer3	>GCA_002558745.1_NTYS01000038.1_tmp_217_Crispr_1_spacer3	AGTTCGGGCAGGTTGATCCAGCACCTTCTATGCC	S403		mobile DNA targeting
Crispr_1_spacer3	>GCA_002585165.1_NUNB01000066.1_tmp_261_Crispr_1_spacer3	AGTTCGGGCAGGTTGATCCAGCACCTTCTATGCC	S403		mobile DNA targeting
Crispr_1_spacer4	>GCA_002021445.1_MQTG01000001.1_tmp_1_Crispr_1_spacer4	AGTTGAGTGAATTAATGCTCGTGAGTGATTGTA	S404		mobile DNA targeting
Crispr_1_spacer7	>GCA_002146755.1_NFDH01000105.1_tmp_105_Crispr_1_spacer7	AGTTGAGTGAATTAATGCTCGTGAGTGATTGTAC	S405		mobile DNA targeting
Crispr_1_spacer7	>GCA_002147905.1_MOOL01000079.1_tmp_79_Crispr_1_spacer7	AGTTGAGTGAATTAATGCTCGTGAGTGATTGTAC	S405		mobile DNA targeting
Crispr_1_spacer7	>GCA_002566115.1_NUVT01000248.1_tmp_5_Crispr_1_spacer7	AGTTGATACAAAAGAAGCGAACGAAAACATTAAA	S406
Crispr_6_spacer2	>GCA_000399425.1_KB976677.1_tmp_6_Crispr_6_spacer2	AGTTGGTGGTGCTGCTGCA	S407
Crispr_2_spacer3	>GCA_002147055.1_NFDA01000059.1_tmp_59_Crispr_2_spacer3	AGTTGGTGTTAAGTACACTTGTGATAAATGCAAA	S408		mobile DNA targeting
Crispr_1_spacer23	>GCA_002550135.1_NVKO01000005.1_tmp_555_Crispr_1_spacer23	AGTTTTAAGCCTTGTGTATCCGCCACGCTCTCCAGTCG	S409
Crispr_1_spacer3	>GCA_002158195.1_MWPX01000048.1_tmp_117_Crispr_1_spacer3	ATAAAAAAAATGATCAGAACTCATGAACATATCT	S410
Crispr_2_spacer12	>GCA_002578045.1_NUMR01000046.1_tmp_173_Crispr_2_spacer12	ATAAAAAACTCTTCATTTGTAGGCATATACTCAC	S411
Crispr_2_spacer10	>GCA_002550705.1_NVMP01000021.1_tmp_21_Crispr_2_spacer10	ATAAAAGACCCAATGGACAATTTGCCCGATTTACC	S412
Crispr_2_spacer10	>GCA_002563225.1_NTSO01000017.1_tmp_8_Crispr_2_spacer10	ATAAAAGACCCAATGGACAATTTGCCCGATTTACC	S412
Crispr_2_spacer10	>GCA_002567465.1_NVAN01000019.1_tmp_52_Crispr_2_spacer10	ATAAAAGACCCAATGGACAATTTGCCCGATTTACC	S412
Crispr_2_spacer10	>GCA_002571855.1_NVJP01000014.1_tmp_55_Crispr_2_spacer10	ATAAAAGACCCAATGGACAATTTGCCCGATTTACC	S412
Crispr_2_spacer10	>GCA_002576345.1_NUKL01000011.1_tmp_2_Crispr_2_spacer10	ATAAAAGACCCAATGGACAATTTGCCCGATTTACC	S412
Crispr_2_spacer10	>GCA_002146445.1_NFCP01000041.1_tmp_41_Crispr_2_spacer10	ATAAAAGACCCAATGGACAATTTGCCCGATTTACC	S412
Crispr_1_spacer14	>GCA_002557835.1_NUAE01000006.1_tmp_66_Crispr_1_spacer14	ATAAATAGTTGTTTGGTAGTTCTTTAGATTCTCT	S413
Crispr_6_spacer17	>GCA_000161455.1_CM000745.1_tmp_1_Crispr_6_spacer17	ATAAATAGTTGTTTGGTAGTTCTTTAGATTCTCT	S413
Crispr_1_spacer4	>GCA_000290835.1_JH792172.1_tmp_8_Crispr_1_spacer4	ATAAATCGCTTAACTTCATCCGCTCTATACTTAC	S414
Crispr_2_spacer3	>GCA_002576725.1_NUJB01000041.1_tmp_15_Crispr_2_spacer3	ATAAATTAATAGGGTAATCCCTTTGAAATGATTGGAATTTTAGT	S415
Crispr_1_spacer8	>GCA_002550355.1_NVNZ01000025.1_tmp_74_Crispr_1_spacer8	ATAACCATATTCATTATTTGCTGGTACAGTATCA	S416		mobile DNA targeting
Crispr_1_spacer6	>GCA_002560175.1_NTQU01000039.1_tmp_64_Crispr_1_spacer6	ATAACCATGATTCTTCCATAGTGTATTTGTTTTA	S417
Crispr_1_spacer5	>GCA_002558525.1_NTYF01000225.1_tmp_139_Crispr_1_spacer5	ATAACTAGGAAGTAATATAAAGCAACCCCAACAC	S418
Crispr_1_spacer5	>GCA_002564505.1_NUUZ01000145.1_tmp_50_Crispr_1_spacer5	ATAACTAGGAAGTAATATAAAGCAACCCCAACAC	S418
Crispr_1_spacer10	>GCA_002564815.1_NUXC01000066.1_tmp_170_Crispr_1_spacer10	ATAACTGCCGAGATAAATAAGGTACTCAAGGAG	S419
Crispr_1_spacer7	>GCA_000746925.1_JMQC01000007.1_tmp_7_Crispr_1_spacer7	ATAACTTAAATCAAGAGCTTTACTTGCATCATCGAA	S420
Crispr_1_spacer1	>GCA_002558525.1_NTYF01000225.1_tmp_139_Crispr_1_spacer1	ATAACTTCAGCAACTCCTTACCAAAGCTTACAA	S421
Crispr_1_spacer1	>GCA_002564505.1_NUUZ01000145.1_tmp_50_Crispr_1_spacer1	ATAACTTCAGCAACTCCTTACCAAAGCTTACAA	S421
Crispr_1_spacer22	>GCA_002158195.1_MWPX01000048.1_tmp_117_Crispr_1_spacer22	ATAAGCTCATAAGCTTTACCGAACCAGATAACA	S422
Crispr_1_spacer5	>GCA_002552015.1_NVLG01000057.1_tmp_94_Crispr_1_spacer5	ATAAGTACAACGTCAAACTCTGTATATTCCCTTCTA	S423		mobile DNA targeting
Crispr_1_spacer5	>GCA_002560955.1_NTTL01000035.1_tmp_28_Crispr_1_spacer5	ATAAGTACAACGTCAAACTCTGTATATTCCCTTCTA	S423		mobile DNA targeting
Crispr_1_spacer5	>GCA_002564865.1_NUXJ01000004.1_tmp_44_Crispr_1_spacer5	ATAAGTACAACGTCAAACTCTGTATATTCCCTTCTA	S423		mobile DNA targeting
Crispr_1_spacer5	>GCA_002567675.1_NVAY01000037.1_tmp_30_Crispr_1_spacer5	ATAAGTACAACGTCAAACTCTGTATATTCCCTTCTA	S423		mobile DNA targeting
Crispr_1_spacer5	>GCA_002576275.1_NUKF01000070.1_tmp_503_Crispr_1_spacer5	ATAAGTACAACGTCAAACTCTGTATATTCCCTTCTA	S423		mobile DNA targeting
Crispr_1_spacer5	>GCA_002577455.1_NULT01000019.1_tmp_10_Crispr_1_spacer5	ATAAGTACAACGTCAAACTCTGTATATTCCCTTCTA	S423		mobile DNA targeting
Crispr_1_spacer5	>GCA_002585785.1_NUOM01000025.1_tmp_177_Crispr_1_spacer5	ATAAGTACAACGTCAAACTCTGTATATTCCCTTCTA	S423		mobile DNA targeting
Crispr_1_spacer5	>GCA_002146545.1_NFCQ01000009.1_tmp_9_Crispr_1_spacer5	ATAAGTACAACGTCAAACTCTGTATATTCCCTTCTA	S423		mobile DNA targeting
Crispr_1_spacer2	>GCA_002565115.1_NUYR01000016.1_tmp_14_Crispr_1_spacer2	ATAAGTACAACGTCAAACTCTGTATATTCCCTTCTAGTTG	S424		mobile DNA targeting
Crispr_1_spacer10	>GCA_000399345.1_KB976561.1_tmp_2_Crispr_1_spacer10	ATAATATCACAATTTTGACAAAATTCAGTCATG	S425		mobile DNA targeting
Crispr_1_spacer10	>GCA_001044855.1_LABP01000168.1_tmp_15_Crispr_1_spacer10	ATAATATCACAATTTTGACAAAATTCAGTCATG	S425		mobile DNA targeting
Crispr_1_spacer10	>GCA_002558645.1_NTYN01000013.1_tmp_33_Crispr_1_spacer10	ATAATATCACAATTTTGACAAAATTCAGTCATG	S425		mobile DNA targeting
Crispr_1_spacer10	>GCA_000468975.2_AMXS02000166.1_tmp_60_Crispr_1_spacer10	ATAATATCACAATTTTGACAAAATTCAGTCATG	S425		mobile DNA targeting
Crispr_1_spacer10	>GCA_000193355.1_CP001910.1_tmp_4_Crispr_1_spacer10	ATAATATCACAATTTTGACAAAATTCAGTCATG	S425		mobile DNA targeting
Crispr_1_spacer10	>GCA_000341665.1_CP004136.1_tmp_7_Crispr_1_spacer10	ATAATATCACAATTTTGACAAAATTCAGTCATG	S425		mobile DNA targeting
Crispr_1_spacer10	>GCA_000688795.1_CP004861.1_tmp_4_Crispr_1_spacer10	ATAATATCACAATTTTGACAAAATTCAGTCATG	S425		mobile DNA targeting
Crispr_1_spacer10	>GCA_000747545.1_CP007615.1_tmp_4_Crispr_1_spacer10	ATAATATCACAATTTTGACAAAATTCAGTCATG	S425		mobile DNA targeting
Crispr_1_spacer10	>GCA_000803665.1_CP010091.1_tmp_4_Crispr_1_spacer10	ATAATATCACAATTTTGACAAAATTCAGTCATG	S425		mobile DNA targeting
Crispr_1_spacer10	>GCA_001618665.1_CP015152.1_tmp_3_Crispr_1_spacer10	ATAATATCACAATTTTGACAAAATTCAGTCATG	S425		mobile DNA targeting
Crispr_1_spacer10	>GCA_001880125.1_MOXR01000030.1_tmp_150_Crispr_1_spacer10	ATAATATCACAATTTTGACAAAATTCAGTCATG	S425		mobile DNA targeting
Crispr_1_spacer10	>GCA_002147165.1_NFDU01000191.1_tmp_191_Crispr_1_spacer10	ATAATATCACAATTTTGACAAAATTCAGTCATG	S425		mobile DNA targeting
Crispr_1_spacer10	>GCA_002147155.1_NFDV01000284.1_tmp_284_Crispr_1_spacer10	ATAATATCACAATTTTGACAAAATTCAGTCATG	S425		mobile DNA targeting
Crispr_1_spacer10	>GCA_002147185.1_NFDW01000209.1_tmp_209_Crispr_1_spacer10	ATAATATCACAATTTTGACAAAATTCAGTCATG	S425		mobile DNA targeting
Crispr_1_spacer10	>GCA_002147245.1_NFDZ01000220.1_tmp_220_Crispr_1_spacer10	ATAATATCACAATTTTGACAAAATTCAGTCATG	S425		mobile DNA targeting
Crispr_1_spacer10	>GCA_002147435.1_NFEI01000204.1_tmp_204_Crispr_1_spacer10	ATAATATCACAATTTTGACAAAATTCAGTCATG	S425		mobile DNA targeting
Crispr_1_spacer10	>GCA_002147555.1_NFDV01000284.1_tmp_284_Crispr_1_spacer10	ATAATATCACAATTTTGACAAAATTCAGTCATG	S425		mobile DNA targeting
Crispr_1_spacer10	>GCA_002147575.1_NFEO01000162.1_tmp_162_Crispr_1_spacer10	ATAATATCACAATTTTGACAAAATTCAGTCATG	S425		mobile DNA targeting
Crispr_1_spacer10	>GCA_002147565.1_NFEP01000226.1_tmp_226_Crispr_1_spacer10	ATAATATCACAATTTTGACAAAATTCAGTCATG	S425		mobile DNA targeting
Crispr_1_spacer10	>GCA_002147605.1_NFEQ01000188.1_tmp_188_Crispr_1_spacer10	ATAATATCACAATTTTGACAAAATTCAGTCATG	S425		mobile DNA targeting
Crispr_1_spacer10	>GCA_002147645.1_NFES01000164.1_tmp_164_Crispr_1_spacer10	ATAATATCACAATTTTGACAAAATTCAGTCATG	S425		mobile DNA targeting
Crispr_1_spacer10	>GCA_002147685.1_NFEU01000155.1_tmp_155_Crispr_1_spacer10	ATAATATCACAATTTTGACAAAATTCAGTCATG	S425		mobile DNA targeting
Crispr_1_spacer10	>GCA_002147725.1_NFEV01000192.1_tmp_192_Crispr_1_spacer10	ATAATATCACAATTTTGACAAAATTCAGTCATG	S425		mobile DNA targeting
Crispr_1_spacer10	>GCA_002574115.1_NUFO01000018.1_tmp_11_Crispr_1_spacer10	ATAATATCACAATTTTGACAAAATTCAGTCATG	S425		mobile DNA targeting
Crispr_1_spacer10	>GCA_002581075.1_NUSR01000006.1_tmp_362_Crispr_1_spacer10	ATAATATCACAATTTTGACAAAATTCAGTCATG	S425		mobile DNA targeting
Crispr_1_spacer10	>GCA_002589015.1_NUUL01000013.1_tmp_44_Crispr_1_spacer10	ATAATATCACAATTTTGACAAAATTCAGTCATG	S425		mobile DNA targeting
Crispr_2_spacer10	>GCA_000717535.1_CP004876.1_tmp_4_Crispr_2_spacer10	ATAATATCACAATTTTGACAAAATTCAGTCATG	S425		mobile DNA targeting
Crispr_1_spacer18	>GCA_002572465.1_NVJY01000011.1_tmp_22_Crispr_1_spacer18	ATAATTGCTCCATGAACATTCCCGAAAGTACTATT	S426
Crispr_1_spacer21	>GCA_002554825.1_NUCF01000123.1_tmp_26_Crispr_1_spacer21	ATAATTGCTCCATGAACATTCCCGAAAGTACTATT	S426
Crispr_2_spacer2	>GCA_002147895.1_MOOK01000237.1_tmp_237_Crispr_2_spacer2	ATAATTTTGGTGTAGTTGCAGTAGATAAAGATAA	S427
Crispr_2_spacer5	>GCA_002566115.1_NUVT01000248.1_tmp_5_Crispr_2_spacer5	ATACAATCCGCATTCTGAATAATACTTTCGAAG	S428
Crispr_2_spacer15	>GCA_000290915.1_JH792313.1_tmp_4_Crispr_2_spacer15	ATACAATGGCTTTTTAGCCTTACAAGAATTATCAA	S429		mobile DNA targeting
Crispr_1_spacer7	>GCA_001008665.1_LCYP01000008.1_tmp_295_Crispr_1_spacer7	ATACACTTTTTTTGATTTCTTCTACTATCTTC	S430		mobile DNA targeting
Crispr_1_spacer7	>GCA_002893605.1_NHNQ01000097.1_tmp_392_Crispr_1_spacer7	ATACACTTTTTTTGATTTCTTCTACTATCTTC	S430		mobile DNA targeting
Crispr_1_spacer7	>GCA_002268645.2_NHPK02000089.1_tmp_532_Crispr_1_spacer7	ATACACTTTTTTTGATTTCTTCTACTATCTTC	S430		mobile DNA targeting
Crispr_2_spacer7	>GCA_002021545.1_MQTK01000005.1_tmp_189_Crispr_2_spacer7	ATACACTTTTTTTGATTTCTTCTACTATCTTC	S430		mobile DNA targeting
Crispr_2_spacer7	>GCA_000835235.1_CP009999.1_tmp_8_Crispr_2_spacer7	ATACACTTTTTTTGATTTCTTCTACTATCTTC	S430		mobile DNA targeting
Crispr_2_spacer7	>GCA_001017635.1_CP011350.1_tmp_2_Crispr_2_spacer7	ATACACTTTTTTTGATTTCTTCTACTATCTTC	S430		mobile DNA targeting
Crispr_2_spacer7	>GCA_001420855.1_CP013056.1_tmp_2_Crispr_2_spacer7	ATACACTTTTTTTGATTTCTTCTACTATCTTC	S430		mobile DNA targeting
Crispr_2_spacer7	>GCA_000710255.1_JMHW01000099.1_tmp_99_Crispr_2_spacer7	ATACACTTTTTTTGATTTCTTCTACTATCTTC	S430		mobile DNA targeting
Crispr_2_spacer7	>GCA_000969665.1_JWJY01000034.1_tmp_34_Crispr_2_spacer7	ATACACTTTTTTTGATTTCTTCTACTATCTTC	S430		mobile DNA targeting
Crispr_2_spacer7	>GCA_001880115.1_MOXQ01000044.1_tmp_154_Crispr_2_spacer7	ATACACTTTTTTTGATTTCTTCTACTATCTTC	S430		mobile DNA targeting
Crispr_2_spacer7	>GCA_002147235.1_NFDX01000044.1_tmp_44_Crispr_2_spacer7	ATACACTTTTTTTGATTTCTTCTACTATCTTC	S430		mobile DNA targeting
Crispr_2_spacer7	>GCA_002147635.1_NFER01000044.1_tmp_44_Crispr_2_spacer7	ATACACTTTTTTTGATTTCTTCTACTATCTTC	S430		mobile DNA targeting
Crispr_2_spacer7	>GCA_002236945.1_NHZG01000045.1_tmp_230_Crispr_2_spacer7	ATACACTTTTTTTGATTTCTTCTACTATCTTC	S430		mobile DNA targeting
Crispr_2_spacer7	>GCA_002555365.1_NUCJ01000008.1_tmp_423_Crispr_2_spacer7	ATACACTTTTTTTGATTTCTTCTACTATCTTC	S430		mobile DNA targeting
Crispr_2_spacer7	>GCA_002589045.1_NUTX01000038.1_tmp_366_Crispr_2_spacer7	ATACACTTTTTTTGATTTCTTCTACTATCTTC	S430		mobile DNA targeting
Crispr_2_spacer7	>GCA_002572135.1_NVJS01000069.1_tmp_362_Crispr_2_spacer7	ATACACTTTTTTTGATTTCTTCTACTATCTTC	S430		mobile DNA targeting
Crispr_2_spacer8	>GCA_000399505.1_KB976768.1_tmp_29_Crispr_2_spacer8	ATACACTTTTTTTGATTTCTTCTACTATCTTC	S430		mobile DNA targeting
Crispr_3_spacer9	>GCA_002576725.1_NUJB01000015.1_tmp_2_Crispr_3_spacer9	ATACAGCTAAAAGATATGATGTGGATTGGGTGTT	S431
Crispr_1_spacer2	>GCA_002577465.1_NULU01000009.1_tmp_98_Crispr_1_spacer2	ATACAGTGTTCTACAACCGACAATTTCTCAAATT	S432
Crispr_2_spacer4	>GCA_000399465.1_KB976711.1_tmp_4_Crispr_2_spacer4	ATACCCCCTGTTCATTTCCAACAATTCAGAAAGCT	S433
Crispr_1_spacer13	>GCA_002562085.1_NTVY01000025.1_tmp_88_Crispr_1_spacer13	ATACTCATTTCAAATCCTGGTGCACCGGTTGTTTG	S434
Crispr_2_spacer9	>GCA_002550145.1_NVPN01000048.1_tmp_210_Crispr_2_spacer9	ATAGAACATTACCCCTTATTCCTATCAGGAGTTC	S435
Crispr_2_spacer1	>GCA_001595725.1_CP014284.1_tmp_8_Crispr_2_spacer1	ATAGAGCGTTGCAGATAAATATAAACTCGAGGT	S436		mobile DNA targeting
Crispr_2_spacer1	>GCA_002893515.1_NHNO01000028.1_tmp_191_Crispr_2_spacer1	ATAGAGCGTTGCAGATAAATATAAACTCGAGGT	S436		mobile DNA targeting
Crispr_1_spacer3	>GCA_001968805.1_MSFC01000077.1_tmp_42_Crispr_1_spacer3	ATAGAGGACTTAGTAACGAATTTAAGAAGGTTGC	S437		mobile DNA targeting
Crispr_2_spacer3	>GCA_002559125.1_NTYA01000023.1_tmp_79_Crispr_2_spacer3	ATAGAGGACTTAGTAACGAATTTAAGAAGGTTGC	S437		mobile DNA targeting
Crispr_1_spacer1	>GCA_002158195.1_MWPX01000048.1_tmp_117_Crispr_1_spacer1	ATAGAGTTCTTGCAGTGAATACTCTTTTTCCGTC	S438
Crispr_1_spacer1	>GCA_002572065.1_NVJG01000074.1_tmp_243_Crispr_1_spacer1	ATAGATAACTTTCAACTTGCAGTGGTGGTTATT	S439
Crispr_1_spacer4	>GCA_002564345.1_NUUU01000040.1_tmp_99_Crispr_1_spacer4	ATAGATCCGCTTTCTGCTCCTAAATCATCCAGTGTCGCA	S440
Crispr_1_spacer2	>GCA_001584025.1_LOAZ01000061.1_tmp_61_Crispr_1_spacer2	ATAGATCTACATAGTGTAAATGTGTTCCACCTGCATT	S441
Crispr_1_spacer8	>GCA_000290835.1_JH792172.1_tmp_8_Crispr_1_spacer8	ATAGATGGTGACGGCACTGGATTACAACACATATT	S442		mobile DNA targeting
Crispr_2_spacer3	>GCA_000290915.1_JH792313.1_tmp_4_Crispr_2_spacer3	ATAGATTGATAGCTAGGACGGTCAAAGTGCTTC	S443
Crispr_1_spacer14	>GCA_002569075.1_NVFA01000046.1_tmp_311_Crispr_1_spacer14	ATAGCGGTAACCACTCCTAAGACAACTATTACAAAGT	S444
Crispr_3_spacer11	>GCA_002576725.1_NUJB01000015.1_tmp_2_Crispr_3_spacer11	ATAGGTCAGGTTCTCCGGCATTATACTTTATGTATTA	S445
Crispr_2_spacer10	>GCA_002564505.1_NUUZ01000145.1_tmp_50_Crispr_2_spacer10	ATATAAATATTTCATCCATACCGGATTATCTTCA	S446
Crispr_2_spacer2	>GCA_000290915.1_JH792313.1_tmp_4_Crispr_2_spacer2	ATATAACTTTGCTGATATGTTTAGAGGTTCAACA	S447
Crispr_2_spacer3	>GCA_002146755.1_NFDH01000105.1_tmp_105_Crispr_2_spacer3	ATATACGCCTTGTGTATCACCTGTTAGACTCGAC	S448
Crispr_2_spacer3	>GCA_002147905.1_MOOL01000079.1_tmp_79_Crispr_2_spacer3	ATATACGCCTTGTGTATCACCTGTTAGACTCGAC	S448
Crispr_1_spacer12	>GCA_002557835.1_NUAE01000006.1_tmp_66_Crispr_1_spacer12	ATATAGATGTGGGCGACGGAACTACAGAATATGT	S449
Crispr_6_spacer16	>GCA_000161455.1_CM000745.1_tmp_1_Crispr_6_spacer16	ATATAGATGTGGGCGACGGAACTACAGAATATGT	S449
Crispr_1_spacer3	>GCA_001595725.1_CP014284.1_tmp_8_Crispr_1_spacer3	ATATCATCGAGGGGATGTTTGGAATCTCCCTTATATTTCAATC	S450		mobile DNA targeting
Crispr_1_spacer3	>GCA_002893515.1_NHNO01000028.1_tmp_191_Crispr_1_spacer3	ATATCATCGAGGGGATGTTTGGAATCTCCCTTATATTTCAATC	S450		mobile DNA targeting
Crispr_2_spacer1	>GCA_002562205.1_NTWJ01000010.1_tmp_1_Crispr_2_spacer1	ATATCTTTAGCAACTCCTTACCAAAGCATAAAAA	S451
Crispr_2_spacer5	>GCA_002578045.1_NUMR01000046.1_tmp_173_Crispr_2_spacer5	ATATGACCAGCTATTGTTGAATTATAAGACATCTC	S452
Crispr_2_spacer17	>GCA_000290915.1_JH792313.1_tmp_4_Crispr_2_spacer17	ATATGGCAATTATCAAATGAAGAGGAAGGCAAAA	S453
Crispr_2_spacer1	>GCA_000746925.1_JMQC01000007.1_tmp_7_Crispr_2_spacer1	ATATTCATGATTATTAAACTCAAAGTATTTCATATCA	S454
Crispr_1_spacer2	>GCA_000746925.1_JMQC01000007.1_tmp_7_Crispr_1_spacer2	ATATTTAAAACAGCGAGTTTCATTAGCTAATTCTG	S455
Crispr_3_spacer5	>GCA_002250905.1_NOKD01000001.1_tmp_1_Crispr_3_spacer5	ATATTTCCATTCATTATGTGTAGGGTCTTT	S456			intra-species targeting
Crispr_1_spacer3	>GCA_002556385.1_NUEP01000017.1_tmp_88_Crispr_1_spacer3	ATCAAAATTAGGTGGTGCTCCCCCCGCCCAAACATA	S457
Crispr_1_spacer14	>GCA_002572465.1_NVJY01000011.1_tmp_22_Crispr_1_spacer14	ATCAACACTATTTGCATTAAACTTGAAAGTACCAA	S458
Crispr_1_spacer16	>GCA_002554825.1_NUCF01000123.1_tmp_26_Crispr_1_spacer16	ATCAACACTATTTGCATTAAACTTGAAAGTACCAA	S458
Crispr_2_spacer10	>GCA_002562205.1_NTWJ01000010.1_tmp_1_Crispr_2_spacer10	ATCAATACATAGGAGAATATAAGGAAGTTTTTTA	S459
Crispr_2_spacer10	>GCA_002578045.1_NUMR01000046.1_tmp_173_Crispr_2_spacer10	ATCAATCTTACTTGGTCAAAAGTCAACCCCTCTGT	S460
Crispr_1_spacer1	>GCA_002554825.1_NUCF01000123.1_tmp_26_Crispr_1_spacer1	ATCAATCTTTAAAAATCACAAAATGCTCAAACCCG	S461
Crispr_1_spacer11	>GCA_002014535.1_MUAI01000049.1_tmp_130_Crispr_1_spacer11	ATCAATGAAAACGTAACGATGGCCGACACAGGATT	S462
Crispr_1_spacer17	>GCA_002158195.1_MWPX01000048.1_tmp_117_Crispr_1_spacer17	ATCACTTGCCCTTGCATTTCATTACTTAAACTGT	S463
Crispr_1_spacer3	>GCA_002552375.1_NVOG01000040.1_tmp_190_Crispr_1_spacer3	ATCAGTAATTGCAATCTTGTTCTTAAAAGGTTACAAG	S464
Crispr_1_spacer3	>GCA_002556975.1_NUAS01000054.1_tmp_214_Crispr_1_spacer3	ATCAGTAATTGCAATCTTGTTCTTAAAAGGTTACAAG	S464
Crispr_1_spacer3	>GCA_002568975.1_NVET01000208.1_tmp_120_Crispr_1_spacer3	ATCAGTAATTGCAATCTTGTTCTTAAAAGGTTACAAG	S464
Crispr_1_spacer3	>GCA_002569705.1_NVGI01000070.1_tmp_253_Crispr_1_spacer3	ATCAGTAATTGCAATCTTGTTCTTAAAAGGTTACAAG	S464
Crispr_1_spacer3	>GCA_002579115.1_NUQM01000027.1_tmp_151_Crispr_1_spacer3	ATCAGTAATTGCAATCTTGTTCTTAAAAGGTTACAAG	S464
Crispr_1_spacer3	>GCA_002581425.1_NURV01000002.1_tmp_33_Crispr_1_spacer3	ATCAGTAATTGCAATCTTGTTCTTAAAAGGTTACAAG	S464
Crispr_2_spacer6	>GCA_002566115.1_NUVT01000248.1_tmp_5_Crispr_2_spacer6	ATCATCGGTTTTATATTTGAGAGCGTTAAAACAT	S465
Crispr_1_spacer11	>GCA_002562695.1_NTXG01000083.1_tmp_159_Crispr_1_spacer11	ATCATGTCAAAGGCCATTTGCACCCATTGAGGTA	S466
Crispr_1_spacer11	>GCA_002576575.1_NUIH01000067.1_tmp_148_Crispr_1_spacer11	ATCATGTCAAAGGCCATTTGCACCCATTGAGGTA	S466
Crispr_1_spacer1	>GCA_002562665.1_NTXF01000032.1_tmp_76_Crispr_1_spacer1	ATCATGTCAAAGGCCATTTGCACTCATTGAGGTA	S466
Crispr_2_spacer1	>GCA_002560605.1_NTRP01000089.1_tmp_303_Crispr_2_spacer1	ATCATGTCAAAGGCCATTTGCACTCATTGAGGTA	S466
Crispr_2_spacer1	>GCA_002577445.1_NULS01000052.1_tmp_107_Crispr_2_spacer1	ATCATGTCAAAGGCCATTTGCACTCATTGAGGTA	S466
Crispr_1_spacer3	>GCA_002562665.1_NTXF01000032.1_tmp_76_Crispr_1_spacer3	ATCATTTGAGTGCGATCTATTTCAACAGCATTTAAA	S467			intra-species targeting
Crispr_2_spacer3	>GCA_002560605.1_NTRP01000089.1_tmp_303_Crispr_2_spacer3	ATCATTTGAGTGCGATCTATTTCAACAGCATTTAAA	S467			intra-species targeting
Crispr_2_spacer3	>GCA_002577445.1_NULS01000052.1_tmp_107_Crispr_2_spacer3	ATCATTTGAGTGCGATCTATTTCAACAGCATTTAAA	S467			intra-species targeting
Crispr_1_spacer10	>GCA_002562205.1_NTWJ01000010.1_tmp_1_Crispr_1_spacer10	ATCCAATTAGTAAAGGTGATATTCCTTTGCCTAG	S468
Crispr_3_spacer1	>GCA_002118185.1_MRWW01000027.1_tmp_20_Crispr_3_spacer1	ATCCAGACTTCATCATCTTCTACCAACATTACC	S469
Crispr_2_spacer3	>GCA_000290835.1_JH792172.1_tmp_8_Crispr_2_spacer3	ATCCGTCCTAACTTTTGCTAAATCCTCACAAAAA	S470
Crispr_2_spacer16	>GCA_002550135.1_NVKO01000005.1_tmp_555_Crispr_2_spacer16	ATCGAACACCAGAAGGAATCCAACGAGATAGAAGTCG	S471
Crispr_1_spacer6	>GCA_002551005.1_NVOY01000015.1_tmp_35_Crispr_1_spacer6	ATCGATGGTCAAATTCAAACAATTCATTTTCAACTT	S472
Crispr_1_spacer17	>GCA_002550355.1_NVNZ01000025.1_tmp_74_Crispr_1_spacer17	ATCGCAAAAGAAAATCCAAGCATCTTTGGGTTT	S473
Crispr_3_spacer13	>GCA_002147055.1_NFDA01000059.1_tmp_59_Crispr_3_spacer13	ATCGCCAAAAGGTTTAGCGGTTAAACAAGGTAGT	S474		mobile DNA targeting
Crispr_1_spacer3	>GCA_000161595.1_CM000752.1_tmp_1_Crispr_1_spacer3	ATCGCTTTAGGCGAAGCAGCACATGCAGAAGGAACCGCGACTATCGCTAACGGATTCTC	S475			intra-species targeting
Crispr_1_spacer3	>GCA_002146325.1_NFCF01000115.1_tmp_115_Crispr_1_spacer3	ATCGCTTTAGGCGAAGCAGCACATGCAGAAGGAACCGCGACTATCGCTAACGGATTCTC	S475			intra-species targeting
Crispr_1_spacer2	>GCA_002118185.1_MRWW01000027.1_tmp_20_Crispr_1_spacer2	ATCGGACGACCACTAAACAGGTGATTCCTTACCGTCGCACC	S476
Crispr_1_spacer3	>GCA_002564345.1_NUUU01000040.1_tmp_99_Crispr_1_spacer3	ATCGGTTTGGCATGGGCTATACACACGCCGAAACGTCGCA	S477
Crispr_1_spacer7	>GCA_002570225.1_NVHS01000001.1_tmp_71_Crispr_1_spacer7	ATCGTGTTCGGGGCTGTTAGTTGCTCGAATGGTA	S478
Crispr_2_spacer5	>GCA_002147055.1_NFDA01000059.1_tmp_59_Crispr_2_spacer5	ATCTACGACCGCTGCATGACCTACTAGGGAACTA	S479		mobile DNA targeting
Crispr_1_spacer5	>GCA_002557835.1_NUAE01000006.1_tmp_66_Crispr_1_spacer5	ATCTCTAACCGAACGAACCTGATAATAAATTTGG	S480
Crispr_6_spacer4	>GCA_000161455.1_CM000745.1_tmp_1_Crispr_6_spacer4	ATCTCTAACCGAACGAACCTGATAATAAATTTGG	S480
Crispr_1_spacer3	>GCA_002574505.1_NUGP01000380.1_tmp_311_Crispr_1_spacer3	ATCTTAAAGAATACTATGAAATTGAAAGAAGTAC	S481
Crispr_2_spacer3	>GCA_002575215.1_NUHP01000138.1_tmp_42_Crispr_2_spacer3	ATCTTAAAGAATACTATGAAATTGAAAGAAGTAC	S481
Crispr_2_spacer3	>GCA_002563045.1_NTSD01000029.1_tmp_50_Crispr_2_spacer3	ATCTTAAAGAATACTATGAAATTGAAAGAAGTAC	S481
Crispr_2_spacer3	>GCA_002562045.1_NTVV01000009.1_tmp_179_Crispr_2_spacer3	ATCTTAAAGAATACTATGAAATTGAAAGAAGTAC	S481
Crispr_2_spacer3	>GCA_002562665.1_NTXF01000032.1_tmp_76_Crispr_2_spacer3	ATCTTAAAGAATACTATGAAATTGAAAGAAGTAC	S481
Crispr_2_spacer3	>GCA_002574295.1_NUGA01000076.1_tmp_511_Crispr_2_spacer3	ATCTTAAAGAATACTATGAAATTGAAAGAAGTAC	S481
Crispr_2_spacer3	>GCA_002577005.1_NUKR01000038.1_tmp_73_Crispr_2_spacer3	ATCTTAAAGAATACTATGAAATTGAAAGAAGTAC	S481
Crispr_2_spacer3	>GCA_002577525.1_NULW01000010.1_tmp_1_Crispr_2_spacer3	ATCTTAAAGAATACTATGAAATTGAAAGAAGTAC	S481
Crispr_2_spacer3	>GCA_002565195.1_NUZE01000022.1_tmp_14_Crispr_2_spacer3	ATCTTAAAGAATACTATGAAATTGAAAGAAGTAC	S481
Crispr_2_spacer3	>GCA_002567585.1_NVAT01000054.1_tmp_253_Crispr_2_spacer3	ATCTTAAAGAATACTATGAAATTGAAAGAAGTAC	S481
Crispr_2_spacer3	>GCA_002567905.1_NVBU01000007.1_tmp_132_Crispr_2_spacer3	ATCTTAAAGAATACTATGAAATTGAAAGAAGTAC	S481
Crispr_2_spacer3	>GCA_002567955.1_NVBX01000012.1_tmp_58_Crispr_2_spacer3	ATCTTAAAGAATACTATGAAATTGAAAGAAGTAC	S481
Crispr_2_spacer3	>GCA_002568525.1_NVCF01000030.1_tmp_34_Crispr_2_spacer3	ATCTTAAAGAATACTATGAAATTGAAAGAAGTAC	S481
Crispr_2_spacer3	>GCA_002568345.1_NVCV01000041.1_tmp_148_Crispr_2_spacer3	ATCTTAAAGAATACTATGAAATTGAAAGAAGTAC	S481
Crispr_2_spacer3	>GCA_002570475.1_NVDH01000010.1_tmp_11_Crispr_2_spacer3	ATCTTAAAGAATACTATGAAATTGAAAGAAGTAC	S481
Crispr_3_spacer3	>GCA_002560605.1_NTRP01000089.1_tmp_303_Crispr_3_spacer3	ATCTTAAAGAATACTATGAAATTGAAAGAAGTAC	S481
Crispr_1_spacer1	>GCA_002566115.1_NUVT01000248.1_tmp_5_Crispr_1_spacer1	ATCTTACGTTAACGACATGGGTACTCGTATCTAT	S482
Crispr_1_spacer4	>GCA_002566115.1_NUVT01000248.1_tmp_5_Crispr_1_spacer4	ATCTTACGTTAACGACATGGGTACTCGTATCTAT	S482
Crispr_1_spacer1	>GCA_002550145.1_NVPN01000048.1_tmp_210_Crispr_1_spacer1	ATCTTTATCAGTGATTGTATAAAATGCTTTGTCATAGTT	S483
Crispr_2_spacer16	>GCA_002578045.1_NUMR01000046.1_tmp_173_Crispr_2_spacer16	ATCTTTTGGTCTAATCAAATCAGGCTTTTTCAAAG	S484
Crispr_1_spacer19	>GCA_002550355.1_NVNZ01000025.1_tmp_74_Crispr_1_spacer19	ATGAACGACTATGGTTATTTTTCGAAACAAGTA	S485
Crispr_2_spacer2	>GCA_002558525.1_NTYF01000225.1_tmp_139_Crispr_2_spacer2	ATGAAGTAAACGTTATAAACGGAAATAACAATAA	S486
Crispr_2_spacer1	>GCA_002560175.1_NTQU01000039.1_tmp_64_Crispr_2_spacer1	ATGACAAGCCAATGACTCCTGATAAACCAATGG	S487
Crispr_6_spacer1	>GCA_000161315.1_CM000736.1_tmp_1_Crispr_6_spacer1	ATGACTGAATTTTGTCAAAAGTGTGATATTAT	S488
Crispr_2_spacer9	>GCA_001968805.1_MSFC01000077.1_tmp_42_Crispr_2_spacer9	ATGAGAGTATAGCAAGTGTTTACCTGGCGCAATC	S489		mobile DNA targeting	intra-species targeting
Crispr_6_spacer2	>GCA_000161315.1_CM000736.1_tmp_1_Crispr_6_spacer2	ATGAGCGTTCCAGATAAATATAAACCCGAGGTA	S490		mobile DNA targeting
Crispr_2_spacer8	>GCA_002550145.1_NVPN01000048.1_tmp_210_Crispr_2_spacer8	ATGAGTGATTATGTTAAGTATCTCAACAAATTTAG	S491
Crispr_15_spacer2	>GCA_000399425.1_KB976677.1_tmp_6_Crispr_15_spacer2	ATGAGTTTGATAAAGGACAGCCTGCGGGTGAATTTGATGATGA	S492			intra-species targeting
Crispr_2_spacer15	>GCA_002550135.1_NVKO01000005.1_tmp_555_Crispr_2_spacer15	ATGATAAGATAGGCTTTTATGTACCTTTGTATTAAAGTCG	S493
Crispr_1_spacer13	>GCA_002572065.1_NVJG01000074.1_tmp_243_Crispr_1_spacer13	ATGATAGTTTTTGATATAGTCTCTTATTGGTTT	S494
Crispr_1_spacer8	>GCA_002550135.1_NVKO01000005.1_tmp_555_Crispr_1_spacer8	ATGATTAAGAACGTACCGATCGCTCGTGCTCAGGTCG	S495
Crispr_1_spacer3	>GCA_002572465.1_NVJY01000011.1_tmp_22_Crispr_1_spacer3	ATGATTGCCCCGTGGACGTTGCCGAAAGTGCTATT	S496
Crispr_1_spacer4	>GCA_002554825.1_NUCF01000123.1_tmp_26_Crispr_1_spacer4	ATGATTGCCCCGTGGACGTTGCCGAAAGTGCTATT	S496
Crispr_1_spacer4	>GCA_002570225.1_NVHS01000001.1_tmp_71_Crispr_1_spacer4	ATGCCAATCGGTGTACAAGCCGACTTCATTAACGT	S497		mobile DNA targeting
Crispr_1_spacer8	>GCA_002576155.1_NUJY01000379.1_tmp_309_Crispr_1_spacer8	ATGCCAATCGGTGTACAAGCTGACTTTATTAAC	S498		mobile DNA targeting
Crispr_1_spacer10	>GCA_002561535.1_NTUX01000009.1_tmp_55_Crispr_1_spacer10	ATGCCAATCGGTGTCCAAGCCGACTTCATTAAC	S499		mobile DNA targeting
Crispr_1_spacer13	>GCA_002559125.1_NTYA01000023.1_tmp_79_Crispr_1_spacer13	ATGCCAATCGGTGTCCAAGCCGACTTCATTAAC	S499		mobile DNA targeting
Crispr_1_spacer17	>GCA_002576575.1_NUIH01000067.1_tmp_148_Crispr_1_spacer17	ATGCCAATCGGTGTCCAAGCCGACTTCATTAAC	S499		mobile DNA targeting
Crispr_1_spacer7	>GCA_002552635.1_NVNC01000043.1_tmp_138_Crispr_1_spacer7	ATGCCAATCGGTGTCCAAGCCGACTTCATTAAC	S499		mobile DNA targeting
Crispr_1_spacer7	>GCA_002558665.1_NTYP01000040.1_tmp_105_Crispr_1_spacer7	ATGCCAATCGGTGTCCAAGCCGACTTCATTAAC	S499		mobile DNA targeting
Crispr_1_spacer7	>GCA_002562585.1_NTXA01000046.1_tmp_149_Crispr_1_spacer7	ATGCCAATCGGTGTCCAAGCCGACTTCATTAAC	S499		mobile DNA targeting
Crispr_1_spacer7	>GCA_002559595.1_NTSX01000057.1_tmp_123_Crispr_1_spacer7	ATGCCAATCGGTGTCCAAGCCGACTTCATTAAC	S499		mobile DNA targeting
Crispr_1_spacer7	>GCA_002562335.1_NTWO01000054.1_tmp_116_Crispr_1_spacer7	ATGCCAATCGGTGTCCAAGCCGACTTCATTAAC	S499		mobile DNA targeting
Crispr_1_spacer9	>GCA_001968805.1_MSFC01000077.1_tmp_42_Crispr_1_spacer9	ATGCCAATCGGTGTCCAAGCCGACTTCATTAAC	S499		mobile DNA targeting
Crispr_1_spacer15	>GCA_001968805.1_MSFC01000077.1_tmp_42_Crispr_1_spacer15	ATGCCAATCGGTGTCCAAGCCGACTTCATTAACGT	S500		mobile DNA targeting
Crispr_1_spacer13	>GCA_002562695.1_NTXG01000083.1_tmp_159_Crispr_1_spacer13	ATGCCAATTGGTGTACAAGCGGACTTTATTAAT	S501
Crispr_1_spacer14	>GCA_002576575.1_NUIH01000067.1_tmp_148_Crispr_1_spacer14	ATGCCAATTGGTGTACAAGCGGACTTTATTAAT	S501
Crispr_4_spacer3	>GCA_002558665.1_NTYP01000040.1_tmp_105_Crispr_4_spacer3	ATGGAAATGGAACGTTCTTACGGATCAAAAGAA	S502		mobile DNA targeting
Crispr_1_spacer4	>GCA_002118175.1_MRWV01000016.1_tmp_8_Crispr_1_spacer4	ATGGAACTATAGCTCTCTGTTGCGATTCCATTAACGTTCTTAG	S503		mobile DNA targeting
Crispr_1_spacer14	>GCA_002158195.1_MWPX01000048.1_tmp_117_Crispr_1_spacer14	ATGGATTTTCGCACCATGTTTTGTAAGAAGACGT	S504
Crispr_1_spacer4	>GCA_002569075.1_NVFA01000046.1_tmp_311_Crispr_1_spacer4	ATGGCAGCTAAAATCTCAGCAGCTATTGCTCGTAAG	S505
Crispr_1_spacer7	>GCA_002118175.1_MRWV01000016.1_tmp_8_Crispr_1_spacer7	ATGGGACTATAGCCACAACACACTTATCAATATTAATTCCTAT	S506
Crispr_2_spacer1	>GCA_002556385.1_NUEP01000017.1_tmp_88_Crispr_2_spacer1	ATGGGGAAAGTTGCAATGGCGAAATTCA	S507		mobile DNA targeting
Crispr_1_spacer2	>GCA_002558015.1_NTVJ01000324.1_tmp_249_Crispr_1_spacer2	ATGGTCAACATTCTTTGGAGCAAAGATTTTATACAT	S508
Crispr_1_spacer2	>GCA_002558525.1_NTYF01000256.1_tmp_173_Crispr_1_spacer2	ATGGTCAACATTCTTTGGAGCAAAGATTTTATACAT	S508
Crispr_1_spacer2	>GCA_002571305.1_NVEK01000325.1_tmp_129_Crispr_1_spacer2	ATGGTCAACATTCTTTGGAGCAAAGATTTTATACAT	S508
Crispr_15_spacer3	>GCA_000399425.1_KB976677.1_tmp_6_Crispr_15_spacer3	ATGGTGGCCGTGGTGATCTTGATGA	S509			intra-species targeting
Crispr_1_spacer10	>GCA_000290835.1_JH792172.1_tmp_8_Crispr_1_spacer10	ATGGTTTCGAATATTATCAAGAATAGCTTTACT	S510
Crispr_3_spacer5	>GCA_000399465.1_KB976711.1_tmp_4_Crispr_3_spacer5	ATGTACTTGTTTTATGAGATACAAAATTACTAT	S511
Crispr_1_spacer3	>GCA_002572165.1_NVJZ01000013.1_tmp_44_Crispr_1_spacer3	ATGTAGCAAGTGATTTTGTATCAATTGTACGTTC	S512
Crispr_1_spacer4	>GCA_001583875.1_LOQA01000193.1_tmp_193_Crispr_1_spacer4	ATGTATAAAATCTTTGCTCCAAAGAATGTTGACCAT	S513
Crispr_1_spacer4	>GCA_002564505.1_NUUZ01000276.1_tmp_195_Crispr_1_spacer4	ATGTATAAAATCTTTGCTCCAAAGAATGTTGACCAT	S513
Crispr_1_spacer4	>GCA_002586085.1_NUPG01000287.1_tmp_207_Crispr_1_spacer4	ATGTATAAAATCTTTGCTCCAAAGAATGTTGACCAT	S513
Crispr_1_spacer14	>GCA_002566115.1_NUVT01000248.1_tmp_5_Crispr_1_spacer14	ATGTGGCGGTATTCGTCGATAATCAGCCGAAATT	S514
Crispr_1_spacer9	>GCA_001548175.1_AP014866.1_tmp_3_Crispr_1_spacer9	ATGTGGGTGACGTCATTAAATTCTCGTATCTTGT	S515		mobile DNA targeting
Crispr_2_spacer10	>GCA_002021545.1_MQTK01000005.1_tmp_189_Crispr_2_spacer10	ATGTGGGTGACGTCATTAAATTCTCGTATCTTGT	S515		mobile DNA targeting
Crispr_2_spacer10	>GCA_000835235.1_CP009999.1_tmp_8_Crispr_2_spacer10	ATGTGGGTGACGTCATTAAATTCTCGTATCTTGT	S515		mobile DNA targeting
Crispr_2_spacer10	>GCA_001017635.1_CP011350.1_tmp_2_Crispr_2_spacer10	ATGTGGGTGACGTCATTAAATTCTCGTATCTTGT	S515		mobile DNA targeting
Crispr_2_spacer10	>GCA_001420855.1_CP013056.1_tmp_2_Crispr_2_spacer10	ATGTGGGTGACGTCATTAAATTCTCGTATCTTGT	S515		mobile DNA targeting
Crispr_2_spacer10	>GCA_000710255.1_JMHW01000099.1_tmp_99_Crispr_2_spacer10	ATGTGGGTGACGTCATTAAATTCTCGTATCTTGT	S515		mobile DNA targeting
Crispr_2_spacer10	>GCA_000969665.1_JWJY01000034.1_tmp_34_Crispr_2_spacer10	ATGTGGGTGACGTCATTAAATTCTCGTATCTTGT	S515		mobile DNA targeting
Crispr_2_spacer10	>GCA_002555365.1_NUCJ01000008.1_tmp_423_Crispr_2_spacer10	ATGTGGGTGACGTCATTAAATTCTCGTATCTTGT	S515		mobile DNA targeting
Crispr_2_spacer10	>GCA_002589045.1_NUTX01000038.1_tmp_366_Crispr_2_spacer10	ATGTGGGTGACGTCATTAAATTCTCGTATCTTGT	S515		mobile DNA targeting
Crispr_2_spacer10	>GCA_002572135.1_NVJS01000069.1_tmp_362_Crispr_2_spacer10	ATGTGGGTGACGTCATTAAATTCTCGTATCTTGT	S515		mobile DNA targeting
Crispr_2_spacer11	>GCA_000399505.1_KB976768.1_tmp_29_Crispr_2_spacer11	ATGTGGGTGACGTCATTAAATTCTCGTATCTTGT	S515		mobile DNA targeting
Crispr_2_spacer3	>GCA_002561385.1_NTUL01000048.1_tmp_49_Crispr_2_spacer3	ATGTGTTCGTTTCAGCACGTTTCTTGCTCTGTTCA	S516
Crispr_1_spacer10	>GCA_002561665.1_NTVZ01000079.1_tmp_169_Crispr_1_spacer10	ATGTTTCTTCATTAATTAAATATCCCTCTGGTGC	S517
Crispr_2_spacer16	>GCA_002559985.1_NTQL01000054.1_tmp_136_Crispr_2_spacer16	ATGTTTCTTCATTAATTAAATATCCCTCTGGTGC	S517
Crispr_2_spacer16	>GCA_002559205.1_NTYJ01000059.1_tmp_148_Crispr_2_spacer16	ATGTTTCTTCATTAATTAAATATCCCTCTGGTGC	S517
Crispr_2_spacer16	>GCA_002571165.1_NVDO01000055.1_tmp_169_Crispr_2_spacer16	ATGTTTCTTCATTAATTAAATATCCCTCTGGTGC	S517
Crispr_1_spacer6	>GCA_002578045.1_NUMR01000046.1_tmp_173_Crispr_1_spacer6	ATGTTTTAACGCTCTCAAATATAAAACCGATGAT	S518
Crispr_1_spacer1	>GCA_002575815.1_NUIW01000004.1_tmp_155_Crispr_1_spacer1	ATTAAACACCATCACTCTAACGACTATGGTTATGTAAAAAG	S519
Crispr_1_spacer1	>GCA_002574575.1_NUGY01000058.1_tmp_219_Crispr_1_spacer1	ATTAAACACCATCACTCTAACGACTATGGTTATGTAAAAAG	S519
Crispr_1_spacer9	>GCA_002583865.1_NUTM01000055.1_tmp_262_Crispr_1_spacer9	ATTAAAGAGGTCAAAGTGGGCAGAGTCTTAGCTG	S520
Crispr_1_spacer26	>GCA_002158195.1_MWPX01000048.1_tmp_117_Crispr_1_spacer26	ATTAAAGATGGCCTGCGCAAATCCTGCATAAAA	S521
Crispr_1_spacer2	>GCA_002561535.1_NTUX01000009.1_tmp_55_Crispr_1_spacer2	ATTAACAAATTTCTTATCGATCCATACATACTT	S522
Crispr_1_spacer5	>GCA_002582575.1_NUNG01000065.1_tmp_111_Crispr_1_spacer5	ATTAACGGAACTTGGAAACGCTGAACGCATCGCATA	S523
Crispr_1_spacer5	>GCA_002550455.1_NVLS01000046.1_tmp_85_Crispr_1_spacer5	ATTAACGGAACTTGGAAACGCTGAACGCATCGCATA	S523
Crispr_2_spacer1	>GCA_002571615.1_NVIJ01000003.1_tmp_206_Crispr_2_spacer1	ATTAACTAGCCGTAGTGTAGAGAATCACCAAGACAAAAGACCTA	S524
Crispr_1_spacer16	>GCA_002557835.1_NUAE01000006.1_tmp_66_Crispr_1_spacer16	ATTAAGACAAGCGGATTTAGCTCATGATCTAAAT	S525
Crispr_1_spacer17	>GCA_002583865.1_NUTM01000055.1_tmp_262_Crispr_1_spacer17	ATTAAGACAAGCGGATTTAGCTCATGATCTAAAT	S525
Crispr_6_spacer19	>GCA_000161455.1_CM000745.1_tmp_1_Crispr_6_spacer19	ATTAAGACAAGCGGATTTAGCTCATGATCTAAAT	S525
Crispr_1_spacer5	>GCA_002561665.1_NTVZ01000079.1_tmp_169_Crispr_1_spacer5	ATTAATAAAGTCCGCTTGTACACCAATTGGCAT	S526
Crispr_2_spacer10	>GCA_002559985.1_NTQL01000054.1_tmp_136_Crispr_2_spacer10	ATTAATAAAGTCCGCTTGTACACCAATTGGCAT	S526
Crispr_2_spacer10	>GCA_002559205.1_NTYJ01000059.1_tmp_148_Crispr_2_spacer10	ATTAATAAAGTCCGCTTGTACACCAATTGGCAT	S526
Crispr_2_spacer10	>GCA_002576045.1_NUJN01000066.1_tmp_145_Crispr_2_spacer10	ATTAATAAAGTCCGCTTGTACACCAATTGGCAT	S526
Crispr_2_spacer10	>GCA_002571165.1_NVDO01000055.1_tmp_169_Crispr_2_spacer10	ATTAATAAAGTCCGCTTGTACACCAATTGGCAT	S526
Crispr_2_spacer7	>GCA_002550455.1_NVLS01000023.1_tmp_60_Crispr_2_spacer7	ATTAATAAAGTCCGCTTGTACACCAATTGGCAT	S526
Crispr_3_spacer7	>GCA_002582575.1_NUNG01000012.1_tmp_33_Crispr_3_spacer7	ATTAATAAAGTCCGCTTGTACACCAATTGGCAT	S526
Crispr_4_spacer10	>GCA_002577465.1_NULU01000009.1_tmp_98_Crispr_4_spacer10	ATTAATAAAGTCCGCTTGTACACCAATTGGCAT	S526
Crispr_1_spacer2	>GCA_002558015.1_NTVJ01000140.1_tmp_45_Crispr_1_spacer2	ATTAATACTTCTCCTTTTTCCCAAACCTGCAAAG	S527
Crispr_1_spacer2	>GCA_002571305.1_NVEK01000353.1_tmp_160_Crispr_1_spacer2	ATTAATACTTCTCCTTTTTCCCAAACCTGCAAAG	S527
Crispr_1_spacer2	>GCA_002586085.1_NUPG01000086.1_tmp_363_Crispr_1_spacer2	ATTAATACTTCTCCTTTTTCCCAAACCTGCAAAG	S527
Crispr_1_spacer4	>GCA_000399365.1_KB976609.1_tmp_11_Crispr_1_spacer4	ATTACATATGGATTTTGAGGATATTCATAATTTGGACGTGTTTCA	S528			intra-species targeting	inter-species targeting
Crispr_2_spacer5	>GCA_000290735.1_JH791835.1_tmp_3_Crispr_2_spacer5	ATTACCTTACAACTCCTAAAATCTTACCAAGTGT	S529		mobile DNA targeting
Crispr_1_spacer5	>GCA_000399465.1_KB976711.1_tmp_4_Crispr_1_spacer5	ATTACTGGTCTTGGTGTTTCCATTGGTGCCGGGCTACTT	S530		mobile DNA targeting
Crispr_2_spacer11	>GCA_002146755.1_NFDH01000105.1_tmp_105_Crispr_2_spacer11	ATTAGACGAGATATATCCACAGAAGAAGAATTAC	S531		mobile DNA targeting	intra-species targeting
Crispr_2_spacer11	>GCA_002147905.1_MOOL01000079.1_tmp_79_Crispr_2_spacer11	ATTAGACGAGATATATCCACAGAAGAAGAATTAC	S531		mobile DNA targeting	intra-species targeting
Crispr_2_spacer6	>GCA_002021445.1_MQTG01000001.1_tmp_1_Crispr_2_spacer6	ATTAGACGAGATATATCCACAGAAGAAGAATTAC	S531		mobile DNA targeting	intra-species targeting
Crispr_1_spacer12	>GCA_002572465.1_NVJY01000011.1_tmp_22_Crispr_1_spacer12	ATTAGACTCCCTTTCCCTAGCATGGAAGAAATG	S532
Crispr_1_spacer14	>GCA_002554825.1_NUCF01000123.1_tmp_26_Crispr_1_spacer14	ATTAGACTCCCTTTCCCTAGCATGGAAGAAATG	S532
Crispr_1_spacer16	>GCA_002561665.1_NTVZ01000079.1_tmp_169_Crispr_1_spacer16	ATTATAATGTTCTTTATACCTTTGATCTCATATC	S533
Crispr_2_spacer2	>GCA_002571615.1_NVIJ01000003.1_tmp_206_Crispr_2_spacer2	ATTATCTTTGAAATAATTCAGCATTTAGAAGGCAACATATT	S534
Crispr_1_spacer1	>GCA_002268645.2_NHPK02000339.1_tmp_268_Crispr_1_spacer1	ATTATGCTGGAAATTA	S535
Crispr_2_spacer6	>GCA_000290915.1_JH792313.1_tmp_4_Crispr_2_spacer6	ATTATTTAACGCATTAGACTTATTGAAAGATAAA	S536
Crispr_3_spacer2	>GCA_002250905.1_NOKD01000001.1_tmp_1_Crispr_3_spacer2	ATTATTTCCGATGACATTGAAATTTGGCTA	S537			intra-species targeting
Crispr_3_spacer2	>GCA_002251055.1_NOKK01000003.1_tmp_1_Crispr_3_spacer2	ATTATTTCCGATGACATTGAAATTTGGCTA	S537	self targeting
Crispr_1_spacer2	>GCA_001008665.1_LCYP01000142.1_tmp_65_Crispr_1_spacer2	ATTCAAAGAGCCTGAACAAGTGGAATCGAGTCGCACCTTATA	S538		mobile DNA targeting
Crispr_1_spacer2	>GCA_002893605.1_NHNQ01000266.1_tmp_186_Crispr_1_spacer2	ATTCAAAGAGCCTGAACAAGTGGAATCGAGTCGCACCTTATA	S538		mobile DNA targeting
Crispr_2_spacer2	>GCA_000399345.1_KB976561.1_tmp_2_Crispr_2_spacer2	ATTCAAAGAGCCTGAACAAGTGGAATCGAGTCGCACCTTATA	S538		mobile DNA targeting
Crispr_2_spacer2	>GCA_001044855.1_LABP01000168.1_tmp_15_Crispr_2_spacer2	ATTCAAAGAGCCTGAACAAGTGGAATCGAGTCGCACCTTATA	S538		mobile DNA targeting
Crispr_2_spacer2	>GCA_002558645.1_NTYN01000013.1_tmp_33_Crispr_2_spacer2	ATTCAAAGAGCCTGAACAAGTGGAATCGAGTCGCACCTTATA	S538		mobile DNA targeting
Crispr_2_spacer2	>GCA_000468975.2_AMXS02000166.1_tmp_60_Crispr_2_spacer2	ATTCAAAGAGCCTGAACAAGTGGAATCGAGTCGCACCTTATA	S538		mobile DNA targeting
Crispr_2_spacer2	>GCA_000387405.2_ARXZ02000045.1_tmp_99_Crispr_2_spacer2	ATTCAAAGAGCCTGAACAAGTGGAATCGAGTCGCACCTTATA	S538		mobile DNA targeting
Crispr_2_spacer2	>GCA_000193355.1_CP001910.1_tmp_4_Crispr_2_spacer2	ATTCAAAGAGCCTGAACAAGTGGAATCGAGTCGCACCTTATA	S538		mobile DNA targeting
Crispr_2_spacer2	>GCA_000341665.1_CP004136.1_tmp_7_Crispr_2_spacer2	ATTCAAAGAGCCTGAACAAGTGGAATCGAGTCGCACCTTATA	S538		mobile DNA targeting
Crispr_2_spacer2	>GCA_000688795.1_CP004861.1_tmp_4_Crispr_2_spacer2	ATTCAAAGAGCCTGAACAAGTGGAATCGAGTCGCACCTTATA	S538		mobile DNA targeting
Crispr_2_spacer2	>GCA_000747545.1_CP007615.1_tmp_4_Crispr_2_spacer2	ATTCAAAGAGCCTGAACAAGTGGAATCGAGTCGCACCTTATA	S538		mobile DNA targeting
Crispr_2_spacer2	>GCA_000803665.1_CP010091.1_tmp_4_Crispr_2_spacer2	ATTCAAAGAGCCTGAACAAGTGGAATCGAGTCGCACCTTATA	S538		mobile DNA targeting
Crispr_2_spacer2	>GCA_001618665.1_CP015152.1_tmp_3_Crispr_2_spacer2	ATTCAAAGAGCCTGAACAAGTGGAATCGAGTCGCACCTTATA	S538		mobile DNA targeting
Crispr_2_spacer2	>GCA_001880125.1_MOXR01000030.1_tmp_150_Crispr_2_spacer2	ATTCAAAGAGCCTGAACAAGTGGAATCGAGTCGCACCTTATA	S538		mobile DNA targeting
Crispr_2_spacer2	>GCA_002147165.1_NFDU01000191.1_tmp_191_Crispr_2_spacer2	ATTCAAAGAGCCTGAACAAGTGGAATCGAGTCGCACCTTATA	S538		mobile DNA targeting
Crispr_2_spacer2	>GCA_002147155.1_NFDV01000284.1_tmp_284_Crispr_2_spacer2	ATTCAAAGAGCCTGAACAAGTGGAATCGAGTCGCACCTTATA	S538		mobile DNA targeting
Crispr_2_spacer2	>GCA_002147185.1_NFDW01000209.1_tmp_209_Crispr_2_spacer2	ATTCAAAGAGCCTGAACAAGTGGAATCGAGTCGCACCTTATA	S538		mobile DNA targeting
Crispr_2_spacer2	>GCA_002147245.1_NFDZ01000220.1_tmp_220_Crispr_2_spacer2	ATTCAAAGAGCCTGAACAAGTGGAATCGAGTCGCACCTTATA	S538		mobile DNA targeting
Crispr_2_spacer2	>GCA_002147435.1_NFEI01000204.1_tmp_204_Crispr_2_spacer2	ATTCAAAGAGCCTGAACAAGTGGAATCGAGTCGCACCTTATA	S538		mobile DNA targeting
Crispr_2_spacer2	>GCA_002147555.1_NFDV01000284.1_tmp_284_Crispr_2_spacer2	ATTCAAAGAGCCTGAACAAGTGGAATCGAGTCGCACCTTATA	S538		mobile DNA targeting
Crispr_2_spacer2	>GCA_002147575.1_NFEO01000162.1_tmp_162_Crispr_2_spacer2	ATTCAAAGAGCCTGAACAAGTGGAATCGAGTCGCACCTTATA	S538		mobile DNA targeting
Crispr_2_spacer2	>GCA_002147565.1_NFEP01000226.1_tmp_226_Crispr_2_spacer2	ATTCAAAGAGCCTGAACAAGTGGAATCGAGTCGCACCTTATA	S538		mobile DNA targeting
Crispr_2_spacer2	>GCA_002147605.1_NFEQ01000188.1_tmp_188_Crispr_2_spacer2	ATTCAAAGAGCCTGAACAAGTGGAATCGAGTCGCACCTTATA	S538		mobile DNA targeting
Crispr_2_spacer2	>GCA_002147645.1_NFES01000164.1_tmp_164_Crispr_2_spacer2	ATTCAAAGAGCCTGAACAAGTGGAATCGAGTCGCACCTTATA	S538		mobile DNA targeting
Crispr_2_spacer2	>GCA_002147685.1_NFEU01000155.1_tmp_155_Crispr_2_spacer2	ATTCAAAGAGCCTGAACAAGTGGAATCGAGTCGCACCTTATA	S538		mobile DNA targeting
Crispr_2_spacer2	>GCA_002147725.1_NFEV01000192.1_tmp_192_Crispr_2_spacer2	ATTCAAAGAGCCTGAACAAGTGGAATCGAGTCGCACCTTATA	S538		mobile DNA targeting
Crispr_2_spacer2	>GCA_002574115.1_NUFO01000018.1_tmp_11_Crispr_2_spacer2	ATTCAAAGAGCCTGAACAAGTGGAATCGAGTCGCACCTTATA	S538		mobile DNA targeting
Crispr_2_spacer2	>GCA_002581075.1_NUSR01000006.1_tmp_362_Crispr_2_spacer2	ATTCAAAGAGCCTGAACAAGTGGAATCGAGTCGCACCTTATA	S538		mobile DNA targeting
Crispr_2_spacer2	>GCA_002589015.1_NUUL01000013.1_tmp_44_Crispr_2_spacer2	ATTCAAAGAGCCTGAACAAGTGGAATCGAGTCGCACCTTATA	S538		mobile DNA targeting
Crispr_3_spacer2	>GCA_000717535.1_CP004876.1_tmp_4_Crispr_3_spacer2	ATTCAAAGAGCCTGAACAAGTGGAATCGAGTCGCACCTTATA	S538		mobile DNA targeting
Crispr_2_spacer8	>GCA_002574265.1_NUFW01000032.1_tmp_62_Crispr_2_spacer8	ATTCAGAGGTGGTCATCATTAATGAATGCGTTAA	S539		mobile DNA targeting
Crispr_2_spacer4	>GCA_002565105.1_NUYQ01000086.1_tmp_154_Crispr_2_spacer4	ATTCAGAGGTGGTCATCATTAATGAATGCGTTAAT	S540		mobile DNA targeting
Crispr_1_spacer7	>GCA_900094915.1_FMJN01000021.1_tmp_12_Crispr_1_spacer7	ATTCCAATCGATGTATGGTGTGAGGAAGCT	S541			intra-species targeting
Crispr_2_spacer7	>GCA_002251005.1_NOKB01000002.1_tmp_1_Crispr_2_spacer7	ATTCCAATCGATGTATGGTGTGAGGAAGCT	S541			intra-species targeting
Crispr_2_spacer7	>GCA_002250885.1_NOKC01000003.1_tmp_1_Crispr_2_spacer7	ATTCCAATCGATGTATGGTGTGAGGAAGCT	S541			intra-species targeting
Crispr_2_spacer7	>GCA_002251025.1_NOKF01000002.1_tmp_1_Crispr_2_spacer7	ATTCCAATCGATGTATGGTGTGAGGAAGCT	S541			intra-species targeting
Crispr_2_spacer7	>GCA_002250965.1_NOKH01000002.1_tmp_1_Crispr_2_spacer7	ATTCCAATCGATGTATGGTGTGAGGAAGCT	S541	self targeting
Crispr_2_spacer7	>GCA_002251115.1_NOKI01000003.1_tmp_1_Crispr_2_spacer7	ATTCCAATCGATGTATGGTGTGAGGAAGCT	S541			intra-species targeting
Crispr_2_spacer7	>GCA_002251045.1_NOKJ01000003.1_tmp_1_Crispr_2_spacer7	ATTCCAATCGATGTATGGTGTGAGGAAGCT	S541			intra-species targeting
Crispr_2_spacer6	>GCA_002251055.1_NOKK01000003.1_tmp_1_Crispr_2_spacer6	ATTCGGAACCAATACGACGTTCTGTGCGAACGCTA	S542	self targeting
Crispr_1_spacer2	>GCA_002556385.1_NUEP01000017.1_tmp_88_Crispr_1_spacer2	ATTCGGGGGCTATGGAAATGTTGTAGTAATAGATCA	S543
Crispr_6_spacer2	>GCA_002558665.1_NTYP01000040.1_tmp_105_Crispr_6_spacer2	ATTCGTTGAATAATAAAAGCACCAATAAGCACGGTGAGTTA	S544		mobile DNA targeting
Crispr_4_spacer2	>GCA_001183785.1_CP010111.1_tmp_6_Crispr_4_spacer2	ATTCGTTGAATAATAAACTCACCAATAAGCACGGTGAGTTA	S544		mobile DNA targeting
Crispr_2_spacer4	>GCA_900094855.1_FMJO01000091.1_tmp_28_Crispr_2_spacer4	ATTCTCCCTGCCATTTTCTCACCTCACTTTCTTA	S545
Crispr_1_spacer3	>GCA_002556385.1_NUEP01000034.1_tmp_166_Crispr_1_spacer3	ATTGAAACGTTCGCTTTCAGTTCCTATCCAAAATTTC	S546
Crispr_2_spacer2	>GCA_001183785.1_CP010111.1_tmp_6_Crispr_2_spacer2	ATTGAAATATGGAAATGGAACGTTCTTACGGATCAAAAGAA	S547		mobile DNA targeting
Crispr_2_spacer1	>GCA_001183785.1_CP010111.1_tmp_6_Crispr_2_spacer1	ATTGAAATGCTAGAGACGATATCAGTTATTACTTAGCAAAAA	S548		mobile DNA targeting
Crispr_1_spacer1	>GCA_002578045.1_NUMR01000046.1_tmp_173_Crispr_1_spacer1	ATTGATATTCATTTTTTTGTCTGAAACAAATCTT	S549
Crispr_1_spacer17	>GCA_002572465.1_NVJY01000011.1_tmp_22_Crispr_1_spacer17	ATTGATATTTATATGAATGTGCCAAAGGAAAAGA	S550
Crispr_1_spacer20	>GCA_002554825.1_NUCF01000123.1_tmp_26_Crispr_1_spacer20	ATTGATATTTATATGAATGTGCCAAAGGAAAAGA	S550
Crispr_2_spacer8	>GCA_002562205.1_NTWJ01000010.1_tmp_1_Crispr_2_spacer8	ATTGATGTCAATTTGACCCAACGCTGTCCAAAC	S551		mobile DNA targeting
Crispr_1_spacer11	>GCA_002558665.1_NTYP01000040.1_tmp_105_Crispr_1_spacer11	ATTGCAGGGAAAACAGGTAGCGGGAAATCATTTC	S552
Crispr_1_spacer1	>GCA_002552015.1_NVLG01000057.1_tmp_94_Crispr_1_spacer1	ATTGCCTTAACTGTAAAGCTATATTCTTCAGCTTCT	S553
Crispr_1_spacer1	>GCA_002560955.1_NTTL01000035.1_tmp_28_Crispr_1_spacer1	ATTGCCTTAACTGTAAAGCTATATTCTTCAGCTTCT	S553
Crispr_1_spacer1	>GCA_002564865.1_NUXJ01000004.1_tmp_44_Crispr_1_spacer1	ATTGCCTTAACTGTAAAGCTATATTCTTCAGCTTCT	S553
Crispr_1_spacer1	>GCA_002567675.1_NVAY01000037.1_tmp_30_Crispr_1_spacer1	ATTGCCTTAACTGTAAAGCTATATTCTTCAGCTTCT	S553
Crispr_1_spacer1	>GCA_002576275.1_NUKF01000070.1_tmp_503_Crispr_1_spacer1	ATTGCCTTAACTGTAAAGCTATATTCTTCAGCTTCT	S553
Crispr_1_spacer1	>GCA_002577455.1_NULT01000019.1_tmp_10_Crispr_1_spacer1	ATTGCCTTAACTGTAAAGCTATATTCTTCAGCTTCT	S553
Crispr_1_spacer1	>GCA_002585785.1_NUOM01000025.1_tmp_177_Crispr_1_spacer1	ATTGCCTTAACTGTAAAGCTATATTCTTCAGCTTCT	S553
Crispr_1_spacer1	>GCA_002146545.1_NFCQ01000009.1_tmp_9_Crispr_1_spacer1	ATTGCCTTAACTGTAAAGCTATATTCTTCAGCTTCT	S553
Crispr_1_spacer1	>GCA_002565115.1_NUYR01000016.1_tmp_14_Crispr_1_spacer1	ATTGCCTTAACTGTAAAGCTATATTCTTCAGCTTCTGTTG	S554
Crispr_2_spacer7	>GCA_002564505.1_NUUZ01000145.1_tmp_50_Crispr_2_spacer7	ATTGCTCATTCATCAAAAGTTTTCAAAATTACT	S555
Crispr_1_spacer9	>GCA_000290835.1_JH792172.1_tmp_8_Crispr_1_spacer9	ATTGCTGCTACTGCTGTGGTGAACCAAATAGCG	S556
Crispr_1_spacer10	>GCA_000746925.1_JMQC01000007.1_tmp_7_Crispr_1_spacer10	ATTGCTTCAATCGTTGTAATACCCATGCCAATATA	S557
Crispr_1_spacer2	>GCA_002576725.1_NUJB01000015.1_tmp_2_Crispr_1_spacer2	ATTGGAATGGTACTTGTAGCAGCATGTTTTTTCGAATTTAAA	S558
Crispr_1_spacer11	>GCA_002552335.1_NVMB01000025.1_tmp_93_Crispr_1_spacer11	ATTGGACGTAAGCGTGCTGCCACGAAAAATGATA	S559
Crispr_2_spacer10	>GCA_002562585.1_NTXA01000046.1_tmp_149_Crispr_2_spacer10	ATTGGACGTAAGCGTGCTGCCACGAAAAATGATA	S559
Crispr_2_spacer15	>GCA_002552635.1_NVNC01000043.1_tmp_138_Crispr_2_spacer15	ATTGGACGTAAGCGTGCTGCCACGAAAAATGATA	S559
Crispr_1_spacer2	>GCA_002575215.1_NUHP01000138.1_tmp_42_Crispr_1_spacer2	ATTGGTTTATCAGGAGTCATTGGCTTATCTT	S560
Crispr_1_spacer2	>GCA_002563045.1_NTSD01000029.1_tmp_50_Crispr_1_spacer2	ATTGGTTTATCAGGAGTCATTGGCTTATCTT	S560
Crispr_1_spacer2	>GCA_002562045.1_NTVV01000009.1_tmp_179_Crispr_1_spacer2	ATTGGTTTATCAGGAGTCATTGGCTTATCTT	S560
Crispr_1_spacer2	>GCA_002574295.1_NUGA01000076.1_tmp_511_Crispr_1_spacer2	ATTGGTTTATCAGGAGTCATTGGCTTATCTT	S560
Crispr_1_spacer2	>GCA_002577005.1_NUKR01000038.1_tmp_73_Crispr_1_spacer2	ATTGGTTTATCAGGAGTCATTGGCTTATCTT	S560
Crispr_1_spacer2	>GCA_002577525.1_NULW01000010.1_tmp_1_Crispr_1_spacer2	ATTGGTTTATCAGGAGTCATTGGCTTATCTT	S560
Crispr_1_spacer2	>GCA_002565195.1_NUZE01000022.1_tmp_14_Crispr_1_spacer2	ATTGGTTTATCAGGAGTCATTGGCTTATCTT	S560
Crispr_1_spacer2	>GCA_002567585.1_NVAT01000054.1_tmp_253_Crispr_1_spacer2	ATTGGTTTATCAGGAGTCATTGGCTTATCTT	S560
Crispr_1_spacer2	>GCA_002567905.1_NVBU01000007.1_tmp_132_Crispr_1_spacer2	ATTGGTTTATCAGGAGTCATTGGCTTATCTT	S560
Crispr_1_spacer2	>GCA_002567955.1_NVBX01000012.1_tmp_58_Crispr_1_spacer2	ATTGGTTTATCAGGAGTCATTGGCTTATCTT	S560
Crispr_1_spacer2	>GCA_002568525.1_NVCF01000030.1_tmp_34_Crispr_1_spacer2	ATTGGTTTATCAGGAGTCATTGGCTTATCTT	S560
Crispr_1_spacer2	>GCA_002568345.1_NVCV01000041.1_tmp_148_Crispr_1_spacer2	ATTGGTTTATCAGGAGTCATTGGCTTATCTT	S560
Crispr_1_spacer2	>GCA_002570475.1_NVDH01000010.1_tmp_11_Crispr_1_spacer2	ATTGGTTTATCAGGAGTCATTGGCTTATCTT	S560
Crispr_2_spacer5	>GCA_000290915.1_JH792313.1_tmp_4_Crispr_2_spacer5	ATTGTAGTAATTCCCCTTTGCTCATTAGTATGTT	S561
Crispr_1_spacer2	>GCA_002268645.2_NHPK02000339.1_tmp_268_Crispr_1_spacer2	ATTGTGCTAGTGGCTA	S562
Crispr_1_spacer3	>GCA_002583275.1_NUOY01000009.1_tmp_22_Crispr_1_spacer3	ATTGTGGCTGCTGCTGTTGATCCATGTAGGGTTGTTGTGATTGTGGCTGCTGT	S563
Crispr_1_spacer11	>GCA_002578045.1_NUMR01000046.1_tmp_173_Crispr_1_spacer11	ATTTAAGCTCCAAAATGCTGAATTAGGTCAAAAT	S564
Crispr_1_spacer3	>GCA_002583275.1_NUOY01000027.1_tmp_89_Crispr_1_spacer3	ATTTACCGATCCTTCTTTCAGGGATTTTA	S565			intra-species targeting
Crispr_1_spacer3	>GCA_002571035.1_NVEJ01000005.1_tmp_93_Crispr_1_spacer3	ATTTACCGATCCTTCTTTCAGGGATTTTA	S565			intra-species targeting
Crispr_1_spacer3	>GCA_002555725.1_NUDY01000004.1_tmp_243_Crispr_1_spacer3	ATTTAGAAATCGGTACATACACTGTAAAAGAAGT	S566
Crispr_1_spacer6	>GCA_002583865.1_NUTM01000055.1_tmp_262_Crispr_1_spacer6	ATTTAGCATCACCCAACTAAATTATAGCATTTTTGG	S567		mobile DNA targeting	intra-species targeting
Crispr_3_spacer8	>GCA_000290735.1_JH791835.1_tmp_3_Crispr_3_spacer8	ATTTAGCGGATTGGTTAGTCACTGAACGCGAATGC	S568
Crispr_1_spacer1	>GCA_002583275.1_NUOY01000027.1_tmp_89_Crispr_1_spacer1	ATTTATATCTCTTTTTTCCGAAAAATTAA	S569			intra-species targeting
Crispr_1_spacer1	>GCA_002571035.1_NVEJ01000005.1_tmp_93_Crispr_1_spacer1	ATTTATATCTCTTTTTTCCGAAAAATTAA	S569			intra-species targeting
Crispr_1_spacer12	>GCA_002550355.1_NVNZ01000025.1_tmp_74_Crispr_1_spacer12	ATTTCAGGCATAACGCCATTGGCTGAAGCAACTT	S570
Crispr_12_spacer6	>GCA_000399425.1_KB976677.1_tmp_6_Crispr_12_spacer6	ATTTCTCTAATTCCACAACTTCTTCTGTCGCTTCCTTAGCTTCT	S571			intra-species targeting
Crispr_12_spacer3	>GCA_000399425.1_KB976677.1_tmp_6_Crispr_12_spacer3	ATTTCTCTAATTCTACAACTTCTTCTGCTGCTTCCTCAGCTTCC	S572			intra-species targeting
Crispr_9_spacer1	>GCA_000399045.1_KB976196.1_tmp_1_Crispr_9_spacer1	ATTTCTCTAATTCTACAACTTCTTCTGCTGCTTCCTCAGCTTCC	S572			intra-species targeting
Crispr_2_spacer11	>GCA_002550135.1_NVKO01000005.1_tmp_555_Crispr_2_spacer11	ATTTGAGCTAGTGGTAAGCGCATCATTGGTAGTGTCG	S573
Crispr_1_spacer20	>GCA_002158195.1_MWPX01000048.1_tmp_117_Crispr_1_spacer20	ATTTGCAACACTGTACTTTCCAATTTCTACAGCA	S574
Crispr_1_spacer15	>GCA_002576575.1_NUIH01000067.1_tmp_148_Crispr_1_spacer15	ATTTGGTAGCGCATTGTATATGGATGCACGATTT	S575		mobile DNA targeting
Crispr_1_spacer4	>GCA_002562665.1_NTXF01000032.1_tmp_76_Crispr_1_spacer4	ATTTGGTAGCGCATTGTATATGGATGCACGATTT	S575		mobile DNA targeting
Crispr_2_spacer4	>GCA_002560605.1_NTRP01000089.1_tmp_303_Crispr_2_spacer4	ATTTGGTAGCGCATTGTATATGGATGCACGATTT	S575		mobile DNA targeting
Crispr_2_spacer4	>GCA_002577445.1_NULS01000052.1_tmp_107_Crispr_2_spacer4	ATTTGGTAGCGCATTGTATATGGATGCACGATTT	S575		mobile DNA targeting
Crispr_1_spacer11	>GCA_002559125.1_NTYA01000023.1_tmp_79_Crispr_1_spacer11	ATTTGGTAGCGCATTGTTTATGGATGCACGATTT	S575		mobile DNA targeting
Crispr_1_spacer5	>GCA_002552635.1_NVNC01000043.1_tmp_138_Crispr_1_spacer5	ATTTGGTAGCGCATTGTTTATGGATGCACGATTT	S575		mobile DNA targeting
Crispr_1_spacer5	>GCA_002558665.1_NTYP01000040.1_tmp_105_Crispr_1_spacer5	ATTTGGTAGCGCATTGTTTATGGATGCACGATTT	S575		mobile DNA targeting
Crispr_1_spacer5	>GCA_002562585.1_NTXA01000046.1_tmp_149_Crispr_1_spacer5	ATTTGGTAGCGCATTGTTTATGGATGCACGATTT	S575		mobile DNA targeting
Crispr_1_spacer5	>GCA_002559595.1_NTSX01000057.1_tmp_123_Crispr_1_spacer5	ATTTGGTAGCGCATTGTTTATGGATGCACGATTT	S575		mobile DNA targeting
Crispr_1_spacer5	>GCA_002562335.1_NTWO01000054.1_tmp_116_Crispr_1_spacer5	ATTTGGTAGCGCATTGTTTATGGATGCACGATTT	S575		mobile DNA targeting
Crispr_1_spacer7	>GCA_001968805.1_MSFC01000077.1_tmp_42_Crispr_1_spacer7	ATTTGGTAGCGCATTGTTTATGGATGCACGATTT	S575		mobile DNA targeting
Crispr_1_spacer8	>GCA_002561535.1_NTUX01000009.1_tmp_55_Crispr_1_spacer8	ATTTGGTAGCGCATTGTTTATGGATGCACGATTT	S575		mobile DNA targeting
Crispr_2_spacer16	>GCA_002575955.1_NUJI01000121.1_tmp_24_Crispr_2_spacer16	ATTTGTCCTTTTGAGAACCCGCCGAAGTTTGAT	S576
Crispr_1_spacer8	>GCA_002552015.1_NVLG01000057.1_tmp_94_Crispr_1_spacer8	ATTTTATCTTCTAATGGTTTTCGTGGTCTTGGCATT	S577
Crispr_1_spacer8	>GCA_002560955.1_NTTL01000035.1_tmp_28_Crispr_1_spacer8	ATTTTATCTTCTAATGGTTTTCGTGGTCTTGGCATT	S577
Crispr_1_spacer8	>GCA_002564865.1_NUXJ01000004.1_tmp_44_Crispr_1_spacer8	ATTTTATCTTCTAATGGTTTTCGTGGTCTTGGCATT	S577
Crispr_1_spacer8	>GCA_002567675.1_NVAY01000037.1_tmp_30_Crispr_1_spacer8	ATTTTATCTTCTAATGGTTTTCGTGGTCTTGGCATT	S577
Crispr_1_spacer8	>GCA_002576275.1_NUKF01000070.1_tmp_503_Crispr_1_spacer8	ATTTTATCTTCTAATGGTTTTCGTGGTCTTGGCATT	S577
Crispr_1_spacer8	>GCA_002577455.1_NULT01000019.1_tmp_10_Crispr_1_spacer8	ATTTTATCTTCTAATGGTTTTCGTGGTCTTGGCATT	S577
Crispr_1_spacer8	>GCA_002585785.1_NUOM01000025.1_tmp_177_Crispr_1_spacer8	ATTTTATCTTCTAATGGTTTTCGTGGTCTTGGCATT	S577
Crispr_1_spacer8	>GCA_002146545.1_NFCQ01000009.1_tmp_9_Crispr_1_spacer8	ATTTTATCTTCTAATGGTTTTCGTGGTCTTGGCATT	S577
Crispr_1_spacer5	>GCA_002565115.1_NUYR01000016.1_tmp_14_Crispr_1_spacer5	ATTTTATCTTCTAATGGTTTTCGTGGTCTTGGCATTGTTG	S578
Crispr_1_spacer7	>GCA_002014535.1_MUAI01000049.1_tmp_130_Crispr_1_spacer7	ATTTTCGGTGTGTGTTATGCCCATGCCAAACCGAT	S579
Crispr_2_spacer1	>GCA_002566115.1_NUVT01000248.1_tmp_5_Crispr_2_spacer1	ATTTTGACCTAATTCAGCATTTTGGAGCTTAAAT	S580
Crispr_2_spacer11	>GCA_002559125.1_NTYA01000023.1_tmp_79_Crispr_2_spacer11	ATTTTGGTACAGGATTTGCAGCAGGTATTGGAGAG	S581		mobile DNA targeting
Crispr_2_spacer7	>GCA_002562335.1_NTWO01000054.1_tmp_116_Crispr_2_spacer7	ATTTTGGTACAGGATTTGCAGCAGGTATTGGAGAG	S581		mobile DNA targeting
Crispr_3_spacer4	>GCA_002550835.1_NVMX01000118.1_tmp_20_Crispr_3_spacer4	ATTTTGTGTCAGTGGTTAG	S582
Crispr_1_spacer2	>GCA_002250905.1_NOKD01000001.1_tmp_1_Crispr_1_spacer2	ATTTTTCGCGAGTTTATTTCACACTTTGAGAAAATAA	S583			intra-species targeting
Crispr_1_spacer2	>GCA_002251055.1_NOKK01000003.1_tmp_1_Crispr_1_spacer2	ATTTTTCGCGAGTTTATTTCACACTTTGAGAAAATAA	S583	self targeting
Crispr_1_spacer10	>GCA_002559115.1_NTXV01000055.1_tmp_139_Crispr_1_spacer10	ATTTTTTTCATCCAGTTCACCTCTACCCAAGATTG	S584		mobile DNA targeting
Crispr_1_spacer10	>GCA_002564885.1_NUXR01000006.1_tmp_92_Crispr_1_spacer10	ATTTTTTTCATCCAGTTCACCTCTACCCAAGATTG	S584		mobile DNA targeting
Crispr_1_spacer9	>GCA_002559985.1_NTQL01000054.1_tmp_136_Crispr_1_spacer9	ATTTTTTTCATCCAGTTCACCTCTACCCAAGATTG	S584		mobile DNA targeting
Crispr_1_spacer9	>GCA_002559205.1_NTYJ01000059.1_tmp_148_Crispr_1_spacer9	ATTTTTTTCATCCAGTTCACCTCTACCCAAGATTG	S584		mobile DNA targeting
Crispr_1_spacer9	>GCA_002576575.1_NUIH01000040.1_tmp_119_Crispr_1_spacer9	ATTTTTTTCATCCAGTTCACCTCTACCCAAGATTG	S584		mobile DNA targeting
Crispr_1_spacer9	>GCA_002576045.1_NUJN01000066.1_tmp_145_Crispr_1_spacer9	ATTTTTTTCATCCAGTTCACCTCTACCCAAGATTG	S584		mobile DNA targeting
Crispr_1_spacer9	>GCA_002571165.1_NVDO01000055.1_tmp_169_Crispr_1_spacer9	ATTTTTTTCATCCAGTTCACCTCTACCCAAGATTG	S584		mobile DNA targeting
Crispr_1_spacer2	>GCA_002578045.1_NUMR01000046.1_tmp_173_Crispr_1_spacer2	ATTTTTTTCCTGCTCTGGTCTTATCCACTTTGCCT	S585
Crispr_1_spacer2	>GCA_900095655.1_FMIK01000024.1_tmp_58_Crispr_1_spacer2	CAAAAACAAATGAAATTATCGATAGCCG	S586			intra-species targeting
Crispr_1_spacer2	>GCA_002572065.1_NVJG01000074.1_tmp_243_Crispr_1_spacer2	CAAAAAGTGTTTGGCCTTCGAACAGATAATATGAGT	S587
Crispr_1_spacer1	>GCA_002551965.1_NVNW01000033.1_tmp_44_Crispr_1_spacer1	CAAAACGCAGAAAGTAGCAAAAATACAGGAAATAGCAAAAACAAAAGAAACAACAAAAATGCTGGAAGAAGTA	S588				inter-species targeting
Crispr_6_spacer4	>GCA_000290915.1_JH792310.1_tmp_1_Crispr_6_spacer4	CAAAAGAACAAGCAAAAGA	S589
Crispr_2_spacer3	>GCA_002560175.1_NTQU01000039.1_tmp_64_Crispr_2_spacer3	CAAAATGCAGGTAGCGATGTTGCATCAGCAGGGA	S590		mobile DNA targeting
Crispr_2_spacer5	>GCA_000290835.1_JH792172.1_tmp_8_Crispr_2_spacer5	CAAACAATGTTACCTATCTGGTTACTAAAACGTA	S591
Crispr_2_spacer5	>GCA_002564505.1_NUUZ01000145.1_tmp_50_Crispr_2_spacer5	CAAACAGAAGCATAACAACAAATAAAAAACTAAA	S592
Crispr_1_spacer7	>GCA_002572165.1_NVJZ01000118.1_tmp_20_Crispr_1_spacer7	CAAACTTATTATTTTACTTAATGTCTAGGTCTATTGTACCA	S593
Crispr_1_spacer13	>GCA_002555615.1_NUDQ01000220.1_tmp_41_Crispr_1_spacer13	CAAAGGCTTGCCCACGGGTTGCCATCTTTTTAAA	S594
Crispr_1_spacer21	>GCA_002158195.1_MWPX01000048.1_tmp_117_Crispr_1_spacer21	CAAAGTGTATCTGTAATAGGTCAAGAGTCTCTTA	S595
Crispr_2_spacer5	>GCA_900094915.1_FMJN01000025.1_tmp_15_Crispr_2_spacer5	CAAATGAAACAAATCATAAAATCGAGGTGAAAACAT	S596			intra-species targeting
Crispr_4_spacer5	>GCA_002251005.1_NOKB01000002.1_tmp_1_Crispr_4_spacer5	CAAATGAAACAAATCATAAAATCGAGGTGAAAACAT	S596			intra-species targeting
Crispr_4_spacer5	>GCA_002250885.1_NOKC01000003.1_tmp_1_Crispr_4_spacer5	CAAATGAAACAAATCATAAAATCGAGGTGAAAACAT	S596			intra-species targeting
Crispr_4_spacer5	>GCA_002251025.1_NOKF01000002.1_tmp_1_Crispr_4_spacer5	CAAATGAAACAAATCATAAAATCGAGGTGAAAACAT	S596			intra-species targeting
Crispr_4_spacer5	>GCA_002250965.1_NOKH01000002.1_tmp_1_Crispr_4_spacer5	CAAATGAAACAAATCATAAAATCGAGGTGAAAACAT	S596			intra-species targeting
Crispr_4_spacer5	>GCA_002251115.1_NOKI01000003.1_tmp_1_Crispr_4_spacer5	CAAATGAAACAAATCATAAAATCGAGGTGAAAACAT	S596			intra-species targeting
Crispr_4_spacer5	>GCA_002251045.1_NOKJ01000003.1_tmp_1_Crispr_4_spacer5	CAAATGAAACAAATCATAAAATCGAGGTGAAAACAT	S596	self targeting
Crispr_1_spacer6	>GCA_002552015.1_NVLG01000057.1_tmp_94_Crispr_1_spacer6	CAAATGGTGGCTACCCGTGAAGGGTTTGAAATATGGT	S597		mobile DNA targeting
Crispr_1_spacer6	>GCA_002560955.1_NTTL01000035.1_tmp_28_Crispr_1_spacer6	CAAATGGTGGCTACCCGTGAAGGGTTTGAAATATGGT	S597		mobile DNA targeting
Crispr_1_spacer6	>GCA_002564865.1_NUXJ01000004.1_tmp_44_Crispr_1_spacer6	CAAATGGTGGCTACCCGTGAAGGGTTTGAAATATGGT	S597		mobile DNA targeting
Crispr_1_spacer6	>GCA_002567675.1_NVAY01000037.1_tmp_30_Crispr_1_spacer6	CAAATGGTGGCTACCCGTGAAGGGTTTGAAATATGGT	S597		mobile DNA targeting
Crispr_1_spacer6	>GCA_002576275.1_NUKF01000070.1_tmp_503_Crispr_1_spacer6	CAAATGGTGGCTACCCGTGAAGGGTTTGAAATATGGT	S597		mobile DNA targeting
Crispr_1_spacer6	>GCA_002577455.1_NULT01000019.1_tmp_10_Crispr_1_spacer6	CAAATGGTGGCTACCCGTGAAGGGTTTGAAATATGGT	S597		mobile DNA targeting
Crispr_1_spacer6	>GCA_002585785.1_NUOM01000025.1_tmp_177_Crispr_1_spacer6	CAAATGGTGGCTACCCGTGAAGGGTTTGAAATATGGT	S597		mobile DNA targeting
Crispr_1_spacer6	>GCA_002146545.1_NFCQ01000009.1_tmp_9_Crispr_1_spacer6	CAAATGGTGGCTACCCGTGAAGGGTTTGAAATATGGT	S597		mobile DNA targeting
Crispr_1_spacer3	>GCA_002565115.1_NUYR01000016.1_tmp_14_Crispr_1_spacer3	CAAATGGTGGCTACCCGTGAAGGGTTTGAAATATGGTGTTG	S598		mobile DNA targeting
Crispr_2_spacer2	>GCA_002564345.1_NUUU01000072.1_tmp_134_Crispr_2_spacer2	CAAATTTGGTGGCGTATCAATTAATATGTAATCATAAGG	S599
Crispr_1_spacer5	>GCA_002576155.1_NUJY01000032.1_tmp_255_Crispr_1_spacer5	CAACAACACGCTAAGCAAGAAAATCAAAGGTATTA	S600
Crispr_1_spacer8	>GCA_900095655.1_FMIK01000028.1_tmp_65_Crispr_1_spacer8	CAACAACTTTAGCTGTAAAAACGTTTTTGTCATCAGT	S601
Crispr_1_spacer2	>GCA_001584025.1_LOAZ01000073.1_tmp_73_Crispr_1_spacer2	CAACAAGAGCAACAAGAACAACAACGTAAACAAC	S602			intra-species targeting	inter-species targeting
Crispr_1_spacer2	>GCA_002557115.1_NUBE01000026.1_tmp_58_Crispr_1_spacer2	CAACAAGAGCAACAAGAACAACAACGTAAACAAC	S602			intra-species targeting	inter-species targeting
Crispr_1_spacer2	>GCA_002580085.1_NURI01000178.1_tmp_86_Crispr_1_spacer2	CAACAAGAGCAACAAGAACAACAACGTAAACAAC	S602			intra-species targeting	inter-species targeting
Crispr_1_spacer2	>GCA_002580305.1_NURN01000022.1_tmp_105_Crispr_1_spacer2	CAACAAGAGCAACAAGAACAACAACGTAAACAAC	S602			intra-species targeting	inter-species targeting
Crispr_1_spacer2	>GCA_002582025.1_NUTA01000002.1_tmp_111_Crispr_1_spacer2	CAACAAGAGCAACAAGAACAACAACGTAAACAAC	S602			intra-species targeting	inter-species targeting
Crispr_1_spacer2	>GCA_002568865.1_NVFJ01000008.1_tmp_114_Crispr_1_spacer2	CAACAAGAGCAACAAGAACAACAACGTAAACAAC	S602			intra-species targeting	inter-species targeting
Crispr_1_spacer2	>GCA_002569425.1_NVFN01000003.1_tmp_65_Crispr_1_spacer2	CAACAAGAGCAACAAGAACAACAACGTAAACAAC	S602			intra-species targeting	inter-species targeting
Crispr_1_spacer2	>GCA_002570105.1_NVHM01000025.1_tmp_82_Crispr_1_spacer2	CAACAAGAGCAACAAGAACAACAACGTAAACAAC	S602			intra-species targeting	inter-species targeting
Crispr_1_spacer2	>GCA_002571615.1_NVIJ01000034.1_tmp_200_Crispr_1_spacer2	CAACAAGAGCAACAAGAACAACAACGTAAACAAC	S602			intra-species targeting	inter-species targeting
Crispr_1_spacer2	>GCA_002572235.1_NVIN01000024.1_tmp_166_Crispr_1_spacer2	CAACAAGAGCAACAAGAACAACAACGTAAACAAC	S602			intra-species targeting	inter-species targeting
Crispr_1_spacer2	>GCA_002572165.1_NVJZ01000051.1_tmp_156_Crispr_1_spacer2	CAACAAGAGCAACAAGAACAACAACGTAAACAAC	S602			intra-species targeting	inter-species targeting
Crispr_1_spacer2	>GCA_002551965.1_NVNW01000021.1_tmp_28_Crispr_1_spacer2	CAACAAGAGCAACAAGAACAACAACGTAAACAAC	S602			intra-species targeting	inter-species targeting
Crispr_1_spacer2	>GCA_002580895.1_NUSN01000010.1_tmp_11_Crispr_1_spacer2	CAACAAGAGCAACAAGAACAACAGCGTAAACAACAAGAGCAACAAGAACAACAACGTAAACAAC	S603			intra-species targeting	inter-species targeting
Crispr_1_spacer2	>GCA_002146365.1_NFCI01000107.1_tmp_107_Crispr_1_spacer2	CAACAAGAGCAAGAACAACAACGTAAACAAC	S604
Crispr_1_spacer8	>GCA_002158195.1_MWPX01000048.1_tmp_117_Crispr_1_spacer8	CAACAAGCCCATTCCTCATCGCATAAATAACCA	S605
Crispr_2_spacer5	>GCA_002558525.1_NTYF01000225.1_tmp_139_Crispr_2_spacer5	CAACAATTGTCTGATAACTGCACGACTGAATTT	S606
Crispr_2_spacer7	>GCA_002146445.1_NFCP01000015.1_tmp_15_Crispr_2_spacer7	CAACCAGGAAACGTTCTGATTTAAATTCATTGTA	S607
Crispr_2_spacer7	>GCA_002146545.1_NFCQ01000026.1_tmp_26_Crispr_2_spacer7	CAACCAGGAAACGTTCTGATTTAAATTCATTGTA	S607
Crispr_2_spacer4	>GCA_001968805.1_MSFC01000077.1_tmp_42_Crispr_2_spacer4	CAACCCCAAAAGTAAGGGAAAAGATTAAAATCA	S608		mobile DNA targeting
Crispr_1_spacer3	>GCA_002582955.1_NUOF01000019.1_tmp_52_Crispr_1_spacer3	CAACCGTTTTTAGCATGCTTCCTTTCCCTAACATTGAC	S609
Crispr_1_spacer3	>GCA_002583275.1_NUOY01000021.1_tmp_79_Crispr_1_spacer3	CAACCGTTTTTAGCATGCTTCCTTTCCCTAACATTGAC	S609
Crispr_1_spacer3	>GCA_002571035.1_NVEJ01000047.1_tmp_79_Crispr_1_spacer3	CAACCGTTTTTAGCATGCTTCCTTTCCCTAACATTGAC	S609
Crispr_2_spacer15	>GCA_000746925.1_JMQC01000007.1_tmp_7_Crispr_2_spacer15	CAACGAAAAGGGCATATACCTAGATGTGTAAAAAAG	S610		mobile DNA targeting
Crispr_1_spacer12	>GCA_002572065.1_NVJG01000074.1_tmp_243_Crispr_1_spacer12	CAACTCTTTAGTTTTGTATTGAGAGGGAAGCCATT	S611
Crispr_2_spacer3	>GCA_002557115.1_NUBE01000009.1_tmp_139_Crispr_2_spacer3	CAACTGGCGGGGCTACTAGAAAGGAGATGTTGATCATATCATA	S612
Crispr_1_spacer5	>GCA_000290835.1_JH792172.1_tmp_8_Crispr_1_spacer5	CAAGAAGGTGACGTGTTAATGGATTGGACGGCCAA	S613
Crispr_1_spacer3	>GCA_001584025.1_LOAZ01000061.1_tmp_61_Crispr_1_spacer3	CAAGACTTACTGGAATAGATCGCTGTGTAATTGAA	S614
Crispr_1_spacer12	>GCA_002551005.1_NVOY01000015.1_tmp_35_Crispr_1_spacer12	CAAGCACGGTACTTTGTACTTGCGATTTGAATATTT	S615
Crispr_1_spacer9	>GCA_002562085.1_NTVY01000025.1_tmp_88_Crispr_1_spacer9	CAAGGGGAGATTTTAAATGTATCAAGTTCTATTAG	S616
Crispr_1_spacer9	>GCA_002559115.1_NTXV01000055.1_tmp_139_Crispr_1_spacer9	CAAGGGGAGATTTTAAATGTATCAAGTTCTATTAG	S616
Crispr_1_spacer9	>GCA_002564885.1_NUXR01000006.1_tmp_92_Crispr_1_spacer9	CAAGGGGAGATTTTAAATGTATCAAGTTCTATTAG	S616
Crispr_1_spacer4	>GCA_002576725.1_NUJB01000015.1_tmp_2_Crispr_1_spacer4	CAAGGTCTCGACAGAGAAACTAGGTGGTGTATCTAATTTAAA	S617
Crispr_2_spacer6	>GCA_002557115.1_NUBE01000009.1_tmp_139_Crispr_2_spacer6	CAAGGTTACTGGTGCTAAGGATGTAGTGACTATCATA	S618
Crispr_2_spacer7	>GCA_001050335.1_JYPG01000034.1_tmp_34_Crispr_2_spacer7	CAAGTCGTGGACAGTCTACCAACCACGATACGACTTT	S619			intra-species targeting
Crispr_3_spacer7	>GCA_002250925.1_NOKE01000003.1_tmp_1_Crispr_3_spacer7	CAAGTCGTGGACAGTCTACCAACCACGATACGACTTT	S619			intra-species targeting
Crispr_2_spacer11	>GCA_001050335.1_JYPG01000034.1_tmp_34_Crispr_2_spacer11	CAAGTCGTGGACAGTCTACCCACAACGATTCGACTTT	S619			intra-species targeting
Crispr_2_spacer9	>GCA_900095655.1_FMIK01000028.1_tmp_65_Crispr_2_spacer9	CAAGTCGTGGACAGTCTACCCACAACGATTCGACTTT	S619			intra-species targeting
Crispr_3_spacer11	>GCA_002250925.1_NOKE01000003.1_tmp_1_Crispr_3_spacer11	CAAGTCGTGGACAGTCTACCCACAACGATTCGACTTT	S619			intra-species targeting
Crispr_2_spacer1	>GCA_002569005.1_NVEU01000059.1_tmp_418_Crispr_2_spacer1	CAAGTGGAAGAGAAGCCAGTAGAACGAGTTATAGTGGAAATT	S620
Crispr_2_spacer5	>GCA_002581275.1_NURO01000131.1_tmp_76_Crispr_2_spacer5	CAATAACTGAATTAATAGACTCGTTTGAAAGAGTATTTCA	S621
Crispr_2_spacer12	>GCA_002581275.1_NURO01000131.1_tmp_76_Crispr_2_spacer12	CAATACACAGTTTTTAGCATCGGCTCGATATGTT	S622
Crispr_1_spacer2	>GCA_002583105.1_NUOL01000003.1_tmp_62_Crispr_1_spacer2	CAATACAGGCGCTCAAGGACCTGCGGGTGCTACCGGACCTCAGGGG	S623				inter-species targeting
Crispr_1_spacer17	>GCA_002554825.1_NUCF01000123.1_tmp_26_Crispr_1_spacer17	CAATACGTCCCATTAGTTTAGTTAAGCCTTCTG	S624
Crispr_2_spacer5	>GCA_002562695.1_NTXG01000083.1_tmp_159_Crispr_2_spacer5	CAATCTTGGGTAGAGGTGAACTGGATGAAAAAAAT	S625		mobile DNA targeting
Crispr_2_spacer8	>GCA_002559595.1_NTSX01000057.1_tmp_123_Crispr_2_spacer8	CAATCTTGGGTAGAGGTGAACTGGATGAAAAAAAT	S625		mobile DNA targeting
Crispr_1_spacer1	>GCA_000387405.2_ARXZ02000045.1_tmp_99_Crispr_1_spacer1	CAATGGGAAAGTGTTAGGTTATGCACGTTTTAAAGTCGCACCTC	S626		mobile DNA targeting
Crispr_1_spacer2	>GCA_002556385.1_NUEP01000143.1_tmp_48_Crispr_1_spacer2	CAATGGTTTCATTTTCCCTAAAGAAAATTAATGGAAAAAC	S627
Crispr_3_spacer1	>GCA_002550835.1_NVMX01000118.1_tmp_20_Crispr_3_spacer1	CAATGTGCTTCAAGGTACAGTAGTCACTAAAAATA	S628
Crispr_4_spacer1	>GCA_002576725.1_NUJB01000041.1_tmp_15_Crispr_4_spacer1	CAATGTGCTTCAAGGTACAGTAGTCACTAAAAATA	S628
Crispr_2_spacer1	>GCA_002575955.1_NUJI01000121.1_tmp_24_Crispr_2_spacer1	CAATTACAAGTTTCTTATTAAGTCAGGATGC	S629
Crispr_1_spacer7	>GCA_900094855.1_FMJO01000091.1_tmp_28_Crispr_1_spacer7	CAATTACATTGGGTGACATTATAACGATTATTCT	S630
Crispr_1_spacer15	>GCA_002555615.1_NUDQ01000220.1_tmp_41_Crispr_1_spacer15	CAATTATACATTTCCATATCAAAAGACCTCACAT	S631
Crispr_3_spacer10	>GCA_002577465.1_NULU01000009.1_tmp_98_Crispr_3_spacer10	CAATTCCAATGCTTTACTATGTTGTTCTATCTTT	S632		mobile DNA targeting	intra-species targeting
Crispr_1_spacer5	>GCA_002575215.1_NUHP01000138.1_tmp_42_Crispr_1_spacer5	CAATTCCTCGTGGTATGAACCCTGAAGATGTTAAA	S633		mobile DNA targeting
Crispr_1_spacer5	>GCA_002563045.1_NTSD01000029.1_tmp_50_Crispr_1_spacer5	CAATTCCTCGTGGTATGAACCCTGAAGATGTTAAA	S633		mobile DNA targeting
Crispr_1_spacer5	>GCA_002562045.1_NTVV01000009.1_tmp_179_Crispr_1_spacer5	CAATTCCTCGTGGTATGAACCCTGAAGATGTTAAA	S633		mobile DNA targeting
Crispr_1_spacer5	>GCA_002574295.1_NUGA01000076.1_tmp_511_Crispr_1_spacer5	CAATTCCTCGTGGTATGAACCCTGAAGATGTTAAA	S633		mobile DNA targeting
Crispr_1_spacer5	>GCA_002577005.1_NUKR01000038.1_tmp_73_Crispr_1_spacer5	CAATTCCTCGTGGTATGAACCCTGAAGATGTTAAA	S633		mobile DNA targeting
Crispr_1_spacer5	>GCA_002577525.1_NULW01000010.1_tmp_1_Crispr_1_spacer5	CAATTCCTCGTGGTATGAACCCTGAAGATGTTAAA	S633		mobile DNA targeting
Crispr_1_spacer5	>GCA_002565195.1_NUZE01000022.1_tmp_14_Crispr_1_spacer5	CAATTCCTCGTGGTATGAACCCTGAAGATGTTAAA	S633		mobile DNA targeting
Crispr_1_spacer5	>GCA_002567585.1_NVAT01000054.1_tmp_253_Crispr_1_spacer5	CAATTCCTCGTGGTATGAACCCTGAAGATGTTAAA	S633		mobile DNA targeting
Crispr_1_spacer5	>GCA_002567905.1_NVBU01000007.1_tmp_132_Crispr_1_spacer5	CAATTCCTCGTGGTATGAACCCTGAAGATGTTAAA	S633		mobile DNA targeting
Crispr_1_spacer5	>GCA_002567955.1_NVBX01000012.1_tmp_58_Crispr_1_spacer5	CAATTCCTCGTGGTATGAACCCTGAAGATGTTAAA	S633		mobile DNA targeting
Crispr_1_spacer5	>GCA_002568525.1_NVCF01000030.1_tmp_34_Crispr_1_spacer5	CAATTCCTCGTGGTATGAACCCTGAAGATGTTAAA	S633		mobile DNA targeting
Crispr_1_spacer5	>GCA_002568345.1_NVCV01000041.1_tmp_148_Crispr_1_spacer5	CAATTCCTCGTGGTATGAACCCTGAAGATGTTAAA	S633		mobile DNA targeting
Crispr_1_spacer5	>GCA_002570475.1_NVDH01000010.1_tmp_11_Crispr_1_spacer5	CAATTCCTCGTGGTATGAACCCTGAAGATGTTAAA	S633		mobile DNA targeting
Crispr_2_spacer3	>GCA_002562085.1_NTVY01000025.1_tmp_88_Crispr_2_spacer3	CACAAAATGCAGGTAGCGATGTTGCATCAGCAGGG	S634		mobile DNA targeting
Crispr_3_spacer5	>GCA_002118185.1_MRWW01000027.1_tmp_20_Crispr_3_spacer5	CACATTAAGAATTTAGGAACGAATATTGTAAAGC	S635
Crispr_2_spacer8	>GCA_002550135.1_NVKO01000005.1_tmp_555_Crispr_2_spacer8	CACATTAAGAATTTAGGAACGAATATTGTAAAGCGTCG	S636
Crispr_1_spacer11	>GCA_002146755.1_NFDH01000105.1_tmp_105_Crispr_1_spacer11	CACATTAAGAATTTTGGAACAAAGATTGTAAAGC	S637
Crispr_1_spacer11	>GCA_002147905.1_MOOL01000079.1_tmp_79_Crispr_1_spacer11	CACATTAAGAATTTTGGAACAAAGATTGTAAAGC	S637
Crispr_1_spacer13	>GCA_002576575.1_NUIH01000067.1_tmp_148_Crispr_1_spacer13	CACATTAAGAATTTTGGTACAAAGATTGTAAA	S638		mobile DNA targeting
Crispr_1_spacer20	>GCA_002014535.1_MUAI01000049.1_tmp_130_Crispr_1_spacer20	CACCCTTTGAGCTACTTGACCTTTCAAAGCTGAT	S639		mobile DNA targeting
Crispr_2_spacer4	>GCA_002557115.1_NUBE01000009.1_tmp_139_Crispr_2_spacer4	CACCGTTACTAATTGTTCAACGCTTAAATTAACCATAGCATT	S640
Crispr_3_spacer4	>GCA_002576725.1_NUJB01000015.1_tmp_2_Crispr_3_spacer4	CACGATGACGTACCAGATGCATTAAC	S641
Crispr_1_spacer10	>GCA_002158195.1_MWPX01000048.1_tmp_117_Crispr_1_spacer10	CACTAAATACTTTGTATACGTATACTCAAAAAG	S642		mobile DNA targeting
Crispr_1_spacer7	>GCA_001548175.1_AP014866.1_tmp_3_Crispr_1_spacer7	CACTCGGAACTAATAACGCAAACATTGCCACCCA	S643		mobile DNA targeting
Crispr_1_spacer9	>GCA_001008665.1_LCYP01000008.1_tmp_295_Crispr_1_spacer9	CACTCGGAACTAATAACGCAAACATTGCCACCCA	S643		mobile DNA targeting
Crispr_1_spacer9	>GCA_002893605.1_NHNQ01000097.1_tmp_392_Crispr_1_spacer9	CACTCGGAACTAATAACGCAAACATTGCCACCCA	S643		mobile DNA targeting
Crispr_1_spacer9	>GCA_002268645.2_NHPK02000089.1_tmp_532_Crispr_1_spacer9	CACTCGGAACTAATAACGCAAACATTGCCACCCA	S643		mobile DNA targeting
Crispr_2_spacer9	>GCA_001880115.1_MOXQ01000044.1_tmp_154_Crispr_2_spacer9	CACTCGGAACTAATAACGCAAACATTGCCACCCA	S643		mobile DNA targeting
Crispr_2_spacer9	>GCA_002147235.1_NFDX01000044.1_tmp_44_Crispr_2_spacer9	CACTCGGAACTAATAACGCAAACATTGCCACCCA	S643		mobile DNA targeting
Crispr_2_spacer9	>GCA_002147635.1_NFER01000044.1_tmp_44_Crispr_2_spacer9	CACTCGGAACTAATAACGCAAACATTGCCACCCA	S643		mobile DNA targeting
Crispr_2_spacer9	>GCA_002236945.1_NHZG01000045.1_tmp_230_Crispr_2_spacer9	CACTCGGAACTAATAACGCAAACATTGCCACCCA	S643		mobile DNA targeting
Crispr_1_spacer8	>GCA_002576155.1_NUJY01000032.1_tmp_255_Crispr_1_spacer8	CACTCTTTCTTTCCATTTAATCAAATCTTTTTTA	S644		mobile DNA targeting
Crispr_2_spacer4	>GCA_900094915.1_FMJN01000025.1_tmp_15_Crispr_2_spacer4	CACTGAAATTAGTGTCGTCTAAAACAGAGACGTTTCC	S645			intra-species targeting
Crispr_4_spacer4	>GCA_002251005.1_NOKB01000002.1_tmp_1_Crispr_4_spacer4	CACTGAAATTAGTGTCGTCTAAAACAGAGACGTTTCC	S645			intra-species targeting
Crispr_4_spacer4	>GCA_002250885.1_NOKC01000003.1_tmp_1_Crispr_4_spacer4	CACTGAAATTAGTGTCGTCTAAAACAGAGACGTTTCC	S645			intra-species targeting
Crispr_4_spacer4	>GCA_002251025.1_NOKF01000002.1_tmp_1_Crispr_4_spacer4	CACTGAAATTAGTGTCGTCTAAAACAGAGACGTTTCC	S645			intra-species targeting
Crispr_4_spacer4	>GCA_002250965.1_NOKH01000002.1_tmp_1_Crispr_4_spacer4	CACTGAAATTAGTGTCGTCTAAAACAGAGACGTTTCC	S645			intra-species targeting
Crispr_4_spacer4	>GCA_002251115.1_NOKI01000003.1_tmp_1_Crispr_4_spacer4	CACTGAAATTAGTGTCGTCTAAAACAGAGACGTTTCC	S645			intra-species targeting
Crispr_4_spacer4	>GCA_002251045.1_NOKJ01000003.1_tmp_1_Crispr_4_spacer4	CACTGAAATTAGTGTCGTCTAAAACAGAGACGTTTCC	S645	self targeting
Crispr_1_spacer13	>GCA_002572465.1_NVJY01000011.1_tmp_22_Crispr_1_spacer13	CACTGAGGGATTTGCAGCGACTAAAGCGGTTCATA	S646
Crispr_1_spacer15	>GCA_002554825.1_NUCF01000123.1_tmp_26_Crispr_1_spacer15	CACTGAGGGATTTGCAGCGACTAAAGCGGTTCATA	S646
Crispr_7_spacer3	>GCA_000290735.1_JH791833.1_tmp_1_Crispr_7_spacer3	CACTGGCGCTACTGGACCTCAAGGTGCTCAAGGTAACACTGGTGCTACTGGTGCTACCGGC	S647				inter-species targeting
Crispr_1_spacer2	>GCA_002550135.1_NVKO01000005.1_tmp_555_Crispr_1_spacer2	CACTTACAACCGATGGGAAAGGATATGCGGTTGTGTCG	S648
Crispr_1_spacer16	>GCA_002118185.1_MRWW01000027.1_tmp_20_Crispr_1_spacer16	CACTTACAACCGATGGGAAAGGATATGCGGTTGTGTCGCACC	S649
Crispr_3_spacer12	>GCA_002558745.1_NTYS01000038.1_tmp_217_Crispr_3_spacer12	CACTTAGTTATCTCATCCCAGTTTTGATACAGGA	S650
Crispr_1_spacer6	>GCA_002555725.1_NUDY01000004.1_tmp_243_Crispr_1_spacer6	CACTTCGACAGGTTCTTCTAACTCTTCTTCAATT	S651
Crispr_1_spacer11	>GCA_002550135.1_NVKO01000005.1_tmp_555_Crispr_1_spacer11	CACTTTCCTTTCTCGTATACGTGATACCAAAAAGTCG	S652
Crispr_3_spacer8	>GCA_002577465.1_NULU01000009.1_tmp_98_Crispr_3_spacer8	CACTTTCTCTTTCCATTTCACTATATCTTCTCTA	S653
Crispr_1_spacer7	>GCA_002562695.1_NTXG01000083.1_tmp_159_Crispr_1_spacer7	CACTTTTTGTCCATTATGCTTTAAAACTACTGTTA	S654
Crispr_1_spacer8	>GCA_002576575.1_NUIH01000067.1_tmp_148_Crispr_1_spacer8	CACTTTTTGTCCATTATGCTTTAAAACTACTGTTA	S654
Crispr_1_spacer1	>GCA_002552635.1_NVNC01000043.1_tmp_138_Crispr_1_spacer1	CAGAAAGCAAGACTCTACTTCGATACAATCTACGG	S655
Crispr_1_spacer1	>GCA_002562335.1_NTWO01000054.1_tmp_116_Crispr_1_spacer1	CAGAAAGCAAGACTCTACTTCGATACAATCTACGG	S655
Crispr_1_spacer3	>GCA_002561535.1_NTUX01000009.1_tmp_55_Crispr_1_spacer3	CAGAAAGCAAGACTCTACTTCGATACAATCTACGG	S655
Crispr_1_spacer7	>GCA_002559125.1_NTYA01000023.1_tmp_79_Crispr_1_spacer7	CAGAAAGCAAGACTCTACTTCGATACAATCTACGG	S655
Crispr_2_spacer8	>GCA_002557115.1_NUBE01000009.1_tmp_139_Crispr_2_spacer8	CAGAATCCCTGTGTTAGCCTATCCGGGCTATATCATAGCATT	S656
Crispr_1_spacer9	>GCA_002561665.1_NTVZ01000079.1_tmp_169_Crispr_1_spacer9	CAGACAACAACTGTTATTGTTTCGAAGGGTGCGG	S657
Crispr_2_spacer14	>GCA_002559985.1_NTQL01000054.1_tmp_136_Crispr_2_spacer14	CAGACAACAACTGTTATTGTTTCGAAGGGTGCGG	S657
Crispr_2_spacer14	>GCA_002559205.1_NTYJ01000059.1_tmp_148_Crispr_2_spacer14	CAGACAACAACTGTTATTGTTTCGAAGGGTGCGG	S657
Crispr_2_spacer14	>GCA_002576045.1_NUJN01000066.1_tmp_145_Crispr_2_spacer14	CAGACAACAACTGTTATTGTTTCGAAGGGTGCGG	S657
Crispr_2_spacer14	>GCA_002571165.1_NVDO01000055.1_tmp_169_Crispr_2_spacer14	CAGACAACAACTGTTATTGTTTCGAAGGGTGCGG	S657
Crispr_4_spacer14	>GCA_002577465.1_NULU01000009.1_tmp_98_Crispr_4_spacer14	CAGACAACAACTGTTATTGTTTCGAAGGGTGCGG	S657
Crispr_1_spacer6	>GCA_002575215.1_NUHP01000138.1_tmp_42_Crispr_1_spacer6	CAGACGGCTTGTCTTTTTCCGTAGGCTTATCTTT	S658
Crispr_1_spacer6	>GCA_002563045.1_NTSD01000029.1_tmp_50_Crispr_1_spacer6	CAGACGGCTTGTCTTTTTCCGTAGGCTTATCTTT	S658
Crispr_1_spacer6	>GCA_002562045.1_NTVV01000009.1_tmp_179_Crispr_1_spacer6	CAGACGGCTTGTCTTTTTCCGTAGGCTTATCTTT	S658
Crispr_1_spacer6	>GCA_002574295.1_NUGA01000076.1_tmp_511_Crispr_1_spacer6	CAGACGGCTTGTCTTTTTCCGTAGGCTTATCTTT	S658
Crispr_1_spacer6	>GCA_002577005.1_NUKR01000038.1_tmp_73_Crispr_1_spacer6	CAGACGGCTTGTCTTTTTCCGTAGGCTTATCTTT	S658
Crispr_1_spacer6	>GCA_002577525.1_NULW01000010.1_tmp_1_Crispr_1_spacer6	CAGACGGCTTGTCTTTTTCCGTAGGCTTATCTTT	S658
Crispr_1_spacer6	>GCA_002565195.1_NUZE01000022.1_tmp_14_Crispr_1_spacer6	CAGACGGCTTGTCTTTTTCCGTAGGCTTATCTTT	S658
Crispr_1_spacer6	>GCA_002567585.1_NVAT01000054.1_tmp_253_Crispr_1_spacer6	CAGACGGCTTGTCTTTTTCCGTAGGCTTATCTTT	S658
Crispr_1_spacer6	>GCA_002567905.1_NVBU01000007.1_tmp_132_Crispr_1_spacer6	CAGACGGCTTGTCTTTTTCCGTAGGCTTATCTTT	S658
Crispr_1_spacer6	>GCA_002567955.1_NVBX01000012.1_tmp_58_Crispr_1_spacer6	CAGACGGCTTGTCTTTTTCCGTAGGCTTATCTTT	S658
Crispr_1_spacer6	>GCA_002568525.1_NVCF01000030.1_tmp_34_Crispr_1_spacer6	CAGACGGCTTGTCTTTTTCCGTAGGCTTATCTTT	S658
Crispr_1_spacer6	>GCA_002568345.1_NVCV01000041.1_tmp_148_Crispr_1_spacer6	CAGACGGCTTGTCTTTTTCCGTAGGCTTATCTTT	S658
Crispr_1_spacer6	>GCA_002570475.1_NVDH01000010.1_tmp_11_Crispr_1_spacer6	CAGACGGCTTGTCTTTTTCCGTAGGCTTATCTTT	S658
Crispr_3_spacer1	>GCA_000290975.2_KE150048.1_tmp_5_Crispr_3_spacer1	CAGATCGAAGCAAGCAAGAATTAAAACGCTGGGTGTAG	S659
Crispr_1_spacer6	>GCA_002572165.1_NVJZ01000013.1_tmp_44_Crispr_1_spacer6	CAGATGTTTCAGATCAGGTTGAAAAGATTTTAAAT	S660		mobile DNA targeting
Crispr_2_spacer1	>GCA_002574265.1_NUFW01000032.1_tmp_62_Crispr_2_spacer1	CAGATTACTTCCTAAACCAATAACATTTTTTAG	S661
Crispr_2_spacer1	>GCA_002565105.1_NUYQ01000086.1_tmp_154_Crispr_2_spacer1	CAGATTACTTCCTAAACCAATAACATTTTTTAGT	S662
Crispr_1_spacer4	>GCA_001584025.1_LOAZ01000061.1_tmp_61_Crispr_1_spacer4	CAGCAAAAACAGTTTTCGCAAACTACAAGTACTATA	S663
Crispr_1_spacer13	>GCA_002569075.1_NVFA01000046.1_tmp_311_Crispr_1_spacer13	CAGCAACGATCCTTACAGGATGTAAAAAAAACTCG	S664
Crispr_1_spacer9	>GCA_002572165.1_NVJZ01000013.1_tmp_44_Crispr_1_spacer9	CAGCAACGGCTGGAATCTCAGTAGCACTTAATAA	S665		mobile DNA targeting
Crispr_2_spacer7	>GCA_002557115.1_NUBE01000009.1_tmp_139_Crispr_2_spacer7	CAGCCTGTGTGCTAGACAGTACCTATAATACACCATATCATA	S666
Crispr_1_spacer8	>GCA_002555725.1_NUDY01000004.1_tmp_243_Crispr_1_spacer8	CAGCTAAGACTCTGCCCACTTTGACCTCTTTAAT	S667
Crispr_2_spacer3	>GCA_000399345.1_KB976564.1_tmp_5_Crispr_2_spacer3	CAGCTTCTTCTTGAGCTTTACGTTC	S668		mobile DNA targeting		inter-species targeting
Crispr_2_spacer4	>GCA_002118185.1_MRWW01000027.1_tmp_20_Crispr_2_spacer4	CAGGAATAGTTGTAGTAATTAGTAAGCGGGAACGTCGCACTT	S669
Crispr_2_spacer7	>GCA_002552335.1_NVMB01000025.1_tmp_93_Crispr_2_spacer7	CAGGCACAGATCTTTAATATGTTAAATCTCCTT	S670
Crispr_3_spacer7	>GCA_002552635.1_NVNC01000043.1_tmp_138_Crispr_3_spacer7	CAGGCACAGATCTTTAATATGTTAAATCTCCTT	S670
Crispr_3_spacer7	>GCA_002562585.1_NTXA01000046.1_tmp_149_Crispr_3_spacer7	CAGGCACAGATCTTTAATATGTTAAATCTCCTT	S670
Crispr_1_spacer7	>GCA_002561535.1_NTUX01000303.1_tmp_181_Crispr_1_spacer7	CAGGCACAGATCTTTAATATGTTAAATCTCCTTGTCGC	S671
Crispr_3_spacer1	>GCA_002021445.1_MQTG01000001.1_tmp_1_Crispr_3_spacer1	CAGGCTGCCGCTTAACGGTGTGGCTGGAGCGTTTAGTCGCAC	S672		mobile DNA targeting
Crispr_3_spacer1	>GCA_002558665.1_NTYP01000040.1_tmp_105_Crispr_3_spacer1	CAGGCTGTCGCTTAACGGTATGGCTGGAGCGTTTT	S673
Crispr_3_spacer7	>GCA_002118185.1_MRWW01000027.1_tmp_20_Crispr_3_spacer7	CAGGCTGTCGCTTAACGGTGTGGCCGGAGCGTTTC	S674
Crispr_1_spacer13	>GCA_002550135.1_NVKO01000005.1_tmp_555_Crispr_1_spacer13	CAGGCTGTCGCTTAACGGTGTGGCCGGAGCGTTTTGTCG	S675
Crispr_1_spacer5	>GCA_002550135.1_NVKO01000005.1_tmp_555_Crispr_1_spacer5	CAGGCTGTCGCTTAACGGTGTGGCCGGAGCGTTTTGTCG	S675
Crispr_2_spacer1	>GCA_002552335.1_NVMB01000025.1_tmp_93_Crispr_2_spacer1	CAGGCTGTCGCTTAACGGTGTGGCTGGAGCGTTTT	S676		mobile DNA targeting
Crispr_3_spacer1	>GCA_002552635.1_NVNC01000043.1_tmp_138_Crispr_3_spacer1	CAGGCTGTCGCTTAACGGTGTGGCTGGAGCGTTTT	S676		mobile DNA targeting
Crispr_3_spacer1	>GCA_002562585.1_NTXA01000046.1_tmp_149_Crispr_3_spacer1	CAGGCTGTCGCTTAACGGTGTGGCTGGAGCGTTTT	S676		mobile DNA targeting
Crispr_3_spacer1	>GCA_001968805.1_MSFC01000077.1_tmp_42_Crispr_3_spacer1	CAGGCTGTCGCTTAACGGTGTGGCTGGAGCGTTTT	S676		mobile DNA targeting
Crispr_1_spacer1	>GCA_002561535.1_NTUX01000303.1_tmp_181_Crispr_1_spacer1	CAGGCTGTCGCTTAACGGTGTGGCTGGAGCGTTTTGTCGC	S677		mobile DNA targeting
Crispr_1_spacer13	>GCA_001584025.1_LOAZ01000061.1_tmp_61_Crispr_1_spacer13	CAGGTAGACATTGCGGATGGCAACAATAAGCTTCC	S678
Crispr_2_spacer21	>GCA_002559985.1_NTQL01000054.1_tmp_136_Crispr_2_spacer21	CAGGTATCGTTTCTGATATGAGACTCATAATACCA	S679
Crispr_2_spacer23	>GCA_002559205.1_NTYJ01000059.1_tmp_148_Crispr_2_spacer23	CAGGTATCGTTTCTGATATGAGACTCATAATACCA	S679
Crispr_2_spacer23	>GCA_002571165.1_NVDO01000055.1_tmp_169_Crispr_2_spacer23	CAGGTATCGTTTCTGATATGAGACTCATAATACCA	S679
Crispr_2_spacer10	>GCA_002146445.1_NFCP01000015.1_tmp_15_Crispr_2_spacer10	CAGTACAGACATGTCCGGTTGTCCACCCGGAATC	S680
Crispr_2_spacer10	>GCA_002146545.1_NFCQ01000026.1_tmp_26_Crispr_2_spacer10	CAGTACAGACATGTCCGGTTGTCCACCCGGAATC	S680
Crispr_2_spacer7	>GCA_002562205.1_NTWJ01000010.1_tmp_1_Crispr_2_spacer7	CAGTGTGGCGGGTGTGAGATGACTCGCATTCGT	S681
Crispr_1_spacer20	>GCA_002550135.1_NVKO01000005.1_tmp_555_Crispr_1_spacer20	CAGTGTTGTTACGCTCAGTTGAAATCCCTAGATTGTCG	S682
Crispr_2_spacer1	>GCA_002550145.1_NVPN01000085.1_tmp_84_Crispr_2_spacer1	CAGTTTGTTTTATCCATTCCTTCAAAACGTTTCCATCCTGTAATCATGG	S683
Crispr_2_spacer1	>GCA_002557835.1_NUAE01000190.1_tmp_57_Crispr_2_spacer1	CAGTTTGTTTTATCCATTCCTTCAAAACGTTTCCATCCTGTAATCATGG	S683
Crispr_8_spacer1	>GCA_000161455.1_CM000745.1_tmp_1_Crispr_8_spacer1	CAGTTTGTTTTATCCATTCCTTCAAAACGTTTCCATCCTGTAATCATGG	S683
Crispr_1_spacer14	>GCA_002561665.1_NTVZ01000079.1_tmp_169_Crispr_1_spacer14	CATAACGAAAGATAAACCCATTAAAACTATAAT	S684
Crispr_1_spacer5	>GCA_002572465.1_NVJY01000011.1_tmp_22_Crispr_1_spacer5	CATAAGCGACGAGTATTATTGGAGACATTACTATG	S685
Crispr_1_spacer6	>GCA_002554825.1_NUCF01000123.1_tmp_26_Crispr_1_spacer6	CATAAGCGACGAGTATTATTGGAGACATTACTATG	S685
Crispr_1_spacer6	>GCA_002564815.1_NUXC01000066.1_tmp_170_Crispr_1_spacer6	CATAAGTAGTAGCGTAATCGCCTTCTTCAAGCT	S686
Crispr_1_spacer22	>GCA_002550355.1_NVNZ01000025.1_tmp_74_Crispr_1_spacer22	CATAATGGTAAAGTTTTAGGTTATGACCGTTTT	S687
Crispr_2_spacer10	>GCA_002558525.1_NTYF01000225.1_tmp_139_Crispr_2_spacer10	CATAGTGATCATAGTTGTGGGTTGTGAATTTGTA	S688
Crispr_2_spacer1	>GCA_002550705.1_NVMP01000021.1_tmp_21_Crispr_2_spacer1	CATATTACTTCCTAAACCAATAACATTTTTTAGC	S689
Crispr_2_spacer1	>GCA_002563225.1_NTSO01000017.1_tmp_8_Crispr_2_spacer1	CATATTACTTCCTAAACCAATAACATTTTTTAGC	S689
Crispr_2_spacer1	>GCA_002567465.1_NVAN01000019.1_tmp_52_Crispr_2_spacer1	CATATTACTTCCTAAACCAATAACATTTTTTAGC	S689
Crispr_2_spacer1	>GCA_002571855.1_NVJP01000014.1_tmp_55_Crispr_2_spacer1	CATATTACTTCCTAAACCAATAACATTTTTTAGC	S689
Crispr_2_spacer1	>GCA_002576345.1_NUKL01000011.1_tmp_2_Crispr_2_spacer1	CATATTACTTCCTAAACCAATAACATTTTTTAGC	S689
Crispr_2_spacer1	>GCA_002146445.1_NFCP01000041.1_tmp_41_Crispr_2_spacer1	CATATTACTTCCTAAACCAATAACATTTTTTAGC	S689
Crispr_1_spacer1	>GCA_900094915.1_FMJN01000025.1_tmp_15_Crispr_1_spacer1	CATCAAAATCAAAAACAGTTAAATTAGATGCAGATGA	S690			intra-species targeting
Crispr_3_spacer1	>GCA_002251005.1_NOKB01000002.1_tmp_1_Crispr_3_spacer1	CATCAAAATCAAAAACAGTTAAATTAGATGCAGATGA	S690			intra-species targeting
Crispr_3_spacer1	>GCA_002250885.1_NOKC01000003.1_tmp_1_Crispr_3_spacer1	CATCAAAATCAAAAACAGTTAAATTAGATGCAGATGA	S690			intra-species targeting
Crispr_3_spacer1	>GCA_002251025.1_NOKF01000002.1_tmp_1_Crispr_3_spacer1	CATCAAAATCAAAAACAGTTAAATTAGATGCAGATGA	S690			intra-species targeting
Crispr_3_spacer1	>GCA_002250965.1_NOKH01000002.1_tmp_1_Crispr_3_spacer1	CATCAAAATCAAAAACAGTTAAATTAGATGCAGATGA	S690			intra-species targeting
Crispr_3_spacer1	>GCA_002251115.1_NOKI01000003.1_tmp_1_Crispr_3_spacer1	CATCAAAATCAAAAACAGTTAAATTAGATGCAGATGA	S690			intra-species targeting
Crispr_3_spacer1	>GCA_002251045.1_NOKJ01000003.1_tmp_1_Crispr_3_spacer1	CATCAAAATCAAAAACAGTTAAATTAGATGCAGATGA	S690	self targeting
Crispr_1_spacer1	>GCA_001583875.1_LOQA01000135.1_tmp_136_Crispr_1_spacer1	CATCAACACGAGCTTGCTTTGTTTCCGGGTCAATC	S691
Crispr_1_spacer9	>GCA_002557835.1_NUAE01000006.1_tmp_66_Crispr_1_spacer9	CATCATTTAAATCGCTTCCTTTCCAAGAAACTTGT	S692		mobile DNA targeting
Crispr_6_spacer13	>GCA_000161455.1_CM000745.1_tmp_1_Crispr_6_spacer13	CATCATTTAAATCGCTTCCTTTCCAAGAAACTTGT	S692		mobile DNA targeting
Crispr_1_spacer2	>GCA_002557535.1_NUBT01000219.1_tmp_15_Crispr_1_spacer2	CATCGGAGATGGAACAACAGAGTATATCTATACAGT	S693
Crispr_1_spacer2	>GCA_002555615.1_NUDQ01000256.1_tmp_81_Crispr_1_spacer2	CATCGGAGATGGAACAACAGAGTATATCTATACAGT	S693
Crispr_1_spacer2	>GCA_002556345.1_NUEJ01000002.1_tmp_179_Crispr_1_spacer2	CATCGGAGATGGAACAACAGAGTATATCTATACAGT	S693
Crispr_1_spacer2	>GCA_002556205.1_NUFE01000166.1_tmp_73_Crispr_1_spacer2	CATCGGAGATGGAACAACAGAGTATATCTATACAGT	S693
Crispr_1_spacer2	>GCA_002569005.1_NVEU01000079.1_tmp_440_Crispr_1_spacer2	CATCGGAGATGGAACAACAGAGTATATCTATACAGT	S693
Crispr_1_spacer2	>GCA_002579165.1_NUQN01000091.1_tmp_275_Crispr_1_spacer2	CATCGGAGATGGAACAACAGAGTATATCTATACAGT	S693
Crispr_1_spacer2	>GCA_002582195.1_NUTD01000128.1_tmp_49_Crispr_1_spacer2	CATCGGAGATGGAACAACAGAGTATATCTATACAGT	S693
Crispr_2_spacer6	>GCA_001595725.1_CP014284.1_tmp_8_Crispr_2_spacer6	CATGACGGCAGAGATCATGTGTGATAACTGGT	S694		mobile DNA targeting
Crispr_2_spacer6	>GCA_002893515.1_NHNO01000028.1_tmp_191_Crispr_2_spacer6	CATGACGGCAGAGATCATGTGTGATAACTGGT	S694		mobile DNA targeting
Crispr_3_spacer1	>GCA_000290735.1_JH791835.1_tmp_3_Crispr_3_spacer1	CATGACTGAATTTTGTCAAAAGTGTGATATTAT	S695
Crispr_1_spacer1	>GCA_001008665.1_LCYP01000008.1_tmp_295_Crispr_1_spacer1	CATGACTGAATTTTGTCAAAATTGTGATATTAT	S696		mobile DNA targeting
Crispr_1_spacer1	>GCA_001548175.1_AP014866.1_tmp_3_Crispr_1_spacer1	CATGACTGAATTTTGTCAAAATTGTGATATTAT	S696		mobile DNA targeting
Crispr_1_spacer1	>GCA_002893605.1_NHNQ01000097.1_tmp_392_Crispr_1_spacer1	CATGACTGAATTTTGTCAAAATTGTGATATTAT	S696		mobile DNA targeting
Crispr_1_spacer1	>GCA_002268645.2_NHPK02000089.1_tmp_532_Crispr_1_spacer1	CATGACTGAATTTTGTCAAAATTGTGATATTAT	S696		mobile DNA targeting
Crispr_2_spacer1	>GCA_000399505.1_KB976768.1_tmp_29_Crispr_2_spacer1	CATGACTGAATTTTGTCAAAATTGTGATATTAT	S696		mobile DNA targeting
Crispr_2_spacer1	>GCA_002021545.1_MQTK01000005.1_tmp_189_Crispr_2_spacer1	CATGACTGAATTTTGTCAAAATTGTGATATTAT	S696		mobile DNA targeting
Crispr_2_spacer1	>GCA_000835235.1_CP009999.1_tmp_8_Crispr_2_spacer1	CATGACTGAATTTTGTCAAAATTGTGATATTAT	S696		mobile DNA targeting
Crispr_2_spacer1	>GCA_001017635.1_CP011350.1_tmp_2_Crispr_2_spacer1	CATGACTGAATTTTGTCAAAATTGTGATATTAT	S696		mobile DNA targeting
Crispr_2_spacer1	>GCA_001420855.1_CP013056.1_tmp_2_Crispr_2_spacer1	CATGACTGAATTTTGTCAAAATTGTGATATTAT	S696		mobile DNA targeting
Crispr_2_spacer1	>GCA_000710255.1_JMHW01000099.1_tmp_99_Crispr_2_spacer1	CATGACTGAATTTTGTCAAAATTGTGATATTAT	S696		mobile DNA targeting
Crispr_2_spacer1	>GCA_000969665.1_JWJY01000034.1_tmp_34_Crispr_2_spacer1	CATGACTGAATTTTGTCAAAATTGTGATATTAT	S696		mobile DNA targeting
Crispr_2_spacer1	>GCA_001880115.1_MOXQ01000044.1_tmp_154_Crispr_2_spacer1	CATGACTGAATTTTGTCAAAATTGTGATATTAT	S696		mobile DNA targeting
Crispr_2_spacer1	>GCA_002147235.1_NFDX01000044.1_tmp_44_Crispr_2_spacer1	CATGACTGAATTTTGTCAAAATTGTGATATTAT	S696		mobile DNA targeting
Crispr_2_spacer1	>GCA_002147255.1_NFDY01000108.1_tmp_108_Crispr_2_spacer1	CATGACTGAATTTTGTCAAAATTGTGATATTAT	S696		mobile DNA targeting
Crispr_2_spacer1	>GCA_002147535.1_NFEM01000054.1_tmp_54_Crispr_2_spacer1	CATGACTGAATTTTGTCAAAATTGTGATATTAT	S696		mobile DNA targeting
Crispr_2_spacer1	>GCA_002147635.1_NFER01000044.1_tmp_44_Crispr_2_spacer1	CATGACTGAATTTTGTCAAAATTGTGATATTAT	S696		mobile DNA targeting
Crispr_2_spacer1	>GCA_002236945.1_NHZG01000045.1_tmp_230_Crispr_2_spacer1	CATGACTGAATTTTGTCAAAATTGTGATATTAT	S696		mobile DNA targeting
Crispr_2_spacer1	>GCA_002555365.1_NUCJ01000008.1_tmp_423_Crispr_2_spacer1	CATGACTGAATTTTGTCAAAATTGTGATATTAT	S696		mobile DNA targeting
Crispr_2_spacer1	>GCA_002589045.1_NUTX01000038.1_tmp_366_Crispr_2_spacer1	CATGACTGAATTTTGTCAAAATTGTGATATTAT	S696		mobile DNA targeting
Crispr_2_spacer1	>GCA_002572135.1_NVJS01000069.1_tmp_362_Crispr_2_spacer1	CATGACTGAATTTTGTCAAAATTGTGATATTAT	S696		mobile DNA targeting
Crispr_1_spacer4	>GCA_002550135.1_NVKO01000005.1_tmp_555_Crispr_1_spacer4	CATGATAGTAGAACCATGTAAGTTGATTGCACCGTCG	S697
Crispr_1_spacer1	>GCA_000161595.1_CM000752.1_tmp_1_Crispr_1_spacer1	CATGCAGAAGGGCTTCTTACACATGCAAAAGGTTCTTT	S698
Crispr_1_spacer1	>GCA_002146325.1_NFCF01000115.1_tmp_115_Crispr_1_spacer1	CATGCAGAAGGGCTTCTTACACATGCAAAAGGTTCTTT	S698
Crispr_1_spacer5	>GCA_002572165.1_NVJZ01000013.1_tmp_44_Crispr_1_spacer5	CATGGTATTCGTCCCAAAGTGTATATCATGCATA	S699		mobile DNA targeting
Crispr_1_spacer9	>GCA_001584025.1_LOAZ01000061.1_tmp_61_Crispr_1_spacer9	CATGGTCTTCGTACAATCGTTGGGCATACGGAAAA	S700		mobile DNA targeting
Crispr_2_spacer3	>GCA_002550145.1_NVPN01000085.1_tmp_84_Crispr_2_spacer3	CATGTTCCAGTTATATTTTTCCACCCTTTAGCCATAG	S701
Crispr_2_spacer3	>GCA_002557835.1_NUAE01000190.1_tmp_57_Crispr_2_spacer3	CATGTTCCAGTTATATTTTTCCACCCTTTAGCCATAG	S701
Crispr_8_spacer3	>GCA_000161455.1_CM000745.1_tmp_1_Crispr_8_spacer3	CATGTTCCAGTTATATTTTTCCACCCTTTAGCCATAG	S701
Crispr_2_spacer1	>GCA_002581275.1_NURO01000131.1_tmp_76_Crispr_2_spacer1	CATGTTCCTTCTAATTCATAAAAAGTTTCAGGTTT	S702
Crispr_3_spacer3	>GCA_000290975.2_KE150048.1_tmp_5_Crispr_3_spacer3	CATTAAATCGTGCGGAACTATTACAATTTGCGTTAGAA	S703
Crispr_1_spacer3	>GCA_000290835.1_JH792172.1_tmp_8_Crispr_1_spacer3	CATTAGAAAATAAAGAAAGGATCTATCCTCTTAAA	S704
Crispr_1_spacer1	>GCA_001584025.1_LOAZ01000061.1_tmp_61_Crispr_1_spacer1	CATTAGGAAAGCGATTAGGCGCTGATAATTGTTA	S705		mobile DNA targeting
Crispr_2_spacer4	>GCA_002566115.1_NUVT01000248.1_tmp_5_Crispr_2_spacer4	CATTATTCATGTCACATCACGCCTTTTTCTTTC	S706
Crispr_2_spacer4	>GCA_002146755.1_NFDH01000105.1_tmp_105_Crispr_2_spacer4	CATTCCACCCCATTGTTTGTCTTGGACACCTTTT	S707		mobile DNA targeting
Crispr_2_spacer4	>GCA_002147905.1_MOOL01000079.1_tmp_79_Crispr_2_spacer4	CATTCCACCCCATTGTTTGTCTTGGACACCTTTT	S707		mobile DNA targeting
Crispr_1_spacer13	>GCA_002566115.1_NUVT01000248.1_tmp_5_Crispr_1_spacer13	CATTCTATATGGTTTTTATTATATTAGATATAG	S708
Crispr_1_spacer8	>GCA_002564815.1_NUXC01000066.1_tmp_170_Crispr_1_spacer8	CATTGCATTTTACGTTGGATTTCCGGTGGATCGT	S709
Crispr_1_spacer2	>GCA_002562665.1_NTXF01000032.1_tmp_76_Crispr_1_spacer2	CATTGGTTTATCAGGAGTCATTGGCTTATCTT	S710
Crispr_2_spacer2	>GCA_002560605.1_NTRP01000089.1_tmp_303_Crispr_2_spacer2	CATTGGTTTATCAGGAGTCATTGGCTTATCTT	S710
Crispr_2_spacer2	>GCA_002577445.1_NULS01000052.1_tmp_107_Crispr_2_spacer2	CATTGGTTTATCAGGAGTCATTGGCTTATCTT	S710
Crispr_1_spacer8	>GCA_002558665.1_NTYP01000040.1_tmp_105_Crispr_1_spacer8	CATTGGTTTATCAGGAGTCATTGGCTTGTCATG	S711
Crispr_1_spacer12	>GCA_002118185.1_MRWW01000027.1_tmp_20_Crispr_1_spacer12	CATTGTAGTTGCACTCTGAGTTGTCGAGCATCTGAGTCGCACC	S712
Crispr_2_spacer9	>GCA_002557115.1_NUBE01000009.1_tmp_139_Crispr_2_spacer9	CATTTCCGCTAACGTTTTGTTGTCTCTCCATATCATATCATA	S713
Crispr_3_spacer3	>GCA_002576725.1_NUJB01000015.1_tmp_2_Crispr_3_spacer3	CATTTCTTCGAAATCGTATGTTCCATACATCCCCAT	S714
Crispr_1_spacer8	>GCA_001584025.1_LOAZ01000061.1_tmp_61_Crispr_1_spacer8	CATTTTGTGTGTGGAAAAAGTCAGCTTTTTTCGTG	S715
Crispr_1_spacer7	>GCA_002555725.1_NUDY01000004.1_tmp_243_Crispr_1_spacer7	CATTTTTAGATGTAAGGATACTTTATATTGACCC	S716
Crispr_2_spacer19	>GCA_002575955.1_NUJI01000121.1_tmp_24_Crispr_2_spacer19	CATTTTTTGTTATATTTCGTCCCGTGACAGAT	S717		mobile DNA targeting
Crispr_1_spacer11	>GCA_002555725.1_NUDY01000004.1_tmp_243_Crispr_1_spacer11	CCAAAAATGCTATAATTTAGTTGGGTGATGCTAAAT	S718		mobile DNA targeting	intra-species targeting
Crispr_1_spacer10	>GCA_002014535.1_MUAI01000049.1_tmp_130_Crispr_1_spacer10	CCAACATTCATAACTCGCACGATCTTCCATGCCTGT	S719
Crispr_2_spacer5	>GCA_002577525.1_NULW01000005.1_tmp_55_Crispr_2_spacer5	CCAAGGTCCCCAAGGGATAACGGGTCCAACGGGAGCAACCGGC	S720			intra-species targeting
Crispr_2_spacer2	>GCA_002577525.1_NULW01000005.1_tmp_55_Crispr_2_spacer2	CCAAGGTCCGATTGGTCCAACTGGTCCCCAAGGAATTCAGGGGATACAAGGAGTGCAAGGTCCAATCGGC	S721				inter-species targeting
Crispr_1_spacer11	>GCA_002250905.1_NOKD01000001.1_tmp_1_Crispr_1_spacer11	CCAATGTATTCAATGGTTTTTGGACATTGTTAGAAA	S722			intra-species targeting
Crispr_1_spacer11	>GCA_002251055.1_NOKK01000003.1_tmp_1_Crispr_1_spacer11	CCAATGTATTCAATGGTTTTTGGACATTGTTAGAAA	S722	self targeting
Crispr_1_spacer12	>GCA_001584025.1_LOAZ01000061.1_tmp_61_Crispr_1_spacer12	CCACAACCCCGCATACAGCAACCCAGTAGGACTTAA	S723
Crispr_1_spacer1	>GCA_002557835.1_NUAE01000006.1_tmp_66_Crispr_1_spacer1	CCACCTCTTCCCTTATTAATTCACGTTTTACATAT	S724
Crispr_2_spacer1	>GCA_002250925.1_NOKE01000003.1_tmp_1_Crispr_2_spacer1	CCACCTTTGAAACGCGTCTGGATCAACGAG	S725			intra-species targeting
Crispr_4_spacer1	>GCA_001050335.1_JYPG01000012.1_tmp_12_Crispr_4_spacer1	CCACCTTTGAAACGCGTCTGGATCAACGAG	S725			intra-species targeting
Crispr_2_spacer8	>GCA_002559125.1_NTYA01000023.1_tmp_79_Crispr_2_spacer8	CCACTGGGAACGACTCCAATCCACATAAGCAAAG	S726
Crispr_2_spacer8	>GCA_002564505.1_NUUZ01000145.1_tmp_50_Crispr_2_spacer8	CCATAGTGATCATAGTTGTGGGTTGTGAATTTGTA	S727
Crispr_2_spacer1	>GCA_002557115.1_NUBE01000009.1_tmp_139_Crispr_2_spacer1	CCATATCGCCAGTATCAACATTCGCTTCTGATCATAACATA	S728		mobile DNA targeting
Crispr_2_spacer13	>GCA_002118185.1_MRWW01000027.1_tmp_20_Crispr_2_spacer13	CCATATGGCTATATTGACAATCTTCGCGCTCTTGTCGCACCC	S729
Crispr_1_spacer12	>GCA_002555615.1_NUDQ01000220.1_tmp_41_Crispr_1_spacer12	CCATCTACAAAGCTTCTCATAAGCCCCTTACCA	S730
Crispr_2_spacer2	>GCA_002251055.1_NOKK01000003.1_tmp_1_Crispr_2_spacer2	CCATCTTCATAGTTACCAGTTGTTGTGATAACAAC	S731	self targeting
Crispr_7_spacer4	>GCA_000746925.1_JMQC01000008.1_tmp_8_Crispr_7_spacer4	CCATCTTTTTACACGAGTACATTTTGTAATGAAAGTACAATGTTTTCT	S732			intra-species targeting
Crispr_1_spacer3	>GCA_002556385.1_NUEP01000143.1_tmp_48_Crispr_1_spacer3	CCATGATTACAGGATGGAAACGTTTTGAAGGAATGGATAAAACAAACTG	S733
Crispr_1_spacer2	>GCA_002558915.1_NTZD01000162.1_tmp_69_Crispr_1_spacer2	CCATGCAGCGTCATTGAGTGCACTGGATCCGATGCAGCGTTGTGAAAT	S734
Crispr_4_spacer2	>GCA_000290775.1_JH791865.1_tmp_1_Crispr_4_spacer2	CCATGGTCATCAACAACAAGTA	S735			intra-species targeting	inter-species targeting
Crispr_3_spacer4	>GCA_002577445.1_NULS01000052.1_tmp_107_Crispr_3_spacer4	CCATTAACAAAAATATAAAAAGCATACGTGC	S736		mobile DNA targeting
Crispr_1_spacer6	>GCA_002574505.1_NUGP01000380.1_tmp_311_Crispr_1_spacer6	CCATTAACAAAAATATAAAAAGCATACGTGCC	S737		mobile DNA targeting
Crispr_2_spacer6	>GCA_002575215.1_NUHP01000138.1_tmp_42_Crispr_2_spacer6	CCATTAACAAAAATATAAAAAGCATACGTGCC	S737		mobile DNA targeting
Crispr_2_spacer6	>GCA_002563045.1_NTSD01000029.1_tmp_50_Crispr_2_spacer6	CCATTAACAAAAATATAAAAAGCATACGTGCC	S737		mobile DNA targeting
Crispr_2_spacer6	>GCA_002562045.1_NTVV01000009.1_tmp_179_Crispr_2_spacer6	CCATTAACAAAAATATAAAAAGCATACGTGCC	S737		mobile DNA targeting
Crispr_2_spacer6	>GCA_002562665.1_NTXF01000032.1_tmp_76_Crispr_2_spacer6	CCATTAACAAAAATATAAAAAGCATACGTGCC	S737		mobile DNA targeting
Crispr_2_spacer6	>GCA_002574295.1_NUGA01000076.1_tmp_511_Crispr_2_spacer6	CCATTAACAAAAATATAAAAAGCATACGTGCC	S737		mobile DNA targeting
Crispr_2_spacer6	>GCA_002577005.1_NUKR01000038.1_tmp_73_Crispr_2_spacer6	CCATTAACAAAAATATAAAAAGCATACGTGCC	S737		mobile DNA targeting
Crispr_2_spacer6	>GCA_002577525.1_NULW01000010.1_tmp_1_Crispr_2_spacer6	CCATTAACAAAAATATAAAAAGCATACGTGCC	S737		mobile DNA targeting
Crispr_2_spacer6	>GCA_002565195.1_NUZE01000022.1_tmp_14_Crispr_2_spacer6	CCATTAACAAAAATATAAAAAGCATACGTGCC	S737		mobile DNA targeting
Crispr_2_spacer6	>GCA_002567585.1_NVAT01000054.1_tmp_253_Crispr_2_spacer6	CCATTAACAAAAATATAAAAAGCATACGTGCC	S737		mobile DNA targeting
Crispr_2_spacer6	>GCA_002567905.1_NVBU01000007.1_tmp_132_Crispr_2_spacer6	CCATTAACAAAAATATAAAAAGCATACGTGCC	S737		mobile DNA targeting
Crispr_2_spacer6	>GCA_002567955.1_NVBX01000012.1_tmp_58_Crispr_2_spacer6	CCATTAACAAAAATATAAAAAGCATACGTGCC	S737		mobile DNA targeting
Crispr_2_spacer6	>GCA_002568525.1_NVCF01000030.1_tmp_34_Crispr_2_spacer6	CCATTAACAAAAATATAAAAAGCATACGTGCC	S737		mobile DNA targeting
Crispr_2_spacer6	>GCA_002568345.1_NVCV01000041.1_tmp_148_Crispr_2_spacer6	CCATTAACAAAAATATAAAAAGCATACGTGCC	S737		mobile DNA targeting
Crispr_2_spacer6	>GCA_002570475.1_NVDH01000010.1_tmp_11_Crispr_2_spacer6	CCATTAACAAAAATATAAAAAGCATACGTGCC	S737		mobile DNA targeting
Crispr_3_spacer6	>GCA_002560605.1_NTRP01000089.1_tmp_303_Crispr_3_spacer6	CCATTAACAAAAATATAAAAAGCATACGTGCC	S737		mobile DNA targeting
Crispr_3_spacer5	>GCA_001968805.1_MSFC01000077.1_tmp_42_Crispr_3_spacer5	CCATTAACAAAAATATAAAAAGCATACGTGCCG	S738		mobile DNA targeting
Crispr_2_spacer3	>GCA_002559985.1_NTQL01000054.1_tmp_136_Crispr_2_spacer3	CCATTAAGTTACTTTCTCCCAGTTCCCCCTTGGA	S739		mobile DNA targeting	intra-species targeting
Crispr_2_spacer3	>GCA_002559115.1_NTXV01000055.1_tmp_139_Crispr_2_spacer3	CCATTAAGTTACTTTCTCCCAGTTCCCCCTTGGA	S739		mobile DNA targeting	intra-species targeting
Crispr_2_spacer3	>GCA_002559205.1_NTYJ01000059.1_tmp_148_Crispr_2_spacer3	CCATTAAGTTACTTTCTCCCAGTTCCCCCTTGGA	S739		mobile DNA targeting	intra-species targeting
Crispr_2_spacer3	>GCA_002575815.1_NUIW01000052.1_tmp_158_Crispr_2_spacer3	CCATTAAGTTACTTTCTCCCAGTTCCCCCTTGGA	S739		mobile DNA targeting	intra-species targeting
Crispr_2_spacer3	>GCA_002576045.1_NUJN01000066.1_tmp_145_Crispr_2_spacer3	CCATTAAGTTACTTTCTCCCAGTTCCCCCTTGGA	S739		mobile DNA targeting	intra-species targeting
Crispr_2_spacer3	>GCA_002586215.1_NUPJ01000049.1_tmp_46_Crispr_2_spacer3	CCATTAAGTTACTTTCTCCCAGTTCCCCCTTGGA	S739		mobile DNA targeting	intra-species targeting
Crispr_2_spacer3	>GCA_002564885.1_NUXR01000006.1_tmp_92_Crispr_2_spacer3	CCATTAAGTTACTTTCTCCCAGTTCCCCCTTGGA	S739		mobile DNA targeting	intra-species targeting
Crispr_2_spacer3	>GCA_002571165.1_NVDO01000055.1_tmp_169_Crispr_2_spacer3	CCATTAAGTTACTTTCTCCCAGTTCCCCCTTGGA	S739		mobile DNA targeting	intra-species targeting
Crispr_3_spacer4	>GCA_002147055.1_NFDA01000059.1_tmp_59_Crispr_3_spacer4	CCATTAAGTTACTTTCTCCCAGTTCCCCCTTGGA	S739		mobile DNA targeting	intra-species targeting
Crispr_4_spacer3	>GCA_002577465.1_NULU01000009.1_tmp_98_Crispr_4_spacer3	CCATTAAGTTACTTTCTCCCAGTTCCCCCTTGGA	S739		mobile DNA targeting	intra-species targeting
Crispr_7_spacer3	>GCA_000746925.1_JMQC01000008.1_tmp_8_Crispr_7_spacer3	CCATTTTTGAACACGCAC	S740
Crispr_1_spacer5	>GCA_002562695.1_NTXG01000083.1_tmp_159_Crispr_1_spacer5	CCCAATATTGCGTCACTCCACCTCCACCGACTGC	S741
Crispr_1_spacer5	>GCA_002576575.1_NUIH01000067.1_tmp_148_Crispr_1_spacer5	CCCAATATTGCGTCACTCCACCTCCACCGACTGC	S741
Crispr_1_spacer11	>GCA_002158195.1_MWPX01000048.1_tmp_117_Crispr_1_spacer11	CCCAATGTTCTGAATCAATCCCACAAGCCTGTG	S742
Crispr_2_spacer5	>GCA_002557115.1_NUBE01000009.1_tmp_139_Crispr_2_spacer5	CCCAATTTCGCATGGATGTACTTTTTAGTATCATAGCGTA	S743
Crispr_1_spacer9	>GCA_002572065.1_NVJG01000074.1_tmp_243_Crispr_1_spacer9	CCCAGCGGCTACCTCTTGACCCGGTACTTCACTAT	S744
Crispr_2_spacer4	>GCA_002147055.1_NFDA01000059.1_tmp_59_Crispr_2_spacer4	CCCATTTCCGCTACGGTCGTTCCACTTGTTGTATT	S745		mobile DNA targeting
Crispr_1_spacer3	>GCA_002571615.1_NVIJ01000025.1_tmp_177_Crispr_1_spacer3	CCCCGTGNNNNNNNNNNNNNNNNNNNNNNNNNNNNNNNNNNNNNNNNNNNNNNNNNNNNNNN	S746
Crispr_1_spacer10	>GCA_001584025.1_LOAZ01000061.1_tmp_61_Crispr_1_spacer10	CCCGATAATTTGAATTGCTCAATATTAATCGTTTC	S747
Crispr_1_spacer5	>GCA_900095655.1_FMIK01000028.1_tmp_65_Crispr_1_spacer5	CCCGTTCTGTTCCAACCAATACCTACATACATCTATT	S748			intra-species targeting
Crispr_1_spacer5	>GCA_001050335.1_JYPG01000034.1_tmp_34_Crispr_1_spacer5	CCCGTTCTGTTCCAACCAATACCTACATACATCTATT	S748			intra-species targeting
Crispr_9_spacer3	>GCA_000293705.1_JH804672.1_tmp_1_Crispr_9_spacer3	CCCTCTACCGTTATTCTCTTGCTGC	S749			intra-species targeting
Crispr_9_spacer4	>GCA_000293705.1_JH804672.1_tmp_1_Crispr_9_spacer4	CCCTCTACCGTTATTTCCTTTCTTA	S750
Crispr_9_spacer1	>GCA_000293705.1_JH804672.1_tmp_1_Crispr_9_spacer1	CCCTCTACCGTTGTTTTCTTGCTGA	S751			intra-species targeting
Crispr_1_spacer7	>GCA_002021445.1_MQTG01000001.1_tmp_1_Crispr_1_spacer7	CCCTGCTGATGCAACATCGCTACCTACATTTTG	S752
Crispr_1_spacer10	>GCA_001968805.1_MSFC01000077.1_tmp_42_Crispr_1_spacer10	CCCTGCTGATGCAACATCGCTACCTGCATTTTGT	S753		mobile DNA targeting
Crispr_1_spacer14	>GCA_002559125.1_NTYA01000023.1_tmp_79_Crispr_1_spacer14	CCCTGCTGATGCAACATCGCTACCTGCATTTTGT	S753		mobile DNA targeting
Crispr_1_spacer18	>GCA_002576575.1_NUIH01000067.1_tmp_148_Crispr_1_spacer18	CCCTGCTGATGCAACATCGCTACCTGCATTTTGT	S753		mobile DNA targeting
Crispr_1_spacer8	>GCA_002552635.1_NVNC01000043.1_tmp_138_Crispr_1_spacer8	CCCTGCTGATGCAACATCGCTACCTGCATTTTGT	S753		mobile DNA targeting
Crispr_1_spacer8	>GCA_002562585.1_NTXA01000046.1_tmp_149_Crispr_1_spacer8	CCCTGCTGATGCAACATCGCTACCTGCATTTTGT	S753		mobile DNA targeting
Crispr_1_spacer8	>GCA_002559595.1_NTSX01000057.1_tmp_123_Crispr_1_spacer8	CCCTGCTGATGCAACATCGCTACCTGCATTTTGT	S753		mobile DNA targeting
Crispr_1_spacer8	>GCA_002562335.1_NTWO01000054.1_tmp_116_Crispr_1_spacer8	CCCTGCTGATGCAACATCGCTACCTGCATTTTGT	S753		mobile DNA targeting
Crispr_1_spacer2	>GCA_002571615.1_NVIJ01000025.1_tmp_177_Crispr_1_spacer2	CCCTGTGTTACCTTGAATA	S754
Crispr_1_spacer4	>GCA_002576155.1_NUJY01000620.1_tmp_578_Crispr_1_spacer4	CCCTTACTTACATTCCT	S755
Crispr_1_spacer3	>GCA_002574295.1_NUGA01000386.1_tmp_317_Crispr_1_spacer3	CCCTTACTTACTTTCCTT	S756
Crispr_1_spacer3	>GCA_002576025.1_NUJM01000111.1_tmp_13_Crispr_1_spacer3	CCCTTACTTACTTTCCTT	S756
Crispr_1_spacer4	>GCA_002577005.1_NUKR01000081.1_tmp_121_Crispr_1_spacer4	CCCTTACTTACTTTCCTT	S756
Crispr_1_spacer5	>GCA_002574295.1_NUGA01000386.1_tmp_317_Crispr_1_spacer5	CCCTTACTTACTTTCCTT	S756
Crispr_1_spacer5	>GCA_002576025.1_NUJM01000111.1_tmp_13_Crispr_1_spacer5	CCCTTACTTACTTTCCTT	S756
Crispr_1_spacer6	>GCA_002577005.1_NUKR01000081.1_tmp_121_Crispr_1_spacer6	CCCTTACTTACTTTCCTT	S756
Crispr_1_spacer3	>GCA_002578045.1_NUMR01000046.1_tmp_173_Crispr_1_spacer3	CCGATGGTCTATCCCTAGAGGGTGTACCATCTCTA	S757
Crispr_1_spacer10	>GCA_002562695.1_NTXG01000083.1_tmp_159_Crispr_1_spacer10	CCGCACCCTTCGAAACAATAACAGTTGTTGTCTG	S758
Crispr_1_spacer10	>GCA_002576575.1_NUIH01000067.1_tmp_148_Crispr_1_spacer10	CCGCACCCTTCGAAACAATAACAGTTGTTGTCTG	S758
Crispr_1_spacer11	>GCA_002118185.1_MRWW01000027.1_tmp_20_Crispr_1_spacer11	CCGCATGTATGTATCACACCAAACGGCACACCGGTCACACC	S759
Crispr_1_spacer10	>GCA_002552335.1_NVMB01000035.1_tmp_104_Crispr_1_spacer10	CCGTAGATTGTATCGAAGTAGAGTCTTGCTTTCTG	S760
Crispr_2_spacer11	>GCA_002559565.1_NTZZ01000143.1_tmp_48_Crispr_2_spacer11	CCGTAGATTGTATCGAAGTAGAGTCTTGCTTTCTG	S760
Crispr_2_spacer13	>GCA_002575815.1_NUIW01000052.1_tmp_158_Crispr_2_spacer13	CCGTAGATTGTATCGAAGTAGAGTCTTGCTTTCTG	S760
Crispr_2_spacer13	>GCA_002586215.1_NUPJ01000049.1_tmp_46_Crispr_2_spacer13	CCGTAGATTGTATCGAAGTAGAGTCTTGCTTTCTG	S760
Crispr_3_spacer10	>GCA_002558745.1_NTYS01000038.1_tmp_217_Crispr_3_spacer10	CCGTAGATTGTATCGAAGTAGAGTCTTGCTTTCTG	S760
Crispr_3_spacer11	>GCA_002585165.1_NUNB01000066.1_tmp_261_Crispr_3_spacer11	CCGTAGATTGTATCGAAGTAGAGTCTTGCTTTCTG	S760
Crispr_2_spacer4	>GCA_002559595.1_NTSX01000057.1_tmp_123_Crispr_2_spacer4	CCGTCAAGGTCTGCATAATCATTAGGGTCTTGT	S761		mobile DNA targeting
Crispr_2_spacer4	>GCA_002562335.1_NTWO01000054.1_tmp_116_Crispr_2_spacer4	CCGTCAAGGTCTGCATAATCATTAGGGTCTTGT	S761		mobile DNA targeting
Crispr_1_spacer7	>GCA_002561925.1_NTUN01000035.1_tmp_288_Crispr_1_spacer7	CCGTTAACGAAAATATAAAAAGCATACGTGCCG	S762		mobile DNA targeting
Crispr_4_spacer3	>GCA_002146755.1_NFDH01000105.1_tmp_105_Crispr_4_spacer3	CCGTTAACGAAAATATAAAAAGCATACGTGCCG	S762		mobile DNA targeting
Crispr_4_spacer3	>GCA_002147905.1_MOOL01000079.1_tmp_79_Crispr_4_spacer3	CCGTTAACGAAAATATAAAAAGCATACGTGCCG	S762		mobile DNA targeting
Crispr_2_spacer6	>GCA_002558665.1_NTYP01000040.1_tmp_105_Crispr_2_spacer6	CCGTTAACGAAAGTATAAAAAGCATACGTGCCG	S763
Crispr_2_spacer6	>GCA_001050335.1_JYPG01000034.1_tmp_34_Crispr_2_spacer6	CCGTTGATTATTTACTTGGATTAACTTCTGCAAGACG	S764			intra-species targeting
Crispr_2_spacer7	>GCA_900095655.1_FMIK01000028.1_tmp_65_Crispr_2_spacer7	CCGTTGATTATTTACTTGGATTAACTTCTGCAAGACG	S764			intra-species targeting
Crispr_3_spacer6	>GCA_002250925.1_NOKE01000003.1_tmp_1_Crispr_3_spacer6	CCGTTGATTATTTACTTGGATTAACTTCTGCAAGACG	S764			intra-species targeting
Crispr_1_spacer5	>GCA_002564345.1_NUUU01000040.1_tmp_99_Crispr_1_spacer5	CCTAAAAACAATTCCTTATATCCGGTTATGACAAGTCGCA	S765		mobile DNA targeting
Crispr_1_spacer1	>GCA_002551005.1_NVOY01000015.1_tmp_35_Crispr_1_spacer1	CCTAAAAGGAGACACTTATCAAGTATGGAAGCATGA	S766
Crispr_1_spacer4	>GCA_002118185.1_MRWW01000027.1_tmp_20_Crispr_1_spacer4	CCTAAACCTCGCTTAGGAAACACTTTGCTACATACGTCGCACC	S767
Crispr_2_spacer3	>GCA_002562205.1_NTWJ01000010.1_tmp_1_Crispr_2_spacer3	CCTAAAGTGGTAGAACCTTGGTTCCCTTTCACC	S768
Crispr_2_spacer2	>GCA_002558015.1_NTVJ01000140.1_tmp_45_Crispr_2_spacer2	CCTAACTTTTGGGGTTGGAAGGCTGGCTTTAAAA	S769		mobile DNA targeting
Crispr_2_spacer2	>GCA_002571305.1_NVEK01000353.1_tmp_160_Crispr_2_spacer2	CCTAACTTTTGGGGTTGGAAGGCTGGCTTTAAAA	S769		mobile DNA targeting
Crispr_2_spacer2	>GCA_002586085.1_NUPG01000086.1_tmp_363_Crispr_2_spacer2	CCTAACTTTTGGGGTTGGAAGGCTGGCTTTAAAA	S769		mobile DNA targeting
Crispr_1_spacer23	>GCA_002572065.1_NVJG01000074.1_tmp_243_Crispr_1_spacer23	CCTAATGCTATGCCGTCAGACAATTTGTTAAAT	S770
Crispr_3_spacer4	>GCA_000290915.1_JH792313.1_tmp_4_Crispr_3_spacer4	CCTATAGCACTAGGGAGAACACTTACTGCAAGTC	S771
Crispr_3_spacer1	>GCA_002576725.1_NUJB01000015.1_tmp_2_Crispr_3_spacer1	CCTATATGCTGTTGCTAAACTCCTCCGGAGCTTCA	S772
Crispr_1_spacer3	>GCA_002567945.1_NVBW01000001.1_tmp_26_Crispr_1_spacer3	CCTATCACTCTGTGATAGGCTGCCTATCATGTGGTGATAC	S773
Crispr_2_spacer1	>GCA_002564345.1_NUUU01000072.1_tmp_134_Crispr_2_spacer1	CCTATTACGATCATAAACACCTGGAGCAACATAGATGAT	S774
Crispr_1_spacer6	>GCA_002562205.1_NTWJ01000010.1_tmp_1_Crispr_1_spacer6	CCTATTATATAACAAATGCCGACATTATCACAG	S775
Crispr_2_spacer2	>GCA_002557115.1_NUBE01000009.1_tmp_139_Crispr_2_spacer2	CCTCGTTATTCTTGATTAAATATATACGAAGATCATATCATA	S776		mobile DNA targeting
Crispr_1_spacer2	>GCA_002562205.1_NTWJ01000010.1_tmp_1_Crispr_1_spacer2	CCTCTATCGACTACCGTGTCGGTAATCCTATACT	S777
Crispr_2_spacer20	>GCA_002559985.1_NTQL01000054.1_tmp_136_Crispr_2_spacer20	CCTGGTCCATATACACATCACCCAACCATTTCATT	S778
Crispr_2_spacer22	>GCA_002559205.1_NTYJ01000059.1_tmp_148_Crispr_2_spacer22	CCTGGTCCATATACACATCACCCAACCATTTCATT	S778
Crispr_2_spacer22	>GCA_002571165.1_NVDO01000055.1_tmp_169_Crispr_2_spacer22	CCTGGTCCATATACACATCACCCAACCATTTCATT	S778
Crispr_1_spacer7	>GCA_001584025.1_LOAZ01000061.1_tmp_61_Crispr_1_spacer7	CCTGTATCGGCCCTAAATTTGATTACGGTTTCTTTT	S779		mobile DNA targeting
Crispr_1_spacer10	>GCA_002557835.1_NUAE01000006.1_tmp_66_Crispr_1_spacer10	CCTGTTGTGGACGCTGTATTCTCTACGAAACAAG	S780
Crispr_6_spacer14	>GCA_000161455.1_CM000745.1_tmp_1_Crispr_6_spacer14	CCTGTTGTGGACGCTGTATTCTCTACGAAGCAAG	S781
Crispr_2_spacer4	>GCA_000290735.1_JH791835.1_tmp_3_Crispr_2_spacer4	CCTGTTTCTTTTTGTATACGTTGGGCGTCGTTGAT	S782		mobile DNA targeting
Crispr_1_spacer1	>GCA_002570585.1_NVDY01000034.1_tmp_98_Crispr_1_spacer1	CCTTAACAATCCCCTCAATCGAACTCCCCAACCCCGTCG	S783
Crispr_1_spacer5	>GCA_002562205.1_NTWJ01000010.1_tmp_1_Crispr_1_spacer5	CCTTAGAAGTAGACCTCAAGTCCAACTGATTAAC	S784
Crispr_1_spacer15	>GCA_002569225.1_NVGN01000067.1_tmp_325_Crispr_1_spacer15	CCTTATAACACAAACTGAAGCGCAGCTTACATCGTT	S785
Crispr_1_spacer15	>GCA_002572385.1_NVJM01000127.1_tmp_30_Crispr_1_spacer15	CCTTATAACACAAACTGAAGCGCAGCTTACATCGTT	S785
Crispr_2_spacer2	>GCA_002562085.1_NTVY01000025.1_tmp_88_Crispr_2_spacer2	CCTTCATCTCGCATTAAGTCATCAAGCGTTTTTTC	S786		mobile DNA targeting
Crispr_2_spacer2	>GCA_002147055.1_NFDA01000059.1_tmp_59_Crispr_2_spacer2	CCTTCCAGTGGTGCGTTTTGCGAAGTTGTACCAG	S787		mobile DNA targeting
Crispr_1_spacer2	>GCA_001044855.1_LABP01000119.1_tmp_173_Crispr_1_spacer2	CCTTCTAGCTTCCTCATCAGCTTTC	S788			intra-species targeting
Crispr_1_spacer2	>GCA_000803665.1_CP010089.1_tmp_1_Crispr_1_spacer2	CCTTCTAGCTTCCTCATCAGCTTTC	S788			intra-species targeting
Crispr_1_spacer2	>GCA_002147165.1_NFDU01000063.1_tmp_63_Crispr_1_spacer2	CCTTCTAGCTTCCTCATCAGCTTTC	S788			intra-species targeting
Crispr_1_spacer2	>GCA_002147185.1_NFDW01000050.1_tmp_50_Crispr_1_spacer2	CCTTCTAGCTTCCTCATCAGCTTTC	S788			intra-species targeting
Crispr_1_spacer2	>GCA_002147235.1_NFDX01000054.1_tmp_54_Crispr_1_spacer2	CCTTCTAGCTTCCTCATCAGCTTTC	S788			intra-species targeting
Crispr_1_spacer2	>GCA_002147575.1_NFEO01000015.1_tmp_15_Crispr_1_spacer2	CCTTCTAGCTTCCTCATCAGCTTTC	S788			intra-species targeting
Crispr_1_spacer2	>GCA_002147605.1_NFEQ01000159.1_tmp_159_Crispr_1_spacer2	CCTTCTAGCTTCCTCATCAGCTTTC	S788			intra-species targeting
Crispr_1_spacer2	>GCA_002147635.1_NFER01000015.1_tmp_15_Crispr_1_spacer2	CCTTCTAGCTTCCTCATCAGCTTTC	S788			intra-species targeting
Crispr_1_spacer2	>GCA_002147645.1_NFES01000021.1_tmp_21_Crispr_1_spacer2	CCTTCTAGCTTCCTCATCAGCTTTC	S788			intra-species targeting
Crispr_1_spacer2	>GCA_002147685.1_NFEU01000061.1_tmp_61_Crispr_1_spacer2	CCTTCTAGCTTCCTCATCAGCTTTC	S788			intra-species targeting
Crispr_1_spacer2	>GCA_002147725.1_NFEV01000018.1_tmp_18_Crispr_1_spacer2	CCTTCTAGCTTCCTCATCAGCTTTC	S788			intra-species targeting
Crispr_1_spacer14	>GCA_002564815.1_NUXC01000066.1_tmp_170_Crispr_1_spacer14	CCTTCTATTGTGGAAAGTACACCTTTTGAAATAA	S789
Crispr_1_spacer1	>GCA_000399505.1_KB976758.1_tmp_19_Crispr_1_spacer1	CCTTCTTCTCTTCCTGTATTTCTTAGTTTGTTTTGTAATTCGATTTCTCGTTCTGCTGTC	S790		mobile DNA targeting
Crispr_1_spacer2	>GCA_000399505.1_KB976758.1_tmp_19_Crispr_1_spacer2	CCTTCTTCTCTTCCTGTATTTCTTAGTTTGTTTTGTAATTCGATTTCTCGTTCTGCTGTT	S791		mobile DNA targeting
Crispr_1_spacer15	>GCA_002014535.1_MUAI01000049.1_tmp_130_Crispr_1_spacer15	CCTTGAAACTTTTCAATTTCTGTTAATACTGTTTT	S792
Crispr_6_spacer5	>GCA_000161455.1_CM000745.1_tmp_1_Crispr_6_spacer5	CCTTTAAGCTTGATTACCTCTTCATATTTTTTA	S793
Crispr_3_spacer6	>GCA_002562085.1_NTVY01000025.1_tmp_88_Crispr_3_spacer6	CCTTTGCTCATGTGGATCAGCGTTGTCCCCAGTGG	S794
Crispr_1_spacer3	>GCA_002582575.1_NUNG01000065.1_tmp_111_Crispr_1_spacer3	CCTTTGTATGAGTTGAATTCATGCTATAATCATGT	S795
Crispr_1_spacer3	>GCA_002550455.1_NVLS01000046.1_tmp_85_Crispr_1_spacer3	CCTTTGTATGAGTTGAATTCATGCTATAATCATGT	S795
Crispr_2_spacer7	>GCA_001583875.1_LOQA01000135.1_tmp_136_Crispr_2_spacer7	CCTTTTATAGTAGGTTGCAATTAGGTTGGGGATAT	S796
Crispr_3_spacer7	>GCA_002562085.1_NTVY01000025.1_tmp_88_Crispr_3_spacer7	CGAAAATAAAGATTCGTTACTTACTGCATATTTTT	S797		mobile DNA targeting
Crispr_6_spacer1	>GCA_000290915.1_JH792310.1_tmp_1_Crispr_6_spacer1	CGAAAGAACAAGAATTAGCGAAAGC	S798				inter-species targeting
Crispr_6_spacer2	>GCA_000290915.1_JH792310.1_tmp_1_Crispr_6_spacer2	CGAAAGAACAAGAATTAGCGAAAGT	S799				inter-species targeting
Crispr_2_spacer1	>GCA_002562085.1_NTVY01000025.1_tmp_88_Crispr_2_spacer1	CGAAATGATTTCCCGCTACCTGTTTTCCCTGCAAT	S800
Crispr_1_spacer7	>GCA_002570585.1_NVDY01000034.1_tmp_98_Crispr_1_spacer7	CGAACAGCTCCTTTTATCCATTATGAAATCGGTGTCG	S801		mobile DNA targeting
Crispr_1_spacer11	>GCA_002550355.1_NVNZ01000025.1_tmp_74_Crispr_1_spacer11	CGAACAGGACATACTAATGGTAAATCCTTAGAAA	S802
Crispr_1_spacer12	>GCA_002582955.1_NUOF01000019.1_tmp_52_Crispr_1_spacer12	CGACAAAAAAGCGATGATTGAAGTTCACGCATATTGT	S803
Crispr_1_spacer12	>GCA_002583275.1_NUOY01000021.1_tmp_79_Crispr_1_spacer12	CGACAAAAAAGCGATGATTGAAGTTCACGCATATTGT	S803
Crispr_1_spacer12	>GCA_002571035.1_NVEJ01000047.1_tmp_79_Crispr_1_spacer12	CGACAAAAAAGCGATGATTGAAGTTCACGCATATTGT	S803
Crispr_2_spacer10	>GCA_002582955.1_NUOF01000019.1_tmp_52_Crispr_2_spacer10	CGACAAAAATCGTGATTAACAATTTCATTCTACGATGC	S804
Crispr_2_spacer10	>GCA_002583275.1_NUOY01000021.1_tmp_79_Crispr_2_spacer10	CGACAAAAATCGTGATTAACAATTTCATTCTACGATGC	S804
Crispr_2_spacer10	>GCA_002571035.1_NVEJ01000047.1_tmp_79_Crispr_2_spacer10	CGACAAAAATCGTGATTAACAATTTCATTCTACGATGC	S804
Crispr_2_spacer9	>GCA_002582955.1_NUOF01000019.1_tmp_52_Crispr_2_spacer9	CGACAAAAATCGTGATTAACAATTTCATTCTACGATGC	S804
Crispr_2_spacer9	>GCA_002583275.1_NUOY01000021.1_tmp_79_Crispr_2_spacer9	CGACAAAAATCGTGATTAACAATTTCATTCTACGATGC	S804
Crispr_2_spacer9	>GCA_002571035.1_NVEJ01000047.1_tmp_79_Crispr_2_spacer9	CGACAAAAATCGTGATTAACAATTTCATTCTACGATGC	S804
Crispr_2_spacer12	>GCA_002582955.1_NUOF01000019.1_tmp_52_Crispr_2_spacer12	CGACAAAACGCTCCGGCCACACCGTTAAGCGACAGCCTG	S805
Crispr_2_spacer12	>GCA_002583275.1_NUOY01000021.1_tmp_79_Crispr_2_spacer12	CGACAAAACGCTCCGGCCACACCGTTAAGCGACAGCCTG	S805
Crispr_2_spacer12	>GCA_002571035.1_NVEJ01000047.1_tmp_79_Crispr_2_spacer12	CGACAAAACGCTCCGGCCACACCGTTAAGCGACAGCCTG	S805
Crispr_2_spacer20	>GCA_002582955.1_NUOF01000019.1_tmp_52_Crispr_2_spacer20	CGACAAAACGCTCCGGCCACACCGTTAAGCGACAGCCTG	S805
Crispr_2_spacer20	>GCA_002583275.1_NUOY01000021.1_tmp_79_Crispr_2_spacer20	CGACAAAACGCTCCGGCCACACCGTTAAGCGACAGCCTG	S805
Crispr_2_spacer20	>GCA_002571035.1_NVEJ01000047.1_tmp_79_Crispr_2_spacer20	CGACAAAACGCTCCGGCCACACCGTTAAGCGACAGCCTG	S805
Crispr_1_spacer3	>GCA_000935235.1_JXDH01000027.1_tmp_150_Crispr_1_spacer3	CGACAAATGTGATATGTTAAACCACCAGTTACCATAAA	S806
Crispr_2_spacer1	>GCA_002582955.1_NUOF01000019.1_tmp_52_Crispr_2_spacer1	CGACAAGAGCGCGAAGATTGTCAATATAGCCATATGGAA	S807
Crispr_2_spacer1	>GCA_002583275.1_NUOY01000021.1_tmp_79_Crispr_2_spacer1	CGACAAGAGCGCGAAGATTGTCAATATAGCCATATGGAA	S807
Crispr_2_spacer1	>GCA_002571035.1_NVEJ01000047.1_tmp_79_Crispr_2_spacer1	CGACAAGAGCGCGAAGATTGTCAATATAGCCATATGGAA	S807
Crispr_2_spacer4	>GCA_002582955.1_NUOF01000019.1_tmp_52_Crispr_2_spacer4	CGACAATCTAGGGATTTCAACTGAGCGTAACAACACTA	S808
Crispr_2_spacer4	>GCA_002583275.1_NUOY01000021.1_tmp_79_Crispr_2_spacer4	CGACAATCTAGGGATTTCAACTGAGCGTAACAACACTA	S808
Crispr_2_spacer4	>GCA_002571035.1_NVEJ01000047.1_tmp_79_Crispr_2_spacer4	CGACAATCTAGGGATTTCAACTGAGCGTAACAACACTA	S808
Crispr_2_spacer5	>GCA_002582955.1_NUOF01000019.1_tmp_52_Crispr_2_spacer5	CGACAATCTAGGGATTTCAACTGAGCGTAACAACACTG	S809
Crispr_2_spacer5	>GCA_002583275.1_NUOY01000021.1_tmp_79_Crispr_2_spacer5	CGACAATCTAGGGATTTCAACTGAGCGTAACAACACTG	S809
Crispr_2_spacer5	>GCA_002571035.1_NVEJ01000047.1_tmp_79_Crispr_2_spacer5	CGACAATCTAGGGATTTCAACTGAGCGTAACAACACTG	S809
Crispr_2_spacer23	>GCA_002582955.1_NUOF01000019.1_tmp_52_Crispr_2_spacer23	CGACACAACCGCATATCCTTTCCCATCGGTTGTAAGTG	S810
Crispr_2_spacer23	>GCA_002583275.1_NUOY01000021.1_tmp_79_Crispr_2_spacer23	CGACACAACCGCATATCCTTTCCCATCGGTTGTAAGTG	S810
Crispr_2_spacer23	>GCA_002571035.1_NVEJ01000047.1_tmp_79_Crispr_2_spacer23	CGACACAACCGCATATCCTTTCCCATCGGTTGTAAGTG	S810
Crispr_1_spacer4	>GCA_002582955.1_NUOF01000019.1_tmp_52_Crispr_1_spacer4	CGACACATAATCAAGCTTTTCAGTTACGTGTAAATCTT	S811
Crispr_1_spacer4	>GCA_002583275.1_NUOY01000021.1_tmp_79_Crispr_1_spacer4	CGACACATAATCAAGCTTTTCAGTTACGTGTAAATCTT	S811
Crispr_1_spacer4	>GCA_002571035.1_NVEJ01000047.1_tmp_79_Crispr_1_spacer4	CGACACATAATCAAGCTTTTCAGTTACGTGTAAATCTT	S811
Crispr_1_spacer6	>GCA_002582955.1_NUOF01000019.1_tmp_52_Crispr_1_spacer6	CGACACTACCAATGATGCGCTTACCACTAGCTCAAAT	S812
Crispr_1_spacer6	>GCA_002583275.1_NUOY01000021.1_tmp_79_Crispr_1_spacer6	CGACACTACCAATGATGCGCTTACCACTAGCTCAAAT	S812
Crispr_1_spacer6	>GCA_002571035.1_NVEJ01000047.1_tmp_79_Crispr_1_spacer6	CGACACTACCAATGATGCGCTTACCACTAGCTCAAAT	S812
Crispr_1_spacer5	>GCA_002582955.1_NUOF01000019.1_tmp_52_Crispr_1_spacer5	CGACAGCAAAAACAGTATTCGCAAACTACAAGTACTATA	S813		mobile DNA targeting
Crispr_1_spacer5	>GCA_002583275.1_NUOY01000021.1_tmp_79_Crispr_1_spacer5	CGACAGCAAAAACAGTATTCGCAAACTACAAGTACTATA	S813		mobile DNA targeting
Crispr_1_spacer5	>GCA_002571035.1_NVEJ01000047.1_tmp_79_Crispr_1_spacer5	CGACAGCAAAAACAGTATTCGCAAACTACAAGTACTATA	S813		mobile DNA targeting
Crispr_2_spacer16	>GCA_002582955.1_NUOF01000019.1_tmp_52_Crispr_2_spacer16	CGACATAAAAACGGAGCCTGTATGGTTTCTAATGTATC	S814
Crispr_2_spacer16	>GCA_002583275.1_NUOY01000021.1_tmp_79_Crispr_2_spacer16	CGACATAAAAACGGAGCCTGTATGGTTTCTAATGTATC	S814
Crispr_2_spacer16	>GCA_002571035.1_NVEJ01000047.1_tmp_79_Crispr_2_spacer16	CGACATAAAAACGGAGCCTGTATGGTTTCTAATGTATC	S814
Crispr_2_spacer19	>GCA_002582955.1_NUOF01000019.1_tmp_52_Crispr_2_spacer19	CGACATAACACGGTCGTTTCTTCTAAGTAAATAAGGAG	S815
Crispr_2_spacer19	>GCA_002583275.1_NUOY01000021.1_tmp_79_Crispr_2_spacer19	CGACATAACACGGTCGTTTCTTCTAAGTAAATAAGGAG	S815
Crispr_2_spacer19	>GCA_002571035.1_NVEJ01000047.1_tmp_79_Crispr_2_spacer19	CGACATAACACGGTCGTTTCTTCTAAGTAAATAAGGAG	S815
Crispr_1_spacer11	>GCA_002582955.1_NUOF01000019.1_tmp_52_Crispr_1_spacer11	CGACATAAGCACGTGCTACTTTGCCTGCACGAATGCT	S816
Crispr_1_spacer11	>GCA_002583275.1_NUOY01000021.1_tmp_79_Crispr_1_spacer11	CGACATAAGCACGTGCTACTTTGCCTGCACGAATGCT	S816
Crispr_1_spacer11	>GCA_002571035.1_NVEJ01000047.1_tmp_79_Crispr_1_spacer11	CGACATAAGCACGTGCTACTTTGCCTGCACGAATGCT	S816
Crispr_1_spacer10	>GCA_002582955.1_NUOF01000019.1_tmp_52_Crispr_1_spacer10	CGACATACACCTTGTTCATTTCCAACAATTCAGAAAGCT	S817
Crispr_1_spacer10	>GCA_002583275.1_NUOY01000021.1_tmp_79_Crispr_1_spacer10	CGACATACACCTTGTTCATTTCCAACAATTCAGAAAGCT	S817
Crispr_1_spacer10	>GCA_002571035.1_NVEJ01000047.1_tmp_79_Crispr_1_spacer10	CGACATACACCTTGTTCATTTCCAACAATTCAGAAAGCT	S817
Crispr_2_spacer15	>GCA_002582955.1_NUOF01000019.1_tmp_52_Crispr_2_spacer15	CGACATGCTAATAGTGAAGTGAATGCAGGGTTACTTATT	S818
Crispr_2_spacer15	>GCA_002583275.1_NUOY01000021.1_tmp_79_Crispr_2_spacer15	CGACATGCTAATAGTGAAGTGAATGCAGGGTTACTTATT	S818
Crispr_2_spacer15	>GCA_002571035.1_NVEJ01000047.1_tmp_79_Crispr_2_spacer15	CGACATGCTAATAGTGAAGTGAATGCAGGGTTACTTATT	S818
Crispr_2_spacer11	>GCA_002582955.1_NUOF01000019.1_tmp_52_Crispr_2_spacer11	CGACATTTACTTATGTTTTACATATGTTGTTATCAAA	S819		mobile DNA targeting
Crispr_2_spacer11	>GCA_002583275.1_NUOY01000021.1_tmp_79_Crispr_2_spacer11	CGACATTTACTTATGTTTTACATATGTTGTTATCAAA	S819		mobile DNA targeting
Crispr_2_spacer11	>GCA_002571035.1_NVEJ01000047.1_tmp_79_Crispr_2_spacer11	CGACATTTACTTATGTTTTACATATGTTGTTATCAAA	S819		mobile DNA targeting
Crispr_1_spacer7	>GCA_002582955.1_NUOF01000019.1_tmp_52_Crispr_1_spacer7	CGACATTTAGTTCATGAGCTAAATCCGCTTGTCTTAAC	S820
Crispr_1_spacer7	>GCA_002583275.1_NUOY01000021.1_tmp_79_Crispr_1_spacer7	CGACATTTAGTTCATGAGCTAAATCCGCTTGTCTTAAC	S820
Crispr_1_spacer7	>GCA_002571035.1_NVEJ01000047.1_tmp_79_Crispr_1_spacer7	CGACATTTAGTTCATGAGCTAAATCCGCTTGTCTTAAC	S820
Crispr_2_spacer8	>GCA_002582955.1_NUOF01000019.1_tmp_52_Crispr_2_spacer8	CGACCAGCGTTCCCACCTTCTGTTGTAATCCATCCAC	S821
Crispr_2_spacer8	>GCA_002583275.1_NUOY01000021.1_tmp_79_Crispr_2_spacer8	CGACCAGCGTTCCCACCTTCTGTTGTAATCCATCCAC	S821
Crispr_2_spacer8	>GCA_002571035.1_NVEJ01000047.1_tmp_79_Crispr_2_spacer8	CGACCAGCGTTCCCACCTTCTGTTGTAATCCATCCAC	S821
Crispr_1_spacer15	>GCA_002582955.1_NUOF01000019.1_tmp_52_Crispr_1_spacer15	CGACCATAGCGCTAACGTTTGGCGATTTAATAATAACCG	S822
Crispr_1_spacer15	>GCA_002583275.1_NUOY01000021.1_tmp_79_Crispr_1_spacer15	CGACCATAGCGCTAACGTTTGGCGATTTAATAATAACCG	S822
Crispr_1_spacer15	>GCA_002571035.1_NVEJ01000047.1_tmp_79_Crispr_1_spacer15	CGACCATAGCGCTAACGTTTGGCGATTTAATAATAACCG	S822
Crispr_2_spacer22	>GCA_002582955.1_NUOF01000019.1_tmp_52_Crispr_2_spacer22	CGACCCTGCTTTGAATAGTTGCTCTATGTGTTCATCTGT	S823
Crispr_2_spacer22	>GCA_002583275.1_NUOY01000021.1_tmp_79_Crispr_2_spacer22	CGACCCTGCTTTGAATAGTTGCTCTATGTGTTCATCTGT	S823
Crispr_2_spacer22	>GCA_002571035.1_NVEJ01000047.1_tmp_79_Crispr_2_spacer22	CGACCCTGCTTTGAATAGTTGCTCTATGTGTTCATCTGT	S823
Crispr_2_spacer17	>GCA_002582955.1_NUOF01000019.1_tmp_52_Crispr_2_spacer17	CGACCTGAGCACGAGCGATCGGTACGTTCTTAATCAT	S824
Crispr_2_spacer17	>GCA_002583275.1_NUOY01000021.1_tmp_79_Crispr_2_spacer17	CGACCTGAGCACGAGCGATCGGTACGTTCTTAATCAT	S824
Crispr_2_spacer17	>GCA_002571035.1_NVEJ01000047.1_tmp_79_Crispr_2_spacer17	CGACCTGAGCACGAGCGATCGGTACGTTCTTAATCAT	S824
Crispr_1_spacer13	>GCA_002582955.1_NUOF01000019.1_tmp_52_Crispr_1_spacer13	CGACCTTTTATTAAATCTACGTTGATTTCGTAAGTTTT	S825
Crispr_1_spacer13	>GCA_002583275.1_NUOY01000021.1_tmp_79_Crispr_1_spacer13	CGACCTTTTATTAAATCTACGTTGATTTCGTAAGTTTT	S825
Crispr_1_spacer13	>GCA_002571035.1_NVEJ01000047.1_tmp_79_Crispr_1_spacer13	CGACCTTTTATTAAATCTACGTTGATTTCGTAAGTTTT	S825
Crispr_3_spacer6	>GCA_000290735.1_JH791835.1_tmp_3_Crispr_3_spacer6	CGACGAAGATGGTAGTCGGCGGCTAGAGATAGAA	S826
Crispr_2_spacer3	>GCA_002582955.1_NUOF01000019.1_tmp_52_Crispr_2_spacer3	CGACGACAAACTATTACTACAAAATCCTATCTAGAGGT	S827		mobile DNA targeting
Crispr_2_spacer3	>GCA_002583275.1_NUOY01000021.1_tmp_79_Crispr_2_spacer3	CGACGACAAACTATTACTACAAAATCCTATCTAGAGGT	S827		mobile DNA targeting
Crispr_2_spacer3	>GCA_002571035.1_NVEJ01000047.1_tmp_79_Crispr_2_spacer3	CGACGACAAACTATTACTACAAAATCCTATCTAGAGGT	S827		mobile DNA targeting
Crispr_1_spacer9	>GCA_002582955.1_NUOF01000019.1_tmp_52_Crispr_1_spacer9	CGACGCTTTACAATATTCGTTCCTAAATTCTTAATGTG	S828
Crispr_1_spacer9	>GCA_002583275.1_NUOY01000021.1_tmp_79_Crispr_1_spacer9	CGACGCTTTACAATATTCGTTCCTAAATTCTTAATGTG	S828
Crispr_1_spacer9	>GCA_002571035.1_NVEJ01000047.1_tmp_79_Crispr_1_spacer9	CGACGCTTTACAATATTCGTTCCTAAATTCTTAATGTG	S828
Crispr_2_spacer21	>GCA_002582955.1_NUOF01000019.1_tmp_52_Crispr_2_spacer21	CGACGGTGCAATCAACTTACATGGTTCTACTATCATG	S829
Crispr_2_spacer21	>GCA_002583275.1_NUOY01000021.1_tmp_79_Crispr_2_spacer21	CGACGGTGCAATCAACTTACATGGTTCTACTATCATG	S829
Crispr_2_spacer21	>GCA_002571035.1_NVEJ01000047.1_tmp_79_Crispr_2_spacer21	CGACGGTGCAATCAACTTACATGGTTCTACTATCATG	S829
Crispr_2_spacer13	>GCA_002582955.1_NUOF01000019.1_tmp_52_Crispr_2_spacer13	CGACGTTCCCGCTTACTAATTACTACAACTATTCCTGGT	S830
Crispr_2_spacer13	>GCA_002583275.1_NUOY01000021.1_tmp_79_Crispr_2_spacer13	CGACGTTCCCGCTTACTAATTACTACAACTATTCCTGGT	S830
Crispr_2_spacer13	>GCA_002571035.1_NVEJ01000047.1_tmp_79_Crispr_2_spacer13	CGACGTTCCCGCTTACTAATTACTACAACTATTCCTGGT	S830
Crispr_1_spacer8	>GCA_002582955.1_NUOF01000019.1_tmp_52_Crispr_1_spacer8	CGACTACCAATCAGCATTCCAATCCCTGCAATTACATC	S831
Crispr_1_spacer8	>GCA_002583275.1_NUOY01000021.1_tmp_79_Crispr_1_spacer8	CGACTACCAATCAGCATTCCAATCCCTGCAATTACATC	S831
Crispr_1_spacer8	>GCA_002571035.1_NVEJ01000047.1_tmp_79_Crispr_1_spacer8	CGACTACCAATCAGCATTCCAATCCCTGCAATTACATC	S831
Crispr_2_spacer7	>GCA_002582955.1_NUOF01000019.1_tmp_52_Crispr_2_spacer7	CGACTCAATTAAAGTATCTTAATCATACTCGAAATTA	S832
Crispr_2_spacer7	>GCA_002583275.1_NUOY01000021.1_tmp_79_Crispr_2_spacer7	CGACTCAATTAAAGTATCTTAATCATACTCGAAATTA	S832
Crispr_2_spacer7	>GCA_002571035.1_NVEJ01000047.1_tmp_79_Crispr_2_spacer7	CGACTCAATTAAAGTATCTTAATCATACTCGAAATTA	S832
Crispr_1_spacer14	>GCA_002582955.1_NUOF01000019.1_tmp_52_Crispr_1_spacer14	CGACTCTCCTAGCTCTCGCTCAATCATTTCTATAATGTT	S833
Crispr_1_spacer14	>GCA_002583275.1_NUOY01000021.1_tmp_79_Crispr_1_spacer14	CGACTCTCCTAGCTCTCGCTCAATCATTTCTATAATGTT	S833
Crispr_1_spacer14	>GCA_002571035.1_NVEJ01000047.1_tmp_79_Crispr_1_spacer14	CGACTCTCCTAGCTCTCGCTCAATCATTTCTATAATGTT	S833
Crispr_2_spacer6	>GCA_002582955.1_NUOF01000019.1_tmp_52_Crispr_2_spacer6	CGACTCTTTACCTCTTAATTCGTTCTTATTTCTTTTGTT	S834
Crispr_2_spacer6	>GCA_002583275.1_NUOY01000021.1_tmp_79_Crispr_2_spacer6	CGACTCTTTACCTCTTAATTCGTTCTTATTTCTTTTGTT	S834
Crispr_2_spacer6	>GCA_002571035.1_NVEJ01000047.1_tmp_79_Crispr_2_spacer6	CGACTCTTTACCTCTTAATTCGTTCTTATTTCTTTTGTT	S834
Crispr_2_spacer2	>GCA_002582955.1_NUOF01000019.1_tmp_52_Crispr_2_spacer2	CGACTGGAGAGCGTGGCGGATACACAAGGCTTAAAACT	S835
Crispr_2_spacer2	>GCA_002583275.1_NUOY01000021.1_tmp_79_Crispr_2_spacer2	CGACTGGAGAGCGTGGCGGATACACAAGGCTTAAAACT	S835
Crispr_2_spacer2	>GCA_002571035.1_NVEJ01000047.1_tmp_79_Crispr_2_spacer2	CGACTGGAGAGCGTGGCGGATACACAAGGCTTAAAACT	S835
Crispr_1_spacer16	>GCA_002582955.1_NUOF01000019.1_tmp_52_Crispr_1_spacer16	CGACTTCCAATAATTTGTAAAACTAATGATTTAAATAG	S836
Crispr_1_spacer16	>GCA_002583275.1_NUOY01000021.1_tmp_79_Crispr_1_spacer16	CGACTTCCAATAATTTGTAAAACTAATGATTTAAATAG	S836
Crispr_1_spacer16	>GCA_002571035.1_NVEJ01000047.1_tmp_79_Crispr_1_spacer16	CGACTTCCAATAATTTGTAAAACTAATGATTTAAATAG	S836
Crispr_1_spacer1	>GCA_002582955.1_NUOF01000019.1_tmp_52_Crispr_1_spacer1	CGACTTCTATCTCGTTGGATTCCTTCTGGTGTTCGAT	S837
Crispr_1_spacer1	>GCA_002583275.1_NUOY01000021.1_tmp_79_Crispr_1_spacer1	CGACTTCTATCTCGTTGGATTCCTTCTGGTGTTCGAT	S837
Crispr_1_spacer1	>GCA_002571035.1_NVEJ01000047.1_tmp_79_Crispr_1_spacer1	CGACTTCTATCTCGTTGGATTCCTTCTGGTGTTCGAT	S837
Crispr_1_spacer2	>GCA_002582955.1_NUOF01000019.1_tmp_52_Crispr_1_spacer2	CGACTTTAATACAAAGGTACATAAAAGCCTATCTTATCAT	S838
Crispr_1_spacer2	>GCA_002583275.1_NUOY01000021.1_tmp_79_Crispr_1_spacer2	CGACTTTAATACAAAGGTACATAAAAGCCTATCTTATCAT	S838
Crispr_1_spacer2	>GCA_002571035.1_NVEJ01000047.1_tmp_79_Crispr_1_spacer2	CGACTTTAATACAAAGGTACATAAAAGCCTATCTTATCAT	S838
Crispr_2_spacer14	>GCA_002582955.1_NUOF01000019.1_tmp_52_Crispr_2_spacer14	CGACTTTTTGGTATCACGTATACGAGAAAGGAAAGTG	S839
Crispr_2_spacer14	>GCA_002583275.1_NUOY01000021.1_tmp_79_Crispr_2_spacer14	CGACTTTTTGGTATCACGTATACGAGAAAGGAAAGTG	S839
Crispr_2_spacer14	>GCA_002571035.1_NVEJ01000047.1_tmp_79_Crispr_2_spacer14	CGACTTTTTGGTATCACGTATACGAGAAAGGAAAGTG	S839
Crispr_2_spacer4	>GCA_002581275.1_NURO01000131.1_tmp_76_Crispr_2_spacer4	CGAGAATTGATTTAGGTGTACCGACAGGTGAAAT	S840
Crispr_1_spacer4	>GCA_002572165.1_NVJZ01000013.1_tmp_44_Crispr_1_spacer4	CGAGCGCTTGCACCTGAGCAGGTTGACTCTATAAT	S841
Crispr_1_spacer6	>GCA_002557535.1_NUBT01000219.1_tmp_15_Crispr_1_spacer6	CGAGTAATTTGTTGGTCCATACTCAAAAAGCGAGTA	S842
Crispr_1_spacer6	>GCA_002555615.1_NUDQ01000256.1_tmp_81_Crispr_1_spacer6	CGAGTAATTTGTTGGTCCATACTCAAAAAGCGAGTA	S842
Crispr_1_spacer6	>GCA_002556345.1_NUEJ01000002.1_tmp_179_Crispr_1_spacer6	CGAGTAATTTGTTGGTCCATACTCAAAAAGCGAGTA	S842
Crispr_1_spacer6	>GCA_002556205.1_NUFE01000166.1_tmp_73_Crispr_1_spacer6	CGAGTAATTTGTTGGTCCATACTCAAAAAGCGAGTA	S842
Crispr_1_spacer6	>GCA_002569005.1_NVEU01000079.1_tmp_440_Crispr_1_spacer6	CGAGTAATTTGTTGGTCCATACTCAAAAAGCGAGTA	S842
Crispr_1_spacer6	>GCA_002579165.1_NUQN01000091.1_tmp_275_Crispr_1_spacer6	CGAGTAATTTGTTGGTCCATACTCAAAAAGCGAGTA	S842
Crispr_1_spacer6	>GCA_002582195.1_NUTD01000128.1_tmp_49_Crispr_1_spacer6	CGAGTAATTTGTTGGTCCATACTCAAAAAGCGAGTA	S842
Crispr_2_spacer2	>GCA_002569005.1_NVEU01000059.1_tmp_418_Crispr_2_spacer2	CGAGTTATAGTGGAAACT	S843
Crispr_2_spacer4	>GCA_002569005.1_NVEU01000059.1_tmp_418_Crispr_2_spacer4	CGAGTTGCAGTGGAAGAT	S844
Crispr_1_spacer3	>GCA_002569225.1_NVGN01000067.1_tmp_325_Crispr_1_spacer3	CGAGTTTTTTTTACATCCTGTAAGGATCGTTGCTG	S845
Crispr_1_spacer3	>GCA_002572385.1_NVJM01000127.1_tmp_30_Crispr_1_spacer3	CGAGTTTTTTTTACATCCTGTAAGGATCGTTGCTG	S845
Crispr_1_spacer4	>GCA_002565105.1_NUYQ01000086.1_tmp_154_Crispr_1_spacer4	CGATAGCAGGACACGCTTTTCAGGTAAGATACTAC	S846
Crispr_1_spacer6	>GCA_002158195.1_MWPX01000003.1_tmp_108_Crispr_1_spacer6	CGATGAAAAGGCAAAG	S847
Crispr_1_spacer6	>GCA_002554825.1_NUCF01000007.1_tmp_244_Crispr_1_spacer6	CGATGAAAAGGCAAAG	S847
Crispr_2_spacer18	>GCA_002582955.1_NUOF01000019.1_tmp_52_Crispr_2_spacer18	CGATTCCGTATTCCCGAAGTATCACAAGCGATTGAGATT	S848
Crispr_2_spacer18	>GCA_002583275.1_NUOY01000021.1_tmp_79_Crispr_2_spacer18	CGATTCCGTATTCCCGAAGTATCACAAGCGATTGAGATT	S848
Crispr_2_spacer18	>GCA_002571035.1_NVEJ01000047.1_tmp_79_Crispr_2_spacer18	CGATTCCGTATTCCCGAAGTATCACAAGCGATTGAGATT	S848
Crispr_1_spacer9	>GCA_002566115.1_NUVT01000248.1_tmp_5_Crispr_1_spacer9	CGATTCGGTAGAGCAACAAAAGCTTACAAAAGAA	S849
Crispr_3_spacer2	>GCA_002118185.1_MRWW01000027.1_tmp_20_Crispr_3_spacer2	CGCATTCGTGCAGGTAAAGTAGCACGTGCTTAT	S850		mobile DNA targeting
Crispr_2_spacer6	>GCA_000399465.1_KB976711.1_tmp_4_Crispr_2_spacer6	CGCCTTACTACAACCAATATAGGGGACGTATCGT	S851
Crispr_13_spacer4	>GCA_000290775.1_JH791865.1_tmp_1_Crispr_13_spacer4	CGCTACTGGACCTCAAGGGCTTCAAGGTAT	S852				inter-species targeting
Crispr_3_spacer6	>GCA_002021445.1_MQTG01000001.1_tmp_1_Crispr_3_spacer6	CGCTAGCGCTACAAGTCTAAAGGAATTGTATGGGCTTCATAC	S853		mobile DNA targeting
Crispr_2_spacer9	>GCA_002559125.1_NTYA01000023.1_tmp_79_Crispr_2_spacer9	CGCTCCCACAAGGGGTGACTGATAAGAATGCCTAC	S854
Crispr_1_spacer9	>GCA_900095655.1_FMIK01000028.1_tmp_65_Crispr_1_spacer9	CGCTTCCATGACTCTTTTTTGATTTGGTTCATATCG	S855
Crispr_1_spacer6	>GCA_002555615.1_NUDQ01000220.1_tmp_41_Crispr_1_spacer6	CGGAATCGGAATTGCTTTAAATTGTAAATCAAAA	S856
Crispr_1_spacer1	>GCA_002559985.1_NTQL01000054.1_tmp_136_Crispr_1_spacer1	CGGACGATTTAATTTAACTGTACGACCAATATA	S857		mobile DNA targeting
Crispr_1_spacer1	>GCA_002559115.1_NTXV01000055.1_tmp_139_Crispr_1_spacer1	CGGACGATTTAATTTAACTGTACGACCAATATA	S857		mobile DNA targeting
Crispr_1_spacer1	>GCA_002559205.1_NTYJ01000059.1_tmp_148_Crispr_1_spacer1	CGGACGATTTAATTTAACTGTACGACCAATATA	S857		mobile DNA targeting
Crispr_1_spacer1	>GCA_002576575.1_NUIH01000040.1_tmp_119_Crispr_1_spacer1	CGGACGATTTAATTTAACTGTACGACCAATATA	S857		mobile DNA targeting
Crispr_1_spacer1	>GCA_002575815.1_NUIW01000052.1_tmp_158_Crispr_1_spacer1	CGGACGATTTAATTTAACTGTACGACCAATATA	S857		mobile DNA targeting
Crispr_1_spacer1	>GCA_002576045.1_NUJN01000066.1_tmp_145_Crispr_1_spacer1	CGGACGATTTAATTTAACTGTACGACCAATATA	S857		mobile DNA targeting
Crispr_1_spacer1	>GCA_002586215.1_NUPJ01000049.1_tmp_46_Crispr_1_spacer1	CGGACGATTTAATTTAACTGTACGACCAATATA	S857		mobile DNA targeting
Crispr_1_spacer1	>GCA_002564885.1_NUXR01000006.1_tmp_92_Crispr_1_spacer1	CGGACGATTTAATTTAACTGTACGACCAATATA	S857		mobile DNA targeting
Crispr_1_spacer1	>GCA_002571165.1_NVDO01000055.1_tmp_169_Crispr_1_spacer1	CGGACGATTTAATTTAACTGTACGACCAATATA	S857		mobile DNA targeting
Crispr_1_spacer2	>GCA_002562085.1_NTVY01000025.1_tmp_88_Crispr_1_spacer2	CGGACGATTTAATTTAACTGTACGACCAATATA	S857		mobile DNA targeting
Crispr_1_spacer8	>GCA_002572165.1_NVJZ01000013.1_tmp_44_Crispr_1_spacer8	CGGATGATGAGGGAGAAAGATATGAACGTTCATGT	S858		mobile DNA targeting
Crispr_1_spacer1	>GCA_002560175.1_NTQU01000039.1_tmp_64_Crispr_1_spacer1	CGGCACGTATGCTTTTTATATTTTCGTTAACGG	S859		mobile DNA targeting
Crispr_1_spacer1	>GCA_002147055.1_NFDA01000059.1_tmp_59_Crispr_1_spacer1	CGGCACGTATGCTTTTTATATTTTTGTTAATGG	S860		mobile DNA targeting
Crispr_2_spacer3	>GCA_002575955.1_NUJI01000121.1_tmp_24_Crispr_2_spacer3	CGGCATTCGCTACTTCGATACGTTCGAGCTGTT	S861
[truncated: 2,790 more rows]
