# Supplementary material for: The CRISPR-Cas systems were selectively inactivated during evolution of Bacillus cereus group for adaptation to diverse environments
Source: ISME J. 2020 Mar 4;14(6):1479–93. doi: 10.1038/s41396-020-0623-5 (PMC7242445; doi:10.1038/s41396-020-0623-5)
Supplement: Supplementary file 14 — Dataset 2 [file 41396_2020_623_MOESM14_ESM.xlsx]

## Sheet: similar sequences
Types of spacers	Sequences of spacers		Query coverage	Expect value	Identities	Gaps	Subjet accession	Description	note
>S1	AAAAAAACGTAAATACAAATCCTCTACTTTCCCGTCG	AAAAAAACGTAAATACAAATCCTCTACTTTCC	0.86	1e-06	1	0/32	CP009637.1	Bacillus cereus 03BB108 plasmid pBFI_5
>S2	AAAAAATAGGTAAAGCAATGGATGATTTCAACAAAA	AAAAAATAGGTAAAGCAATGGATGATTTCAACAAAA	1	6e-09	1	0/36	KX258624.1	Bacillus thuringiensis strain INTA Fr7-4 plasmid pFR260
>S3	AAAAACAAATCCGAACATGAAACGTTAAAAAACA							ND
>S4	AAAAACTTGAAGAAACAATCATTGTGGAAATACCAGAAGAGCTTGGAGAAGTT	AAAAACTTGAAGAAACAATCATTGTGGAAATACCAGAAGAGCTTGGAGAAGTT	1	7e-18	1	0/53	AXK20757.1	DNA translocase FtsK, Bacillus sp. COPE52
		AAAAACTTGAAGAAACAATCATTGTGGAAATACCAGAAGAGCTTGGAGAAGTT	1	7e-18	1	0/53	ARC27718.1	MoxR family ATPase, Bacillus sp. FDAARGOS_235
>S5	AAAAAGTTGTACCAAATACTGCTGCACATACACC	AAAAAGTTGTACCAAATACTGCTGCACACACACC	1	3e-06	0.9706	1/34	CP009718.1	Bacillus thuringiensis strain HD682 plasmid pBGN_2
		AAAAAGTTGTACCAAATACTGCTGCACACACACC	1	3e-06	0.9706	1/34	CP009332.1	Bacillus thuringiensis strain HD1011 plasmid 3
>S6	AAAAATGTCTTTTATCGTCAATATTCTGCTCCTC							ND
>S7	AAAAATGTCTTTTATGATTGCAAACCCTTTATC	AAAAATGTCTTTTATGATTGCAAACCCTTTATC	1	2e-07	1	0/33	KX258624.1	Bacillus thuringiensis strain INTA Fr7-4 plasmid pFR260
>S8	AAAAATTATTCATGTTCCATATTTCATAGAGGTTG							ND
>S9	AAAACGCTCCAGCCACACCGTTAAGCGACAGCCTG	AAAACGCTCCAGCCACACCGTTAAGCGACAGCCTG	1	2e-08	1	0/35	KX258624.1	Bacillus thuringiensis strain INTA Fr7-4 plasmid pFR260
>S10	AAAACGCTCCGGCCACACCGTTAAGCGACAGCCTG							ND
>S11	AAAACGGTACATTCTGGATGGCGCATCCAATGTT							ND
>S12	AAAACGGTTATAACCTAAAACTTTACCATTATG							ND
>S13	AAAACTGAAGAAGAAGCTAAGAAAAAAGCCG	AAAACTGAAGAAGAAGCTAAGAAAAAAGCCG	1	2e-06	1	0/31	CP034548.1	Bacillus albus strain PFYN01
		AAAACTGAAGAAGAAGCTAAGAAAAAAGCCG	1	2e-06	1	0/31	ARC27718.1	MoxR family ATPase, Bacillus sp. FDAARGOS_235
		AAAACTGAAGAAGAAGCTAAGAAAAAAGCCG	1	2e-06	1	0/31	AVI60601.1	penicillin-binding protein, Bacillus sp. FDAARGOS_235
		AAAACTGAAGAAGAAGCTAAGAAAAAAGCCG	1	2e-06	1	0/31	CP006863.1	Bacillus toyonensis BCT-7112
		AAAACTGAAGAAGAAGCTAAGAAAAAAGC	0.93	2e-05	1	0/29	CP015250.1	Bacillus thuringiensis Bt18247
>S14	AAAACTTACGAAATCAACGTAGATTTAATAAAAGGTCG							ND
>S15	AAAAGAGGTAGAAAAAGTTAAAGAAGAAGCAAAAGCA	AAAAGAGGTAGAAAAAGTTAAAGAAGAAGCGAAAGC	0.97	3e-07	0.97	1/36	ARC27718.1	MoxR family ATPase, Bacillus sp. FDAARGOS_235
		AAAAGAGGTAGAAAAAGTTAAAGAAGAAGCGAAAGCA	1	9e-08	0.973	1/37	AXK18881.1	enterotoxin, Bacillus sp. COPE52
>S16	AAAAGATGAAACTAATAAAGAACTAGTCCTTCAAAA							ND
>S17	AAAAGATGCAACAACAATTGAATATGATTTGAAA							ND
>S18	AAAAGATGTGTTATATTTTATGTAAGAATTGCAG	AAAAGATGTGTTATATTTTATGTAAGAATTGCAG	1	6e-08	1	0/34	KX258624.1	Bacillus thuringiensis strain INTA Fr7-4 plasmid pFR260
>S19	AAAAGATGTGTTATATTTTATGTAAGAATTGCAGGTCGC	AAAAGATGTGTTATATTTTATGTAAGAATTGCAGGTCGC	1	6e-08	1	0/39	KX258624.1	Bacillus thuringiensis strain INTA Fr7-4 plasmid pFR260
>S20	AAAAGCGTGGTCGTGAAACTGGTAAAGAGGTAACGCT	AAAAGCGTGGTCGTGAAACTGGTAAAGAGGTAACGCT	1	2e-09	1	0/37	CP024120.1	Bacillus cytotoxicus strain CH_1 chromosome
>S21	AAAAGGAAACAAAATTGATTTGTCCAAAGATTTTGT	AAAAGGAAACAAAATTGATTTGTCCAAAGATTTTGT	1	6e-09	1	0/36	CP015253.1	Bacillus thuringiensis Bt18247 plasmid p113275
>S22	AAAAGTAAAAGAGGTAGAAAAAGTTAAAGAAGAAGCG	AAAAGTAAAAGAGGTAGAAAAAGTTAAAGAAGAAGCG	1	2e-09	1	0/37	ARC27718.1	MoxR family ATPase, Bacillus sp. FDAARGOS_235
			1	2e-09	1	0/37	AXK18881.1	enterotoxin, Bacillus sp. COPE52
>S23	AAAAGTAGATGGAGAGAATCCAGATAAAAAATTA	AAAAGTAGATGGAGAGAATCCAGATAAAAAATTA	1	6e-08	1	0/34	CP016596.1	Bacillus cereus strain K8 plasmid pBCM301
		AAAAGTAGATGGAGAGAATCCAGATAAAAAATTA	1	6e-08	1	0/34	CP015351.1	Bacillus thuringiensis strain MYBT18246 plasmid p150790
		AAAAGTAGATGGAGAGAATCCAGATAAAAAATTA	1	6e-08	1	0/34	CP012103.1	Bacillus thuringiensis strain HS18-1 plasmid pHS18-4
		AAAAGTAGATGGAGAGAATCCAGATAAAAAATTA	1	6e-08	1	0/34	CP003692.1	Bacillus thuringiensis MC28 plasmid pMC189
		AAAAGTAGATGGAGAGAATCCAGATAAAAAATTA	1	6e-08	1	0/34	EU362919.1	Bacillus thuringiensis strain INTA-FR7-4 plasmid pFR55
>S24	AAAAGTAGCGGTAGGTTTTACAGCAACAGATTTA							ND
>S25	AAAATACATTAAATATCAAATAAAAAATCTCTA	AAAATACATTAAATATCAAATAAAAAATCTCTA	1	2e-07	1	0/33	CP005938.1	Bacillus thuringiensis YBT-1518 plasmid pBMB0231
>S26	AAAATACTTTCTTTCACTGACGACAACGTCTATA							ND
>S27	AAAATATAACCCTTTAGCACTGTTGGGTAGGTTAA							ND
>S28	AAAATATGCCTTTCATCTAACACTTCACTAAATTTG							ND
>S29	AAAATATTTAAGGCTGCTTGACACACTGTATCT	AAAATATTTAAGGCTGCTTGACACACTGTATCT	1	2e-07	1	0/33	CP024686.1	Bacillus wiedmannii bv. thuringiensis strain FCC41 plasmid pFCC41-2-313K
>S30	AAAATCCATTACTGCTTTTTGATGCTGCTATCTGTT							ND
>S31	AAAATCGGGACAAAAGTATTCTAAGCACCTTATGT							ND
>S32	AAAATCTATGATAAATAAAAATGGTGTTATTGAA							ND
>S33	AAAATTACAGCGAAATGCTCAAAAACCTACAGGT							ND
>S34	AAAATTACTTTCCTACACATAATCAACGCCCTCT							ND
>S35	AAACAAATTAATCTACAAAAACACTTTGCGCACTCTCCCCA							ND
>S36	AAACAATAGCAACATTAAAATAACAAAGCCTATA	AAACAATAGCAACATTAAAATAACAAAGCTTA	0.94	4e-05	0.9688	1/32	CP001178.1	Bacillus cereus AH187 plasmid pAH187_12
>S37	AAACAATCACAAGTTAGGTGGTTACTAGAGCGTAGCGAAAGGAATTTAAGGAGT							ND
>S38	AAACAATGTATACGGCGTTAAATGAACAGCAGAGTCG							ND
>S39	AAACAGAAATATGATGGTTATTTTAGATATGTT	AAACAGAAATATGATGGTTATTTTAGATATG	0.93	2e-06	1	0/31	CP019234.1	Bacillus thuringiensis strain YGd22-03 plasmid pYGD83
>S40	AAACAGAAGCATAACAACAAATAAAAAACTAAA							ND
>S41	AAACATAATACTTGTTTGGTCAGCTTTGTAGGT							ND
>S42	AAACCATATTCATGCAATAACAAACAGAAAAAG							ND
>S43	AAACCGCCTTTTCATCTTGAATTATGCGATGAGCATAAAA							ND
>S44	AAACCTGAAACTTTTTATGAATTAGAAGGAACATG							ND
>S45	AAACGCTATCTATGTCCGTTTACGACGCATGGTG							ND
>S46	AAACGCTCTAGTGGATGACCAAAAGGTGGCAGAAGA	AAACGCTCTAGTGGATGACCAAAAGGTGGCAGAAGA	1	6e-09	1	0/36	CP024120.1	Bacillus cytotoxicus strain CH_1 chromosome
>S47	AAACTGAAGAAGCAGAAGTAATGGCGGAA	AAACTGAAGAAGCAGAAGTAATGGCGGAA	1	6e-06	1	0/29	AXK20757.1	DNA translocase FtsK, Bacillus sp. COPE52 chromosome
>S48	AAACTGATATAGAGGGTAGTAATACTTTAAGATAGGCTAGT							ND
>S49	AAACTGTTGAGGAGCATTTATTAGGGGTAAAAGAA							ND
>S50	AAACTTCGCCATGATTTTGCGATGTGCCAAGCGTTTCCCCA	AAACTTCGCCATGATTTTGCGATGTGCCAAGCGTTTCCCCA	1	2e-11	1	0/41	AP018444.1	Bacillus anthracis CZC5 plasmid pXO1 DNA
		AAACTTCGCCATGATTTTGCGATGTGCCAAGCGTTTCCCCA	1	2e-11	1	0/41	CP020940.1	Bacillus cereus strain BC-AK plasmid pBCXO1
		AAACTTCGCCATGATTTTGCGATGTGCCAAGCGTTTCCCCA	1	2e-11	1	0/41	CP015177.1	Bacillus thuringiensis serovar alesti strain BGSC 4C1 plasmid pBMB267
>S51	AAACTTTAATCGGGTTTTTAATTGGTTCAACGGCCAAAG							ND
>S52	AAAGAAAACTGTTGCTTTTACATTTACAGAAAG	AAAGAAAACTGTTGCTTTTACATTTACAGAAAG	1	2e-07	1	0/31	CP001178.1	Bacillus cereus AH187 plasmid pAH187_12
>S53	AAAGAAAAGGCAATGTGTGGTGCAACGAGTGTAAAA							ND
>S54	AAAGAAAAGGCAATGTGTGGTGCAACGAGTGTAAAAGTTG							ND
>S55	AAAGAATACCTCTTGGTACTTTTTGGCTCTTTCAGT							ND
>S56	AAAGACCCTACACATAATGAATGGAAATAT	AAAGACCCTACACATAATGAATGGAAATAT	1	2e-06	1	0/30	CP024104.1	Bacillus cytotoxicus strain CH_23
>S57	AAAGACGCGATTGATTTTGCTGAGTATAAA							ND
>S58	AAAGAGGTTCTGCTTATTGCAAAGCTGATTTGTGT							ND
>S59	AAAGATAAGCCTACGGAAAAAGACAAGCCGTCTGA							ND
>S60	AAAGATAATAAAGCGGCTCTTGTTTATGATTTAAAGA	AAAGATAATAAAGCGGCTCTTGTTTATGATTTGAAA	0.94	1e-06	0.9722	1/36	CP022445.1	Bacillus cereus C1L chromosome
>S61	AAAGATACTAAAATGGGTACGCCTGTTAAAGCA							ND
>S62	AAAGATGAGAAAAACGATGCTATTTGTACAAAT							ND
>S63	AAAGATGTGATTACAGACCTTTTGTATCACATTAT							ND
>S64	AAAGCAACTGGACATAGTTCCCATAGTGAAGGAAGTGAAACGACAGCAGGTGGCTCTTA	AAAGCAACTGGACATAGTTCCCATAGTGAAGGAAGTGAAACGACAGCAGGTGGCTCTTA	1	4e-21	1	0/59	QBJ65039.1	single-stranded-DNA-specific exonuclease RecJ, Bacillus subtilis strain HDZK-BYSB7
		AAAGCAACTGGACATAGTTCCCATAGTGAAGGAAGTGAAACGACAGCAGGTGGCTCTTA	1	4e-21	1	0/59	QBJ67036.1	peptidase G2
		AAAGCAACTGGACATAGTTCCCATAGTGAAGGAAGTGAAACGACAGCAGGTGGCTCTTA	1	4e-21	1	0/59	BBB71422.1	autotransporter adhesin EhaG
		AAAGCAACTGGACATAGTTCCCATAGTGAAGGAAGTGAAACGACAGCAGGTGGCTCTTA	1	4e-21	1	0/59	ASE32837.1	hypothetical protein
>S65	AAAGCCCAACAACCTAAAACCACATATACAGGA							ND
>S66	AAAGCCGAAGAAGAAGCTAAGAAAAAAGCTG	AAAGCCGAAGAAGAAGCTAAGAAAAAAGCTG	1	2e-06	1	0/31	AXK17647.1	PBP1A family penicillin-binding protein, Bacillus sp. COPE52
		AAAGCCGAAGAAGAAGCTAAGAAAAAAGCTG	1	2e-06	1	0/31	ARC27718.1	MoxR family ATPase
		AAAGCCGAAGAAGAAGCTAAGAAAAAAGCTG	1	2e-06	1	0/31	AVI60601.1	penicillin-binding protein
>S67	AAAGCTGATGAGGAAGCTCAGAAAAAAGCTAATGAAGATAAACTAAAAC	AAAGCTGATGAGGAAGCTCAGAAAAAAGCTAATGAAGATAAACTAAAAC	1	1e-15	1	0/49	AXK17647.1	PBP1A family penicillin-binding protein
		AAAGCTGATGAGGAAGCTCAGAAAAAAGCTAATGAAGATAAACTAAAAC	1	1e-15	1	0/49	ARC27718.1	MoxR family ATPase
		AAAGCTGATGAGGAAGCTCAGAAAAAAGCTAATGAAGATAAACTAAAAC	1	1e-15	1	0/49	AVI60601.1	penicillin-binding protein
>S68	AAAGGAGTGTAATTTTATGCCACAAGTTATTGTA	AAAGGAGTGTAATTTTATGCCACAAGTTATTGTA	1	6e-08	1	0/34	DQ364061.1	Bacillus thuringiensis serovar tenebrionis plasmid pBMB175
>S69	AAAGGGCGCAGTGTTATTTTTAGTAAGACCTTTAAAGTCGCA							ND
>S70	AAAGTAACAGGCGGTTTAGGTACATTATCTGTAGGAGCAAACCAAATGGCAGGTGGCG	AAGTAACAGGCGGTTTAGGTACATTATCTGTAGGAGCAAACCAAATGGCAGGTGG	1	7e-19	1	0/55	AXY08176.1	YhgE/Pip domain-containing protein
		AAAGTAACAGGCGGTTTAGGTACATTATCTGTAGGAGCAAATCAAATGGCAGGTGG	0.98	9e-18	0.9821	1/56	ARX65065.1	phage infection protein
		AAGTAACAGGCGGTTTAGGAACATTATCTGTAGGAGCAAACCAAATGGCAGGTGG	0.98	3e-17	0.9818	1/55	QBJ70048.1	single-stranded-DNA-specific exonuclease RecJ
>S71	AAAGTACCTCCTATAGTTTGATAGATTTTAATAAT	AAAGTACCTCCTATAGTTTGATAGATTTTAATAAT	1	2e-08	1	0/35	CP032613.1	Bacillus thuringiensis strain QZL38 plasmid p.6
		AAAGTACCTCCTATAGTTTGATAGATTTTAATAAT	1	2e-08	1	0/35	CP014287.1	Bacillus thuringiensis strain Bt185 plasmid pBT1850042
		AAAGTACCTCCTATAGTTTGATAGATTTTAATAAT	1	2e-08	1	0/35	CP015350.1	Bacillus thuringiensis strain MYBT18246
>S72	AAAGTCGAATCGTTGTGGGTAGACTGTCCACGACTTG	AAAGTCGAATCGTTGTGGGTAGACTGTCCACGACTTG	1	2e-09	1	0/37	CP024120.1	Bacillus cytotoxicus strain CH_1 chromosome
>S73	AAAGTGCTTCAGGGTACAGTAGGTATAAAAAATAG							ND
>S74	AAAGTGCTTCAGGGTACAGTAGTCACTAAAAGTA							ND
>S75	AAAGTGCTTCAGGGTACAGTAGTCGCCGAAAGTAT							ND
>S76	AAATCATGCATTAAAGCTATGTTTTGTTTTACCATTAGTA	CATGCATTAAAGCTATGTTTTGTTTTACCATTAGTA	1	9e-09	1	0/36	CP015351.1	Bacillus thuringiensis strain MYBT18246 plasmid p150790
>S77	AAATCGTGCATCCATAAACAATGCGCTACCAAAT	AAATCGTGCATCCATAAACAATGCGCTACCAAAT	1	6e-08	1	0/34	KX258624.1	Bacillus thuringiensis strain INTA Fr7-4 plasmid pFR260
>S78	AAATGAGTGCCAATCTTTTTTTGTAAGTATTGTA	AAATGGGTGCCAATCTTTTTTTGTAAGTATTGTA	1	3e-06	0.9706	1/34	CP032610.1	Bacillus thuringiensis strain QZL38 plasmid p.3
		AAATGGGTGCCAATCTTTTTTTGTAAGTATTGTA	1	3e-06	0.9706	1/34	CP014286.1	Bacillus thuringiensis strain Bt185 plasmid pBT1850054
>S79	AAATTCAGTCGTGCAGTTATCAGACAATTGTTG							ND
>S80	AAATTCTTTAAATCATACGTTATGATAAGATTTGT							ND
>S81	AAATTCTTTAAATCATACGTTATGATAAGATTTGTA							ND
>S82	AAATTGTGATAAATTCAAACACATTTATGATAT							ND
>S83	AAATTTAAGGATTAGCACTCGTCTTTGTGTATAT							ND
>S84	AAATTTATTTGTTAACTCAGCATTTGTATAGTCATAGTT	AAATTTATTTGTTAACTCAGCATTTGTATA	0.76	2e-05	1	0/30	CP012102.1	Bacillus thuringiensis strain HS18-1 plasmid pHS18-3
		AAATTTATTTGTTAACTCAGCATTTGTATA	0.76	2e-05	1	0/30	CP005937.1	Bacillus thuringiensis YBT-1518 plasmid pBMB0230
>S85	AAATTTGTTAATTTTAGGATAACAGAATGTTGA	AAATTTGTTAATTTTAGGATAACAGAATGTTGA	1	2e-07	1	0/33	CP024774.1	Bacillus thuringiensis LM1212 plasmid pLM3
		AAATTTGTTAATTTTAGGATAACAGAATGTTGA	1	2e-07	1	0/33	CP015253.1	Bacillus thuringiensis Bt18247 plasmid p113275
>S86	AACAAAAGAAATAAGAACGAATTAAGAGGTAAAGAGTCG							ND
>S87	AACAATATCTTTTATGATTGCAAACCCTTTATC							ND
>S88	AACACACTGTCAAATACCCAGTTCAAATTAACTACTAG	AACACACTGTCAAATACCCAGTTCAAATTAACTACTAG	1	6e-10	1	0/38	CP010111.1	Bacillus thuringiensis serovar indiana strain HD521 plasmid pBTHD521-5
>S89	AACACATTACTACCACGTATCCCCTATTCGTCA	AACACATTACTACCACGTATCCCCTATTCGTCA	1	2e-07	1	0/33	KX258624.1	Bacillus thuringiensis strain INTA Fr7-4 plasmid pFR260
>S90	AACATAAAAAAACCCCCGAGTGTAAATTTTACGC							ND
>S91	AACATATTACCTACTGGAGCGATTGGTATAGCCG							ND
>S92	AACATTATAGAAATGATTGAGCGAGAGCTAGGAGAGTCG							ND
>S93	AACATTTGAAGATACAAACGGTGTGGTTACATTT							ND
>S94	AACCAATCGAATATAAACGTGGGAAACCGAAA	AACCAATCGAATATAAACGTGGGAAACCGAAA	1	6e-07	1	0/32	CP032609.1	Bacillus thuringiensis strain QZL38 plasmid p.2
		AACCAATCGAATATAAACGTGGGAAACCGAAA	1	6e-07	1	0/32	KX258624.1	Bacillus thuringiensis strain INTA Fr7-4 plasmid pFR260
		AACCAATCGAATATAAACGTGGGAAACCGAAA	1	6e-07	1	0/32	CP014284.1	Bacillus thuringiensis strain Bt185 plasmid pBT1850294
		AACCAATCGAATATAAACGTGGGAAACCGAAA	1	6e-07	1	0/32	CP010111.1	Bacillus thuringiensis serovar indiana strain HD521 plasmid pBTHD521-5
		AACCAATCGAATATAAACGTGGGAAACCGAAA	1	6e-07	1	0/32	CP012103.1	Bacillus thuringiensis strain HS18-1 plasmid pHS18-4
>S95	AACCAATCGAATATAAACGTGGGAAACCGAAAA	AACCAATCGAATATAAACGTGGGAAACCGAAAA	1	2e-07	1	0/33	CP032609.1	Bacillus thuringiensis strain QZL38 plasmid p.2
		AACCAATCGAATATAAACGTGGGAAACCGAAAA	1	2e-07	1	0/33	KX258624.1	Bacillus thuringiensis strain INTA Fr7-4 plasmid pFR260
		AACCAATCGAATATAAACGTGGGAAACCGAAAA	1	2e-07	1	0/33	CP014284.1	Bacillus thuringiensis strain Bt185 plasmid pBT1850294
		AACCAATCGAATATAAACGTGGGAAACCGAAAA	1	2e-07	1	0/33	CP010111.1	Bacillus thuringiensis serovar indiana strain HD521 plasmid pBTHD521-5
		AACCAATCGAATATAAACGTGGGAAACCGAAAA	1	2e-07	1	0/33	CP012103.1	Bacillus thuringiensis strain HS18-1 plasmid pHS18-4
>S96	AACCAATCGAATATAAACGTGGGAAACCGAAAAA	AACCAATCGAATATAAACGTGGGAAACCGAAAA	0.97	2e-07	1	0/33	CP032609.1	Bacillus thuringiensis strain QZL38 plasmid p.2
		AACCAATCGAATATAAACGTGGGAAACCGAAAA	0.97	2e-07	1	0/33	KX258624.1	Bacillus thuringiensis strain INTA Fr7-4 plasmid pFR260
		AACCAATCGAATATAAACGTGGGAAACCGAAAA	0.97	2e-07	1	0/33	CP014284.1	Bacillus thuringiensis strain Bt185 plasmid pBT1850294
		AACCAATCGAATATAAACGTGGGAAACCGAAAA	0.97	2e-07	1	0/33	CP010111.1	Bacillus thuringiensis serovar indiana strain HD521 plasmid pBTHD521-5
		AACCAATCGAATATAAACGTGGGAAACCGAAAA	0.97	2e-07	1	0/33	CP012103.1	Bacillus thuringiensis strain HS18-1 plasmid pHS18-4
>S97	AACCACTTATGGAATCTGTAACAATAAC	AACCACTTATGGAATCTGTAACAATAAC	1	2e-05	1	0/28	CP024120.1	Bacillus cytotoxicus strain CH_1 chromosome
>S98	AACCGGCCAGGCGGGCCCAACCGGTCCAACAGGAGCAACCGGT	AACCGGCCAGGCGGGCCCAACCGGTCCAACAGGAGCAACCGGT	1	2e-12	1	0/34	AXR18114.1	collagen-like protein
>S99	AACCTCCCTGAAATGTGTTCATATATGTAGTAGT							ND
>S100	AACCTCTAACGATACAAGAGATTAATAAACTATA	AACCTCTAACGATACAAGAGATTAATAAACTATA	1	6e-08	1	0/34	AST01815.1	HNH endonuclease, Bacillus thuringiensis strain ATCC 10792
		AACCTCTAACGATACAAGAGATTAATAAACTATA	1	6e-08	1	0/34	CP021061.1	rRNA-23S ribosomal RNA, Bacillus thuringiensis strain ATCC 10792
>S101	AACCTTAGTTTAGGGGTGCTTTCTTCATACATTTCAAC	AACCTTAGTTTAGGGGTGCTTTCTTCATACATTTCAAC	1	6e-10	1	0/38	CP010111.1	Bacillus thuringiensis serovar indiana strain HD521 plasmid pBTHD521-5
>S102	AACGATAACATCTCAAACACCATTTAAACCTAAAGTCG							ND
>S103	AACGATGTAAGCTGCGCTTCAGTTTGTGTTATAAGG							ND
>S104	AACGCAGGCGGTACACACCTACATTACGCTGAAT							ND
>S105	AACGGGTTTAACAGGATCACCGGGAGTAACGGGTGCGACTGGTTTAACG							ND
>S106	AACGTGTAGGATTCATTATCAATGAGGATCACAT							ND
>S107	AACTCCCCATTCAATCGCCAATTGGACAAGCTTA							ND
>S108	AACTGATTTACAGTCAGCTTATCTCGCCAAT	ACTGATTTACAGTCAGCTTATCTCGCCAAT	0.96	6e-06	1	0/30	KT070867.1	Bacillus phage PBC2
>S109	AACTGGAATGGTCCTAACATAGAAAAAAGTTTC							ND
>S110	AACTGGTTTAACAGGATCACCGGGAGTAACAGGCCCGACTGGTTTAACA	AACTGGTTTAACAGGATCACCGGGAGTAACAGGTCCAACCGGTTTAAC	0.97	4e-10	0.9375	3/48	AZJ20534.1	BclA protein, Bacillus wiedmannii bv. thuringiensis strain FCC41
>S111	AACTGGTTTAACAGGATCACCGGGAGTAACG	AACTGGTTTAACAGGATCACCGGGAGTAAC	0.96	6e-06	1	0/30	AZJ20534.1	BclA protein, Bacillus wiedmannii bv. thuringiensis strain FCC41
>S112	AACTGGTTTAACAGGATCACCGGGAGTAACGGGTCCAACTGGTTTAACA	AACTGGTTTAACAGGATCACCGGGAGTAACAGGTCCAACCGGTTTAAC	0.97	8e-12	0.9583	2/48	AZJ20534.1	BclA protein, Bacillus wiedmannii bv. thuringiensis strain FCC41
>S113	AACTTCGCAATGATTTAGTGAAGTGCCGAGCATTCCCCCA							ND
>S114	AACTTGTCGTTTAGTTTGAGTCCCTGTAGTTCCGC	AACTTGTCGTTTAGTTTGAGTCCCTGTAGTTCCGC	1	2e-08	1	0/35	CP013282.1	Bacillus phage pGIL02
		AACTTGTCGTTTAGTTTGAGTCCCTGTAGTTCCGC	1	2e-08	1	0/35	CP011355.1	Bacillus thuringiensis strain YC-10 plasmid pYC10
		AACTTGTCGTTTAGTTTGAGTCCCTGTAGTTCCGC	1	2e-08	1	0/35	CP010012.1	Bacillus thuringiensis serovar kurstaki strain HD 1 plasmid unnamed9
		AACTTGTCGTTTAGTTTGAGTCCCTGTAGTTCCGC	1	2e-08	1	0/35	CP009346.1	Bacillus thuringiensis HD1002 plasmid 5
		AACTTGTCGTTTAGTTTGAGTCCCTGTAGTTCCGC	1	2e-08	1	0/35	CP004882.1	Bacillus thuringiensis serovar kurstaki str. HD-1 plasmid pBMBLin15
		AACTTGTCGTTTAGTTTGAGTCCCTGTAGTTCCGC	1	2e-08	1	0/35	KF905407.1	Bacillus phage Ales05 putative muramidase gene
		AACTTGTCGTTTAGTTTGAGTCCCTGTAGTTCCGC	1	2e-08	1	0/35	KF905405.1	Bacillus phage Cabb64 putative muramidase gene, partial cds
		AACTTGTCGTTTAGTTTGAGTCCCTGTAGTTCCGC	1	2e-08	1	0/35	KF905360.1	Bacillus phage Honey92 putative muramidase gene, partial cds
		AACTTGTCGTTTAGTTTGAGTCCCTGTAGTTCCGC	1	2e-08	1	0/35	KF905396.1	Bacillus phage Tun17 putative muramidase gene, partial cds
		AACTTGTCGTTTAGTTTGAGTCCCTGTAGTTCCGC	1	2e-08	1	0/35	KF905397.1	Bacillus phage Caul12 putative muramidase gene, partial cds
		AACTTGTCGTTTAGTTTGAGTCCCTGTAGTTCCGC	1	2e-08	1	0/35	KF905398.1	Bacillus phage Caul27 putative muramidase gene, partial cds
		AACTTGTCGTTTAGTTTGAGTCCCTGTAGTTCCGC	1	2e-08	1	0/35	KF905399.1	Bacillus phage Caul66 putative muramidase gene, partial cds
		AACTTGTCGTTTAGTTTGAGTCCCTGTAGTTCCGC	1	2e-08	1	0/35	KF905400.1	Bacillus phage Cabb88 putative muramidase gene, partial cds
		AACTTGTCGTTTAGTTTGAGTCCCTGTAGTTCCGC	1	2e-08	1	0/35	KF905401.1	Bacillus phage Caul11 putative muramidase gene, partial cds
		AACTTGTCGTTTAGTTTGAGTCCCTGTAGTTCCGC	1	2e-08	1	0/35	KF905403.1	Bacillus phage Caul23 putative muramidase gene, partial cds
		AACTTGTCGTTTAGTTTGAGTCCCTGTAGTTCCGC	1	2e-08	1	0/35	KF905404.1	Bacillus phage Cabb85 putative muramidase gene, partial cds
		AACTTGTCGTTTAGTTTGAGTCCCTGTAGTTCCGC	1	2e-08	1	0/35	KF905406.1	Bacillus phage Cabb76 putative muramidase gene, partial cds
		AACTTGTCGTTTAGTTTGAGTCCCTGTAGTTCCGC	1	2e-08	1	0/35	KF905395.1	Bacillus phage Isra77 putative muramidase gene, partial cds
		AACTTGTCGTTTAGTTTGAGTCCCTGTAGTTCCGC	1	2e-08	1	0/35	KF905394.1	Bacillus phage Bra34 putative muramidase gene, partial cds
		AACTTGTCGTTTAGTTTGAGTCCCTGTAGTTCCGC	1	2e-08	1	0/35	KF905393.1	Bacillus phage Cat22 putative muramidase gene, partial cds
		AACTTGTCGTTTAGTTTGAGTCCCTGTAGTTCCGC	1	2e-08	1	0/35	KF905392.1	Bacillus phage pBth35646 putative muramidase gene, partial cds
		AACTTGTCGTTTAGTTTGAGTCCCTGTAGTTCCGC	1	2e-08	1	0/35	KF905389.1	Bacillus phage Edouard putative muramidase gene, partial cds
		AACTTGTCGTTTAGTTTGAGTCCCTGTAGTTCCGC	1	2e-08	1	0/35	KF905382.1	Bacillus phage Rice87 putative muramidase gene, partial cds
		AACTTGTCGTTTAGTTTGAGTCCCTGTAGTTCCGC	1	2e-08	1	0/35	KF905370.1	Bacillus phage Nath28 putative muramidase gene, partial cds
		AACTTGTCGTTTAGTTTGAGTCCCTGTAGTTCCGC	1	2e-08	1	0/35	KF905375.1	Bacillus phage Stud86 putative muramidase gene, partial cds
		AACTTGTCGTTTAGTTTGAGTCCCTGTAGTTCCGC	1	2e-08	1	0/35	KF905374.1	Bacillus phage Rice30 putative muramidase gene, partial cds
		AACTTGTCGTTTAGTTTGAGTCCCTGTAGTTCCGC	1	2e-08	1	0/35	KF905373.1	Bacillus phage Honey09 putative muramidase gene, partial cds
		AACTTGTCGTTTAGTTTGAGTCCCTGTAGTTCCGC	1	2e-08	1	0/35	KF905358.1	Bacillus phage Honey16 putative muramidase gene, partial cds
		AACTTGTCGTTTAGTTTGAGTCCCTGTAGTTCCGC	1	2e-08	1	0/35	KF905371.1	Bacillus phage Honey02 putative muramidase gene, partial cds
		AACTTGTCGTTTAGTTTGAGTCCCTGTAGTTCCGC	1	2e-08	1	0/35	KF905372.1	Bacillus phage Honey03 putative muramidase gene, partial cds
		AACTTGTCGTTTAGTTTGAGTCCCTGTAGTTCCGC	1	2e-08	1	0/35	KF905378.1	Bacillus phage Soil29 putative muramidase gene, partial cds
		AACTTGTCGTTTAGTTTGAGTCCCTGTAGTTCCGC	1	2e-08	1	0/35	KF905368.1	Bacillus phage Coriander putative muramidase gene, partial cds
		AACTTGTCGTTTAGTTTGAGTCCCTGTAGTTCCGC	1	2e-08	1	0/35	KF905359.1	Bacillus phage Honey79 putative muramidase gene, partial cds
		AACTTGTCGTTTAGTTTGAGTCCCTGTAGTTCCGC	1	2e-08	1	0/35	CP003767.1	Bacillus thuringiensis HD-789 plasmid pBTHD789-4, complete sequence
		AACTTGTCGTTTAGTTTGAGTCCCTGTAGTTCCGC	1	2e-08	1	0/35	AJ536073.2	Bacillus phage pGIL01
		AACTTGTCGTTTAGTTTGAGTCCCTGTAGTTCCGC	1	2e-08	1	0/35	AY257527.1	Bacillus thuringiensis bacteriophage Bam35c
		AACTTGTCGTTTAGTTTGAGTCCCTGTAGTTCCGC	1	2e-08	1	0/35	AY701338.1	Bacillus thuringiensis phage GIL16c
		AACTTGTCGTTTAGTTTGAGTCCCTGTAGGTCTGC	1	4e-05	0.9429	2/35	KF905388.1	Bacillus phage Sato putative muramidase gene, partial cds
		AACTTGTCGTTTAGTTTGAGTCCCTGTAGGTCTGC	1	4e-05	0.9429	2/35	KF905387.1	Bacillus phage Emet putative muramidase gene, partial cds
		AACTTGTCGTTTAGTTTGAGTCCCTGTAGGTCTGC	1	4e-05	0.9429	2/35	KF905386.1	Bacillus phage Farfalle putative muramidase gene, partial cds
		AACTTGTCGTTTAGTTTGAGTCCCTGTAGGTCTGC	1	4e-05	0.9429	2/35	KF905385.1	Bacillus phage Fusilli putative muramidase gene, partial cds
		AACTTGTCGTTTAGTTTGAGTCCCTGTAGGTCTGC	1	4e-05	0.9429	2/35	KF905384.1	Bacillus phage Simila putative muramidase gene, partial cds
		AACTTGTCGTTTAGTTTGAGTCCCTGTAGGTCTGC	1	4e-05	0.9429	2/35	KF905381.1	Bacillus phage Vanilla putative muramidase gene, partial cds
		AACTTGTCGTTTAGTTTGAGTCCCTGTATGTCCGC	1	4e-05	0.9429	2/35	KF905376.1	Bacillus phage Sole putative muramidase gene, partial cds
		AACTTGTCGTTTAGTTTGAGTCCCTGTAGGTCTGC	1	4e-05	0.9429	2/35	KF905367.1	Bacillus phage Chick76 putative muramidase gene, partial cds
		AACTTGTCGTTTAGTTTGAGTCCCTGTAGGTCTGC	1	4e-05	0.9429	2/35	KF905366.1	Bacillus phage Tube75 putative muramidase gene, partial cds
		AACTTGTCGTTTAGTTTGAGTCCCTGTAGGTCTGC	1	4e-05	0.9429	2/35	KF905365.1	Bacillus phage Tube73 putative muramidase gene, partial cds
		AACTTGTCGTTTAGTTTGAGTCCCTGTAGGTCTGC	1	4e-05	0.9429	2/35	KF905363.1	Bacillus phage Chick61 putative muramidase gene, partial cds
>S115	AACTTTATCTTGGATAGTTACAGATTTTGTAGCA							ND
>S116	AAGAAAGCTAATTGAAATTAAATCACACCCTGAT							ND
>S117	AAGAAATCTTCTTTCATCTTCTGTCTACTATTTCAATC							ND
>S118	AAGAACGAAACTATGCACCATATTTGCTGTAGAAT							ND
>S119	AAGACACGTTATACCCAATTTGTTACATTTAAG	AAGACACGTTATACCCAATTTGTTACATTTAAG	1	2e-07	1	0/33	CP020939.1	Bacillus cereus strain BC-AK plasmid pBC52
>S120	AAGACCGCGGACAGGTTTCATCGTAGCACATGAAACA							ND
>S121	AAGAGCGCGAAGATCGTCAATATAGCCATATGGAA							ND
>S122	AAGAGTAATCCAATAAGTGCTGTTACAATCGCAC							ND
>S123	AAGAGTACCACGATATTAATGGTGATTACATACACG							ND
>S124	AAGAGTTAGATATCTAAGAAAAAAACATAAATTAA	AAGAGTTAGATATCTAAGAAAAAAACATAAATTAA	1	2e-08	1	0/35	CP010108.1	Bacillus thuringiensis serovar indiana strain HD521 plasmid pBTHD521-2
>S125	AAGATAAACTAACATCATTGATTTCAGTTAAAA							ND
>S126	AAGATAAGCCAATGACTCCTGATAAACCAATG							ND
>S127	AAGATAGTAAAGGTAAGAAAATTAGTGAACACAAA							ND
>S128	AAGATAGTAGAAGAAATCAAAAAAAGTGTATGTCGCACCTT	AAGATAGTAGAAGAAATCAAAAAAAGTGTATGTCGCACCTT	1	2e-11	1	0/41	CP015152.1	Bacillus thuringiensis strain Bc601 plasmid pBTBC2
		AAGATAGTAGAAGAAATCAAAAAAAGTGTATGTCGCACCTT	1	2e-11	1	0/41	CP013056.1	Bacillus thuringiensis strain YWC2-8 plasmid pYWC2-8-1
		AAGATAGTAGAAGAAATCAAAAAAAGTGTATGTCGCACCTT	1	2e-11	1	0/41	CP011350.1	Bacillus thuringiensis strain YC-10 plasmid pYC1
		AAGATAGTAGAAGAAATCAAAAAAAGTGTATGTCGCACCTT	1	2e-11	1	0/41	CP009999.1	Bacillus thuringiensis serovar kurstaki strain HD 1 plasmid unnamed2
		AAGATAGTAGAAGAAATCAAAAAAAGTGTATGTCGCACCTT	1	2e-11	1	0/41	CP010091.1	Bacillus thuringiensis serovar galleriae strain HD-29 plasmid pBMB267
		AAGATAGTAGAAGAAATCAAAAAAAGTGTATGTCGCACCTT	1	2e-11	1	0/41	CP007615.1	Bacillus thuringiensis serovar kurstaki str. YBT-1520 plasmid pBMB293	two fragments
		AAGATAGTAGAAGAAATCAAAAAAAGTGTATGTCGCACCTT	1	2e-11	1	0/41	CP004876.1	Bacillus thuringiensis serovar kurstaki str. HD-1 plasmid pBMB299
		AAGATAGTAGAAGAAATCAAAAAAAGTGTATGTCGCACCTT	1	2e-11	1	0/41	CP004136.1	Bacillus thuringiensis serovar thuringiensis str. IS5056 plasmid pIS56-285
		AAGATAGTAGAAGAAATCAAAAAAAGTGTATGTCGCACCTT	1	2e-11	1	0/41	CP001910.1	Bacillus thuringiensis serovar chinensis CT-43 plasmid pCT281
		AAGATAGTAGAAGAAATCAAAAAAAGTGTAT	0.75	6e-06	1	0/31	KJ024807.2	Bacillus phage vB_BtS_BMBtp3
		AAGATAGTAGAAGAAATCAAAAAAAGTGTAT	0.75	6e-06	1	0/31	KT970646.1	Bacillus phage phiS58
		AAGATAGTAGAAGAAATCAAAAAAAGTGTAT	0.75	6e-06	1	0/31	CP013060.1	Bacillus thuringiensis strain YWC2-8 plasmid pYWC2-8-5
		AAGATAGTAGAAGAAATCAAAAAAAGTGTAT	0.75	6e-06	1	0/31	CP011352.1	Bacillus thuringiensis strain YC-10 plasmid pYC4
		AAGATAGTAGAAGAAATCAAAAAAAGTGTAT	0.75	6e-06	1	0/31	CP010006.1	Bacillus thuringiensis serovar kurstaki strain HD 1 plasmid unnamed7
		AAGATAGTAGAAGAAATCAAAAAAAGTGTAT	0.75	6e-06	1	0/31	CP010095.1	Bacillus thuringiensis serovar galleriae strain HD-29 plasmid pBMB47
		AAGATAGTAGAAGAAATCAAAAAAAGTGTAT	0.75	6e-06	1	0/31	CP004871.1	Bacillus thuringiensis serovar kurstaki str. HD-1 plasmid pBMB46
		AAGATAGTAGAAGAAATCAAAAAAAGTGTAT	0.75	6e-06	1	0/31	KJ920400.1	Bacillus phage Waukesha92
		AAGATAGTAGAAGAAATCAAAAAAAGTGTAT	0.75	6e-06	1	0/31	CP002178.1	Bacillus thuringiensis serovar tenebrionis str. YBT-1765 plasmid pBMB165
>S129	AAGATTTACACGTAACTGAAAAGCTTGATTATGTGTCG							ND
>S130	AAGATTTGTTTCAGACAAAAAAATGAATATCAAT							ND
>S131	AAGCCAAGTAACAGGTGGTTTAGGA	AAGCCAAGTAACAGGTGGTTTAGGA	1	0.0009	1	0/25	AYF80810.1	YhgE/Pip domain-containing protein, Bacillus thuringiensis strain QZL38
		AAGCCAAGTAACAGGTGGTTTAGGA	1	0.0009	1	0/25	ASK13310.1	phage infection protein, Bacillus cereus strain M13
		AACAGGTGGTTTAGG	0.96	0.003	1	0/15	AXK17497.1	Ktr system potassium transporter B, Bacillus sp. COPE52
		AAGCCAAGTAACAGGCGGTTTAGGA	1	0.21	0.96	1/25	QBJ65039.1	single-stranded-DNA-specific exonuclease RecJ, Bacillus subtilis strain HDZK-BYSB7
		AAGCCAAGTAACAGGCGGTTTAGG	1	0.84	0.9583	1/24	ARZ65513.1	ribonuclease P protein component, Bacillus thuringiensis strain BM-BT15426
>S132	AAGCCCGGTAATCGAAATCGTAAACATCCATAA							ND
>S133	AAGCGTACGTCCAGCTTTTGAATAATAACATTAGT							ND
>S134	AAGCGTTTGTTATTCGCGATGATGTTATGTATGTA							ND
>S135	AAGGAAATATGTAAGTCTGTTGCAAAAGAGATGA							ND
>S136	AAGGAGATTTAACATATTAAAGATCTGTGCCTG							ND
>S137	AAGGCATTTTTACGCTGGTTATATACGATGGTCAT							ND
>S138	AAGGCGTCATAGCGCCAGTAGTAACAGCTCATTTCG	AAGGCGTCATAGCGCCAGTAGTAACAGCTCATTT	0.94	8e-08	1	0/34	CP032613.1	Bacillus thuringiensis strain QZL38 plasmid p.6	two fragments
		AAGGCGTCATAGCGCCAGTAGTAACAGCTCATTT	0.94	8e-08	1	0/34	CP032613.1	Bacillus thuringiensis strain QZL38 plasmid p.4	two fragments
		AAGGCGTCATAGCGCCAGTAGTAACAGCTCATTT	0.94	8e-08	1	0/34	CP032613.1	Bacillus thuringiensis strain KNU-07 plasmid pBTKNU07-02	two fragments
		AAGGCGTCATAGCGCCAGTAGTAACAGCTCATTT	0.94	8e-08	1	0/34	CP032613.1	Bacillus thuringiensis strain Bt185 plasmid pBT1850042
		AAGGCGTCATAGCGCCAGTAGTAACAGCTCATTT	0.94	8e-08	1	0/34	CP032613.1	Bacillus thuringiensis strain Bt185 plasmid pBT1850055
>S139	AAGTAATGAGTCAAGAAGACAGAATTGCAAGGTTA							ND
>S140	AAGTATGCTCCAATTGGTGCGGCAAACGATCCAG							ND
>S141	AAGTATGTATGGATCGATAAGAAATTTGTTAAT							ND
>S142	AAGTCAAGTAACAGGCGGCCTAGGTCAATTATCTGCAGGAGCAAAC	AAGTCAAGTAACAGGCGGCCTAGGTCAATTATCTGCAGGAGCAAAC	1	4e-14	1	0/46	ARX65065.1	phage infection protein, Bacillus thuringiensis strain YGd22-03
>S143	AAGTGCCTGATGATGTAGCAAGTGCGATATTTAG							ND
>S144	AAGTGCGACAAATCGTGCATCCATATACAATGCGCTACCAA							ND
>S145	AAGTGCGACTTTAAATGCTGTTGAAATAGATCGCACTCAAATG	TTTAAATGCTGTTGAAATAGATCGCACTCAAATG	0.79	2e-07	1	0/34	CP003752.1	Bacillus thuringiensis HD-771
>S146	AAGTGTGGAAGGAAATCAGAGAACGAAGAAAACTTA	GTGTGGAAGGAAATCAGAGAACGAAGAAAACT	0.88	1e-06	1	0/32	CP009746.1	Bacillus weihenstephanensis strain WSBC 10204
		TGGAAGGAAATCAGAGAACGAAGAAAACTTA	0.86	4e-06	1	0/31	AXK21348.1	DNA translocase FtsK, Bacillus sp. COPE52
		TGGAAGGAAATCAGAGAACGAAGAAAACTTA	0.86	4e-06	1	0/31	CP003694.1	Bacillus thuringiensis MC28 plasmid pMC429
>S147	AAGTTGTCAGCCTGTTATATCGGCTCGTATCAA							ND
>S148	AATAACAATTCATCTTTGCAATCCTTAATTCAA							ND
>S149	AATAACCACCACTGCAAGTTGAAAAAGTTATCTAT							ND
>S150	AATAAGAACAAAGCTGGTGAGGAAGTCGAACTTGA							ND
>S151	AATAAGCGTGGACGTGATGACAACAACATTTATA							ND
>S152	AATAAGTAACCCTGCATTCACTTCACTATTAGCATGTCG							ND
>S153	AATACAACAAGTGGAACGACCGTAGCGGAAATGGG	AATACAACAAGTGGAACGACCGTAGCGGAAATGGG	1	2e-08	1	0/35	KX258624.1	Bacillus thuringiensis strain INTA Fr7-4 plasmid pFR260
>S154	AATACAGTTCGATTGACACAGGTTTTTAGAAG							ND
>S155	AATACCTTTTGATTCTTGATTCCCAGTAGGTGA							ND
>S156	AATACTTTAGTTCAAATGGGATACTATCCACTTT							ND
>S157	AATAGATGTATGTAGGTATTGGTTGGAACAGAACGGG	AATAGATGTATGTAGGTATTGGTTGGAACAGAACGGG	1	2e-09	1	0/37	CP024120.1	Bacillus cytotoxicus strain CH_1
>S158	AATATCTTTCGTATTATTTGCCGTATCTTTACTA	AATTTCTTTCGTATTATTTGCCGTATCTTTACTA	1	3e-06	0.9706	0/34	CP001178.1	Bacillus cereus AH187 plasmid pAH187_12
>S159	AATCACCTTCGCGGATAATTTCTTTCATAGCTTT							ND
>S160	AATCATGCTAGGATTGTTGTGTTGTACGAAGTAAT	ATCATGCTAGGATTGTTGTGTTGTACGAAGT	0.88	3e-06	1	0/31	CP024686.1	Bacillus wiedmannii bv. thuringiensis strain FCC41 plasmid pFCC41-2-313K
		ATCATGCTAGGATTGTTGTGTTGTACGAAGTGAT	0.97	3e-06	0.9706	1/34	AXR17970.1	hypothetical protein, Bacillus sp. CR71
		ATCATGCTAGGATTGTTGTGTTGTACGAAGTGAT	0.97	3e-06	0.9706	1/34	CP020747.1	Bacillus mycoides strain Gnyt1 plasmid unnamed4
		ATCATGCTAGGATTGTTGTGTTGTACGAAGT	0.88	3e-06	1	0/31	CP003693.1	Bacillus thuringiensis MC28 plasmid pMC319
		ATCATGCTAGGATTGTTGTGTTGTACGAAGT	0.88	3e-06	1	0/31	CP003692.1	Bacillus thuringiensis MC28 plasmid pMC189
>S161	AATCCAGCTAGTAAATCTTTAGCCGTATTAAA							ND
>S162	AATCCCTTGAATGCCAGGAATC	AATCCCTTGAATGCCAGGAATC	1	0.021	1	0/21	QBM63355.1	collagen-like protein, Bacillus thuringiensis strain Bti chromosome
>S163	AATCCTGTAGCTTTACAGCCGTACCGAACATTTA							ND
>S164	AATCGGGCAAATTGTCCATTGGGTCTTTTATATC							ND
>S165	AATCGTGCATCCATAAACAATGCGCTACCAAATA	AATCGTGCATCCATAAACAATGCGCTACCAAATA	1	6e-08	1	0/34	KX258624.1	Bacillus thuringiensis strain INTA Fr7-4 plasmid pFR260
>S166	AATCTCAATCGCTTGTGATACTTCGGGAATACGGAATCG							ND
>S167	AATGAAATGGTTGGGTGATGTGTATATGGACCAGG							ND
>S168	AATGAAGTAAACGTTATAAACGGAAATAACAATAA							ND
>S169	AATGACTCCTGATAAGCCTATGGATCGAGAGGGA							ND
>S170	AATGAGGATACCTTGCAAGTATGGACGCTTGGGAAG	AATGAGGATACCTTGCAAGTATGGACGCTTGGGAAG	1	6e-09	1	0/36	CP024689.1	Bacillus wiedmannii bv. thuringiensis strain FCC41 plasmid pFCC41-5-125K
		AATGAGGATACCTTGCAAGTATGGACGCTTGGGAAG	1	6e-09	1	0/36	CP033793.1	Bacillus sp. strain FDAARGOS_527 plasmid unnamed6
		AATGAGGATACCTTGCAAGTATGGACGCTTGGGAAG	1	6e-09	1	0/36	CP013280.1	Bacillus thuringiensis serovar israelensis strain AM65-52 plasmid pAM65-52-5-100K, complete sequence
		AATGAGGATACCTTGCAAGTATGGACGCTTGGGAAG	1	6e-09	1	0/36	CP009350.1	Bacillus thuringiensis HD1002 plasmid 4
		AATGAGGATACCTTGCAAGTATGGACGCTTGGGAAG	1	6e-09	1	0/36	CP006864.1	Bacillus toyonensis BCT-7112 plasmid pBCT77
		AATGAGGATACCTTGCAAGTATGGACGCTTGGGAAG	1	6e-09	1	0/36	CP004133.1	Bacillus thuringiensis serovar thuringiensis str. IS5056 plasmid pIS56-85
		AATGAGGATACCTTGCAAGTATGGACGCTTGGGAAG	1	6e-09	1	0/36	CP003690.1	Bacillus thuringiensis MC28 plasmid pMC95
		AATGAGGATACCTTGCAAGTATGGACGCTTGGGAAG	1	6e-09	1	0/36	CP003766.1	Bacillus thuringiensis HD-789 plasmid pBTHD789-3
		AATGAGGATACCTTGCAAGTATGGACGCTTGGGAAG	1	6e-09	1	0/36	CP001915.1	Bacillus thuringiensis serovar chinensis CT-43 plasmid pCT83
		AACGAGGATACCTTGCAAGTATGGACGCTTGGAAAG	1	1e-05	0.9444	2/36	CP001180.1	Bacillus cereus AH187 plasmid pAH187_45
>S171	AATGAGGATACCTTGCAAGTATGGACGCTTGGGAAGGGCGC	AATGAGGATACCTTGCAAGTATGGACGCTTGGGAAGG	0.9	3e-09	1	0/37	CP024689.1	Bacillus wiedmannii bv. thuringiensis strain FCC41 plasmid pFCC41-5-125K
		AATGAGGATACCTTGCAAGTATGGACGCTTGGGAAGG	0.9	3e-09	1	0/37	CP033793.1	Bacillus sp. strain FDAARGOS_527 plasmid unnamed6
		AATGAGGATACCTTGCAAGTATGGACGCTTGGGAAGG	0.9	3e-09	1	0/37	CP006864.1	Bacillus toyonensis BCT-7112 plasmid pBCT77
		AATGAGGATACCTTGCAAGTATGGACGCTTGGGAAGG	0.9	3e-09	1	0/37	CP004133.1	Bacillus thuringiensis serovar thuringiensis str. IS5056 plasmid pIS56-85
		AATGAGGATACCTTGCAAGTATGGACGCTTGGGAAGG	0.9	3e-09	1	0/37	CP003690.1	Bacillus thuringiensis MC28 plasmid pMC95
		AATGAGGATACCTTGCAAGTATGGACGCTTGGGAAGG	0.9	3e-09	1	0/37	CP001915.1	Bacillus thuringiensis serovar chinensis CT-43 plasmid pCT83
		AATGAGGATACCTTGCAAGTATGGACGCTTGGGAAG	0.87	1e-08	1	0/36	CP013280.1	Bacillus thuringiensis serovar israelensis strain AM65-52 plasmid pAM65-52-5-100K
		AATGAGGATACCTTGCAAGTATGGACGCTTGGGAAG	0.87	1e-08	1	0/36	CP009350.1	Bacillus thuringiensis HD1002 plasmid 4
		AATGAGGATACCTTGCAAGTATGGACGCTTGGGAAG	0.87	1e-08	1	0/36	CP003766.1	Bacillus thuringiensis HD-789 plasmid pBTHD789-3
		AACGAGGATACCTTGCAAGTATGGACGCTTGGAAAG	0.87	2e-05	0.9444	2/36	CP001180.1	Bacillus cereus AH187 plasmid pAH187_45
>S172	AATGAGGTCAAACGGTGTCATTCACGGACATTTTC	AATGAGGTCAAACGGTGTCATTCACGGACATTTTC	1	2e-08	1	0/35	CP032613.1	Bacillus thuringiensis strain QZL38 plasmid p.6
		AATGAGGTCAAACGGTGTCATTCACGGACATTTTC	1	2e-08	1	0/35	CP015359.1	Bacillus thuringiensis strain MYBT18246 plasmid p17175
		AATGAGGTCAAACGGTGTCATTCACGGACATTTTC	1	2e-08	1	0/35	CP015358.1	Bacillus thuringiensis strain MYBT18246 plasmid p46701
		AATGAGGTCAAACGGTGTCATTCACGGACATTTTC	1	2e-08	1	0/35	CP015350.1	Bacillus thuringiensis strain MYBT18246	two fragments
		AATGAGGTCAAACGGTGTCATTCACGGACATTTTC	1	2e-08	1	0/35	CP014287.1	Bacillus thuringiensis strain Bt185 plasmid pBT1850042
		AATGAGGTCAAACGGTGTCATTCACGGACATTTTC	1	2e-08	1	0/35	CP005936.1	Bacillus thuringiensis YBT-1518 plasmid pBMB0229
		AATGAGGTCAAACGGTGTCATTCACGGACATTTTC	1	2e-08	1	0/35	CP005935.1	Bacillus thuringiensis YBT-1518
>S173	AATGCAGGTGGAACACATTTACATTATGTAGATCTA							ND
>S174	AATGCATGTACAGCAAATCTTTCAAGAGATGCATGTCGCA							ND
>S175	AATGCCAAGACCACGAAAACCATTAGAAGATAAAAT							ND
>S176	AATGGAACGTTCTTACGGATCAAAAGAAGTCGCACCTTATA	AATGGAACGTTCTTACGGATCAAAAGAAGTCGCACCTTATA	1	2e-11	1	0/41	CP015152.1	Bacillus thuringiensis strain Bc601 plasmid pBTBC2
		AATGGAACGTTCTTACGGATCAAAAGAAGTCGCACCTTATA	1	2e-11	1	0/41	CP013056.1	Bacillus thuringiensis strain YWC2-8 plasmid pYWC2-8-1
		AATGGAACGTTCTTACGGATCAAAAGAAGTCGCACCTTATA	1	2e-11	1	0/41	CP010111.1	Bacillus thuringiensis serovar indiana strain HD521 plasmid pBTHD521-5
		AATGGAACGTTCTTACGGATCAAAAGAAGTCGCACCTTATA	1	2e-11	1	0/41	CP011350.1	Bacillus thuringiensis strain YC-10 plasmid pYC1
		AATGGAACGTTCTTACGGATCAAAAGAAGTCGCACCTTATA	1	2e-11	1	0/41	AP014866.1	Bacillus thuringiensis serovar tolworthi plasmid pKK2
		AATGGAACGTTCTTACGGATCAAAAGAAGTCGCACCTTATA	1	2e-11	1	0/41	CP009999.1	Bacillus thuringiensis serovar kurstaki strain HD 1 plasmid unnamed2
		AATGGAACGTTCTTACGGATCAAAAGAAGTCGCACCTTATA	1	2e-11	1	0/41	CP010091.1	Bacillus thuringiensis serovar galleriae strain HD-29 plasmid pBMB267
		AATGGAACGTTCTTACGGATCAAAAGAAGTCGCACCTTATA	1	2e-11	1	0/41	CP007615.1	Bacillus thuringiensis serovar kurstaki str. YBT-1520 plasmid pBMB293	two fragments
		AATGGAACGTTCTTACGGATCAAAAGAAGTCGCACCTTATA	1	2e-11	1	0/41	CP004876.1	Bacillus thuringiensis serovar kurstaki str. HD-1 plasmid pBMB299
		AATGGAACGTTCTTACGGATCAAAAGAAGTCGCACCTTATA	1	2e-11	1	0/41	CP004136.1	Bacillus thuringiensis serovar thuringiensis str. IS5056 plasmid pIS56-285
		AATGGAACGTTCTTACGGATCAAAAGAAGTCGCACCTTATA	1	2e-11	1	0/41	CP001910.1	Bacillus thuringiensis serovar chinensis CT-43 plasmid pCT281
		AATGGAACGTTCTTACGGATCAAAAGAAGT	0.73	2e-05	1	0/30	CP033793.1	Bacillus sp. strain FDAARGOS_527 plasmid unnamed6
		AATGGAACGTTCTTACGGATCAAAAGAAGT	0.73	2e-05	1	0/30	CP017573.1	Bacillus thuringiensis strain SCG04-02 plasmid PSCG61
		AATGGAACGTTCTTACGGATCAAAAGAAGT	0.73	2e-05	1	0/30	CP013280.1	Bacillus thuringiensis serovar israelensis strain AM65-52 plasmid pAM65-52-5-100K
		AATGGAACGTTCTTACGGATCAAAAGAAGT	0.73	2e-05	1	0/30	CP009350.1	Bacillus thuringiensis HD1002 plasmid 4
		AATGGAACGTTCTTACGGATCAAAAGAAGT	0.73	2e-05	1	0/30	CP003690.1	Bacillus thuringiensis MC28 plasmid pMC95
		AATGGAACGTTCTTACGGATCAAAAGAAGT	0.73	2e-05	1	0/30	CP003766.1	Bacillus thuringiensis HD-789 plasmid pBTHD789-3
		AATGGAACGTTCTTACGGATCAAAAGAAGT	0.73	2e-05	1	0/30	CP001180.1	Bacillus cereus AH187 plasmid pAH187_45
>S177	AATGGTATGATAGACGAATACGCCACCTCTTGA							ND
>S178	AATGTCTTACCAGAGCCAAGAAACCCCTTAAAAAC							ND
>S179	AATGTGCTTCAGGGTACAGTAGGTATAAAAAATAG							ND
>S180	AATGTGTTTCATGGTATTCCTCATGCCATTCGT							ND
>S181	AATGTTATGTTGTAGCGTAAATCCGCCACGTTTATA							ND
>S182	AATTAAACAAACGAGAAGCTTTTAGCTGTATTGATTAATTTAAA							ND
>S183	AATTAAATCATCAATTTCGTCATCTAAAGCATTA							ND
>S184	AATTAACTTTTAATTCTACGATTGATGGTTATAT							ND
>S185	AATTACGTTGATTCGCTTGATATCAGATGTTCTT	AATTACGTTGATTCGCTTGATATCAGATGTTCTT	1	6e-08	1	0/34	CP014848.1	Bacillus thuringiensis strain HD12 plasmid pHD120017
>S186	AATTATTGGTCTATTATGGAGGCGAGGAGAAATT	AATTATTGGTCTATTATGGAGGCGAGGAGAAATT	1	6e-08	1	0/34	CP009635.1	Bacillus cereus 03BB108 plasmid pBFI_6
>S187	AATTCAAACTTAGCAAACATAAAATCACTTATCC							ND
>S188	AATTCATCAGAAAGGAGCGCTTGGCGGAATGAGG							ND
>S189	AATTCCAGTGGGTCCAATAGGA	ATTCCAGTGGGTCCAATAGGA	0.95	0.085	1	0/21	QBM63355.1	collagen-like protein, Bacillus thuringiensis strain Bti
		ATTCCAGTGGGTCCAATAGGA	0.95	0.085	1	0/21	ARJ21885.1	hypothetical protein, Bacillus mycoides strain Gnyt1
>S190	AATTCCATTTATCTCAACTTGATTCGAAAATGCGAC							ND
>S191	AATTGAAATCGAACAGCTCCTTTTATCCATTATGAAATCGGT	AATTGAAATCGAACAGCTCCTTTTATCCATTATGAAATCGGT	1	5e-12	1	0/42	CP012103.1	Bacillus thuringiensis strain HS18-1 plasmid pHS18-4
>S192	AATTGAAATGGGCAACGCTGGGTAGTATTTTTTTGAGAACACC	AATTGAAATGGGCAACGCTGGGTAGTATTTTTTTGAAAACACC	1	7e-11	0.9767	1/43	CP012103.1	Bacillus thuringiensis strain HS18-1 plasmid pHS18-4
>S193	AATTGAAGAAGAGTTAGAAGAACCTGTCGAAGTG							ND
>S194	AATTGCAGAAACAGAAGAGCCAGAAGAAGTAATTGCAGAAACG	AATTGCAGAAACAGAAGAGCCAGAAGAAGTAATTGCAGAAACG	1	2e-12	1	0/43	AUB65761.1	DNA translocase FtsK, Bacillus cereus strain MLY1 chromosome MLY1.0
>S195	AATTGGAATCCGAAAAGCGTTAGAAAATGCGTCATAGTT	AATTGCAGAAACAGAAGAGCCAGAAGAAGTA	0.72	7e-06	1	0/31	CP020002.1	Bacillus thuringiensis strain L-7601	three fragments
>S196	AATTTCACCTATCATAGTATGATACCTCCCCCCTATCACCACATGATACCTC							ND
>S197	AATTTCACTCGCTACACTTTCTAATAACCATGTTG							ND
>S198	AATTTCGGCTGATTATCGACGAATACCGCCACAT							ND
>S199	AATTTCTCTTGCCCTGTTTCTTGTGGGCTTTGGA	AATTTCTCTTGCCCTGTTTCTTGTGGGCTTTGGA	1	6e-08	1	0/34	CP012102.1	Bacillus thuringiensis strain HS18-1 plasmid pHS18-3
>S200	AATTTGAGAAATTGTCGGTTGTAGAACACTGTAT							ND
>S201	AATTTGGCAACGTGCATAACAAAAACCAAAATAA							ND
>S202	AATTTTATCAAAACTATTTTTGGCTATACTCAG							ND
>S203	ACAAAATCTTTGGACAAATCAATTTTGTTTCCTTTT	ACAAAATCTTTGGACAAATCAATTTTGTTTCCTTTT	1	6e-09	1	0/36	CP015253.1	Bacillus thuringiensis Bt18247 plasmid p113275
		ACAAAATGCAGGTAGCGATGTTGCATCAGCAGGG	1	6e-08	1	0/34	KX258624.1	Bacillus thuringiensis strain INTA Fr7-4 plasmid pFR260
		ACAAAATTCTAAACAAGACGAAGCTTCTCATGAGAAACAGCAAAACTCGAAA	1	2e-17	1	0/52	ARC27718.1	MoxR family ATPase, Bacillus sp. FDAARGOS_235 chromosome
		ACAAAATTCTAAACAAGACGAAGCTTCTCATGAGAAACAGCAAAACTCGAAA	1	2e-17	1	0/52	ARC31099.1	spore germination protein GerIA, Bacillus sp. FDAARGOS_235 chromosome
		ACAAAATTCTAAACAAGACGAAGCTTCTCATGAGAAACAGCAAAACTCGAAA	1	2e-17	1	0/52	CP003687.1	Bacillus thuringiensis MC28
		ACAAAATTCTAAACAAGACGACTCTTCTCATGAGAAACAGCAAAACTCGAAA	1	5e-14	0.9615	2/52	AXK20717.1	spore germination protein, Bacillus sp. COPE52
>S204	ACAAAATGCAGGTAGCGATGTTGCATCAGCAGGG	ACAAAATGCAGGTAGCGATGTTGCATCAGCAGGG	1	6e-08	1	0/34	KX258624.1	Bacillus thuringiensis strain INTA Fr7-4 plasmid pFR260
>S205	ACAAAATTCTAAACAAGACGAAGCTTCTCATGAGAAACAGCAAAACTCGAAA	ACAAAATTCTAAACAAGACGAAGCTTCTCATGAGAAACAGCAAAACTCGAAA	1	2e-17	1	0/52	ARC27718.1	MoxR family ATPase, Bacillus sp. FDAARGOS_235 chromosome
		ACAAAATTCTAAACAAGACGAAGCTTCTCATGAGAAACAGCAAAACTCGAAA	1	2e-17	1	0/52	ARC31099.1	spore germination protein GerIA, Bacillus sp. FDAARGOS_235 chromosome
		ACAAAATTCTAAACAAGACGACTCTTCTCATGAGAAACAGCAAAACTCGAAA	1	5e-14	0.9615	2/52	AXK20717.1	spore germination protein, Bacillus sp. COPE52
>S206	ACAAAATTCTAAACAAGACGACTCTTCTCATGAGGAACAGCAAAACTTGAAA	ACAAAATTCTAAACAAGACGAAGCTTCTCATGAGAAACAGCAAAACTCGAAA	1	2e-17	1	0/52	ARC27718.1	MoxR family ATPase, Bacillus sp. FDAARGOS_235 chromosome
		ACAAAATTCTAAACAAGACGAAGCTTCTCATGAGAAACAGCAAAACTCGAAA	1	2e-17	1	0/52	ARC31099.1	spore germination protein GerIA, Bacillus sp. FDAARGOS_235 chromosome
		ACAAAATTCTAAACAAGACGACTCTTCTCATGAGGAACAGCAAAACTCGAAA	1	1e-15	0.9808	1/52	CP006863.1	Bacillus toyonensis BCT-7112
		ACAAAATTCTAAACAAGACGACTCTTCTCATGAGAAACAGCAAAACTCGAAA	1	5e-14	0.9615	2/52	AXK20717.1	spore germination protein, Bacillus sp. COPE52
>S207	ACAAAATTCTAAGCAAGACGACTCTTCTCATGAGAAACAACAAAATCCTAAA	ACAAAATTCTAAACAAGACGAAGCTTCTCATGAGAAACAGCAAAACTCGAAA	1	2e-17	1	0/52	ARC27718.1	MoxR family ATPase, Bacillus sp. FDAARGOS_235 chromosome
		ACAAAATTCTAAACAAGACGAAGCTTCTCATGAGAAACAGCAAAACTCGAAA	1	2e-17	1	0/52	ARC31099.1	spore germination protein GerIA, Bacillus sp. FDAARGOS_235 chromosome
		ACAAAATTCTAAACAAGACGAAGCTTCTCATGAGAAACAGCAAAACTCGAAA	1	2e-17	1	0/52	CP006863.1	Bacillus toyonensis BCT-7112
		ACAAAATTCTAAGCAAGACGACTCTTCTCATGAGAAACAACAAAATTCTAAA	1	1e-15	0.9808	1/52	AXK20717.1	spore germination protein, Bacillus sp. COPE52
		ACAAAATTCTAAGCAAGACGACTCTTCTCATGAGAAACAACAAAATTCTAAA	1	1e-15	0.9808	1/52	CP003687.1	Bacillus thuringiensis MC28
>S208	ACAAACTGCCGAAATGGCAATAACAATCATGAC							ND
>S209	ACAAAGGCATTGTATCAACGTCATGAACTAATGA							ND
>S210	ACAAATGAACGTGTAACAAATGGATTTTTGCTACT	AATGAACGTGTAACAAATGGATTTTTGCTACT	0.91	9e-07	1	0/32	AP014870.1	Bacillus thuringiensis serovar tolworthi plasmid pKK6 DNA
>S211	ACAACCCTTCCACTTCTTGGCCTGGCTGCCAAAC							ND
>S212	ACAACCTGTTCATTTCCAACAATTCAGAAAGCT							ND
>S213	ACAACTGTATTACTTATATCCACGAGACAGGGTT	ACAACTGTATTACTTATATCCACGAGACAGGTTT	1	3e-06	0.9706	1/34	CP024122.1	Bacillus cytotoxicus strain CH_1 plasmid pCh1_67
		ACAACTGTATTACTTATATCCACGAGACAGG	0.91	3e-06	1	0/31	CP024118.1	Bacillus cytotoxicus strain CH_2 plasmid pCh2_83
		ACAACTGTATTACTTATATCCACGAGACAGGTTT	1	3e-06	0.9706	1/34	CP024115.1	Bacillus cytotoxicus strain CH_3 plasmid pCh3_83
		ACAACTGTATTACTTATATCCACGAGACAGGTTT	1	3e-06	0.9706	1/34	CP024112.1	Bacillus cytotoxicus strain CH_4 plasmid pCh4_83
		ACAACTGTATTACTTATATCCACGAGACAGG	0.91	3e-06	1	0/31	CP024110.1	Bacillus cytotoxicus strain CH_13 plasmid pCh13_79
		ACAACTGTATTACTTATATCCACGAGACAGGTTT	1	3e-06	0.9706	1/34	CP024108.1	Bacillus cytotoxicus strain CH_15 plasmid pCh15_83
		ACAACTGTATTACTTATATCCACGAGACAGG	0.91	3e-06	1	0/31	CP024106.1	Bacillus cytotoxicus strain CH_23 plasmid pCh23_67
		ACAACTGTATTACTTATATCCACGAGACAGG	0.91	3e-06	1	0/31	CP024103.1	Bacillus cytotoxicus strain CH_25 plasmid pCh25_67
		ACAACTGTATTACTTATATCCACGAGACAGGTTT	1	3e-06	0.9706	1/34	CP024100.1	Bacillus cytotoxicus strain CH_38 plasmid pCh38_83
		ACAACTGTATTACTTATATCCACGAGACAGGTTT	1	3e-06	0.9706	1/34	CP024097.1	Bacillus cytotoxicus strain CH_39 plasmid pCh39_83
		ACAACTGTATTACTTATATCCACGAGACAGG	0.91	3e-06	1	0/31	MG710485.1	Bacillus thuringiensis serovar israelensis strain Bti-UFT6.51 plasmid pBtiUFT6.51.1
		ACAACTGTATTACTTATATCCACGAGACAGGTTT	1	3e-06	0.9706	1/34	CP015180.1	Bacillus thuringiensis serovar alesti strain BGSC 4C1 plasmid pBMB71
		ACAACTGTATTACTTATATCCACGAGACAGG	0.91	3e-06	1	0/31	CP015154.1	Bacillus thuringiensis strain Bc601 plasmid pBTBC4
		ACAACTGTATTACTTATATCCACGAGACAGG	0.91	3e-06	1	0/31	CP013059.1	Bacillus thuringiensis strain YWC2-8 plasmid pYWC2-8-4
		ACAACTGTATTACTTATATCCACGAGACAGGTTT	1	3e-06	0.9706	1/34	CP011351.1	Bacillus thuringiensis strain YC-10 plasmid pYC3
		ACAACTGTATTACTTATATCCACGAGACAGG	0.91	3e-06	1	0/31	CP010002.1	Bacillus thuringiensis serovar kurstaki strain HD 1 plasmid unnamed5
		ACAACTGTATTACTTATATCCACGAGACAGG	0.91	3e-06	1	0/31	CP004874.1	Bacillus thuringiensis serovar kurstaki str. HD-1 plasmid pBMB74
		ACAACTGTATTACTTATATCCACGAGACAGGTTT	1	3e-06	0.9706	1/34	DQ025752.1	Bacillus thuringiensis serovar kurstaki plasmid pAW63
>S214	ACAAGAAGTAGCAAAAGGTAAGGAAGAAAAGAAAGCA	ACAAGAAGTAGCAAAAGGTAAGGAAGAAAAGAAAGC	0.97	7e-09	1	0/36	AXK18881.1	enterotoxin, Bacillus sp. COPE52
		ACAAGAAGTAGCAAAAGGTAAGGAAGAAAAGAAAG	0.94	3e-08	1	0/35	ARC27718.1	MoxR family ATPase, Bacillus sp. FDAARGOS_235
		ACAAGAAGTAGCAAAAGGTAAGGAAGAAAAGAAAG	0.94	3e-08	1	0/35	ARC27783.1	enterotoxin, Bacillus sp. FDAARGOS_235
		ACAAGAAGTAGCAAAAGGTAAGGAAGAAAAGAAAG	0.94	3e-08	1	0/35	CP006863.1	Bacillus toyonensis BCT-7112
		ACAAGAAGTAGCAAAAGGTAAGGAAGAAAAGAAAG	0.94	3e-08	1	0/35	CP003687.1	Bacillus thuringiensis MC28
>S215	ACAAGACCCTAATGATTATGCAGACCTTGACGG	ACAAGACCCTAATGATTATGCAGACCTTGACGG	1	2e-07	1	0/33	CP014848.1	Bacillus thuringiensis strain HD12 plasmid pHD120017
>S216	ACAAGATACGAGAATTTAATGACGTCACCCACAT	ACAAGATACGAGAATTTAATGACGTCACCCACAT	1	6e-08	1	0/35	CP015152.1	Bacillus thuringiensis strain Bc601 plasmid pBTBC2
		ACAAGATACGAGAATTTAATGACGTCACCCACAT	1	6e-08	1	0/35	CP013056.1	Bacillus thuringiensis strain YWC2-8 plasmid pYWC2-8-1
		ACAAGATACGAGAATTTAATGACGTCACCCACAT	1	6e-08	1	0/35	CP011350.1	Bacillus thuringiensis strain YC-10 plasmid pYC1
		ACAAGATACGAGAATTTAATGACGTCACCCACAT	1	6e-08	1	0/35	AP014866.1	Bacillus thuringiensis serovar tolworthi plasmid pKK2 DNA
		ACAAGATACGAGAATTTAATGACGTCACCCACAT	1	6e-08	1	0/35	CP009999.1	Bacillus thuringiensis serovar kurstaki strain HD 1 plasmid unnamed2
		ACAAGATACGAGAATTTAATGACGTCACCCACAT	1	6e-08	1	0/35	CP007615.1	Bacillus thuringiensis serovar kurstaki str. YBT-1520 plasmid pBMB293	two fragments
		ACAAGATACGAGAATTTAATGACGTCACCCACAT	1	6e-08	1	0/35	CP004876.1	Bacillus thuringiensis serovar kurstaki str. HD-1 plasmid pBMB299
		ACAAGATACGAGAATTTAATGACGTCACCCACAT	1	6e-08	1	0/35	CP004136.1	Bacillus thuringiensis serovar thuringiensis str. IS5056 plasmid pIS56-285
		ACAAGATACGAGAATTTAATGACGTCACCCACAT	1	6e-08	1	0/35	CP001910.1	Bacillus thuringiensis serovar chinensis CT-43 plasmid pCT281
		AGATACGAGAATTTAATGACGTCACCCACAT	0.91	3e-06	1	0/31	CP010096.1	Bacillus thuringiensis serovar galleriae strain HD-29 plasmid pBMBLin15
>S217	ACAAGGTATCCAGGGACCGCAAGGAAGTATAGGCCCAACCGGTCCTCAAGGAATACAAGGAGTGCAAGGTCCCCAAGGTCCAACAGGT		1	6e-37	1	0/88	AXR18114.1	collagen-like protein, Bacillus sp. CR71
>S218	ACAAGTGAGATTGAAAAGCGTCGTGGGCGTTCTAAA							ND
>S219	ACAATAAAAGAGGGAAGTAACGGTGGACATAACGGTCCCACC							ND
>S220	ACAATATGCGTGAACTTCAATCATCGCTTTTTTGTCG							ND
>S221	ACAATCGAATAAAACTACAACGAGTAATACTAGCAT							ND
>S222	ACAATGCTGTTGAAAACAATGTGAGTAATTTTTC	ACAATGCTGTTGAAAACAATGTGAGTAATTTTTC	1	6e-08	1	0/34	CP014848.1	Bacillus thuringiensis strain HD12 plasmid pHD120017
>S223	ACAATGGGAAAGTGTTAGGTTATGCACGTTTTAAA	ACAATGGGAAAGTGTTAGGTTATGCACGTTTTAAA	1	2e-08	1	0/35	CP013056.1	Bacillus thuringiensis strain YWC2-8 plasmid pYWC2-8-1
		ACAATGGGAAAGTGTTAGGTTATGCACGTTTTAAA	1	2e-08	1	0/35	CP011350.1	Bacillus thuringiensis strain YC-10 plasmid pYC1
		ACAATGGGAAAGTGTTAGGTTATGCACGTTTTAAA	1	2e-08	1	0/35	AP014866.1	Bacillus thuringiensis serovar tolworthi plasmid pKK2 DNA
		ACAATGGGAAAGTGTTAGGTTATGCACGTTTTAAA	1	2e-08	1	0/35	CP009999.1	Bacillus thuringiensis serovar kurstaki strain HD 1 plasmid unnamed2
		ACAATGGGAAAGTGTTAGGTTATGCACGTTTTAAA	1	2e-08	1	0/35	CP010091.1	Bacillus thuringiensis serovar galleriae strain HD-29 plasmid pBMB267
		ACAATGGGAAAGTGTTAGGTTATGCACGTTTTAAA	1	2e-08	1	0/35	CP007615.1	Bacillus thuringiensis serovar kurstaki str. YBT-1520 plasmid pBMB293	two fragments
		ACAATGGGAAAGTGTTAGGTTATGCACGTTTTAAA	1	2e-08	1	0/35	CP004876.1	Bacillus thuringiensis serovar kurstaki str. HD-1 plasmid pBMB299
		ACAATGGGAAAGTGTTAGGTTATGCACGTTTTAAA	1	2e-08	1	0/35	CP004136.1	Bacillus thuringiensis serovar thuringiensis str. IS5056 plasmid pIS56-285
		ACAATGGGAAAGTGTTAGGTTATGCACGTTTTAAA	1	2e-08	1	0/35	CP001910.1	Bacillus thuringiensis serovar chinensis CT-43 plasmid pCT281
>S224	ACAATGGGAAGTGTTAGGTTATGCACGTTTTAAA	ACAATGGGAAGTGTTAGGTTATGCACGTTTTAAA	1	6e-08	1	0/34	CP015152.1	Bacillus thuringiensis strain Bc601 plasmid pBTBC2
>S225	ACAATGGTAAAGTTTTAGGCTATGCACGTTTTAAG	ACAATGGTAAAGTTTTAGGCTATGCACGTTTTAAG	1	2e-08	1	0/35	CP020760.1	Bacillus thuringiensis strain ATCC 10792 plasmid pLDW-21
		ACAATGGTAAAGTTTTAGGCTATGCACGTTTTAAG	1	2e-08	1	0/35	Y11173.1	Bacillus thuringiensis plasmid DNA ORF1-ORF4, ORF6-ORF10, ORF14 and ORF18
		AATGGTAAAGTTTTAGGCTATGCACGTTTTAAG	0.94	3e-07	1	0/33	CP015151.1	Bacillus thuringiensis strain Bc601 plasmid pBTBC1
		AATGGTAAAGTTTTAGGCTATGCACGTTTTAAG	0.94	3e-07	1	0/33	AP014871.1	Bacillus thuringiensis serovar tolworthi plasmid pKK7 DNA
		AATGGTAAAGTTTTAGGCTATGCACGTTTTAAG	0.94	3e-07	1	0/33	CP010010.1	Bacillus thuringiensis serovar kurstaki strain HD 1 plasmid unnamed10
		AATGGTAAAGTTTTAGGCTATGCACGTTTTAAG	0.94	3e-07	1	0/33	CP007612.1	Bacillus thuringiensis serovar kurstaki str. YBT-1520 plasmid pBMB11	two fragments
		AATGGTAAAGTTTTAGGCTATGCACGTTTTAAG	0.94	3e-07	1	0/33	CP004883.1	Bacillus thuringiensis serovar kurstaki str. HD-1 plasmid pBMB14
		AATGGTAAAGTTTTAGGCTATGCACGTTTTAAG	0.94	3e-07	1	0/33	CP004073.1	Bacillus thuringiensis serovar kurstaki str. HD73 plasmid pHT11
>S226	ACAATTCCTCGTGGTATGAACCCTGAAGATGTTAAA	ACAATTCCTCGTGGTATGAACCCTGAAGATGTTAAA	1	6e-09	1	0/36	KX258624.1	Bacillus thuringiensis strain INTA Fr7-4 plasmid pFR260
>S227	ACAATTTTATCAAAATAAGAAAAAACTATTTGA							ND
>S228	ACACAACGACGTAAAAGAGGTTGGGATTTAGT							ND
>S229	ACACAAGAACAGCTATCTGATAAAAAACGTATAACGCGG							ND
>S230	ACACCAGTTATTATAATCTTTTAGTCGCTCTA							ND
>S231	ACACTTGGTAAGATTTTAGGAGTAGTACGTTAAT							ND
>S232	ACAGAAAGCAGAAATTCAGAAGTTTGTTGAAACTA							ND
>S233	ACAGAAAGCGACAGAAGGCGGAGCGATATCGGAAGAGGAAAAAGCAAAAGCGAAG	CAGAAAG-GAGCAAAAGGCGAAGCGATATCGGAAGAGGAAAAAGCAAAAGCGAAG	0.98	1e-11	0.9273	4/54	AJI19904.1	respiratory-chain NADH dehydrogenase, 30 Kd subunit, Bacillus pseudomycoides strain BTZ
>S234	ACAGAGGGGTTGACTTTTGACCAAGTAAGATTGAT							ND
>S235	ACAGATGAACACATAGAGCAACTATTCAAAGCAGGGTCG							ND
>S236	ACAGATGAACACATAGAGCAACTATTCAAAGCAGGGTCGCACC							ND
>S237	ACAGATTGCAGCTGACTATGGTTTGTCAGCAATG							ND
>S238	ACAGCAAAAATTATGATTCACAATGCTTCTATGTGGA	ACAGCAAAAATTATGATTCACAATGCTTCTATGTGGA	1	2e-09	1	0/37	CP024120.1	Bacillus cytotoxicus strain CH_1
		ACAGCACAAATTATGATTCACAATGCTTCTATGTGGA	1	9e-08	0.973	1/37	CP011155.1	Bacillus cereus strain HN001
		ACAGCACAAATTATGATTCACAATGCTTCTATGTGGA	1	9e-08	0.973	1/37	CP001903.1	Bacillus thuringiensis BMB171
>S239	ACAGCAGCGAGCATTAGAGCGTCAAATAAAAAAAGC							ND
>S240	ACATACGGTGATAAAACTACATCGTATCAGGTATA							ND
>S241	ACATATTTGAGCATTGCGAGCATGTGAAAAGCAT							ND
>S242	ACATCTGCATTGCTTGATGCTTTTGTGAATCGAG	ACATCTGCATTGCTTGATGCTTTTGTGAATCGAG	1	6e-08	1	0/34	CP036355.1	Bacillus sp. SYJ plasmid unnamed1
		ACATCTGCATTGCTTGATGCTTTTGTGAATCGAG	1	6e-08	1	0/34	CP033789.1	Bacillus sp. strain FDAARGOS_527 plasmid unnamed2	two fragments
		ACATCTGCATTGCTTGATGCTTTTGTGAATCGAG	1	6e-08	1	0/34	CP023246.1	Bacillus cereus strain HBL-AI plasmid unnamed1	two fragments
		ACATCTGCATTGCTTGATGCTTTTGTGAATCGAG	1	6e-08	1	0/34	CP022446.1	Bacillus cereus C1L plasmid pC1L1
		ACATCTGCATTGCTTGATGCTTTTGTGAATCGAG	1	6e-08	1	0/34	CP022346.1	Bacillus thuringiensis strain c25 plasmid unnamed1	two fragments
		ACATCTGCATTGCTTGATGCTTTTGTGAATCGAG	1	6e-08	1	0/34	KX258624.1	Bacillus thuringiensis strain INTA Fr7-4 plasmid pFR260
		ACATCTGCATTGCTTGATGCTTTTGTGAATCGAG	1	6e-08	1	0/34	CP016589.1	Bacillus thuringiensis strain KNU-07 plasmid pBTKNU07-01
		ACATCTGCATTGCTTGATGCTTTTGTGAATCGAG	1	6e-08	1	0/34	CP010111.1	Bacillus thuringiensis serovar indiana strain HD521 plasmid pBTHD521-5
		ACATCTGCATTGCTTGATGCTTTTGTGAATCGAG	1	6e-08	1	0/34	CP011350.1	Bacillus thuringiensis strain YC-10 plasmid pYC1
		ACATCTGCATTGCTTGATGCTTTTGTGAATCGAG	1	6e-08	1	0/34	AP014865.1	Bacillus thuringiensis serovar tolworthi plasmid pKK1 DNA	two fragments
		ACATCTGCATTGCTTGATGCTTTTGTGAATCGAG	1	6e-08	1	0/34	CP009998.1	Bacillus thuringiensis serovar kurstaki strain HD 1 plasmid unnamed1
		ACATCTGCATTGCTTGATGCTTTTGTGAATCGAG	1	6e-08	1	0/34	CP007616.1	Bacillus thuringiensis serovar kurstaki str. YBT-1520 plasmid pBMB400
		ACATCTGCATTGCTTGATGCTTTTGTGAATCGAG	1	6e-08	1	0/34	CP004877.1	Bacillus thuringiensis serovar kurstaki str. HD-1 plasmid pBMB431
		ACATCTGCATTGCTTGATGCTTTTGTGAATCGAG	1	6e-08	1	0/34	CP004860.1	Bacillus thuringiensis serovar kurstaki str. YBT-1520 plasmid pBMB422
		ACATCTGCATTGCTTGATGCTTTTGTGAATCGAG	1	6e-08	1	0/34	CP007513.1	Bacillus bombysepticus plasmid pBb	two fragments
		ACATCTGCATTGCTTGATGCTTTTGTGAATCGAG	1	6e-08	1	0/34	CP003748.1	Bacillus cereus FRI-35 plasmid p01
		ACATCTGCATTGCTTGATGCTTTTGTGAATCGAG	1	6e-08	1	0/34	AP007210.1	Bacillus cereus NC7401 plasmid pNCcld
		ACATCTGCATTGCTTGATGCTTTTGTGAATCGAG	1	6e-08	1	0/34	CP001179.1	Bacillus cereus AH187 plasmid pAH187_270
		ACATCTGCATTGCTTGATGCTTTTGTGAATCGAG	1	6e-08	1	0/34	CP001166.1	Bacillus cereus H3081.97 plasmid pH308197_258
		ACATCTGCATTGCTTGATGCTTTTGTGAATCGAG	1	6e-08	1	0/34	DQ889677.1	Bacillus cereus strain AH820 plasmid pPER272
		ACATCTGCATTGCTTGATGCTTTTGTGAATCGAG	1	6e-08	1	0/34	DQ889676.1	Bacillus cereus strain AH187 plasmid pCER270
		ACATCTGCATTGCTTGATGCTTTTGTGAATCGAG	1	6e-08	1	0/34	AE017195.1	Bacillus cereus ATCC 10987 plasmid pBc10987
		ACATCTGCATTGCTTGATGCTTTTGTGAATCG	1	8e-07	1	0/32	CP024688.1	Bacillus wiedmannii bv. thuringiensis strain FCC41 plasmid pFCC41-4-144K
		ACATCTGCATTGCTTGATGCTTTTGTGAATCG	0.94	8e-07	1	0/32	CP020005.1	Bacillus thuringiensis strain L-7601 plasmid unnamed3
		ACATCTGCATTGCTTGATGCTTTTGTGAATCG	0.94	8e-07	1	0/32	CP015177.1	Bacillus thuringiensis serovar alesti strain BGSC 4C1 plasmid pBMB267
		ATCTGCATTGCTTGATGCTTTTGTGAATCGAG	0.94	8e-07	1	0/32	CP011154.1	Bacillus cereus strain CMCC P0011 plasmid pRML05
		ATCTGCATTGCTTGATGCTTTTGTGAATCGAG	0.94	8e-07	1	0/32	CP011152.1	Bacillus cereus strain CMCC P0021 plasmid pRML04
		ACATCTGCATTGCTTGATGCTTTTGTGAATCG	0.94	8e-07	1	0/32	CP014853.1	Bacillus thuringiensis strain HD12 plasmid pHD120345
		ACATCTGCATTGCTTGATGCTTTTGTGAATCG	0.94	8e-07	1	0/32	CP010578.1	Bacillus thuringiensis serovar morrisoni strain BGSC 4AA1 plasmid pBMB232
		TCTGCATTGCTTGATGCTTTTGTGAATCGAG	0.9118	3e-06	1	0/31	CP032609.1	Bacillus thuringiensis strain QZL38 plasmid p.2
		TCTGCATTGCTTGATGCTTTTGTGAATCGAG	0.9118	3e-06	1	0/31	CP014284.1	Bacillus thuringiensis strain Bt185 plasmid pBT1850294
		ATCTGCATTGCTTGATGCTTTTGTGAATCG	0.88	1e-05	1	0/30	CP004876.1	Bacillus thuringiensis serovar kurstaki str. HD-1 plasmid pBMB299
		TCTGCATTGCTTGATGCTTTTGTGAATCG	0.85	4e-05	1	0/29	CP020755.1	Bacillus thuringiensis strain ATCC 10792 plasmid pLDW-16
		TCTGCATTGCTTGATGCTTTTGTGAATCG	0.85	4e-05	1	0/29	CP021062.1	Bacillus thuringiensis strain ATCC 10792 plasmid poh1
		ATCTGCATTGCTTGATGCTTTTGTGAATC	0.85	4e-05	1	0/29	CP015152.1	Bacillus thuringiensis strain Bc601 plasmid pBTBC2
		ATCTGCATTGCTTGATGCTTTTGTGAATC	0.85	4e-05	1	0/29	CP013056.1	Bacillus thuringiensis strain YWC2-8 plasmid pYWC2-8-1
		ATCTGCATTGCTTGATGCTTTTGTGAATC	0.85	4e-05	1	0/29	AP014867.1	Bacillus thuringiensis serovar tolworthi plasmid pKK3 DNA
		ATCTGCATTGCTTGATGCTTTTGTGAATC	0.85	4e-05	1	0/29	AP014866.1	Bacillus thuringiensis serovar tolworthi plasmid pKK2 DNA
		ATCTGCATTGCTTGATGCTTTTGTGAATC	0.85	4e-05	1	0/29	CP009999.1	Bacillus thuringiensis serovar kurstaki strain HD 1 plasmid unnamed2
		ATCTGCATTGCTTGATGCTTTTGTGAATC	0.85	4e-05	1	0/29	CP010091.1	Bacillus thuringiensis serovar galleriae strain HD-29 plasmid pBMB267
		ATCTGCATTGCTTGATGCTTTTGTGAATC	0.85	4e-05	1	0/29	CP010090.1	Bacillus thuringiensis serovar galleriae strain HD-29 plasmid pBMB426
		ATCTGCATTGCTTGATGCTTTTGTGAATC	0.85	4e-05	1	0/29	CP007615.1	Bacillus thuringiensis serovar kurstaki str. YBT-1520 plasmid pBMB293	two fragments
		ATCTGCATTGCTTGATGCTTTTGTGAATC	0.85	4e-05	1	0/29	CP004136.1	Bacillus thuringiensis serovar thuringiensis str. IS5056 plasmid pIS56-285
		TCTGCATTGCTTGATGCTTTTGTGAATCG	0.85	4e-05	1	0/29	CP004135.1	Bacillus thuringiensis serovar thuringiensis str. IS5056 plasmid pIS56-233
		ACGTCTGCATTGCTTGATGCTTTTGTGAATCG	0.94	4e-05	0.97	1/32	CP003754.1	Bacillus thuringiensis HD-771 plasmid p02
		ATCTGCATTGCTTGATGCTTTTGTGAATC	0.85	4e-05	1	0/29	CP001910.1	Bacillus thuringiensis serovar chinensis CT-43 plasmid pCT281
		TCTGCATTGCTTGATGCTTTTGTGAATC	0.82	0.0001	1	0/28	AP018444.1	Bacillus anthracis CZC5 plasmid pXO1
		TCTGCATTGCTTGATGCTTTTGTGAATC	0.82	0.0001	1	0/28	CP009592.1	Bacillus cereus G9241 plasmid pBCX01
		TCTGCATTGCTTGATGCTTTTGTGAATC	0.82	0.0001	1	0/28	CP009941.1	Bacillus cereus strain 03BB87
>S243	ACATTAAAAAACAAATATAGTCCGTCCATGCTAAA							ND
>S244	ACATTGGATAGTTTGCGATATCCGGAAGGCGCTC	ACATTGGATAGTTTGCGATATCCGGAAGGCGCTC	1	6e-08	1	0/34	CP011353.1	Bacillus thuringiensis strain YC-10 plasmid pYC5
		ACATTGGATAGTTTGCGATATCCGGAAGGCGCTC	1	6e-08	1	0/34	CP010004.1	Bacillus thuringiensis serovar kurstaki strain HD 1 plasmid unnamed8	two fragments
		ACATTGGATAGTTTGCGATATCCGGAAGGCGCTC	1	6e-08	1	0/34	CP009635.1	Bacillus cereus 03BB108 plasmid pBFI_6
		ACATTGGATAGTTTGCGATATCCGGAAGGCGCTC	1	6e-08	1	0/34	CP004129.1	Bacillus thuringiensis serovar thuringiensis str. IS5056 plasmid pIS56-16
>S245	ACATTTTTTCACGCGAGTACGTTTTGTAAC	ACATTTTTTCACGCGAGTACGTTTTGTAAC	1	2e-06	1	0/30	CP009746.1	Bacillus weihenstephanensis strain WSBC 10204
		ACATTTTTTCACGCGAGTACGTTTTGTAAC	1	2e-06	1	0/30	ARJ21712.1	spore coat protein G, Bacillus mycoides strain Gnyt1
		CATTTTTTCACGCGAGTACGTTTTGTAAC	0.96	6e-06	1	0/29	CP003687.1	Bacillus thuringiensis MC28
>S246	ACCAATCTATTTTTTGCTTTTCGTCCTGATCATA							ND
>S247	ACCAATTCACCGAGCGGGTTCAGAAAGAGCTTTGATC							ND
>S248	ACCAGAAGTGAAGCCTGAGGAAAAACCTGAGACTAAA	ACCAGAAGTGAAGCCTGAGGAAAAACCTGAGACTAAA	1	2e-09	1	0/37	CP020758.1	Bacillus thuringiensis strain ATCC 10792 plasmid pLDW-19	two fragments
		ACCAGAAGTGAAGCCTGAGGAAAAACCTGAGACTAAA	1	2e-09	1	0/37	CP021065.1	Bacillus thuringiensis strain ATCC 10792 plasmid poh4	two fragments
		CCAGAAGTGAAGCCTGAGGAAAAACCTGAGACTAA	0.94	3e-08	1	0/35	CP021065.1	Bacillus thuringiensis strain ATCC 10792 plasmid poh4	three fragments
		ACCGGAAGTGAAGCCTGAGGAAAAACCTGAGACTAAA	1	2e-09	1	0/37	CP015179.1	Bacillus thuringiensis serovar alesti strain BGSC 4C1 plasmid pBMB57	five fragments
		ACCAGAAGTGAAGCCTGAGGAAAAACCTGAGACTAAA	1	2e-09	1	0/37	CP010581.1	Bacillus thuringiensis serovar morrisoni strain BGSC 4AA1 plasmid pBMB68	two fragments
		ACCAGAAGTGAAGCCTGAGGAAAAACCTGAGACTAAA	1	2e-09	1	0/37	CP010093.1	Bacillus thuringiensis serovar galleriae strain HD-29 plasmid pBMB71	two fragments
		ACCAGAAGTGAAGCCTGAGGAAAAACCTGAGACTAAA	1	2e-09	1	0/37	CP004132.1	Bacillus thuringiensis serovar thuringiensis str. IS5056 plasmid pIS56-68	two fragments
		ACCAGAAGTGAAGCCTGAGGAAAAACCTGAGACTAAA	1	2e-09	1	0/37	CP003891.1	Bacillus thuringiensis Bt407 plasmid BTB_78p	two fragments
		ACCAGAAGTGAAGCCTGAGGAAAAACCTGAGACTAAA	1	2e-09	1	0/37	CP001913.1	Bacillus thuringiensis serovar chinensis CT-43 plasmid pCT72	two fragments
		ACCGGAAGTGAAGCCTGAGGAAAAACCTGAGACTAAA	1	2e-09	1	0/37	CP003756.1	Bacillus thuringiensis HD-771 plasmid p04
>S249	ACCAGGAATAGTTGTAGAAATTAGTAAGCGAGAGTCGCTCC							ND
>S250	ACCAGGAATAGTTGTAGTAATTAGTAAGCGGGAACGTCG							ND
>S251	ACCAGTCGGCCCCGTAGGTCCAGTAGTCCCAGTGCCNNNNNNNNNNNNNNNNNNNNNNNNNNNNNNNNNNNA							ND
>S252	ACCAGTCGGTCCTGTAGGTCCTGTA	ACCAGTCGGTCCTGTAGGTCCTGTA	1	0.0009	1	0/25	CP016194.1	Bacillus thuringiensis serovar coreanensis strain ST7
		ACCAGTCGGTCCTGTAGGTCCTGTA	1	0.0009	1	0/25	AGE77016.1	hypothetical protein, Bacillus thuringiensis serovar kurstaki str. HD73
		CCAGTCGGTCCTGTAGGTCCTGTA	0.96	0.003	1	0/24	AP012050.1	Amphibacillus xylanus NBRC 15112	two fragments
		GTCGGTCCTGTAGGTCCTGTA	0.84	0.21	1	0/21	CP018058.1	Geobacillus thermocatenulatus strain KCTC 3921
>S253	ACCAGTGTTACCTTGAGCA	ACCAGTGTTACCTTGAGCA	1	1.3	1	0/19	AP018725.1	Sulfuriflexus mobilis aks1
		ACCAGTGTTACCTTGAGCA	1	1.3	1	0/19	CP028487.1	Yersinia massiliensis strain GTA
		ACCAGTGTTACCTTGAGCA	1	1.3	1	0/19	ATM88685.1	phospho-N-acetylmuramoyl-pentapeptide-transferase, Yersinia frederiksenii strain FDAARGOS_417
		ACCAGTGTTACCTTGAGCA	1	1.3	1	0/19	ATM87319.1	flagellar type III secretion system protein FlhB, Yersinia frederiksenii strain FDAARGOS_417
		ACCAGTGTTACCTTGAGCA	1	1.3	1	0/19	ASL66479.1	Flagellar hook-length control protein FliK, Bacillus cereus strain FORC_047
		ACCAGTGTTACCTTGAGCA	1	5.2	1	0/19	CP003687.1	Bacillus thuringiensis MC28
		ACCAGTGTTACCTTGAGCA	1	5.2	1	0/19	AZJ21801.1	collagen-like protein, Bacillus wiedmannii bv. thuringiensis strain FCC41
		ACCAGTGTTACCTTGAGCA	1	5.2	1	0/19	ARC27718.1	MoxR family ATPase, Bacillus sp. FDAARGOS_235
>S254	ACCATATTTCAAACCCTTCACGGGTAGCCACCATTTG	CCATATTTCAAACCCTTCACGGGTAGCCACCATTTG	0.97	7e-09	1	0/36	CP011355.1	Bacillus thuringiensis strain YC-10 plasmid pYC10
		CCATATTTCAAACCCTTCACGGGTAGCCACCATTTG	0.97	7e-09	1	0/36	CP010012.1	Bacillus thuringiensis serovar kurstaki strain HD 1 plasmid unnamed9
		CCATATTTCAAACCCTTCACGGGTAGCCACCATTTG	0.97	7e-09	1	0/36	CP010096.1	Bacillus thuringiensis serovar galleriae strain HD-29 plasmid pBMBLin15
		CCATATTTCAAACCCTTCACGGGTAGCCACCATTTG	0.97	7e-09	1	0/36	CP004882.1	Bacillus thuringiensis serovar kurstaki str. HD-1 plasmid pBMBLin15
		CCATATTTCAAACCCTTCACGGGTAGCCACCATTTG	0.97	7e-09	1	0/36	AY701338.1	Bacillus thuringiensis phage GIL16c
>S255	ACCATTTAATTGTGGATCATCCGAAATTCCAAGTA							ND
>S256	ACCGGGAGTAACAGGTGCAACGGGTTTAACA							ND
>S257	ACCGGGAGTAACAGGTGCAACGGGTTTAACG							ND
>S258	ACCGGGAGTAACGGGTGCAACTGGTTTAACA							ND
>S259	ACCGGTAGCCCCCGTGTTACCTTGAATA	ACCGGTAGCCCCCGTGTTACCTTGAATA	1	2e-05	1	0/28	AYF83437.1	collagen-like protein, Bacillus thuringiensis strain QZL38
		ACCGGTAGCCCCCGTGTTACCTTGAATA	1	2e-05	1	0/28	ARC27718.1	MoxR family ATPase, Bacillus sp. FDAARGOS_235
>S260	ACCGGTAGCGCCCGTGTTA	ACCGGTAGCGCCCGTGTTA	1	1.3	1	0/19	QBJ70048.1	single-stranded-DNA-specific exonuclease RecJ, Bacillus subtilis strain HDZK-BYSB7
		ACCGGTAGCGCCCGTGTTA	1	1.3	1	0/19	QBJ69315.1	collagen-like triple helix repeat-containing protein, Bacillus subtilis strain HDZK-BYSB7
		ACCGGTAGCGCCCGTGTTA	1	1.3	1	0/19	AXO94332.1	collagen-like protein, Bacillus anthracis strain MCCC 1A01412
		GTAGCGCCCGTGTTA	0.79	323	1	0/15	AXK20009.1	Gly-Xaa-Xaa repeat protein, Bacillus sp. COPE52
		ACCGGTAGCGCCCGTGTTA	1	1.3	1	0/19	AVP47382.1	hypothetical protein, Bacillus cereus strain TG1-6
		ACCGGTAGCGCCCGTGTTA	1	1.3	1	0/19	ASL66479.1	Flagellar hook-length control protein FliK, Bacillus cereus strain FORC_047
>S261	ACCTACCGGGAACACTGGATCTATTGGCG	ACCTACTGGGAACACTGGATCTA	0.93	5.3	0.9565	0/23	AYY26252.1	collagen-like protein, Bacillus sp. strain FDAARGOS_527
>S262	ACCTACTGGCAACACTGGAGCTATAGGAA	ACCTACTGGCAACACTGGAGCTAT	1	0.005	1	0/24	AYY26252.1	collagen-like protein, Bacillus sp. strain FDAARGOS_527
		CCTACTGGCAACACTGGAG	0.79	5.3	1	0/19	CP002812.1	Shewanella baltica OS117 plasmid pSBAL11701
		ACCTACTGGCAACACTGG	0.75	21	1	0/18	CP020744.1	Bacillus mycoides strain Gnyt1 plasmid unnamed1
>S263	ACCTACTGGCAACACTGGGACTGCCGGTG	ACCTACTGGCAACACTGGG	0.65	5.3	1	0/19	CP020744.1	Bacillus mycoides strain Gnyt1 plasmid unnamed1
>S264	ACCTACTGGCGTCACTGGGGCTACCGGGA	CTACTGGCGTCACTGGGGCTACCGGG	0.96	0.0004	1	0/26	CP003923.1	Bacillus lehensis G1
>S265	ACCTACTGGTAGCACTGGACCTACTGGTA	ACCTACTGGTATCACTGGACCTACTGG	1	0.022	0.963	1/27	ARC27718.1	MoxR family ATPase, Bacillus sp. FDAARGOS_235
		ACCTACTGGTAACACTGGGCCTACTGG	1	5.3	0.9259	1/27	KY963370.1	Bacillus phage Negev_SA
>S266	ACCTCANNNNNNNNNNNNNNNNNNNNNNNNNNNNNNNNNNNNNN							ND
>S267	ACCTCGACCCCGACAACAGATGAGAACAAAAAAATGTCGCACC							ND
>S268	ACCTCGGGTTTATATTTATCTGGAACGCTCATAGTCGCACCTT	ACCTCGGGTTTATATTTATCTGGAACGCTCATAGTCGCACCTT	1	2e-12	1	0/43	KX258624.1	Bacillus thuringiensis strain INTA Fr7-4 plasmid pFR260
		ACCTCGGGTTTATATTTATCTGGAACGCTCATAGTCGCACCTT	1	2e-12	1	0/43	CP013056.1	Bacillus thuringiensis strain YWC2-8 plasmid pYWC2-8-1
		ACCTCGGGTTTATATTTATCTGGAACGCTCATAGTCGCACCTT	1	2e-12	1	0/43	CP011350.1	Bacillus thuringiensis strain YC-10 plasmid pYC1
		ACCTCGGGTTTATATTTATCTGGAACGCTCATAGTCGCACCTT	1	2e-12	1	0/43	AP014866.1	Bacillus thuringiensis serovar tolworthi plasmid pKK2
		ACCTCGGGTTTATATTTATCTGGAACGCTCATAGTCGCACCTT	1	2e-12	1	0/43	CP009999.1	Bacillus thuringiensis serovar kurstaki strain HD 1 plasmid unnamed2
		ACCTCGGGTTTATATTTATCTGGAACGCTCATAGTCGCACCTT	1	2e-12	1	0/43	CP010091.1	Bacillus thuringiensis serovar galleriae strain HD-29 plasmid pBMB267
		ACCTCGGGTTTATATTTATCTGGAACGCTCATAGTCGCACCTT	1	2e-12	1	0/43	CP007615.1	Bacillus thuringiensis serovar kurstaki str. YBT-1520 plasmid pBMB293	two fragments
		ACCTCGGGTTTATATTTATCTGGAACGCTCATAGTCGCACCTT	1	2e-12	1	0/43	CP004876.1	Bacillus thuringiensis serovar kurstaki str. HD-1 plasmid pBMB299
		ACCTCGGGTTTATATTTATCTGGAACGCTCATAGTCGCACCTT	1	2e-12	1	0/43	CP004136.1	Bacillus thuringiensis serovar thuringiensis str. IS5056 plasmid pIS56-285
		ACCTCGGGTTTATATTTATCTGGAACGCTCATAGTCGCACCTT	1	2e-12	1	0/43	CP001910.1	Bacillus thuringiensis serovar chinensis CT-43 plasmid pCT281
		ACCTCGGGTTTATATTTATCTGGAACGCTCATAGTCGGCACCT	0.97	3e-10	0.9767	1/43	CP015152.1	Bacillus thuringiensis strain Bc601 plasmid pBTBC2
>S269	ACCTCGGGTTTATATTTATCTGGAATGCCCATA	ACCTCGGGTTTATATTTATCTGGAATGCCCATA	1	2e-07	1	0/33	CP015152.1	Bacillus thuringiensis strain Bc601 plasmid pBTBC2
		ACCTCGGGTTTATATTTATCTGGAATGCCCATA	1	2e-07	1	0/33	CP013056.1	Bacillus thuringiensis strain YWC2-8 plasmid pYWC2-8-1
		ACCTCGGGTTTATATTTATCTGGAATGCCCATA	1	2e-07	1	0/33	CP011350.1	Bacillus thuringiensis strain YC-10 plasmid pYC1
		ACCTCGGGTTTATATTTATCTGGAATGCCCATA	1	2e-07	1	0/33	AP014866.1	Bacillus thuringiensis serovar tolworthi plasmid pKK2
		ACCTCGGGTTTATATTTATCTGGAATGCCCATA	1	2e-07	1	0/33	CP009999.1	Bacillus thuringiensis serovar kurstaki strain HD 1 plasmid unnamed2
		ACCTCGGGTTTATATTTATCTGGAATGCCCATA	1	2e-07	1	0/33	CP010091.1	Bacillus thuringiensis serovar galleriae strain HD-29 plasmid pBMB267
		ACCTCGGGTTTATATTTATCTGGAATGCCCATA	1	2e-07	1	0/33	CP007615.1	Bacillus thuringiensis serovar kurstaki str. YBT-1520 plasmid pBMB293	two fragments
		ACCTCGGGTTTATATTTATCTGGAATGCCCATA	1	2e-07	1	0/33	CP004876.1	Bacillus thuringiensis serovar kurstaki str. HD-1 plasmid pBMB299
		ACCTCGGGTTTATATTTATCTGGAATGCCCATA	1	2e-07	1	0/33	CP004136.1	Bacillus thuringiensis serovar thuringiensis str. IS5056 plasmid pIS56-285
		ACCTCGGGTTTATATTTATCTGGAATGCCCATA	1	2e-07	1	0/33	CP001910.1	Bacillus thuringiensis serovar chinensis CT-43 plasmid pCT281
>S270	ACCTCGGGTTTATATTTATCTGGAATGCCCATAGTCGCACCCT	ACCTCGGGTTTATATTTATCTGGAATGCCCATAGTCGCACCCT	1	2e-12	1	0/43	CP015152.1	Bacillus thuringiensis strain Bc601 plasmid pBTBC2
		ACCTCGGGTTTATATTTATCTGGAATGCCCATAGTCGCACCCT	1	2e-12	1	0/43	CP013056.1	Bacillus thuringiensis strain YWC2-8 plasmid pYWC2-8-1
		ACCTCGGGTTTATATTTATCTGGAATGCCCATAGTCGCACCCT	1	2e-12	1	0/43	CP011350.1	Bacillus thuringiensis strain YC-10 plasmid pYC1
		ACCTCGGGTTTATATTTATCTGGAATGCCCATAGTCGCACCCT	1	2e-12	1	0/43	AP014866.1	Bacillus thuringiensis serovar tolworthi plasmid pKK2
		ACCTCGGGTTTATATTTATCTGGAATGCCCATAGTCGCACCCT	1	2e-12	1	0/43	CP009999.1	Bacillus thuringiensis serovar kurstaki strain HD 1 plasmid unnamed2
		ACCTCGGGTTTATATTTATCTGGAATGCCCATAGTCGCACCCT	1	2e-12	1	0/43	CP010091.1	Bacillus thuringiensis serovar galleriae strain HD-29 plasmid pBMB267
		ACCTCGGGTTTATATTTATCTGGAATGCCCATAGTCGCACCCT	1	2e-12	1	0/43	CP007615.1	Bacillus thuringiensis serovar kurstaki str. YBT-1520 plasmid pBMB293	two fragments
		ACCTCGGGTTTATATTTATCTGGAATGCCCATAGTCGCACCCT	1	2e-12	1	0/43	CP004876.1	Bacillus thuringiensis serovar kurstaki str. HD-1 plasmid pBMB299
		ACCTCGGGTTTATATTTATCTGGAATGCCCATAGTCGCACCCT	1	2e-12	1	0/43	CP004136.1	Bacillus thuringiensis serovar thuringiensis str. IS5056 plasmid pIS56-285
		ACCTCGGGTTTATATTTATCTGGAATGCCCATAGTCGCACCCT	1	2e-12	1	0/43	CP001910.1	Bacillus thuringiensis serovar chinensis CT-43 plasmid pCT281
>S271	ACCTCTAGATAGGATTTTGTAGTAATAGTTTGTCGTCG	ACCTCTAGATAGGATTTTGTAGTAATAGTTTGTC	0.89	9e-08	1	0/34	CP020747.1	Bacillus mycoides strain Gnyt1 plasmid unnamed4
		ACCTCTAGATAGGATTTTGTAGTAATAGTTTGTC	0.89	9e-08	1	0/34	CP015351.1	Bacillus thuringiensis strain MYBT18246 plasmid p150790
		ACCTCTAGATAGGATTTTGTAGTAATAGTTTGTC	0.89	9e-08	1	0/34	CP005940.1	Bacillus thuringiensis YBT-1518 plasmid pBMB0233
>S272	ACCTGATACAGGAGGAAATCCAGAC	ACCTGATACAGGAGGAAATCCAGAC	1	0.0009	1	0/25	AXR16534.1	type VII secretion protein EssA, Bacillus sp. CR71
>S273	ACCTGCTGGCGTCACTGGATTTACGGGAA	GCTGGCGTCACTGGATTTAC	0.68	1.3	1	0/20	CP025800.1	Yersinia ruckeri strain SC09
>S274	ACCTGTAGGTTTTTGAGCATTTCGCTGTAATTTT							ND
>S275	ACCTTATCATCCTTTTTGTTCTTCTTCCAGTACTT							ND
>S276	ACCTTCCTTTGGAGCACAACGCCGCATCCAAGGT							ND
>S277	ACCTTGATCTCTTTGTACATCAGAAATAGTTCT	ACCTTGATCTCTTTGTACATCAGAAATAGTTCT	1	2e-07	1	0/33	CP020002.1	Bacillus thuringiensis strain L-7601
		ACCTTGATCTCTTTGTACATCAGAAATAGTTCT	1	2e-07	1	0/33	CP014850.1	Bacillus thuringiensis strain HD12 plasmid pHD120039
		ACCTTGATCTCTTTGTACATCAGAAATAGTTCT	1	2e-07	1	0/33	KT970645.1	Bacillus phage phi4J1
		ACCTTGATCTCTTTGTACATCAGAAATAGTTCT	1	2e-07	1	0/33	CP010090.1	Bacillus thuringiensis serovar galleriae strain HD-29 plasmid pBMB426
>S278	ACCTTGGATGCGGCGTTGTGCTCCAAAGGAAGGT							ND
>S279	ACGACAGTTCGGGCAGGTTGATCCAGCACCTTCTATGCC	ACGACAGTTCGGGCAGGTTGATCCAGCACCTTCTATGCC	1	2e-10	1	0/39	KX258624.1	Bacillus thuringiensis strain INTA Fr7-4 plasmid pFR260
>S280	ACGACATTATGGATCAAAAAGGATTCCCATTAGT	ACGACATTATGGATCAAAAAGGATTCCCATTAGT	1	6e-08	1	0/34	CP015350.1	Bacillus thuringiensis strain MYBT18246
>S281	ACGATCGCTTTTGTAGCAAACACCCACGAAATGAA	ACGATCGCTTTTGTAGCAAACACCCACGAAATGAA	1	2e-08	1	0/35	MF176161.1	Bacillus phage Deep-Purple
>S282	ACGCTTGCTACAGCTTTCTTATGGTTTTTCTTTGC							ND
>S283	ACGGGAAACCTGTGAAGGTTGACAAATTCACCTA							ND
>S284	ACGTACTCTATCTGTTATGAAAAAAGGATTTTTT							ND
>S285	ACGTATATATGTTTTTCCTTTGAGAAACCCTTAGT	ACGTATATATGTTTTTCCTTTGAGAAACCCTTAGT	1	2e-08	1	0/35	CP003691.1	Bacillus thuringiensis MC28 plasmid pMC183
		ACGTATATATGTTTTTCCTTTGAGAAACCATTAGT	1	9e-07	0.9714	1/35	CP001187.1	Bacillus cereus G9842 plasmid pG9842_209
>S286	ACGTATGAAACGATTGAAAAAGAAGATGGTGAAAA							ND
>S287	ACGTGTGTCATAAGGGTTTTGAGGATATTCAGTTTCTTGATTTTGCGGTGTTGCG	ACGTGTGTCATAAGGGTTTTGAGGATATTCAGTTTCTTGATTTTGCGGTGTTGCG	1	6e-19	1	0/55	CP009746.1	Bacillus weihenstephanensis strain WSBC 10204
		ACGTGTGTCATAGGGGTTTTGAGGATATTCAGTTTCTTGATTTTGCGGTGTTGCG	1	3e-17	0.9818	1/55	ARJ21891.1	hypothetical protein, Bacillus mycoides strain Gnyt1
>S288	ACGTTAATGAAGTCGGCTTGGACACCGATTGGCAT	ACGTTAATGAAGTCGGCTTGGACACCGATTGGCAT	1	2e-08	1	0/35	KX258624.1	Bacillus thuringiensis strain INTA Fr7-4 plasmid pFR260
		GTTAATGAAGTCGGCTTGGACACCGATTGGCAT	0.94	3e-07	1	0/33	KX258624.1	Bacillus thuringiensis strain INTA Fr7-4 plasmid pFR260
>S289	ACGTTGTTGTTCTTGCTGTTGCTGTTCTTGTTGT	ACGTTGTTGTTCTTGCTGTTGCTGTTCTTGTTGT	1	6e-08	1	0/34	CP022345.1	Bacillus thuringiensis strain c25
		ACGTTGTTGTTCTTGCTGTTGCTGTTCTTGTTGT	1	6e-08	1	0/34	ASJ47929.1	penicillin-binding protein, Bacillus cereus strain K8
>S290	ACGTTTTGTAACAAAAACGCATTCTTTTCT	ACGTTTTGTAACTAAAACGCATTCTTTTCT	1	0.0004	0.9667	1/30	QBM61848.1	exosporium protein ExsB, Bacillus thuringiensis strain Bti
		ACGTTTTGTAACTAAAACGCATTCTTTTCT	1	0.0004	0.9667	1/30	QBJ70048.1	single-stranded-DNA-specific exonuclease RecJ, Bacillus subtilis strain HDZK-BYSB7
		ACGTTTTGTAACTAAAACGCATTCTTTTCT	1	0.0004	0.9667	1/30	QBJ67785.1	spore coat protein G, Bacillus subtilis strain HDZK-BYSB7
>S291	ACTAAAAGCTTGTATGCCTAAAGTAACGTATGAAA							ND
>S292	ACTAAAAGCTTGTATGCCTAAAGTAACGTATGAAAT							ND
>S293	ACTAATGTTATTATTCAAAAGCTGGACGTACGCTT							ND
>S294	ACTAATTCCGAAAAAGATAGGGAAACATATTGA							ND
>S295	ACTAATTGATCGCTTTGTAGGTTCCACTGATAG							ND
>S296	ACTACCTTGTTTAACCGCTAAACCTTTTGGCGAT	ACTACCTTGTTTAACCGCTAAACCTTTTGGCGAT	1	6e-08	1	0/34	KX258624.1	Bacillus thuringiensis strain INTA Fr7-4 plasmid pFR260
>S297	ACTAGCCTATCTTAAAGTATTACTACCCTCTATATCAGTTTAAG							ND
>S298	ACTATGCCTTTACCCGTAATTATGGACAAAATCC							ND
>S299	ACTATGTTATGATCAGAAGCGAATGTTGATACTGGCGATATG	CAGAAGCGAATGTTGATACTGGCGATATG	0.69	8e-05	1	0/29	CP014487.1	Bacillus cereus strain FORC021 plasmid
>S300	ACTCACGGATACGTAATTATAAGTGGGATATAGA	ACTCACGGATACGTAATTATAAGTGGGATATAGA	1	6e-08	1	0/34	CP033790.1	Bacillus sp. strain FDAARGOS_527 plasmid unnamed3
		ACTCACGGATACGTAATTATAAGTGGGATATAGA	1	6e-08	1	0/34	KX227759.1	Bacillus phage PfIS075	two fragments
		ACTCACGGATACGTAATTATAAGTGGGATATAGA	1	6e-08	1	0/34	KX227758.1	Bacillus phage PfNC7401
		ACTCACGGATACGTAATTATAAGTGGGATATAGA	1	6e-08	1	0/34	AP007211.1	Bacillus cereus NC7401 plasmid pNC1 DNA
		ACTCACGGATACGTAATTATAAGTGGGATATAGA	1	6e-08	1	0/34	GU229986.1	Bacillus phage 250
		ACTCACGGATACGTAATTATAAGTGGGATATAGA	1	6e-08	1	0/34	EU874396.1	Bacillus phage IEBH
>S301	ACTCCTATTCATTTTTCAAAGATCGTGCTTCAA							ND
>S302	ACTCCTCAACTTATTATTAAATCGGTTATATGAGGTCGCACC							ND
>S303	ACTCCTTAAATTCCTTTCGCTACGCTCTAGTAACCACCTAACTTGTGATTGTTTAAC							ND
>S304	ACTCTAAATGGTGGCCTAAATCAAATGTCAAATGGCTCAACCCAGCTAATCGACGGCG	ACTCTAAATGGTGGCCTAAATCAAATGTCAAATGGCTCAACCCAGCTAATCGACGGCG	1	1e-20	1	0/58	CP016588.1	Bacillus thuringiensis strain KNU-07
		ACTCTAAATGGTGGCCTAAATCAAATGTCAAATGGCTCAACCCAGCTAATCGACGGCG	1	1e-20	1	0/58	CP009686.1	Bacillus cereus strain FORC_005
		ACTCTAAATGGTGGCCTAAATCAAATGTCAAATGGCTCAACCCAGCTAATCGACGGCG	1	1e-20	1	0/58	AGE76810.1	Phage infection protein, Bacillus thuringiensis serovar kurstaki str. HD73
		ACTCTAAATGGTGGCCTAAATCAAATGTCAACAGGCTCAACCCAGCTAATCGACGGCG	1	3e-17	0.9827	1/58	AXR15650.1	YhgE/Pip domain-containing protein, Bacillus sp. CR71
		ACTCTAAATGGTGGCCTAAATCAAATGTCAACCGGCTCAACCCAGCTAATCGACGG	96.55%	4e-16	0.9642	2/56	QBJ70048.1	single-stranded-DNA-specific exonuclease RecJ, Bacillus subtilis strain HDZK-BYSB7
>S305	ACTCTGGTTATGGTTTTTCCTATGAAGTAAATGG	ACTCTGGTTATGGTTTTTCCTATGAAGTAAATGG	1	6e-08	1	0/34	CP003759.1	Bacillus thuringiensis HD-771 plasmid p07
>S306	ACTCTTTACGTCATGATCTGACCAAATCCCTAA							ND
>S307	ACTGCTAGGAGACAAAGGATTGCTTGAGCAAGTAGG							ND
>S308	ACTGTAGATCCTGTATCAGATACATAAATGATAG	ACTGTAGATCCTGTATCAGATACATAAATGATAG	1	6e-08	1	0/34	CP024688.1	Bacillus wiedmannii bv. thuringiensis strain FCC41 plasmid pFCC41-4-144K
		ACTGTAGATCCTGTATCAGATACATAAATGATAG	1	6e-08	1	0/34	KX258624.1	Bacillus thuringiensis strain INTA Fr7-4 plasmid pFR260
		ACTGTAGATCCTGTATCAGATACATAAATGATAG	1	6e-08	1	0/34	CP014853.1	Bacillus thuringiensis strain HD12 plasmid pHD120345
		ACTGTAGATCCTGTATCAGATACATAAATGAT	0.94	8e-07	1	0/32	CP036355.1	Bacillus sp. SYJ plasmid unnamed1
		ACTGTAGATCCTGTATCAGATACATAAATGAT	0.94	8e-07	1	0/32	CP033789.1	Bacillus sp. strain FDAARGOS_527 plasmid unnamed2
		ACTGTAGATCCTGTATCAGATACATAAATGAT	0.94	8e-07	1	0/32	CP022346.1	Bacillus thuringiensis strain c25 plasmid unnamed1
		ACTGTAGATCCTGTATCAGATACATAAATGAT	0.94	8e-07	1	0/32	CP016317.1	Bacillus cereus strain M3 plasmid pBCM301
		ACTGTAGATCCTGTATCAGATACATAAATGAT	0.94	8e-07	1	0/32	CP020005.1	Bacillus thuringiensis strain L-7601 plasmid unnamed3
		ACTGTAGATCCTGTATCAGATACATAAATGAT	0.94	8e-07	1	0/32	CP010111.1	Bacillus thuringiensis serovar indiana strain HD521 plasmid pBTHD521-5
		ACTGTAGATCCTGTATCAGATACATAAATGAT	0.94	8e-07	1	0/32	CP010579.1	Bacillus thuringiensis serovar morrisoni strain BGSC 4AA1 plasmid pBMB92
		ACTGTAGATCCTGTATCAGATACATAAATGAT	0.94	8e-07	1	0/32	CP010578.1	Bacillus thuringiensis serovar morrisoni strain BGSC 4AA1 plasmid pBMB232
		ACTGTAGATCCTGTATCAGATACATAAATGAT	0.94	8e-07	1	0/32	CP009299.1	Bacillus cereus D17 plasmid
		ACTGTAGATCCTGTATCAGATACATAAATGAT	0.94	8e-07	1	0/32	CP009317.1	Bacillus cereus 03BB102 plasmid
		ACTGTAGATCCTGTATCAGATACATAAATGAT	0.94	8e-07	1	0/32	CP003748.1	Bacillus cereus FRI-35 plasmid p01
		ACTGTAGATCCTGTATCAGATACATAAATGAT	0.94	8e-07	1	0/32	CP003754.1	Bacillus thuringiensis HD-771 plasmid p02
		ACTGTAGATCCTGTATCAGATACATAAATGAT	0.94	8e-07	1	0/32	CP003753.1	Bacillus thuringiensis HD-771 plasmid p01
		ACTGTAGATCCTGTATCAGATACATAAATGAT	0.94	8e-07	1	0/32	AP007210.1	Bacillus cereus NC7401 plasmid pNCcld
		ACTGTAGATCCTGTATCAGATACATAAATGAT	0.94	8e-07	1	0/32	CP001406.1	Bacillus cereus 03BB102 plasmid p03BB102_179
		ACTGTAGATCCTGTATCAGATACATAAATGAT	0.94	8e-07	1	0/32	CP000228.1	Bacillus cereus Q1 plasmid pBc239
		ACTGTAGATCCTGTATCAGATACATAAATGAT	0.94	8e-07	1	0/32	CP001179.1	Bacillus cereus AH187 plasmid pAH187_270
		ACTGTAGATCCTGTATCAGATACATAAATGAT	0.94	8e-07	1	0/32	CP001166.1	Bacillus cereus H3081.97 plasmid pH308197_258
		ACTGTAGATCCTGTATCAGATACATAAATGAT	0.94	8e-07	1	0/32	DQ889677.1	Bacillus cereus strain AH820 plasmid pPER272
		ACTGTAGATCCTGTATCAGATACATAAATGAT	0.94	8e-07	1	0/32	DQ889676.1	Bacillus cereus strain AH187 plasmid pCER270
		ACTGTAGATCCTGTATCAGATACATAAATGAT	0.94	8e-07	1	0/32	DQ360825.1	Bacillus cereus plasmid pBCE4810 hypothetical protein
		ACTGTAGATCCTGTATCAGATACATAAATGAT	0.94	8e-07	1	0/32	AE017195.1	Bacillus cereus ATCC 10987 plasmid pBc10987
		ACTGTAGATCCTGTATCAGATACATAAAT	0.85	4e-05	0.9688	0/29	CP032609.1	Bacillus thuringiensis strain QZL38 plasmid p.2
		ACTGTAGATCCTGTATCAGATACATAAATAAT	0.94	4e-05	1	1/32	CP015177.1	Bacillus thuringiensis serovar alesti strain BGSC 4C1 plasmid pBMB267
		ACTGTAGATCCTGTATCAGATACATAAAT	0.85	4e-05	0.9688	0/29	CP014284.1	Bacillus thuringiensis strain Bt185 plasmid pBT1850294
		ACTGTAGATCCTGTATCAGATACATAAATAAT	0.94	4e-05	1	1/32	AP014867.1	Bacillus thuringiensis serovar tolworthi plasmid pKK3
>S309	ACTGTATAGATATACTCTGTTGTTCCATCTCCGATG							ND
>S310	ACTTAATGTTACCCATGTATTAACGTGTTACGAGTAGC							ND
>S311	ACTTACACCCATTCTTCTCCCCCTTATTTTTCTA							ND
>S312	ACTTATGAGGTTCCTACACCATCGACCTACATAAG							ND
>S313	ACTTATGGCAGATGTTCCCCTCGTGAGTCGGGC	ACTTATGGCAGATGTTCCCCTCGTGAGTCGGGC	100%	2e-07	1	0/33	CP032612.1	Bacillus thuringiensis strain QZL38 plasmid p.4
		ACTTATGGCAGATGTTCCCCTCGTGAGTCGGGC	100%	2e-07	1	0/33	CP020750.1	Bacillus mycoides strain Gnyt1 plasmid unnamed7
		ACTTATGGCAGATGTTCCCCTCGTGAGTCGGGC	100%	2e-07	1	0/33	CP014285.1	Bacillus thuringiensis strain Bt185 plasmid pBT1850055
		ACTTATGGCAGATGTTCCCCTCGTGAGTCGGGC	100%	2e-07	1	0/33	KJ024807.2	Bacillus phage vB_BtS_BMBtp3
		ACTTATGGCAGATGTTCCCCTCGTGAGTCGGGC	100%	2e-07	1	0/33	KT970646.1	Bacillus phage phiS58
		ACTTATGGCAGATGTTCCCCTCGTGAGTCGGGC	100%	2e-07	1	0/33	CP013060.1	Bacillus thuringiensis strain YWC2-8 plasmid pYWC2-8-5
		ACTTATGGCAGATGTTCCCCTCGTGAGTCGGGC	100%	2e-07	1	0/33	CP011352.1	Bacillus thuringiensis strain YC-10 plasmid pYC4
		ACTTATGGCAGATGTTCCCCTCGTGAGTCGGGC	100%	2e-07	1	0/33	CP010006.1	Bacillus thuringiensis serovar kurstaki strain HD 1 plasmid unnamed7
		ACTTATGGCAGATGTTCCCCTCGTGAGTCGGGC	100%	2e-07	1	0/33	CP010095.1	Bacillus thuringiensis serovar galleriae strain HD-29 plasmid pBMB47
		ACTTATGGCAGATGTTCCCCTCGTGAGTCGGGC	100%	2e-07	1	0/33	CP004871.1	Bacillus thuringiensis serovar kurstaki str. HD-1 plasmid pBMB46
		ACTTATGGCAGATGTTCCCCTCGTGAGTCGGGC	100%	2e-07	1	0/33	KJ920400.1	Bacillus phage Waukesha92
		ACTTATGGCAGATGTTCCCCTCGTGAGTCGGGC	100%	2e-07	1	0/33	CP002178.1	Bacillus thuringiensis serovar tenebrionis str. YBT-1765 plasmid pBMB165
		ACTTATGGCAGATGTTCCCCTCGTGAGTCGGGC	100%	2e-07	1	0/33	CP003752.1	Bacillus thuringiensis HD-771
>S314	ACTTCCTTTCTATCTGCTCATTACACAGCTTACG							ND
>S315	ACTTCTAAAAACCTGTGTCAATCGAACTGTATT							ND
>S316	ACTTCTTTTACAGTGTATGTACCGATTTCTAAAT							ND
>S317	ACTTGCTGCATTGGTGGC							ND
>S318	ACTTTGTAATAGTTGTCTTAGGAGTGGTTACCGCTAT							ND
>S319	ACTTTTGTGGATTAGTGTGAATAACTTCGAAAAAACTGTGGATAAG							ND
>S320	AGAAATCTTCTTTCATCTTCTGTCTACT	TCTTCTTTCATCTTCTGTCT	0.71	1.2	1	0/20	CP027234.1	Bacteroides heparinolyticus strain F0111
		AAATCTTCTTTCATCTTCTTTCTA	0.85	1.2	0.9583	1/24	CP002873.1	Brachyspira pilosicoli P43/6/78
		AAATCTTCTTTCATCTTCTG	0.71	1.2	1	0/20	GU229986.1	Bacillus phage 250
		AAATCTTCTTTCATCTTCTG	0.71	1.2	1	0/20	EU874396.1	Bacillus phage IEBH
>S321	AGAAATGACCTTTTGTATAGGTTCGTCTTGGAAT							ND
>S322	AGAACAAACTTTATATGGTATTGAAATTGGTAAAGA							ND
>S323	AGAACAATTATTAGTTAGAATCGGAGACCCCGGTG							ND
>S324	AGAACCGTTGTCACCAGAGCTA	AGAACCGTTGTCACCAGAGCTA	1	0.021	1	0/22	CP003752.1	Bacillus thuringiensis HD-771
		AGAACCGTTGTCACCAGAGCTA	1	0.021	1	0/22	AXR15060.1	cell wall anchor protein, Bacillus sp. CR71
		AGAACCGTTGTCACCAGA	0.8181	5.2	1	0/18	AXR20179.1	peptidase, Bacillus sp. CR71
		AGAACCGTTGTCACCAGAGCTA	1	0.021	1	0/22	AXR20794.1	LPXTG cell wall anchor domain-containing protein, Bacillus sp. E25
>S325	AGAACTATTTCTGATGTACAAAGAGATCAAGGT	AGAACTATTTCTGATGTACAAAGAGATCAAGGT	1	2e-07	1	0/33	CP020002.1	Bacillus thuringiensis strain L-7601
		AGAACTATTTCTGATGTACAAAGAGATCAAGGT	1	2e-07	1	0/33	CP014850.1	Bacillus thuringiensis strain HD12 plasmid pHD120039
		AGAACTATTTCTGATGTACAAAGAGATCAAGGT	1	2e-07	1	0/33	KT970645.1	Bacillus phage phi4J1
		AGAACTATTTCTGATGTACAAAGAGATCAAGGT	1	2e-07	1	0/33	CP010090.1	Bacillus thuringiensis serovar galleriae strain HD-29 plasmid pBMB426
		AGCACTATTTCTGATGTACAAAGAGATCAAGG	0.96	3e-05	0.9688	1/32	CP004870.1	Bacillus thuringiensis serovar kurstaki str. HD-1
>S326	AGAAGCGAAAAAGCTAGAAGAGAGCAAGAAA	AGAAGCGAAAAAGCTAGAAGAGAGCAAGAAA	1	2e-06	1	0/31	ARJ21010.1	ErpL protein, Bacillus mycoides strain Gnyt1	two fragments
		AGAAGCGAAAAAGCTAGAAGAGAGCAAGAAA	1	2e-06	1	0/31	CP009692.1	Bacillus mycoides strain ATCC 6462	two fragments
		AGAAGCGAAAAAGCTAGAAGAGAGCAAGAAA	1	2e-06	1	0/31	CP009746.1	Bacillus weihenstephanensis strain WSBC 10204
>S327	AGAAGCGAAAAAGCTAGAAGAGAGCAAGAAACAAGAAGAGGCGAAAAAG	AGAAGCGAAAAAGCTAGAAGAGAGCAAGAAACAAGAAGAGGCGAAAAAG	1	1e-15	1	0/49	ARJ21010.1	ErpL protein, Bacillus mycoides strain Gnyt1	two fragments
		AGAAGCGAAAAAGCTAGAAGAGAGCAAGAAACAAGAAGAGGCGAAAAAG	1	1e-15	1	0/49	CP009692.1	Bacillus mycoides strain ATCC 6462	two fragments
		AGAAGCGAAAAAGCTAGAAGAGAGCAAGAAACAAGAAGAGGCGAAAAAG	1	1e-15	1	0/49	CP009746.1	Bacillus weihenstephanensis strain WSBC 10204
>S328	AGAAGCTGAAGAATATAGCTTTACAGTTAAGGCAAT							ND
>S329	AGAATTGCTACAGCAACTCACGTAATCTTTAAAGTCGCACCT							ND
>S330	AGAATTTCAACCACAAGAAAGTGCGGTACAGGTAGT							ND
>S331	AGACCATCGATGTCTCAATTATTCGGTAATTTCAA	AGACCATCGATGTCTCAATTATTCGGTAATTTCAA	1	2e-08	1	0/35	CP015151.1	Bacillus thuringiensis strain Bc601 plasmid pBTBC1
		AGACCATCGATGTCTCAATTATTCGGTAATTTCAA	1	2e-08	1	0/35	CP010010.1	Bacillus thuringiensis serovar kurstaki strain HD 1 plasmid unnamed10
		AGACCATCGATGTCTCAATTATTCGGTAATTTCAA	1	2e-08	1	0/35	CP004883.1	Bacillus thuringiensis serovar kurstaki str. HD-1 plasmid pBMB14
		AGACCATCGATGTCTCAATTATTCGGTAACTTTCA	0.97	3e-06	0.9714	1/35	CP021066.1	Bacillus thuringiensis strain ATCC 10792 plasmid poh5
		AGACCATCGATGTCTCAATTATTCGGTAACTTTCA	0.97	3e-06	0.9714	1/35	CP010097.1	Bacillus thuringiensis serovar galleriae strain HD-29 plasmid pBMB12
		AGACCATCGATGTCTCAATTATTCGGTAACTTTCA	0.97	3e-06	0.9714	1/35	JQ696952.1	Bacillus thuringiensis serovar aizawai strain 1-3 plasmid pBt1-3
		AGACCATCGATGTCTCAATTATTCGGTAACTTTCA	0.97	3e-06	0.9714	1/35	CP004127.1	Bacillus thuringiensis serovar thuringiensis str. IS5056 plasmid pIS56-11
>S332	AGACCTCGTAGCCGTATCCAAGATGCTGACATGACTGCT							ND
>S333	AGAGAGTAAGAAACAAGAAGAGGCGAAAAAA	AGAGAGTAAGAAACAAGAAGAGGCGAAAAAA	1	2e-06	1	0/31	ARJ21010.1	ErpL protein, Bacillus mycoides strain Gnyt1
		AGAGAGTAAGAAACAAGAAGAGGCGAAAAAA	1	2e-06	1	0/31	CP009692.1	Bacillus mycoides strain ATCC 6462	two fragments
>S334	AGAGCCACTGCCACCAGAACCA	AGAGCCACTGCCACCAGAACCA	1	0.021	1	0/22	AYF81388.1	LPXTG cell wall anchor domain-containing protein, Bacillus thuringiensis strain QZL38
		AGAGCCACTGCCACCAGAACCA	1	0.021	1	0/22	AVP45286.1	cell wall anchor protein, Bacillus cereus strain TG1-6
		AGAGCCACTGCCACCAGAACCA	1	0.021	1	0/22	BBB70657.1	hypothetical protein, Bacillus anthracis CZC5
>S335	AGAGCCATTGCCACCAGAGCCA	AGAGCCATTGCCACCAGAGCCA	1	0.021	1	0/22	CP009351.1	Bacillus thuringiensis HD1002
		AGAGCCATTGCCACCAGAGCCA	1	0.021	1	0/22	AXR15059.1	LPXTG cell wall anchor domain-containing protein, Bacillus sp. CR71
>S336	AGAGCCGTTGCCGCCNNNNNNNNNNNNNNNNNNNNNNNNNNNNNNNNNNCG							ND
>S337	AGAGGCGAAAAAACTAGAAGAGAGTAAAAAGCAGGAAGAGGCGAAAAAA	AGAGGCGAAAAAACTAGAAGAGAGTAAAAAGCAGGAAGAGGCGAAAAAA	1	1e-15	1	0/49	CP009692.1	Bacillus mycoides strain ATCC 6462
>S338	AGAGGGCGTTGATTATGTGTAGGAAAGTAATTTT							ND
>S339	AGAGGTGCGACATCCATTTGTTGTTACTTATGAACTACCGCCAA	AGAGGTGCGACATCCATTTGTTGTTACTTATGAACTACCGCCAA	1	5e-13	1	0/44	CP015152.1	Bacillus thuringiensis strain Bc601 plasmid pBTBC2
		AGAGGTGCGACATCCATTTGTTGTTACTTATGAACTACCGCCAA	1	5e-13	1	0/44	CP013056.1	Bacillus thuringiensis strain YWC2-8 plasmid pYWC2-8-1
		AGAGGTGCGACATCCATTTGTTGTTACTTATGAACTACCGCCAA	1	5e-13	1	0/44	CP011350.1	Bacillus thuringiensis strain YC-10 plasmid pYC1
		AGAGGTGCGACATCCATTTGTTGTTACTTATGAACTACCGCCAA	1	5e-13	1	0/44	CP009999.1	Bacillus thuringiensis serovar kurstaki strain HD 1 plasmid unnamed2
		AGAGGTGCGACATCCATTTGTTGTTACTTATGAACTACCGCCAA	1	5e-13	1	0/44	CP010091.1	Bacillus thuringiensis serovar galleriae strain HD-29 plasmid pBMB267
		AGAGGTGCGACATCCATTTGTTGTTACTTATGAACTACCGCCAA	1	5e-13	1	0/44	CP007615.1	Bacillus thuringiensis serovar kurstaki str. YBT-1520 plasmid pBMB293	two fragments
		AGAGGTGCGACATCCATTTGTTGTTACTTATGAACTACCGCCAA	1	5e-13	1	0/44	CP004876.1	Bacillus thuringiensis serovar kurstaki str. HD-1 plasmid pBMB299
		AGAGGTGCGACATCCATTTGTTGTTACTTATGAACTACCGCCAA	1	5e-13	1	0/44	CP004136.1	Bacillus thuringiensis serovar thuringiensis str. IS5056 plasmid pIS56-285
		AGAGGTGCGACATCCATTTGTTGTTACTTATGAACTACCGCCAA	1	5e-13	1	0/44	CP001910.1	Bacillus thuringiensis serovar chinensis CT-43 plasmid pCT281
		ATACATTTGTTGTTACTTATGAACTACCGCCAA	0.75	3e-05	0.9697	1/33	CP032610.1	Bacillus thuringiensis strain QZL38 plasmid p.3
		CATTTGTTGTTACTTATGAACTACCGCCAA	0.68	3e-05	1	0/30	CP014286.1	Bacillus thuringiensis strain Bt185 plasmid pBT1850054
>S340	AGATAAAACAACTGGAAGCCAAACAGATCTACACTGGAA							ND
>S341	AGATAAAACGTAGATGAGGTTGTAACAGCAGCAGCGCGATT							ND
>S342	AGATAAAACTAGGTTGTTAAGTAGATAATTATGACGAAAA							ND
>S343	AGATACAGTGTGTCAAGCAGCCTTAAATATTTT	AGATACAGTGTGTCAAGCAGCCTTAAATATTTT	100%	2e-07	1	0/33	CP024686.1	Bacillus wiedmannii bv. thuringiensis strain FCC41 plasmid pFCC41-2-313K
>S344	AGATATTCGACCTACATTTAATGAAGTTTCTAC	AGATATTCGACCTACATTTAATGAAGTTTCTAC	1	2e-07	1	0/33	CP012483.1	Bacillus cereus strain NJ-W
		AGATATTCGACCTACATTTAATGAAGTTTCTAC	1	2e-07	1	0/33	CP000907.1	Bacillus weihenstephanensis KBAB4 plasmid pBWB404
>S345	AGATCAGATTATTTCTTTGCATTTTTCTGATTT							ND
>S346	AGATCCACCTTCTGGGCTTCCTCCGTTACCT							ND
>S347	AGATCCACCTTCTTGGTTTCCTCCGTTACCC							ND
>S348	AGATGCGGAGATAAATATAGAGGAAGCAAAACGACTTGCCGCGGCAGCAGCAAAA	AGAGGCGGAGATAAATATAGAGGAAGCAAAACGCCTTGCCGCAGAGGCAGCAAAA	1	1e-10	1	1/55	AJI19904.1	respiratory-chain NADH dehydrogenase, 30 Kd subunit, Bacillus pseudomycoides strain BTZ
>S349	AGATGTAAAAAAAAAACTCGGTAACAGCTCCAGA							ND
>S350	AGATTAGAGGACGTAGAAAATCATTTGGATTTTC	AGATTAGAGGACGTAGAAAATCATTTGGATTTT	0.97	2e-07	1	0/33	CP024687.1	Bacillus wiedmannii bv. thuringiensis strain FCC41 plasmid pFCC41-3-257K
>S351	AGATTATAAAGGACGAAATCAAGTTGTTGCTCACGAA							ND
>S352	AGATTTAGAGAAGAAAGAAGTTAAAGATAATACAGC							ND
>S353	AGATTTTTGGTAACGGTTTAACGCATCATCATT							ND
>S354	AGCAAAGCAAAGCGTGTTTTACCACTTAGTTTAC							ND
>S355	AGCAAGTACGACGTATGTCAGAAAACAATTTATT	AGCAAGTACGACGTATGTCAGAAAACAATTTATT	1	6e-08	1	0/34	CP013282.1	Bacillus phage pGIL02
		AGCAAGTACGACGTATGTCAGAAAACAATTTATT	1	6e-08	1	0/34	CP009346.1	Bacillus thuringiensis HD1002 plasmid 5
		AGCAAGTACGACGTATGTCAGAAAACAATTTATT	1	6e-08	1	0/34	CP003767.1	Bacillus thuringiensis HD-789 plasmid pBTHD789-4
		AGCAAGTACGACGTATGTCAGAAAACAATTTATT	1	6e-08	1	0/34	AJ536073.2	Bacillus phage pGIL01
		AGCAAGTACGACGTATGTCAGAAAACAATTTATT	1	6e-08	1	0/34	AY257527.1	Bacillus thuringiensis bacteriophage Bam35c
		AGCAAGTACGACGTATGTCAGAAAACAATTCATT	1	3e-06	0.9706	1/34	AP014870.1	Bacillus thuringiensis serovar tolworthi plasmid pKK6
		AGCAAGTACGACGTATGTCAGAAAACAATTCATT	1	3e-06	0.9706	1/34	CP010096.1	Bacillus thuringiensis serovar galleriae strain HD-29 plasmid pBMBLin15
>S356	AGCACTTACGATTCCATCCTTCTTCGCTTCTGTATAG							ND
>S357	AGCAGATAAGATAGCGACTGCTGATTATAACAA							ND
>S358	AGCAGCTGCAAAAGCAAAAGCGGCGACGTTAGCGAAGCAGAAAAGAGAAGGAAT	AGCAGCTGCAAAAGCAAAAGCGGCGACGTTAGCGAAGCAGAAAAGAGAAGGAAT	1	2e-18	1	0/54	AGE81281.1	NADH dehydrogenase subunit C, Bacillus thuringiensis serovar kurstaki str. HD73
		GCAAAAGCAAAAGCGGCGGCGTTAGCGAAGCAGAAAAGAGAAGGAAT	0.87	7e-13	0.9787	1/47	QBJ70048.1	single-stranded-DNA-specific exonuclease RecJ, Bacillus subtilis strain HDZK-BYSB7
>S359	AGCAGTCATGTCAGCATCTTGGATACGGCTACGAGGTCT							ND
>S360	AGCATTCGTGCAGGCAAAGTAGCACGTGCTTATGTCG							ND
>S361	AGCCATAGCATTTAATACTTCAGGAACCAATGA							ND
>S362	AGCCCCAGTGTCACCAGTCGGC	AGCCCCAGTGTCACCAGTCGGC	1	0.021	1	0/22	AYF80706.1	collagen-like protein, Bacillus thuringiensis strain QZL38
		AGCCCCAGTGTCACCAGTCGGC	1	0.021	1	0/22	AZR76124.1	hypothetical protein, Bacillus thuringiensis strain C15
		AGCCCCAGTGTCACCAGTCGGC	1	0.021	1	0/22	AVR31029.1	BclA protein, Bacillus cereus strain FORC60
>S363	AGCGCTCCAGCCACACCGTTAAGCGACAGCCTG	CGCTCCAGCCACACCGTTAAGCGACAGCCTG	0.93	2e-06	1	0/31	KX258624.1	Bacillus thuringiensis strain INTA Fr7-4 plasmid pFR260
>S364	AGCGGCTGCAAAAGCAAAAGTGGCGGCGTTAGCGAAGCAGAAAAGAGAAGGAAT	AGCGGCTGCAAAAGCAAAAGTGGCGGCGTTAGCGAAGCAGAAAAGAGAAGGAAT	1	2e-18	1	0/54	CP015150.1	Bacillus thuringiensis strain Bc601
		AGCGGCTGCAAAAGCAAAAGTGGCGGCGTTAGCGAAGCAGAAAAGAGAAGGAAT	1	2e-18	1	0/54	AGE81281.1	NADH dehydrogenase subunit C, Bacillus thuringiensis serovar kurstaki str. HD73
		AGCGGCTGCAAAAGCAAAAGTGGCGGCGTTAGCGAAGCAGAAAAGAGAAGGAAT	1	2e-18	1	0/54	ARX69133.1	NADH dehydrogenase, Bacillus thuringiensis strain YGd22-03
>S365	AGCGTAATTTTCGTAA							ND
>S366	AGCGTTACCTCTTTACCAGTTTCACGACCACGCTTTT	AGCGTTACCTCTTTACCAGTTTCACGACCACGCTTTT	1	2e-09	1	0/37	CP024120.1	Bacillus cytotoxicus strain CH_1
>S367	AGCTAAAACCCGACCTACTTTGATTTCCTTGATGAA							ND
>S368	AGCTCTCAAATACAATGGACCAACGGTGCAATGTA							ND
>S369	AGCTTCTGTATGGCTCATGCCAAACCGA							ND
>S370	AGCTTTCTGAATTGTTGGAAATGAACAAGGTGTAT							ND
>S371	AGCTTTCTGAATTGTTGGAAATGAACAAGGTGTATGTCG							ND
>S372	AGGAGTTATTAATGGCTTTAGATGTTAGACCAGTCGCACCTT	AGGAGTTATTAATGGCTTTAGATGTTAGACCAGTCGCACCTT	1	5e-12	1	0/42	CP015152.1	Bacillus thuringiensis strain Bc601 plasmid pBTBC2
		AGGAGTTATTAATGGCTTTAGATGTTAGACCAGTCGCACCTT	1	5e-12	1	0/42	CP013056.1	Bacillus thuringiensis strain YWC2-8 plasmid pYWC2-8-1
		AGGAGTTATTAATGGCTTTAGATGTTAGACCAGTCGCACCTT	1	5e-12	1	0/42	CP011350.1	Bacillus thuringiensis strain YC-10 plasmid pYC1
		AGGAGTTATTAATGGCTTTAGATGTTAGACCAGTCGCACCTT	1	5e-12	1	0/42	AP014866.1	Bacillus thuringiensis serovar tolworthi plasmid pKK2
		AGGAGTTATTAATGGCTTTAGATGTTAGACCAGTCGCACCTT	1	5e-12	1	0/42	CP009999.1	Bacillus thuringiensis serovar kurstaki strain HD 1 plasmid unnamed2
		AGGAGTTATTAATGGCTTTAGATGTTAGACCAGTCGCACCTT	1	5e-12	1	0/42	CP010091.1	Bacillus thuringiensis serovar galleriae strain HD-29 plasmid pBMB267
		AGGAGTTATTAATGGCTTTAGATGTTAGACCAGTCGCACCTT	1	5e-12	1	0/42	CP007615.1	Bacillus thuringiensis serovar kurstaki str. YBT-1520 plasmid pBMB293	two fragments
		AGGAGTTATTAATGGCTTTAGATGTTAGACCAGTCGCACCTT	1	5e-12	1	0/42	CP004876.1	Bacillus thuringiensis serovar kurstaki str. HD-1 plasmid pBMB299
		AGGAGTTATTAATGGCTTTAGATGTTAGACCAGTCGCACCTT	1	5e-12	1	0/42	CP004136.1	Bacillus thuringiensis serovar thuringiensis str. IS5056 plasmid pIS56-285
		AGGAGTTATTAATGGCTTTAGATGTTAGACCAGTCGCACCTT	1	5e-12	1	0/42	CP001910.1	Bacillus thuringiensis serovar chinensis CT-43 plasmid pCT281
		AGGAGTTATTAATGGCTTTAGATGTTAGACCAGTCGTACCTT	1	2e-10	0.9762	1/42	CP032609.1	Bacillus thuringiensis strain QZL38 plasmid p.2
		AGGAGTTATTAATGGCTTTAGATGTTAGACCAGTCGTACCTT	1	2e-10	0.9762	1/42	CP014284.1	Bacillus thuringiensis strain Bt185 plasmid pBT1850294
		AGGAGTTATTAATGGCTTTAGATGTTAGACCATTC	0.83	2e-06	0.9714	1/35	CP013282.1	Bacillus phage pGIL02
		AGGAGTTATTAATGGCTTTAGATGTTAGACCATTC	0.83	2e-06	0.9714	1/35	CP009346.1	Bacillus thuringiensis HD1002 plasmid 5
		AGGAGTTATTAATGGCTTTAGATGTTAGACCA	0.76	2e-06	1	0/32	CP010096.1	Bacillus thuringiensis serovar galleriae strain HD-29 plasmid pBMBLin15
		AGGAGTTATTAATGGCTTTAGATGTTAGACCATTC	0.83	2e-06	0.9714	1/35	CP003767.1	Bacillus thuringiensis HD-789 plasmid pBTHD789-4
		AGGAGTTATTAATGGCTTTAGATGTTAGACCA	0.76	2e-06	1	0/32	AJ536073.2	Bacillus phage pGIL01
		AGGAGTTATTAATGGCTTTAGATGTTAGACCA	0.76	2e-06	1	0/32	AY257527.1	Bacillus thuringiensis bacteriophage Bam35c
		AGTTATTAATGGCTTTAGATGTTAGACC	0.66	0.0003	1	0/28	AP014870.1	Bacillus thuringiensis serovar tolworthi plasmid pKK6
>S373	AGGATTTCACGGAGCGATTGCAAAGAAAAACATCCC	AGGATTTCACGGAGCGATTGCAAAGAAAAACATCCC	1	6e-09	1	0/36	CP024116.1	Bacillus cytotoxicus strain CH_2
>S374	AGGCAAAGTGGATAAGACCAGAGCAGGAAAAAAAT							ND
>S375	AGGCAACGAGCGCTATGGTGATAAAGCCAGCGTG							ND
>S376	AGGCTTCCCGATTAGTTCTGCCCCATTCTAAAAA							ND
>S377	AGGGAAACCGCCCATGCCCATACCA	AGGGAAACCGCCCATGCCCATACCA	1	0.0009	1	0/25	AIK35806.1	hypothetical protein, Bacillus pseudomycoides strain 219298
		AGGGAAACCGCCCATGCCCATACCA	1	0.0009	1	0/25	AJI19310.1	putative membrane protein, Bacillus pseudomycoides strain BTZ
>S378	AGGGAAGATGGCTGAATACTATGAGTTACCACCT							ND
>S379	AGGGATAATACCTACTTAACACCCAGAATGAATACT							ND
>S380	AGGGCCGGTCGGACCTGGAATC							ND
>S381	AGGGTGTGAAAAAGAAAAGTAGGAGATGATCAATCTGTACAATTAA	AGGGTGTGAAAAAGAAAAGTAGGAGATGATCAATCTGTACAATTAA	1	4e-14	1	0/46	BBB73077.1	putative membrane protein YdgH, Bacillus anthracis CZC5
		AGGGTGTGAAAAAGAAAAGTAGGAGATGATCAATCTGTACAATTAA	1	4e-14	1	0/46	BBB73078.1	HTH-type transcriptional repressor Bm3R1, Bacillus anthracis CZC5
		AGGGTGTGAAAAAGAAAAGTAGGAGATGATCAATCTGTACAATTAA	1	4e-14	1	0/46	AXO98945.1	MMPL family transporter, Bacillus anthracis strain MCCC 1A02161
		AGGGTGTGAAAAAGAAAAGTAGGAGATGATCAATCTGTACAATTAA	1	4e-14	1	0/46	AXO98946.1	TetR family transcriptional regulator, Bacillus anthracis strain MCCC 1A02161
>S382	AGGTCCAGAAATACCTTGAGGCCCAGTAGGTCCCAGGCTA	AGGTCCAGAAATACCTTGAGGCCCAGTAGGTCCCAGGCTA	1	5e-11	1	0/40	QBM63355.1	collagen-like protein, Bacillus thuringiensis strain Bti
		AGGTCCAGAAATACCTTGAGGCCCAGTAGGTCCCAGGCTA	1	5e-11	1	0/40	CP011155.1	Bacillus cereus strain HN001
		AGGTCCAGAAATACCTTGAGGCCCAGTAGGTCCCAGG	0.92	3e-09	1	0/37	CP006863.1	Bacillus toyonensis BCT-7112
>S383	AGGTGATTGTATTAAAAAAAGAAAAAGAAATTACAG							ND
>S384	AGGTGCGAAAAAGATAAGCCTACGGAAAAAGACAAGCCGTCT							ND
>S385	AGGTGCGACCTGGTGTGTGTTCCTGATCAAATGTATCTTGTT							ND
>S386	AGGTGCGACGACGGCGGGTTTTTCATTGCCGTTTACTGAT							ND
>S387	AGGTGCGACTACCTCAATGAGTGCAAATGGCCTTTGACATG							ND
>S388	AGGTGCGACTCTAGGTTTGGACGATGATCTAAAACATTATCGGA	CTAAGTTTGGACGATGATCTAAAACATTATCGGA	0.77	8e-06	0.9706	1/34	CP032610.1	Bacillus thuringiensis strain QZL38 plasmid p.3
		CTAAGTTTGGACGATGATCTAAAACATTATCGGA	0.77	8e-06	0.9706	1/34	CP014286.1	Bacillus thuringiensis strain Bt185 plasmid pBT1850054
>S389	AGGTGCGACTGAGATGCGTAACATAATCCACCATGACGTTTAC	TGAGATGCGTAACATAATCCACCATGACGTTTAC	0.79	2e-07	1	0/34	CP001187.1	Bacillus cereus G9842 plasmid pG9842_209
		TGAGAAGCGTAACATAATCCACCATGACGTTTAC	0.79	7e-06	0.9706	1/34	CP009639.1	Bacillus cereus 03BB108 plasmid pBFI_1
>S390	AGGTGCGACTTTAACATCTTCAGGGTTCATACCACGAGGAATT	AGGTGCGACTTTAACATCTTCAGGGTTCATACCACGAGGAATT	100%	2e-12	1	0/43	KX258624.1	Bacillus thuringiensis strain INTA Fr7-4 plasmid pFR260
>S391	AGGTGTTTTCAAAATAAT	AGGTGTTTTCAAAATAAT	100%	5.2	1	0/18	QBJ70048.1	single-stranded-DNA-specific exonuclease RecJ, Bacillus subtilis strain HDZK-BYSB7
>S392	AGTAAAGAGCGGTGACTTTTTCGCCCAGTCCGCAA							ND
>S393	AGTAATTTTGAAAACTTTTGATGAATGAGCAA							ND
>S394	AGTAGACAGAAGATGAAAGAAGATTTCT							ND
>S395	AGTAGACAGAAGATGAAAGAAGATTTCTT							ND
>S396	AGTAGCAAAAATCCATTTGTTACACGTTCATTTGT	AGTAGCAAAAATCCATTTGTTACACGTTCATT	0.91	9e-07	1	0/32	AP014870.1	Bacillus thuringiensis serovar tolworthi plasmid pKK6
>S397	AGTAGCCCCAGTGTCACCA	AGTAGCCCCAGTGTCACCA	100%	1.3	1	0/19	AXR15771.1	collagen-like protein, Bacillus sp. CR71
>S398	AGTGCAAGCAATCAAAAAAGGTGCAATTGA	AGTGCAAGCAATCAAAAAAGGTGCAATTGA	100%	2e-06	1	0/30	CP024116.1	Bacillus cytotoxicus strain CH_2
>S399	AGTGGAAGTAATTACAGAAACA	AGTGGAAGTAATTACAGAAACA	100%	0.021	1	0/22	QBM64156.1	DNA translocase FtsK, Bacillus thuringiensis strain Bti
>S400	AGTGGCTTTTTGAGTATACGTATACAAAGTATTTAG	AGTGGCTTTTTGAGTATACGTATACAAAGTATTTAG	100%	6e-09	1	0/36	CP009333.1	Bacillus thuringiensis strain HD1011 plasmid 4
>S401	AGTTATGTACCAAACGTTGATAACAACGCCAAAA							ND
>S402	AGTTCCTCCGCCAGTAGGTCCA	AGTTCCTCCGCCAGTAGGTCCA	100%	0.021	1	0/22	AXR21505.1	hypothetical protein, Bacillus sp. E25
		AGTTCCTCCGCCAGTAGGTCCA	100%	0.021	1	0/22	QBC61052.1	collagen-like protein, Bacillus thuringiensis strain T0131
		AGTTCCTCCGCCAGTAGGTCCA	100%	0.021	1	0/22	QBC50602.1	exosporium leader peptide-containing protein, Bacillus thuringiensis strain T0139
>S403	AGTTCGGGCAGGTTGATCCAGCACCTTCTATGCC	AGTTCGGGCAGGTTGATCCAGCACCTTCTATGCC	100%	6e-08	1	0/34	KX258624.1	Bacillus thuringiensis strain INTA Fr7-4 plasmid pFR260
>S404	AGTTGAGTGAATTAATGCTCGTGAGTGATTGTA	AGTTGAGTGAATTAATGCTCGTGAGTGATTGTA	100%	2e-07	1	0/33	AP014867.1	Bacillus thuringiensis serovar tolworthi plasmid pKK3
>S405	AGTTGAGTGAATTAATGCTCGTGAGTGATTGTAC	AGTTGAGTGAATTAATGCTCGTGAGTGATTGTAC	100%	6e-08	1	0/34	AP014867.1	Bacillus thuringiensis serovar tolworthi plasmid pKK3
>S406	AGTTGATACAAAAGAAGCGAACGAAAACATTAAA							ND
>S407	AGTTGGTGGTGCTGCTGCA							ND
>S408	AGTTGGTGTTAAGTACACTTGTGATAAATGCAAA	AGTTGGTGTTAAGTACACTTGTGATAAATGCAAA	100%	6e-08	1	0/34	KX258624.1	Bacillus thuringiensis strain INTA Fr7-4 plasmid pFR260
>S409	AGTTTTAAGCCTTGTGTATCCGCCACGCTCTCCAGTCG							ND
>S410	ATAAAAAAAATGATCAGAACTCATGAACATATCT							ND
>S411	ATAAAAAACTCTTCATTTGTAGGCATATACTCAC							ND
>S412	ATAAAAGACCCAATGGACAATTTGCCCGATTTACC							ND
>S413	ATAAATAGTTGTTTGGTAGTTCTTTAGATTCTCT							ND
>S414	ATAAATCGCTTAACTTCATCCGCTCTATACTTAC							ND
>S415	ATAAATTAATAGGGTAATCCCTTTGAAATGATTGGAATTTTAGT							ND
>S416	ATAACCATATTCATTATTTGCTGGTACAGTATCA	ATAACCATATTCATTATTTGCTGGTACAGTATC	0.97	2e-07	1	0/33	CP024774.1	Bacillus thuringiensis LM1212 plasmid pLM3
		ATAACCATATTCATTATTTGCTGGTACAGTATC	0.97	2e-07	1	0/33	CP015253.1	Bacillus thuringiensis Bt18247 plasmid p113275
		ATAACCATATTCATTATTTGCTGGTACAGTATC	0.97	2e-07	1	0/33	CP015357.1	Bacillus thuringiensis strain MYBT18246 plasmid p55166
>S417	ATAACCATGATTCTTCCATAGTGTATTTGTTTTA							ND
>S418	ATAACTAGGAAGTAATATAAAGCAACCCCAACAC							ND
>S419	ATAACTGCCGAGATAAATAAGGTACTCAAGGAG							ND
>S420	ATAACTTAAATCAAGAGCTTTACTTGCATCATCGAA							ND
>S421	ATAACTTCAGCAACTCCTTACCAAAGCTTACAA							ND
>S422	ATAAGCTCATAAGCTTTACCGAACCAGATAACA							ND
>S423	ATAAGTACAACGTCAAACTCTGTATATTCCCTTCTA	ATAAGTACAACGTCAAACTCTGTATATTCCCTTCTA	1	6e-09	1	0/36	CP019234.1	Bacillus thuringiensis strain YGd22-03 plasmid pYGD83
>S424	ATAAGTACAACGTCAAACTCTGTATATTCCCTTCTAGTTG	ATAAGTACAACGTCAAACTCTGTATATTCCCTTCTA	0.9	9e-09	1	0/36	CP019234.1	Bacillus thuringiensis strain YGd22-03 plasmid pYGD83
>S425	ATAATATCACAATTTTGACAAAATTCAGTCATG	ATAATATCACAATTTTGACAAAATTCAGTCATG	1	2e-07	1	0/33	CP015152.1	Bacillus thuringiensis strain Bc601 plasmid pBTBC2
		ATAATATCACAATTTTGACAAAATTCAGTCATG	1	2e-07	1	0/33	CP013056.1	Bacillus thuringiensis strain YWC2-8 plasmid pYWC2-8-1
		ATAATATCACAATTTTGACAAAATTCAGTCATG	1	2e-07	1	0/33	CP011350.1	Bacillus thuringiensis strain YC-10 plasmid pYC1
		ATAATATCACAATTTTGACAAAATTCAGTCATG	1	2e-07	1	0/33	AP014866.1	Bacillus thuringiensis serovar tolworthi plasmid pKK2
		ATAATATCACAATTTTGACAAAATTCAGTCATG	1	2e-07	1	0/33	CP009999.1	Bacillus thuringiensis serovar kurstaki strain HD 1 plasmid unnamed2
		ATAATATCACAATTTTGACAAAATTCAGTCATG	1	2e-07	1	0/33	CP010091.1	Bacillus thuringiensis serovar galleriae strain HD-29 plasmid pBMB267
		ATAATATCACAATTTTGACAAAATTCAGTCATG	1	2e-07	1	0/33	CP007615.1	Bacillus thuringiensis serovar kurstaki str. YBT-1520 plasmid pBMB293	two fragments
		ATAATATCACAATTTTGACAAAATTCAGTCATG	1	2e-07	1	0/33	CP004876.1	Bacillus thuringiensis serovar kurstaki str. HD-1 plasmid pBMB299
		ATAATATCACAATTTTGACAAAATTCAGTCATG	1	2e-07	1	0/33	CP004136.1	Bacillus thuringiensis serovar thuringiensis str. IS5056 plasmid pIS56-285
		ATAATATCACAATTTTGACAAAATTCAGTCATG	1	2e-07	1	0/33	CP001910.1	Bacillus thuringiensis serovar chinensis CT-43 plasmid pCT281
>S426	ATAATTGCTCCATGAACATTCCCGAAAGTACTATT							ND
>S427	ATAATTTTGGTGTAGTTGCAGTAGATAAAGATAA							ND
>S428	ATACAATCCGCATTCTGAATAATACTTTCGAAG							ND
>S429	ATACAATGGCTTTTTAGCCTTACAAGAATTATCAA	ATACAATGGCTTTTTAGCCTTACAAGAATTATCAA	1	2e-08	1	0/35	CP015351.1	Bacillus thuringiensis strain MYBT18246 plasmid p150790
		ATACAAAGGCTTTTTAGCCTTACAAGAATTATCAA	1	9e-07	0.9714	1/35	CP003692.1	Bacillus thuringiensis MC28 plasmid pMC189
>S430	ATACACTTTTTTTGATTTCTTCTACTATCTTC	ATACACTTTTTTTGATTTCTTCTACTATCTTC	1	6e-07	1	0/32	CP015152.1	Bacillus thuringiensis strain Bc601 plasmid pBTBC2
		ATACACTTTTTTTGATTTCTTCTACTATCTTC	1	6e-07	1	0/32	KJ024807.2	Bacillus phage vB_BtS_BMBtp3
		ATACACTTTTTTTGATTTCTTCTACTATCTTC	1	6e-07	1	0/32	KT970646.1	Bacillus phage phiS58
		ATACACTTTTTTTGATTTCTTCTACTATCTTC	1	6e-07	1	0/32	CP013060.1	Bacillus thuringiensis strain YWC2-8 plasmid pYWC2-8-5
		ATACACTTTTTTTGATTTCTTCTACTATCTTC	1	6e-07	1	0/32	CP013056.1	Bacillus thuringiensis strain YWC2-8 plasmid pYWC2-8-1
		ATACACTTTTTTTGATTTCTTCTACTATCTTC	1	6e-07	1	0/32	CP011352.1	Bacillus thuringiensis strain YC-10 plasmid pYC4
		ATACACTTTTTTTGATTTCTTCTACTATCTTC	1	6e-07	1	0/32	CP011350.1	Bacillus thuringiensis strain YC-10 plasmid pYC1
		ATACACTTTTTTTGATTTCTTCTACTATCTTC	1	6e-07	1	0/32	CP010006.1	Bacillus thuringiensis serovar kurstaki strain HD 1 plasmid unnamed7
		ATACACTTTTTTTGATTTCTTCTACTATCTTC	1	6e-07	1	0/32	CP009999.1	Bacillus thuringiensis serovar kurstaki strain HD 1 plasmid unnamed2
		ATACACTTTTTTTGATTTCTTCTACTATCTTC	1	6e-07	1	0/32	CP010095.1	Bacillus thuringiensis serovar galleriae strain HD-29 plasmid pBMB47
		ATACACTTTTTTTGATTTCTTCTACTATCTTC	1	6e-07	1	0/32	CP010091.1	Bacillus thuringiensis serovar galleriae strain HD-29 plasmid pBMB267
		ATACACTTTTTTTGATTTCTTCTACTATCTTC	1	6e-07	1	0/32	CP007615.1	Bacillus thuringiensis serovar kurstaki str. YBT-1520 plasmid pBMB293	two fragments
		ATACACTTTTTTTGATTTCTTCTACTATCTTC	1	6e-07	1	0/32	CP004876.1	Bacillus thuringiensis serovar kurstaki str. HD-1 plasmid pBMB299
		ATACACTTTTTTTGATTTCTTCTACTATCTTC	1	6e-07	1	0/32	CP004871.1	Bacillus thuringiensis serovar kurstaki str. HD-1 plasmid pBMB46
		ATACACTTTTTTTGATTTCTTCTACTATCTTC	1	6e-07	1	0/32	KJ920400.1	Bacillus phage Waukesha92
		ATACACTTTTTTTGATTTCTTCTACTATCTTC	1	6e-07	1	0/32	CP002178.1	Bacillus thuringiensis serovar tenebrionis str. YBT-1765 plasmid pBMB165
		ATACACTTTTTTTGATTTCTTCTACTATCTTC	1	6e-07	1	0/32	CP004136.1	Bacillus thuringiensis serovar thuringiensis str. IS5056 plasmid pIS56-285
		ATACACTTTTTTTGATTTCTTCTACTATCTTC	1	6e-07	1	0/32	CP001910.1	Bacillus thuringiensis serovar chinensis CT-43 plasmid pCT281
>S431	ATACAGCTAAAAGATATGATGTGGATTGGGTGTT							ND
>S432	ATACAGTGTTCTACAACCGACAATTTCTCAAATT							ND
>S433	ATACCCCCTGTTCATTTCCAACAATTCAGAAAGCT							ND
>S434	ATACTCATTTCAAATCCTGGTGCACCGGTTGTTTG							ND
>S435	ATAGAACATTACCCCTTATTCCTATCAGGAGTTC							ND
>S436	ATAGAGCGTTGCAGATAAATATAAACTCGAGGT	ATAGAGCGTTGCAGATAAATATAAACTCGAGGT	1	2e-07	1	0/33	CP032609.1	Bacillus thuringiensis strain QZL38 plasmid p.2
		ATAGAGCGTTGCAGATAAATATAAACTCGAGGT	1	2e-07	1	0/33	CP014284.1	Bacillus thuringiensis strain Bt185 plasmid pBT1850294
>S437	ATAGAGGACTTAGTAACGAATTTAAGAAGGTTGC	ATAGAGGACTTAGTAACGAATTTAAGAAGGTTGC	100%	6e-08	1	0/34	KX258624.1	Bacillus thuringiensis strain INTA Fr7-4 plasmid pFR260
>S438	ATAGAGTTCTTGCAGTGAATACTCTTTTTCCGTC							ND
>S439	ATAGATAACTTTCAACTTGCAGTGGTGGTTATT							ND
>S440	ATAGATCCGCTTTCTGCTCCTAAATCATCCAGTGTCGCA							ND
>S441	ATAGATCTACATAGTGTAAATGTGTTCCACCTGCATT							ND
>S442	ATAGATGGTGACGGCACTGGATTACAACACATATT	ATAGATGGTGACGGCACTGGATTGCAACACATATT	1	9e-07	0.9714	1/35	GU229986.1	Bacillus phage 250
>S443	ATAGATTGATAGCTAGGACGGTCAAAGTGCTTC							ND
>S444	ATAGCGGTAACCACTCCTAAGACAACTATTACAAAGT							ND
>S445	ATAGGTCAGGTTCTCCGGCATTATACTTTATGTATTA							ND
>S446	ATATAAATATTTCATCCATACCGGATTATCTTCA							ND
>S447	ATATAACTTTGCTGATATGTTTAGAGGTTCAACA							ND
>S448	ATATACGCCTTGTGTATCACCTGTTAGACTCGAC							ND
>S449	ATATAGATGTGGGCGACGGAACTACAGAATATGT							ND
>S450	ATATCATCGAGGGGATGTTTGGAATCTCCCTTATATTTCAATC	ATATCATCGAGGGGATGTTTGGAATCTCCCTTATATTTCAATC	1	2e-12	1	0/43	CP032609.1	Bacillus thuringiensis strain QZL38 plasmid p.2
		ATATCATCGAGGGGATGTTTGGAATCTCCCTTATATTTCAATC	1	2e-12	1	0/43	CP014284.1	Bacillus thuringiensis strain Bt185 plasmid pBT1850294
>S451	ATATCTTTAGCAACTCCTTACCAAAGCATAAAAA							ND
>S452	ATATGACCAGCTATTGTTGAATTATAAGACATCTC							ND
>S453	ATATGGCAATTATCAAATGAAGAGGAAGGCAAAA							ND
>S454	ATATTCATGATTATTAAACTCAAAGTATTTCATATCA							ND
>S455	ATATTTAAAACAGCGAGTTTCATTAGCTAATTCTG							ND
>S456	ATATTTCCATTCATTATGTGTAGGGTCTTT	ATATTTCCATTCATTATGTGTAGGGTCTTT	1	2e-06	1	0/30	CP024104.1	Bacillus cytotoxicus strain CH_23
		TATTTCCATTCACTATGTGTAGGGTCTTT	0.96	0.002	0.9655	1/29	BBB70707.1	hypothetical protein, Bacillus anthracis CZC5
>S457	ATCAAAATTAGGTGGTGCTCCCCCCGCCCAAACATA							ND
>S458	ATCAACACTATTTGCATTAAACTTGAAAGTACCAA							ND
>S459	ATCAATACATAGGAGAATATAAGGAAGTTTTTTA							ND
>S460	ATCAATCTTACTTGGTCAAAAGTCAACCCCTCTGT							ND
>S461	ATCAATCTTTAAAAATCACAAAATGCTCAAACCCG							ND
>S462	ATCAATGAAAACGTAACGATGGCCGACACAGGATT							ND
>S463	ATCACTTGCCCTTGCATTTCATTACTTAAACTGT							ND
>S464	ATCAGTAATTGCAATCTTGTTCTTAAAAGGTTACAAG							ND
>S465	ATCATCGGTTTTATATTTGAGAGCGTTAAAACAT							ND
>S466	ATCATGTCAAAGGCCATTTGCACTCATTGAGGTA							ND
>S467	ATCATTTGAGTGCGATCTATTTCAACAGCATTTAAA	ATCATTTGAGTGCGATCTATTTCAACAGCATTTAAA	1	6e-09	1	0/36	CP003752.1	Bacillus thuringiensis HD-771
>S468	ATCCAATTAGTAAAGGTGATATTCCTTTGCCTAG							ND
>S469	ATCCAGACTTCATCATCTTCTACCAACATTACC							ND
>S470	ATCCGTCCTAACTTTTGCTAAATCCTCACAAAAA							ND
>S471	ATCGAACACCAGAAGGAATCCAACGAGATAGAAGTCG							ND
>S472	ATCGATGGTCAAATTCAAACAATTCATTTTCAACTT							ND
>S473	ATCGCAAAAGAAAATCCAAGCATCTTTGGGTTT							ND
>S474	ATCGCCAAAAGGTTTAGCGGTTAAACAAGGTAGT	ATCGCCAAAAGGTTTAGCGGTTAAACAAGGTAGT	1	6e-08	1	0/34	KX258624.1	Bacillus thuringiensis strain INTA Fr7-4 plasmid pFR260
>S475	ATCGCTTTAGGCGAAGCAGCACATGCAGAAGGAACCGCGACTATCGCTAACGGATTCTC	ATCGCTTTAGGCGAAGCAGCACATGCAGAAGGAACCGCGACTATCGCTAACGGATTCTC	1	4e-21	1	0/59	AZJ19370.1	peptidase G2, Bacillus wiedmannii bv. thuringiensis strain FCC41
		ATCGCTTTAGGCGAAGCAGCACATGCAGAAGGAACCGCGACTATCGCTAACGGATTCTC	1	4e-21	1	0/59	BBB71422.1	autotransporter adhesin EhaG, Bacillus anthracis CZC5
		ATCGCTTTAGGCGAAGCAGCACATGCAGAAGGAACCGCGACTATCGCTAACGGATTCTC	1	4e-21	1	0/59	ASE32837.1	hypothetical protein, Bacillus anthracis strain FDAARGOS_341
		ATCGCTTTAGGCGAAGCAGCACATGCAGAAGGAACCGCGACTATCGCTAACGGATTCTC	1	4e-21	1	0/59	ARZ65513.1	ribonuclease P protein component, Bacillus thuringiensis strain BM-BT15426
>S476	ATCGGACGACCACTAAACAGGTGATTCCTTACCGTCGCACC							ND
>S477	ATCGGTTTGGCATGGGCTATACACACGCCGAAACGTCGCA							ND
>S478	ATCGTGTTCGGGGCTGTTAGTTGCTCGAATGGTA							ND
>S479	ATCTACGACCGCTGCATGACCTACTAGGGAACTA	ATCTACGACCGCTGCATGACCTACTAGGGAACTA	1	6e-08	1	0/34	KX258624.1	Bacillus thuringiensis strain INTA Fr7-4 plasmid pFR260
>S480	ATCTCTAACCGAACGAACCTGATAATAAATTTGG							ND
>S481	ATCTTAAAGAATACTATGAAATTGAAAGAAGTAC							ND
>S482	ATCTTACGTTAACGACATGGGTACTCGTATCTAT							ND
>S483	ATCTTTATCAGTGATTGTATAAAATGCTTTGTCATAGTT							ND
>S484	ATCTTTTGGTCTAATCAAATCAGGCTTTTTCAAAG							ND
>S485	ATGAACGACTATGGTTATTTTTCGAAACAAGTA							ND
>S486	ATGAAGTAAACGTTATAAACGGAAATAACAATAA							ND
>S487	ATGACAAGCCAATGACTCCTGATAAACCAATGG							ND
>S488	ATGACTGAATTTTGTCAAAAGTGTGATATTAT							ND
>S489	ATGAGAGTATAGCAAGTGTTTACCTGGCGCAATC	ATGAGAGTATAGCAAGTGTTTACCTGGCGCAATC	1	6e-08	1	0/34	KX258624.1	Bacillus thuringiensis strain INTA Fr7-4 plasmid pFR260
		ATGAGAGTATAGCAAGTGTTTACCTGGCGCAATC	1	6e-08	1	0/34	KT970645.1	Bacillus phage phi4J1
		ATGAGAGTATAGCAAGTGTTTACCTGGCGCAATC	1	6e-08	1	0/34	CP010089.1	Bacillus thuringiensis serovar galleriae strain HD-29
		ATGAGAGTATAGCAAGTGTTTACCTGGCGCAATC	1	6e-08	1	0/34	CP009746.1	Bacillus weihenstephanensis strain WSBC 10204
		ATGAGAGTATAGCAAGTGTTTACCTGGCGTAATC	1	3e-06	0.9706	1/34	MF417933.1	Uncultured Caudovirales phage clone 7S_4
		ATGAGAGTATAGCAAGTGTTTACCTGGCTCAATC	1	3e-06	0.9706	1/34	MF417893.1	Uncultured Caudovirales phage clone 9AX_2
		ATGAGAGTATAGCAAGTGTTTACCTGGCGTAATC	1	3e-06	0.9706	1/34	KX534340.1	Phage Wrath
		ATGAGAGTATAGCAAGTGTTTACCTGGC	0.82	0.0001	1	0/28	KT852578.1	Bacillus phage BMBtp1
		ATGAGAGTATAGCAAGTGTTTACCTGGCCTAATC	1	0.0001	0.9412	2/34	AGE81051.1	RNA polymerase sigma-54 factor, Bacillus thuringiensis serovar kurstaki str. HD73
>S490	ATGAGCGTTCCAGATAAATATAAACCCGAGGTA	ATGAGCGTTCCAGATAAATATAAACCCGAGGTA	1	2e-07	1	0/33	KX258624.1	Bacillus thuringiensis strain INTA Fr7-4 plasmid pFR260
		ATGAGCGTTCCAGATAAATATAAACCCGAGGTA	1	2e-07	1	0/33	CP015152.1	Bacillus thuringiensis strain Bc601 plasmid pBTBC2
		ATGAGCGTTCCAGATAAATATAAACCCGAGGTA	1	2e-07	1	0/33	CP013056.1	Bacillus thuringiensis strain YWC2-8 plasmid pYWC2-8-1
		ATGAGCGTTCCAGATAAATATAAACCCGAGGTA	1	2e-07	1	0/33	CP011350.1	Bacillus thuringiensis strain YC-10 plasmid pYC1
		ATGAGCGTTCCAGATAAATATAAACCCGAGGTA	1	2e-07	1	0/33	AP014866.1	Bacillus thuringiensis serovar tolworthi plasmid pKK2
		ATGAGCGTTCCAGATAAATATAAACCCGAGGTA	1	2e-07	1	0/33	CP009999.1	Bacillus thuringiensis serovar kurstaki strain HD 1 plasmid unnamed2
		ATGAGCGTTCCAGATAAATATAAACCCGAGGTA	1	2e-07	1	0/33	CP010091.1	Bacillus thuringiensis serovar galleriae strain HD-29 plasmid pBMB267
		ATGAGCGTTCCAGATAAATATAAACCCGAGGTA	1	2e-07	1	0/33	CP007615.1	Bacillus thuringiensis serovar kurstaki str. YBT-1520 plasmid pBMB293	two fragments
		ATGAGCGTTCCAGATAAATATAAACCCGAGGTA	1	2e-07	1	0/33	CP004876.1	Bacillus thuringiensis serovar kurstaki str. HD-1 plasmid pBMB299
		ATGAGCGTTCCAGATAAATATAAACCCGAGGTA	1	2e-07	1	0/33	CP004136.1	Bacillus thuringiensis serovar thuringiensis str. IS5056 plasmid pIS56-285
		ATGAGCGTTCCAGATAAATATAAACCCGAGGTA	1	2e-07	1	0/33	CP001910.1	Bacillus thuringiensis serovar chinensis CT-43 plasmid pCT281
>S491	ATGAGTGATTATGTTAAGTATCTCAACAAATTTAG							ND
>S492	ATGAGTTTGATAAAGGACAGCCTGCGGGTGAATTTGATGATGA	ATGAGTTTGATAAAGGACAGCCTGCGGGTGAATTTGATGATGA	1	2e-12	1	0/43	CP009692.1	Bacillus mycoides strain ATCC 6462
		ATGAGTTTGATAAAGGACAGCCTGCGGGTGAATTTGATGATGA	1	2e-12	1	0/43	CP000903.1	Bacillus weihenstephanensis KBAB4
>S493	ATGATAAGATAGGCTTTTATGTACCTTTGTATTAAAGTCG							ND
>S494	ATGATAGTTTTTGATATAGTCTCTTATTGGTTT							ND
>S495	ATGATTAAGAACGTACCGATCGCTCGTGCTCAGGTCG							ND
>S496	ATGATTGCCCCGTGGACGTTGCCGAAAGTGCTATT							ND
>S497	ATGCCAATCGGTGTACAAGCCGACTTCATTAACGT	ATGCCAATCGGTGTACAAGCCGACTTCACTAACGT	1	9e-07	0.9714	1/35	CP032609.1	Bacillus thuringiensis strain QZL38 plasmid p.2
		ATGCCAATCGGTGTACAAGCCGACTTCACTAACGT	1	9e-07	0.9714	1/35	CP014284.1	Bacillus thuringiensis strain Bt185 plasmid pBT1850294
>S498	ATGCCAATCGGTGTACAAGCTGACTTTATTAAC	ATGCCAATCGGTGTACAAGCTGACTTTATTAAC	1	2e-07	1	0/33	CP010111.1	Bacillus thuringiensis serovar indiana strain HD521 plasmid pBTHD521-5
>S499	ATGCCAATCGGTGTCCAAGCCGACTTCATTAAC	ATGCCAATCGGTGTCCAAGCCGACTTCATTAAC	1	2e-07	1	0/33	KX258624.1	Bacillus thuringiensis strain INTA Fr7-4 plasmid pFR260	two fragments
>S500	ATGCCAATCGGTGTCCAAGCCGACTTCATTAACGT	ATGCCAATCGGTGTCCAAGCCGACTTCATTAACGT	1	2e-08	1	0/35	KX258624.1	Bacillus thuringiensis strain INTA Fr7-4 plasmid pFR260
		ATGCCAATCGGTGTCCAAGCCGACTTCATTAAC	94.28%	3e-07	1	0/33	KX258624.1	Bacillus thuringiensis strain INTA Fr7-4 plasmid pFR260
>S501	ATGCCAATTGGTGTACAAGCGGACTTTATTAAT							ND
>S502	ATGGAAATGGAACGTTCTTACGGATCAAAAGAA	ATGGAAATGGAACGTTCTTACGGATCAAAAGAA	1	2e-07	1	0/33	CP033793.1	Bacillus sp.strain FDAARGOS_527 plasmid unnamed6
		ATGGAAATGGAACGTTCTTACGGATCAAAAGAA	1	2e-07	1	0/33	CP017573.1	Bacillus thuringiensis strain SCG04-02 plasmid PSCG61
		ATGGAAATGGAACGTTCTTACGGATCAAAAGAA	1	2e-07	1	0/33	CP013280.1	Bacillus thuringiensis serovar israelensis strain AM65-52 plasmid pAM65-52-5-100K
		ATGGAAATGGAACGTTCTTACGGATCAAAAGAA	1	2e-07	1	0/33	CP015152.1	Bacillus thuringiensis strain Bc601 plasmid pBTBC2
		ATGGAAATGGAACGTTCTTACGGATCAAAAGAA	1	2e-07	1	0/33	CP013056.1	Bacillus thuringiensis strain YWC2-8 plasmid pYWC2-8-1
		ATGGAAATGGAACGTTCTTACGGATCAAAAGAA	1	2e-07	1	0/33	CP010111.1	Bacillus thuringiensis serovar indiana strain HD521 plasmid pBTHD521-5
		ATGGAAATGGAACGTTCTTACGGATCAAAAGAA	1	2e-07	1	0/33	CP011350.1	Bacillus thuringiensis strain YC-10 plasmid pYC1
		ATGGAAATGGAACGTTCTTACGGATCAAAAGAA	1	2e-07	1	0/33	AP014866.1	Bacillus thuringiensis serovar tolworthi plasmid pKK2
		ATGGAAATGGAACGTTCTTACGGATCAAAAGAA	1	2e-07	1	0/33	CP009999.1	Bacillus thuringiensis serovar kurstaki strain HD 1 plasmid unnamed2
		ATGGAAATGGAACGTTCTTACGGATCAAAAGAA	1	2e-07	1	0/33	CP009350.1	Bacillus thuringiensis HD1002 plasmid 4
		ATGGAAATGGAACGTTCTTACGGATCAAAAGAA	1	2e-07	1	0/33	CP010091.1	Bacillus thuringiensis serovar galleriae strain HD-29 plasmid pBMB267
		ATGGAAATGGAACGTTCTTACGGATCAAAAGAA	1	2e-07	1	0/33	CP007615.1	Bacillus thuringiensis serovar kurstaki str. YBT-1520 plasmid pBMB293	two fragments
		ATGGAAATGGAACGTTCTTACGGATCAAAAGAA	1	2e-07	1	0/33	CP004876.1	Bacillus thuringiensis serovar kurstaki str. HD-1 plasmid pBMB299
		ATGGAAATGGAACGTTCTTACGGATCAAAAGAA	1	2e-07	1	0/33	CP004136.1	Bacillus thuringiensis serovar thuringiensis str. IS5056 plasmid pIS56-285
		ATGGAAATGGAACGTTCTTACGGATCAAAAGAA	1	2e-07	1	0/33	CP003690.1	Bacillus thuringiensis MC28 plasmid pMC95
		ATGGAAATGGAACGTTCTTACGGATCAAAAGAA	1	2e-07	1	0/33	CP003766.1	Bacillus thuringiensis HD-789 plasmid pBTHD789-3
		ATGGAAATGGAACGTTCTTACGGATCAAAAGAA	1	2e-07	1	0/33	CP001910.1	Bacillus thuringiensis serovar chinensis CT-43 plasmid pCT281
		ATGGAAATGGAACGTTCTTACGGATCAAAAGAA	1	2e-07	1	0/33	CP001180.1	Bacillus cereus AH187 plasmid pAH187_45
>S503	ATGGAACTATAGCTCTCTGTTGCGATTCCATTAACGTTCTTAG	TCTCTGTTGCGATTCCATTAACGTTCTTAG	0.69	3e-05	1	0/30	CP024690.1	Bacillus wiedmannii bv. thuringiensis strain FCC41 plasmid pFCC41-6-12K
		TCTCTGTTGCGATTCCATTAACGTTCTTAG	0.69	3e-05	1	0/30	CP001909.1	Bacillus thuringiensis serovar chinensis CT-43 plasmid pCT14
>S504	ATGGATTTTCGCACCATGTTTTGTAAGAAGACGT							ND
>S505	ATGGCAGCTAAAATCTCAGCAGCTATTGCTCGTAAG							ND
>S506	ATGGGACTATAGCCACAACACACTTATCAATATTAATTCCTAT							ND
>S507	ATGGGGAAAGTTGCAATGGCGAAATTCA	ATGGGGAAAGTTGCAATGGCGAAATTCA	1	2e-05	1	0/28	CP024774.1	Bacillus thuringiensis LM1212 plasmid pLM3
		ATGGGGAAAGTTGCAATGGCGAAATT	0.92	0.0003	1	0/26	CP015253.1	Bacillus thuringiensis Bt18247 plasmid p113275
>S508	ATGGTCAACATTCTTTGGAGCAAAGATTTTATACAT							ND
>S509	ATGGTGGCCGTGGTGATCTTGATGA	ATGGTGGCCGTGGTGACCTTGATGA	1	0.21	0.96	1/25	CP010088.1	Bacillus thuringiensis strain 97-27
>S510	ATGGTTTCGAATATTATCAAGAATAGCTTTACT							ND
>S511	ATGTACTTGTTTTATGAGATACAAAATTACTAT							ND
>S512	ATGTAGCAAGTGATTTTGTATCAATTGTACGTTC							ND
>S513	ATGTATAAAATCTTTGCTCCAAAGAATGTTGACCAT							ND
>S514	ATGTGGCGGTATTCGTCGATAATCAGCCGAAATT							ND
>S515	ATGTGGGTGACGTCATTAAATTCTCGTATCTTGT	ATGTGGGTGACGTCATTAAATTCTCGTATCTTGT	1	6e-08	1	0/34	CP015152.1	Bacillus thuringiensis strain Bc601 plasmid pBTBC2
		ATGTGGGTGACGTCATTAAATTCTCGTATCTTGT	1	6e-08	1	0/34	CP013056.1	Bacillus thuringiensis strain YWC2-8 plasmid pYWC2-8-1
		ATGTGGGTGACGTCATTAAATTCTCGTATCTTGT	1	6e-08	1	0/34	CP011350.1	Bacillus thuringiensis strain YC-10 plasmid pYC1
		ATGTGGGTGACGTCATTAAATTCTCGTATCTTGT	1	6e-08	1	0/34	AP014866.1	Bacillus thuringiensis serovar tolworthi plasmid pKK2
		ATGTGGGTGACGTCATTAAATTCTCGTATCTTGT	1	6e-08	1	0/34	CP009999.1	Bacillus thuringiensis serovar kurstaki strain HD 1 plasmid unnamed2
		ATGTGGGTGACGTCATTAAATTCTCGTATCTTGT	1	6e-08	1	0/34	CP007615.1	Bacillus thuringiensis serovar kurstaki str. YBT-1520 plasmid pBMB293	two fragments
		ATGTGGGTGACGTCATTAAATTCTCGTATCTTGT	1	6e-08	1	0/34	CP004876.1	Bacillus thuringiensis serovar kurstaki str. HD-1 plasmid pBMB299
		ATGTGGGTGACGTCATTAAATTCTCGTATCTTGT	1	6e-08	1	0/34	CP004136.1	Bacillus thuringiensis serovar thuringiensis str. IS5056 plasmid pIS56-285
		ATGTGGGTGACGTCATTAAATTCTCGTATCTTGT	1	6e-08	1	0/34	CP001910.1	Bacillus thuringiensis serovar chinensis CT-43 plasmid pCT281
		ATGTGGGTGACGTCATTAAATTCTCGTATCT	0.91	3e-06	1	0/31	CP010096.1	Bacillus thuringiensis serovar galleriae strain HD-29 plasmid pBMBLin15
>S516	ATGTGTTCGTTTCAGCACGTTTCTTGCTCTGTTCA							ND
>S517	ATGTTTCTTCATTAATTAAATATCCCTCTGGTGC							ND
>S518	ATGTTTTAACGCTCTCAAATATAAAACCGATGAT							ND
>S519	ATTAAACACCATCACTCTAACGACTATGGTTATGTAAAAAG							ND
>S520	ATTAAAGAGGTCAAAGTGGGCAGAGTCTTAGCTG							ND
>S521	ATTAAAGATGGCCTGCGCAAATCCTGCATAAAA							ND
>S522	ATTAACAAATTTCTTATCGATCCATACATACTT							ND
>S523	ATTAACGGAACTTGGAAACGCTGAACGCATCGCATA							ND
>S524	ATTAACTAGCCGTAGTGTAGAGAATCACCAAGACAAAAGACCTA							ND
>S525	ATTAAGACAAGCGGATTTAGCTCATGATCTAAAT							ND
>S526	ATTAATAAAGTCCGCTTGTACACCAATTGGCAT							ND
>S527	ATTAATACTTCTCCTTTTTCCCAAACCTGCAAAG							ND
>S528	ATTACATATGGATTTTGAGGATATTCATAATTTGGACGTGTTTCA	ATTACATATGGATTTTGAGGATATTCATAATTTGGACGTGTTTCA	1	1e-13	1	0/45	AGE77988.1	hypothetical protein, Bacillus thuringiensis serovar kurstaki str. HD73
		CATATGGATTTTGAGGATATTCATAATTTGGACGTGTTTCA	0.91	2e-11	1	0/41	ASL64815.1	Glutamate synthase (NADPH) large chain, Bacillus cereus strain FORC_047
		CATATGGATTTTGAGGATATTCATAATTTGGACGTGTGTCA	0.91	1e-09	0.9756	1/41	ARC28561.1	MoxR family ATPase, Bacillus sp. FDAARGOS_235
>S529	ATTACCTTACAACTCCTAAAATCTTACCAAGTGT	ATTACCTTACAACTCCTAAAATCTTACCAAGTGT	1	6e-08	1	0/34	DQ364061.1	Bacillus thuringiensis serovar tenebrionis plasmid pBMB175
>S530	ATTACTGGTCTTGGTGTTTCCATTGGTGCCGGGCTACTT	TACTGATCTTGGTGTTTCCATTGGTGCCGGGCTACTT	0.94	1e-07	0.973	1/37	CP015730.1	Bacillus cereus strain A1 plasmid pBCA1
		TACTGATCTTGGTGTTTCCATTGGTGCCGGGCTACTT	0.94	1e-07	0.973	1/37	CP003692.1	Bacillus thuringiensis MC28 plasmid pMC189
		ACTGATCTTGGTGTTTCCATTGGTGCCGGGCTACTT	0.92	4e-07	0.9722	1/36	CP003693.1	Bacillus thuringiensis MC28 plasmid pMC319
>S531	ATTAGACGAGATATATCCACAGAAGAAGAATTAC	ATTAGACGAGATATATCCACAGAAGAAGAATTAC	1	6e-08	1	0/34	CP032609.1	Bacillus thuringiensis strain QZL38 plasmid p.2
		ATTAGACGAGATATATCCACAGAAGAAGAATTAC	1	6e-08	1	0/34	CP014284.1	Bacillus thuringiensis strain Bt185 plasmid pBT1850294
		ATTAGACGAGATATATCCACAGAAGAAGAATTAC	1	6e-08	1	0/34	CP013000.1	Bacillus thuringiensis strain XL6
		ATTAGACGAGATATATCCACAGAAGAAGAATTAC	1	6e-08	1	0/34	CP013001.1	Bacillus thuringiensis strain XL6 plasmid
		ATTAGACGAGATATATCCACAGAAGAAGAATTAC	1	6e-08	1	0/34	CP010111.1	Bacillus thuringiensis serovar indiana strain HD521 plasmid pBTHD521-5
>S532	ATTAGACTCCCTTTCCCTAGCATGGAAGAAATG							ND
>S533	ATTATAATGTTCTTTATACCTTTGATCTCATATC							ND
>S534	ATTATCTTTGAAATAATTCAGCATTTAGAAGGCAACATATT							ND
>S535	ATTATGCTGGAAATTA							ND
>S536	ATTATTTAACGCATTAGACTTATTGAAAGATAAA							ND
>S537	ATTATTTCCGATGACATTGAAATTTGGCTA	ATTATTTCCGATGACATTGAAATTTGGCTA	1	2e-06	1	0/30	CP024120.1	Bacillus cytotoxicus strain CH_1
>S538	ATTCAAAGAGCCTGAACAAGTGGAATCGAGTCGCACCTTATA	ATTCAAAGAGCCTGAACAAGTGGAATCGAGTCGCACCTTATA	1	5e-12	1	0/42	CP015152.1	Bacillus thuringiensis strain Bc601 plasmid pBTBC2
		ATTCAAAGAGCCTGAACAAGTGGAATCGAGTCGCACCTTATA	1	5e-12	1	0/42	CP013056.1	Bacillus thuringiensis strain YWC2-8 plasmid pYWC2-8-1
		ATTCAAAGAGCCTGAACAAGTGGAATCGAGTCGCACCTTATA	1	5e-12	1	0/42	CP011350.1	Bacillus thuringiensis strain YC-10 plasmid pYC1
		ATTCAAAGAGCCTGAACAAGTGGAATCGAGTCGCACCTTATA	1	5e-12	1	0/42	AP014866.1	Bacillus thuringiensis serovar tolworthi plasmid pKK2
		ATTCAAAGAGCCTGAACAAGTGGAATCGAGTCGCACCTTATA	1	5e-12	1	0/42	CP009999.1	Bacillus thuringiensis serovar kurstaki strain HD 1 plasmid unnamed2
		ATTCAAAGAGCCTGAACAAGTGGAATCGAGTCGCACCTTATA	1	5e-12	1	0/42	CP010091.1	Bacillus thuringiensis serovar galleriae strain HD-29 plasmid pBMB267
		ATTCAAAGAGCCTGAACAAGTGGAATCGAGTCGCACCTTATA	1	5e-12	1	0/42	CP007615.1	Bacillus thuringiensis serovar kurstaki str. YBT-1520 plasmid pBMB293	two fragments
		ATTCAAAGAGCCTGAACAAGTGGAATCGAGTCGCACCTTATA	1	5e-12	1	0/42	CP004876.1	Bacillus thuringiensis serovar kurstaki str. HD-1 plasmid pBMB299
		ATTCAAAGAGCCTGAACAAGTGGAATCGAGTCGCACCTTATA	1	5e-12	1	0/42	CP004136.1	Bacillus thuringiensis serovar thuringiensis str. IS5056 plasmid pIS56-285
		ATTCAAAGAGCCTGAACAAGTGGAATCGAGTCGCACCTTATA	1	5e-12	1	0/42	CP001910.1	Bacillus thuringiensis serovar chinensis CT-43 plasmid pCT281
>S539	ATTCAGAGGTGGTCATCATTAATGAATGCGTTAA	ATTCAGAGGTGGTCATCATTAATGAATGCGTTAA	1	6e-08	1	0/34	CP024690.1	Bacillus wiedmannii bv. thuringiensis strain FCC41 plasmid pFCC41-6-12K
		ATTCAGAGGTGGTCATCATTAATGAATGCGTTAA	1	6e-08	1	0/34	CP021066.1	Bacillus thuringiensis strain ATCC 10792 plasmid poh5
		ATTCAGAGGTGGTCATCATTAATGAATGCGTTAA	1	6e-08	1	0/34	CP015151.1	Bacillus thuringiensis strain Bc601 plasmid pBTBC1
		ATTCAGAGGTGGTCATCATTAATGAATGCGTTAA	1	6e-08	1	0/34	AP014871.1	Bacillus thuringiensis serovar tolworthi plasmid pKK7
		ATTCAGAGGTGGTCATCATTAATGAATGCGTTAA	1	6e-08	1	0/34	CP010010.1	Bacillus thuringiensis serovar kurstaki strain HD 1 plasmid unnamed10
		ATTCAGAGGTGGTCATCATTAATGAATGCGTTAA	1	6e-08	1	0/34	CP010097.1	Bacillus thuringiensis serovar galleriae strain HD-29 plasmid pBMB12
		ATTCAGAGGTGGTCATCATTAATGAATGCGTTAA	1	6e-08	1	0/34	CP007612.1	Bacillus thuringiensis serovar kurstaki str. YBT-1520 plasmid pBMB11	two fragments
		ATTCAGAGGTGGTCATCATTAATGAATGCGTTAA	1	6e-08	1	0/34	CP004883.1	Bacillus thuringiensis serovar kurstaki str. HD-1 plasmid pBMB14
		ATTCAGAGGTGGTCATCATTAATGAATGCGTTAA	1	6e-08	1	0/34	JQ696952.1	Bacillus thuringiensis serovar aizawai strain 1-3 plasmid pBt1-3
		ATTCAGAGGTGGTCATCATTAATGAATGCGTTAA	1	6e-08	1	0/34	CP004127.1	Bacillus thuringiensis serovar thuringiensis str. IS5056 plasmid pIS56-11
		ATTCAGAGGTGGTCATCATTAATGAATGCGTTAA	1	6e-08	1	0/34	CP004073.1	Bacillus thuringiensis serovar kurstaki str. HD73 plasmid pHT11
		ATTCAGAGGTGGTCATCATTAATGAATGCGTTAA	1	6e-08	1	0/34	CP001909.1	Bacillus thuringiensis serovar chinensis CT-43 plasmid pCT14
>S540	ATTCAGAGGTGGTCATCATTAATGAATGCGTTAAT	ATTCAGAGGTGGTCATCATTAATGAATGCGTTAAT	1	2e-08	1	0/35	CP024690.1	Bacillus wiedmannii bv. thuringiensis strain FCC41 plasmid pFCC41-6-12K
		ATTCAGAGGTGGTCATCATTAATGAATGCGTTAAT	1	2e-08	1	0/35	CP021066.1	Bacillus thuringiensis strain ATCC 10792 plasmid poh5
		ATTCAGAGGTGGTCATCATTAATGAATGCGTTAAT	1	2e-08	1	0/35	CP015151.1	Bacillus thuringiensis strain Bc601 plasmid pBTBC1
		ATTCAGAGGTGGTCATCATTAATGAATGCGTTAAT	1	2e-08	1	0/35	AP014871.1	Bacillus thuringiensis serovar tolworthi plasmid pKK7
		ATTCAGAGGTGGTCATCATTAATGAATGCGTTAAT	1	2e-08	1	0/35	CP010010.1	Bacillus thuringiensis serovar kurstaki strain HD 1 plasmid unnamed10
		ATTCAGAGGTGGTCATCATTAATGAATGCGTTAAT	1	2e-08	1	0/35	CP010097.1	Bacillus thuringiensis serovar galleriae strain HD-29 plasmid pBMB12
		ATTCAGAGGTGGTCATCATTAATGAATGCGTTAAT	1	2e-08	1	0/35	CP007612.1	Bacillus thuringiensis serovar kurstaki str. YBT-1520 plasmid pBMB11	two fragments
		ATTCAGAGGTGGTCATCATTAATGAATGCGTTAAT	1	2e-08	1	0/35	CP004883.1	Bacillus thuringiensis serovar kurstaki str. HD-1 plasmid pBMB14
		ATTCAGAGGTGGTCATCATTAATGAATGCGTTAAT	1	2e-08	1	0/35	JQ696952.1	Bacillus thuringiensis serovar aizawai strain 1-3 plasmid pBt1-3
		ATTCAGAGGTGGTCATCATTAATGAATGCGTTAAT	1	2e-08	1	0/35	CP004127.1	Bacillus thuringiensis serovar thuringiensis str. IS5056 plasmid pIS56-11
		ATTCAGAGGTGGTCATCATTAATGAATGCGTTAAT	1	2e-08	1	0/35	CP004073.1	Bacillus thuringiensis serovar kurstaki str. HD73 plasmid pHT11
		ATTCAGAGGTGGTCATCATTAATGAATGCGTTAAT	1	2e-08	1	0/35	CP001909.1	Bacillus thuringiensis serovar chinensis CT-43 plasmid pCT14
>S541	ATTCCAATCGATGTATGGTGTGAGGAAGCT	ATTCCAATCGATGTATGGTGTGAGGAAGCT	1	2e-06	1	0/30	CP024111.1	Bacillus cytotoxicus strain CH_4
>S542	ATTCGGAACCAATACGACGTTCTGTGCGAACGCTA	ATTCGGAACCAATACGACGTTCTGTGCGAACGCTA	1	2e-08	1	0/35	CP024120.1	Bacillus cytotoxicus strain CH_1
>S543	ATTCGGGGGCTATGGAAATGTTGTAGTAATAGATCA							ND
>S544	ATTCGTTGAATAATAAACTCACCAATAAGCACGGTGAGTTA	ATTCGTTGAATAATAAACTCACCAATAAGCACGGTGAGTTA	1	2e-11	1	0/41	CP010111.1	Bacillus thuringiensis serovar indiana strain HD521 plasmid pBTHD521-5
>S545	ATTCTCCCTGCCATTTTCTCACCTCACTTTCTTA							ND
>S546	ATTGAAACGTTCGCTTTCAGTTCCTATCCAAAATTTC							ND
>S547	ATTGAAATATGGAAATGGAACGTTCTTACGGATCAAAAGAA	ATTGAAATATGGAAATGGAACGTTCTTACGGATCAAAAGAA	1	2e-11	1	0/41	CP015152.1	Bacillus thuringiensis strain Bc601 plasmid pBTBC2
		ATTGAAATATGGAAATGGAACGTTCTTACGGATCAAAAGAA	1	2e-11	1	0/41	CP013056.1	Bacillus thuringiensis strain YWC2-8 plasmid pYWC2-8-1
		ATTGAAATATGGAAATGGAACGTTCTTACGGATCAAAAGAA	1	2e-11	1	0/41	CP010111.1	Bacillus thuringiensis serovar indiana strain HD521 plasmid pBTHD521-5
		ATTGAAATATGGAAATGGAACGTTCTTACGGATCAAAAGAA	1	2e-11	1	0/41	CP011350.1	Bacillus thuringiensis strain YC-10 plasmid pYC1
		ATTGAAATATGGAAATGGAACGTTCTTACGGATCAAAAGAA	1	2e-11	1	0/41	AP014866.1	Bacillus thuringiensis serovar tolworthi plasmid pKK2
		ATTGAAATATGGAAATGGAACGTTCTTACGGATCAAAAGAA	1	2e-11	1	0/41	CP009999.1	Bacillus thuringiensis serovar kurstaki strain HD 1 plasmid unnamed2
		ATTGAAATATGGAAATGGAACGTTCTTACGGATCAAAAGAA	1	2e-11	1	0/41	CP010091.1	Bacillus thuringiensis serovar galleriae strain HD-29 plasmid pBMB267
		ATTGAAATATGGAAATGGAACGTTCTTACGGATCAAAAGAA	1	2e-11	1	0/41	CP007615.1	Bacillus thuringiensis serovar kurstaki str. YBT-1520 plasmid pBMB293	two fragments
		ATTGAAATATGGAAATGGAACGTTCTTACGGATCAAAAGAA	1	2e-11	1	0/41	CP004876.1	Bacillus thuringiensis serovar kurstaki str. HD-1 plasmid pBMB299
		ATTGAAATATGGAAATGGAACGTTCTTACGGATCAAAAGAA	1	2e-11	1	0/41	CP004136.1	Bacillus thuringiensis serovar thuringiensis str. IS5056 plasmid pIS56-285
		ATTGAAATATGGAAATGGAACGTTCTTACGGATCAAAAGAA	1	2e-11	1	0/41	CP001910.1	Bacillus thuringiensis serovar chinensis CT-43 plasmid pCT281
		TATGGAAATGGAACGTTCTTACGGATCAAAAGAA	0.82	1e-07	1	0/34	CP033793.1	Bacillus sp. strain FDAARGOS_527 plasmid unnamed6
		TATGGAAATGGAACGTTCTTACGGATCAAAAGAA	0.82	1e-07	1	0/34	CP003690.1	Bacillus thuringiensis MC28 plasmid pMC95
		TATGGAAATGGAACGTTCTTACGGATCAAAAGAA	0.82	1e-07	1	0/34	CP001180.1	Bacillus cereus AH187 plasmid pAH187_45
		ATGGAAATGGAACGTTCTTACGGATCAAAAGAA	0.8	5e-07	1	0/33	CP017573.1	Bacillus thuringiensis strain SCG04-02 plasmid PSCG61
		ATGGAAATGGAACGTTCTTACGGATCAAAAGAA	0.8	5e-07	1	0/33	CP013280.1	Bacillus thuringiensis serovar israelensis strain AM65-52 plasmid pAM65-52-5-100K
		ATGGAAATGGAACGTTCTTACGGATCAAAAGAA	0.8	5e-07	1	0/33	CP009350.1	Bacillus thuringiensis HD1002 plasmid 4
		ATGGAAATGGAACGTTCTTACGGATCAAAAGAA	0.8	5e-07	1	0/33	CP003766.1	Bacillus thuringiensis HD-789 plasmid pBTHD789-3
>S548	ATTGAAATGCTAGAGACGATATCAGTTATTACTTAGCAAAAA	ATTGAAATGCTAGAGACGATATCAGTTATTACTTAGCAAAAA	1	5e-12	1	0/42	CP010111.1	Bacillus thuringiensis serovar indiana strain HD521 plasmid pBTHD521-5
		GCTAGAGACGATATCAGTTATTACTTAGCAAA	0.76	2e-06	1	0/32	AP018444.1	Bacillus anthracis CZC5 plasmid pXO1
		GCTAGAGACGATATCAGTTATTACTTAGCAAA	0.76	2e-06	1	0/32	CP014853.1	Bacillus thuringiensis strain HD12 plasmid pHD120345
		GCTAGAGACGATATCAGTTATTACTTAGCAAA	0.76	2e-06	1	0/32	CP010579.1	Bacillus thuringiensis serovar morrisoni strain BGSC 4AA1 plasmid pBMB92
		GCTAGAGACGATATCAGTTATTACTTAGCAAA	0.76	2e-06	1	0/32	CP010578.1	Bacillus thuringiensis serovar morrisoni strain BGSC 4AA1 plasmid pBMB232
		GCTAGAGACGATATCAGTTATTACTTAGCAAA	0.76	2e-06	1	0/32	CP009592.1	Bacillus cereus G9241 plasmid pBCX01
>S549	ATTGATATTCATTTTTTTGTCTGAAACAAATCTT							ND
>S550	ATTGATATTTATATGAATGTGCCAAAGGAAAAGA							ND
>S551	ATTGATGTCAATTTGACCCAACGCTGTCCAAAC	ATTAATGTCAATTTGACCCAACGCTGTCCAAAC	1	8e-06	0.9697	1/33	CP003692.1	Bacillus thuringiensis MC28 plasmid pMC189
>S552	ATTGCAGGGAAAACAGGTAGCGGGAAATCATTTC							ND
>S553	ATTGCCTTAACTGTAAAGCTATATTCTTCAGCTTCT							ND
>S554	ATTGCCTTAACTGTAAAGCTATATTCTTCAGCTTCTGTTG							ND
>S555	ATTGCTCATTCATCAAAAGTTTTCAAAATTACT							ND
>S556	ATTGCTGCTACTGCTGTGGTGAACCAAATAGCG							ND
>S557	ATTGCTTCAATCGTTGTAATACCCATGCCAATATA							ND
>S558	ATTGGAATGGTACTTGTAGCAGCATGTTTTTTCGAATTTAAA							ND
>S559	ATTGGACGTAAGCGTGCTGCCACGAAAAATGATA							ND
>S560	ATTGGTTTATCAGGAGTCATTGGCTTATCTT							ND
>S561	ATTGTAGTAATTCCCCTTTGCTCATTAGTATGTT							ND
>S562	ATTGTGCTAGTGGCTA							ND
>S563	ATTGTGGCTGCTGCTGTTGATCCATGTAGGGTTGTTGTGATTGTGGCTGCTGT							ND
>S564	ATTTAAGCTCCAAAATGCTGAATTAGGTCAAAAT							ND
>S565	ATTTACCGATCCTTCTTTCAGGGATTTTA	ATTTACCGATCCTTCTTTCAGGGATTTTA	1	6e-06	1	0/29	CP009692.1	Bacillus mycoides strain ATCC 6462
>S566	ATTTAGAAATCGGTACATACACTGTAAAAGAAGT							ND
>S567	ATTTAGCATCACCCAACTAAATTATAGCATTTTTGG	ATTTAGCATCACCCAACTAAATTATAGCATTTGTGG	1	3e-07	0.9722	1/36	AZJ18667.1	hypothetical protein, Bacillus wiedmannii bv. thuringiensis strain FCC41
		ATATAGCATCACCCAACTAAATTATAGCATTTTTGG	1	3e-07	0.9722	1/36	CP020939.1	Bacillus cereus strain BC-AK plasmid pBC52
		ATTTAGCATCACCCAACTAAATTATAGCATTTGTGG	1	3e-07	0.9722	1/36	CP003687.1	Bacillus thuringiensis MC28
		ATTCAGCATCACCCAACTAAATTATAGCATTTGTGG	1	1e-05	0.9444	1/36	CP003757.1	Bacillus thuringiensis HD-771 plasmid p05
>S568	ATTTAGCGGATTGGTTAGTCACTGAACGCGAATGC							ND
>S569	ATTTATATCTCTTTTTTCCGAAAAATTAA	ATTTATATCTCTTTTTTCCGAAAAATTAA	1	6e-06	1	0/29	CP009692.1	Bacillus mycoides strain ATCC 6462
>S570	ATTTCAGGCATAACGCCATTGGCTGAAGCAACTT							ND
>S571	ATTTCTCTAATTCCACAACTTCTTCTGTCGCTTCCTTAGCTTCT	ATTTCTCTAATTCCACAACTTCTTCTGTCGCTTCCTTAGCTTCT	1	5e-13	1	0/44	CP009692.1	Bacillus mycoides strain ATCC 6462
		ATTTCTCTAATTCCACAACTTCTTCTGTCGCTTCCTTAGTTTCT	1	2e-11	0.9773	1/44	CP000903.1	Bacillus weihenstephanensis KBAB4
		TTTCTCTAATTCCACAACTTCTTCTGTCGCTTCCTTAGTTTCT	1	8e-11	0.9767	1/43	ARJ24269.1	cell division protein FtsK, Bacillus mycoides strain Gnyt1
>S572	ATTTCTCTAATTCTACAACTTCTTCTGCTGCTTCCTCAGCTTCC	ATTTCTCTAATTCTACAACTTCTTCTGCTGCTTCCTCAGCTTCC	1	5e-13	1	0/44	ARJ24269.1	cell division protein FtsK, Bacillus mycoides strain Gnyt1
		ATTTCTCTAATTCTACAACTTCTTCTGCTGCTTCCTCAGCTTCC	1	5e-13	1	0/44	CP009692.1	Bacillus mycoides strain ATCC 6462
		ATTTCTCTAATTCTACAACTTCTTCTGCTGCTTCCTCAGCTTCC	1	5e-13	1	0/44	CP000903.1	Bacillus weihenstephanensis KBAB4
>S573	ATTTGAGCTAGTGGTAAGCGCATCATTGGTAGTGTCG							ND
>S574	ATTTGCAACACTGTACTTTCCAATTTCTACAGCA							ND
>S575	ATTTGGTAGCGCATTGTTTATGGATGCACGATTT	ATTTGGTAGCGCATTGTTTATGGATGCACGATTT	1	6e-08	1	0/34	KX258624.1	Bacillus thuringiensis strain INTA Fr7-4 plasmid pFR260
>S576	ATTTGTCCTTTTGAGAACCCGCCGAAGTTTGAT							ND
>S577	ATTTTATCTTCTAATGGTTTTCGTGGTCTTGGCATT							ND
>S578	ATTTTATCTTCTAATGGTTTTCGTGGTCTTGGCATTGTTG							ND
>S579	ATTTTCGGTGTGTGTTATGCCCATGCCAAACCGAT							ND
>S580	ATTTTGACCTAATTCAGCATTTTGGAGCTTAAAT							ND
>S581	ATTTTGGTACAGGATTTGCAGCAGGTATTGGAGAG	ATTTTGGTACAGGATTTGCAGCAGGTATTGGAGAG	1	2e-08	1	0/35	CP020004.1	Bacillus thuringiensis strain L-7601 plasmid unnamed2
		ATTTTGGTACAGGATTTGCAGCAGGTATTGGAGAG	1	2e-08	1	0/35	CP010108.1	Bacillus thuringiensis serovar indiana strain HD521 plasmid pBTHD521-2
>S582	ATTTTGTGTCAGTGGTTAG							ND
>S583	ATTTTTCGCGAGTTTATTTCACACTTTGAGAAAATAA	ATTTTTCGCGAGTTTATTTCACACTTTGAGAAAATAA	1	2e-09	1	0/37	CP024120.1	Bacillus cytotoxicus strain CH_1
>S584	ATTTTTTTCATCCAGTTCACCTCTACCCAAGATTG	ATTTTTTTCATCCAGTTCACCTCTACCCAAGATTG	1	2e-08	1	0/35	CP010108.1	Bacillus thuringiensis serovar indiana strain HD521 plasmid pBTHD521-2
>S585	ATTTTTTTCCTGCTCTGGTCTTATCCACTTTGCCT							ND
>S586	CAAAAACAAATGAAATTATCGATAGCCG	CAAAAACAAATGAAATTATCGATAGCCG	1	2e-05	1	0/28	CP024104.1	Bacillus cytotoxicus strain CH_23
>S587	CAAAAAGTGTTTGGCCTTCGAACAGATAATATGAGT							ND
>S588	CAAAACGCAGAAAGTAGCAAAAATACAGGAAATAGCAAAAACAAAAGAAACAACAAAAATGCTGGAAGAAGTA	CAAAACGCAGAAAGTAGCAAAAATACAGGAAATAGCAAAAACAAAAGAAACAACAAAAATGCTGGAAGAAGTA	1	1e-28	1	0/73	ARC27718.1	MoxR family ATPase, Bacillus sp. FDAARGOS_235
		CAAAACGCAGAAAGTAGCAAAAATACAGGAAATAGCAAAAACAAAAGAAACAACAAAAATGCTGGAAGAAGTA	1	1e-28	1	0/73	ARC27783.1	enterotoxin, Bacillus sp. FDAARGOS_235
>S589	CAAAAGAACAAGCAAAAGA							ND
>S590	CAAAATGCAGGTAGCGATGTTGCATCAGCAGGGA	CAAAATGCAGGTAGCGATGTTGCATCAGCAGGGA	1	6e-08	1	0/34	KX258624.1	Bacillus thuringiensis strain INTA Fr7-4 plasmid pFR260
>S591	CAAACAATGTTACCTATCTGGTTACTAAAACGTA							ND
>S592	CAAACAGAAGCATAACAACAAATAAAAAACTAAA							ND
>S593	CAAACTTATTATTTTACTTAATGTCTAGGTCTATTGTACCA							ND
>S594	CAAAGGCTTGCCCACGGGTTGCCATCTTTTTAAA							ND
>S595	CAAAGTGTATCTGTAATAGGTCAAGAGTCTCTTA							ND
>S596	CAAATGAAACAAATCATAAAATCGAGGTGAAAACAT	CAAATGAAACAAATCATAAAATCGAGGTGAAAACAT	1	6e-09	1	0/36	CP024116.1	Bacillus cytotoxicus strain CH_2
>S597	CAAATGGTGGCTACCCGTGAAGGGTTTGAAATATGGT	CAAATGGTGGCTACCCGTGAAGGGTTTGAAATATGG	0.97	7e-09	1	0/36	CP011355.1	Bacillus thuringiensis strain YC-10 plasmid pYC10
		CAAATGGTGGCTACCCGTGAAGGGTTTGAAATATGG	0.97	7e-09	1	0/36	CP010012.1	Bacillus thuringiensis serovar kurstaki strain HD 1 plasmid unnamed9
		CAAATGGTGGCTACCCGTGAAGGGTTTGAAATATGG	0.97	7e-09	1	0/36	CP010096.1	Bacillus thuringiensis serovar galleriae strain HD-29 plasmid pBMBLin15
		CAAATGGTGGCTACCCGTGAAGGGTTTGAAATATGG	0.97	7e-09	1	0/36	CP004882.1	Bacillus thuringiensis serovar kurstaki str. HD-1 plasmid pBMBLin15
		CAAATGGTGGCTACCCGTGAAGGGTTTGAAATATGG	0.97	7e-09	1	0/36	AY701338.1	Bacillus thuringiensis phage GIL16c
>S598	CAAATGGTGGCTACCCGTGAAGGGTTTGAAATATGGTGTTG	CAAATGGTGGCTACCCGTGAAGGGTTTGAAATATGG	0.87	1e-08	1	0/36	CP011355.1	Bacillus thuringiensis strain YC-10 plasmid pYC10
		CAAATGGTGGCTACCCGTGAAGGGTTTGAAATATGG	0.87	1e-08	1	0/36	CP010012.1	Bacillus thuringiensis serovar kurstaki strain HD 1 plasmid unnamed9
		CAAATGGTGGCTACCCGTGAAGGGTTTGAAATATGG	0.87	1e-08	1	0/36	CP010096.1	Bacillus thuringiensis serovar galleriae strain HD-29 plasmid pBMBLin15
		CAAATGGTGGCTACCCGTGAAGGGTTTGAAATATGG	0.87	1e-08	1	0/36	CP004882.1	Bacillus thuringiensis serovar kurstaki str. HD-1 plasmid pBMBLin15
		CAAATGGTGGCTACCCGTGAAGGGTTTGAAATATGG	0.87	1e-08	1	0/36	AY701338.1	Bacillus thuringiensis phage GIL16c
>S599	CAAATTTGGTGGCGTATCAATTAATATGTAATCATAAGG							ND
>S600	CAACAACACGCTAAGCAAGAAAATCAAAGGTATTA							ND
>S601	CAACAACTTTAGCTGTAAAAACGTTTTTGTCATCAGT							ND
>S602	CAACAAGAGCAACAAGAACAACAACGTAAACAAC	CAACAAGAGCAACAAGAACAACAACGTAAACAAC	1	6e-08	1	0/34	AXK17647.1	PBP1A family penicillin-binding protein, Bacillus sp. COPE52
		CAACAAGAGCAACAAGAACAACAACGTAAACAAC	1	6e-08	1	0/34	CP006863.1	Bacillus toyonensis BCT-7112
>S603	CAACAAGAGCAACAAGAACAACAGCGTAAACAACAAGAGCAACAAGAACAACAACGTAAACAAC	GAAGAACAGCGTAAACAACAAGAGCAACAAGAACAACAACGTAAACAAC	0.76	8e-14	0.9796	1/49	AXK17647.1	PBP1A family penicillin-binding protein, Bacillus sp. COPE52
		GAAGAACAGCGTAAACAACAAGAGCAACAAGAACAACAACGTAAACAAC	0.76	8e-14	0.9796	1/49	CP006863.1	Bacillus toyonensis BCT-7112
>S604	CAACAAGAGCAAGAACAACAACGTAAACAAC							ND
>S605	CAACAAGCCCATTCCTCATCGCATAAATAACCA							ND
>S606	CAACAATTGTCTGATAACTGCACGACTGAATTT							ND
>S607	CAACCAGGAAACGTTCTGATTTAAATTCATTGTA							ND
>S608	CAACCCCAAAAGTAAGGGAAAAGATTAAAATCA	CAACCCCAAAAGTAAGGGAAAAGATTAAAATCA	1	2e-07	1	0/33	KX258624.1	Bacillus thuringiensis strain INTA Fr7-4 plasmid pFR260
		CAACCCCAAAAGTAAGGGAAAAGATTAAAATCA	1	2e-07	1	0/33	CP001178.1	Bacillus cereus AH187 plasmid pAH187_12
>S609	CAACCGTTTTTAGCATGCTTCCTTTCCCTAACATTGAC							ND
>S610	CAACGAAAAGGGCATATACCTAGATGTGTAAAAAAG	CAACGCAAAGGGCATATACCTAGATGTGTAAAAAA	0.97	1e-06	0.9714	1/35	CP015354.1	Bacillus thuringiensis strain MYBT18246 plasmid p120416
		CAACGCAAAGGGCATATACCTAGATGTGTAAAAAA	0.97	1e-06	0.9714	1/35	CP009967.1	Bacillus cereus E33L plasmid pBCO_1
		CAACGCAAAGGGCATATACCTAGATGTGTAAAAAA	0.97	1e-06	0.9714	1/35	CP000040.1	Bacillus cereus E33L plasmid pE33L466
>S611	CAACTCTTTAGTTTTGTATTGAGAGGGAAGCCATT							ND
>S612	CAACTGGCGGGGCTACTAGAAAGGAGATGTTGATCATATCATA							ND
>S613	CAAGAAGGTGACGTGTTAATGGATTGGACGGCCAA							ND
>S614	CAAGACTTACTGGAATAGATCGCTGTGTAATTGAA							ND
>S615	CAAGCACGGTACTTTGTACTTGCGATTTGAATATTT							ND
>S616	CAAGGGGAGATTTTAAATGTATCAAGTTCTATTAG							ND
>S617	CAAGGTCTCGACAGAGAAACTAGGTGGTGTATCTAATTTAAA							ND
>S618	CAAGGTTACTGGTGCTAAGGATGTAGTGACTATCATA							ND
>S619	CAAGTCGTGGACAGTCTACCAACCACGATACGACTTT	CAAGTCGTGGACAGTCTACCAACCACGATACGACTTT	1	2e-09	1	0/37	CP024120.1	Bacillus cytotoxicus strain CH_1
>S620	CAAGTGGAAGAGAAGCCAGTAGAACGAGTTATAGTGGAAATT							ND
>S621	CAATAACTGAATTAATAGACTCGTTTGAAAGAGTATTTCA							ND
>S622	CAATACACAGTTTTTAGCATCGGCTCGATATGTT							ND
>S623	CAATACAGGCGCTCAAGGACCTGCGGGTGCTACCGGACCTCAGGGG	CAATACAGGCGCTCAAGGACCTGCGGGTGCTACCGG	0.78	1e-08	1	0/36	WP_000092664.1	collagen-like protein, Bacillus sp. E25
>S624	CAATACGTCCCATTAGTTTAGTTAAGCCTTCTG							ND
>S625	CAATCTTGGGTAGAGGTGAACTGGATGAAAAAAAT	CAATCTTGGGTAGAGGTGAACTGGATGAAAAAAAT	1	2e-08	1	0/35	CP010108.1	Bacillus thuringiensis serovar indiana strain HD521 plasmid pBTHD521-2
>S626	CAATGGGAAAGTGTTAGGTTATGCACGTTTTAAAGTCGCACCTC	CAATGGGAAAGTGTTAGGTTATGCACGTTTTAAAGTCGCACCTC	1	5e-13	1	0/44	CP013056.1	Bacillus thuringiensis strain YWC2-8 plasmid pYWC2-8-1
		CAATGGGAAAGTGTTAGGTTATGCACGTTTTAAAGTCGCACCTC	1	5e-13	1	0/44	CP011350.1	Bacillus thuringiensis strain YC-10 plasmid pYC1
		CAATGGGAAAGTGTTAGGTTATGCACGTTTTAAAGTCGCACCTC	1	5e-13	1	0/44	AP014866.1	Bacillus thuringiensis serovar tolworthi plasmid pKK2
		CAATGGGAAAGTGTTAGGTTATGCACGTTTTAAAGTCGCACCTC	1	5e-13	1	0/44	CP009999.1	Bacillus thuringiensis serovar kurstaki strain HD 1 plasmid unnamed2
		CAATGGGAAAGTGTTAGGTTATGCACGTTTTAAAGTCGCACCTC	1	5e-13	1	0/44	CP010091.1	Bacillus thuringiensis serovar galleriae strain HD-29 plasmid pBMB267
		CAATGGGAAAGTGTTAGGTTATGCACGTTTTAAAGTCGCACCTC	1	5e-13	1	0/44	CP007615.1	Bacillus thuringiensis serovar kurstaki str. YBT-1520 plasmid pBMB293	two fragments
		CAATGGGAAAGTGTTAGGTTATGCACGTTTTAAAGTCGCACCTC	1	5e-13	1	0/44	CP004876.1	Bacillus thuringiensis serovar kurstaki str. HD-1 plasmid pBMB299
		CAATGGGAAAGTGTTAGGTTATGCACGTTTTAAAGTCGCACCTC	1	5e-13	1	0/44	CP004136.1	Bacillus thuringiensis serovar thuringiensis str. IS5056 plasmid pIS56-285
		CAATGGGAAAGTGTTAGGTTATGCACGTTTTAAAGTCGCACCTC	1	5e-13	1	0/44	CP001910.1	Bacillus thuringiensis serovar chinensis CT-43 plasmid pCT281
		CAATGGGAAGTGTTAGGTTATGCACGTTTTAAAGTCGCACCTC	1	8e-11	0.9773	1/44	CP015152.1	Bacillus thuringiensis strain Bc601 plasmid pBTBC2
>S627	CAATGGTTTCATTTTCCCTAAAGAAAATTAATGGAAAAAC							ND
>S628	CAATGTGCTTCAAGGTACAGTAGTCACTAAAAATA							ND
>S629	CAATTACAAGTTTCTTATTAAGTCAGGATGC							ND
>S630	CAATTACATTGGGTGACATTATAACGATTATTCT							ND
>S631	CAATTATACATTTCCATATCAAAAGACCTCACAT							ND
>S632	CAATTCCAATGCTTTACTATGTTGTTCTATCTTT	CAATTCCAATGCTTTACTATGTTGTTCTATCTTT	1	6e-08	1	0/34	ASJ48822.1	hypothetical protein, Bacillus cereus strain K8
		CAATTCCAATGCTTTACTATGTTGTTCTATCTTT	1	6e-08	1	0/34	CP010108.1	Bacillus thuringiensis serovar indiana strain HD521 plasmid pBTHD521-2
>S633	CAATTCCTCGTGGTATGAACCCTGAAGATGTTAAA	CAATTCCTCGTGGTATGAACCCTGAAGATGTTAAA	1	2e-08	1	0/35	KX258624.1	Bacillus thuringiensis strain INTA Fr7-4 plasmid pFR260
>S634	CACAAAATGCAGGTAGCGATGTTGCATCAGCAGGG	CACAAAATGCAGGTAGCGATGTTGCATCAGCAGGG	1	2e-08	1	0/35	KX258624.1	Bacillus thuringiensis strain INTA Fr7-4 plasmid pFR260
>S635	CACATTAAGAATTTAGGAACGAATATTGTAAAGC							ND
>S636	CACATTAAGAATTTAGGAACGAATATTGTAAAGCGTCG							ND
>S637	CACATTAAGAATTTTGGAACAAAGATTGTAAAGC							ND
>S638	CACATTAAGAATTTTGGTACAAAGATTGTAAA	CACATTAAGAATTTTGGTACAAAGATTGTAAA	1	6e-07	1	0/32	CP011355.1	Bacillus thuringiensis strain YC-10 plasmid pYC10
		CACATTAAGAATTTTGGTACAAAGATTGTAAA	1	6e-07	1	0/32	CP010012.1	Bacillus thuringiensis serovar kurstaki strain HD 1 plasmid unnamed9
		CACATTAAGAATTTTGGTACAAAGATTGTAAA	1	6e-07	1	0/32	CP010096.1	Bacillus thuringiensis serovar galleriae strain HD-29 plasmid pBMBLin15
		CACATTAAGAATTTTGGTACAAAGATTGTAAA	1	6e-07	1	0/32	CP004882.1	Bacillus thuringiensis serovar kurstaki str. HD-1 plasmid pBMBLin15
		CACATTAAGAATTTTGGTACAAAGATTGTAAA	1	6e-07	1	0/32	AY701338.1	Bacillus thuringiensis phage GIL16c
>S639	CACCCTTTGAGCTACTTGACCTTTCAAAGCTGAT	CACCCTTTGAGCTACTTGACCTTTCAAAGCTGAT	1	6e-08	1	0/34	CP024773.1	Bacillus thuringiensis LM1212 plasmid pLM2
		CACCCTTTGAGCTACTTGACCTTTCAAAGCTGAT	1	6e-08	1	0/34	CP024657.1	Bacillus cereus strain MLY1 plasmid pMLY1.1
		CACCCTTTGAGCTACTTGACCTTTCAAAGCTGAT	1	6e-08	1	0/34	CP015252.1	Bacillus thuringiensis Bt18247 plasmid p130548
		CACCCTTTGAGCTACTTGACCTTTCAAAGCTGA	0.97	2e-07	1	0/33	CP012103.1	Bacillus thuringiensis strain HS18-1 plasmid pHS18-4
>S640	CACCGTTACTAATTGTTCAACGCTTAAATTAACCATAGCATT							ND
>S641	CACGATGACGTACCAGATGCATTAAC							ND
>S642	CACTAAATACTTTGTATACGTATACTCAAAAAG	CACTAAATACTTTGTATACGTATACTCAAAAAG	1	2e-07	1	0/33	CP009333.1	Bacillus thuringiensis strain HD1011 plasmid 4
>S643	CACTCGGAACTAATAACGCAAACATTGCCACCCA	CACTCGGAACTAATAACGCAAACATTGCCACCCA	1	6e-08	1	0/33	CP024774.1	Bacillus thuringiensis LM1212 plasmid pLM3
		CACTCGGAACTAATAACGCAAACATTGCCACCCA	1	6e-08	1	0/33	CP015253.1	Bacillus thuringiensis Bt18247 plasmid p113275
		CACTCGGAACTAATAACGCAAACATTGCCACCCA	1	6e-08	1	0/33	AP014866.1	Bacillus thuringiensis serovar tolworthi plasmid pKK2
		CACTCGGAACTAATAACGCAAACATTGCCACCCA	1	6e-08	1	0/33	CP010091.1	Bacillus thuringiensis serovar galleriae strain HD-29 plasmid pBMB267
>S644	CACTCTTTCTTTCCATTTAATCAAATCTTTTTTA	CACTCTTTCTTTCCATTTAATCAAATCTTTTTTA	1	6e-08	1	0/34	CP014848.1	Bacillus thuringiensis strain HD12 plasmid pHD120017
>S645	CACTGAAATTAGTGTCGTCTAAAACAGAGACGTTTCC	CACTGAAATTAGTGTCGTCTAAAACAGAGACGTTTCC	1	2e-09	1	0/37	CP024116.1	Bacillus cytotoxicus strain CH_2
>S646	CACTGAGGGATTTGCAGCGACTAAAGCGGTTCATA							ND
>S647	CACTGGCGCTACTGGACCTCAAGGTGCTCAAGGTAACACTGGTGCTACTGGTGCTACCGGC	ACTGGCGCTACTGGACCTCAAGGTGCTCAAGGTAACACGGGTGCTACTGGTGCTACCGG	0.98	2e-19	0.9831	1/59	CP036356.1	Bacillus sp. SYJ
>S648	CACTTACAACCGATGGGAAAGGATATGCGGTTGTGTCG							ND
>S649	CACTTACAACCGATGGGAAAGGATATGCGGTTGTGTCGCACC							ND
>S650	CACTTAGTTATCTCATCCCAGTTTTGATACAGGA							ND
>S651	CACTTCGACAGGTTCTTCTAACTCTTCTTCAATT							ND
>S652	CACTTTCCTTTCTCGTATACGTGATACCAAAAAGTCG							ND
>S653	CACTTTCTCTTTCCATTTCACTATATCTTCTCTA							ND
>S654	CACTTTTTGTCCATTATGCTTTAAAACTACTGTTA							ND
>S655	CAGAAAGCAAGACTCTACTTCGATACAATCTACGG							ND
>S656	CAGAATCCCTGTGTTAGCCTATCCGGGCTATATCATAGCATT							ND
>S657	CAGACAACAACTGTTATTGTTTCGAAGGGTGCGG							ND
>S658	CAGACGGCTTGTCTTTTTCCGTAGGCTTATCTTT							ND
>S659	CAGATCGAAGCAAGCAAGAATTAAAACGCTGGGTGTAG							ND
>S660	CAGATGTTTCAGATCAGGTTGAAAAGATTTTAAAT	AGATGTTTCAGATCAGGTTGAAAAGATTTTAAAT	0.97	7e-08	1	0/34	CP015353.1	Bacillus thuringiensis strain MYBT18246 plasmid p120510
		AGATGTTTCAGATCAGGTTGAAAAGATTTTAAAT	0.97	7e-08	1	0/34	CP015352.1	Bacillus thuringiensis strain MYBT18246 plasmid p142098
		AGATGTTTCAGATCAGGTTGAAAAGATTTTAAAT	0.97	7e-08	1	0/34	CP012102.1	Bacillus thuringiensis strain HS18-1 plasmid pHS18-3
		AGATGTTTCAGATCAGGTTGAAAAGATTTTAAAT	0.97	7e-08	1	0/34	CP005937.1	Bacillus thuringiensis YBT-1518 plasmid pBMB0230
>S661	CAGATTACTTCCTAAACCAATAACATTTTTTAG							ND
>S662	CAGATTACTTCCTAAACCAATAACATTTTTTAGT							ND
>S663	CAGCAAAAACAGTTTTCGCAAACTACAAGTACTATA							ND
>S664	CAGCAACGATCCTTACAGGATGTAAAAAAAACTCG							ND
>S665	CAGCAACGGCTGGAATCTCAGTAGCACTTAATAA	CAGCAACGGCTGGAATCTCAGTAGCACTTAATAA	1	6e-08	1	0/34	CP012103.1	Bacillus thuringiensis strain HS18-1 plasmid pHS18-4
>S666	CAGCCTGTGTGCTAGACAGTACCTATAATACACCATATCATA							ND
>S667	CAGCTAAGACTCTGCCCACTTTGACCTCTTTAAT							ND
>S668	CAGCTTCTTCTTGAGCTTTACGTTC	CAGCTTCTTCTTGAGCTTTACGTTC	1	0.0009	1	0/25	CP011350.1	Bacillus thuringiensis strain YC-10 plasmid pYC1
		CAGCTTCTTCTTGAGCTTTACGTTC	1	0.0009	1	0/25	CP009998.1	Bacillus thuringiensis serovar kurstaki strain HD 1 plasmid unnamed1
		CAGCTTCTTCTTGAGCTTTACGTTC	1	0.0009	1	0/25	CP010090.1	Bacillus thuringiensis serovar galleriae strain HD-29 plasmid pBMB426
		CAGCTTCTTCTTGAGCTTTACGTTC	1	0.0009	1	0/25	CP007616.1	Bacillus thuringiensis serovar kurstaki str. YBT-1520 plasmid pBMB400
		CAGCTTCTTCTTGAGCTTTACGTTC	1	0.0009	1	0/25	CP004860.1	Bacillus thuringiensis serovar kurstaki str. YBT-1520 plasmid pBMB422
		AGCTTCTTCTTGAGCTTTACGTT	1	0.014	1	0/23	AP014865.1	Bacillus thuringiensis serovar tolworthi plasmid pKK1
		GCTTCTTCTTGAGCTTTACGTT	0.92	0.054	1	0/22	CP031243.1	Haemophilus haemolyticus strain M19346
		TTCTTCTTGAGCTTTACGTTC	0.84	0.21	1	0/21	MH370375.1	Salmonella phage S124
		TTCTTCTTGAGCTTTACGTTC	0.84	0.21	1	0/21	MH370386.1	Salmonella phage S147
		TTCTTCTTGAGCTTTACGTTC	0.84	0.21	1	0/21	MH370366.1	Salmonella phage S113
		AGCTTCTTCTTGAGCTTTACG	0.92	0.21	1	0/21	CP023246.1	Bacillus cereus strain HBL-AI plasmid unnamed1
		CAGCTTCTTCTTGAGCTTTAC	0.96	0.21	1	0/21	CP020755.1	Bacillus thuringiensis strain ATCC 10792 plasmid pLDW-16
		CAGCTTCTTCTTGAGCTTTAC	0.96	0.21	1	0/21	CP021062.1	Bacillus thuringiensis strain ATCC 10792 plasmid poh1
		CAGCTTCTTCTTGAGCTTTAC	0.96	0.21	1	0/21	CP004135.1	Bacillus thuringiensis serovar thuringiensis str. IS5056 plasmid pIS56-233
		TTCTTCTTGAGCTTTACGTTC	0.84	0.21	1	0/21	AY692264.1	Bacteriophage T5 strain st0 deletion mutant
		TTCTTCTTGAGCTTTACGTTC	0.84	0.21	1	0/21	AY543070.1	Bacteriophage T5
		TTCTTCTTGAGCTTTACGTTC	0.84	0.21	1	0/21	AY587007.1	Bacteriophage T5 strain ATCC 11303-B5
>S669	CAGGAATAGTTGTAGTAATTAGTAAGCGGGAACGTCGCACTT							ND
>S670	CAGGCACAGATCTTTAATATGTTAAATCTCCTT							ND
>S671	CAGGCACAGATCTTTAATATGTTAAATCTCCTTGTCGC							ND
>S672	CAGGCTGCCGCTTAACGGTGTGGCTGGAGCGTTTAGTCGCAC	CAGGCTGCCGCTTAACGGTGTGGCTGGAGCGTTTAGTCGCAC	1	5e-12	1	0/42	CP032609.1	Bacillus thuringiensis strain QZL38 plasmid p.2
		CAGGCTGCCGCTTAACGGTGTGGCTGGAGCGTTTAGTCGCAC	1	5e-12	1	0/42	CP014284.1	Bacillus thuringiensis strain Bt185 plasmid pBT1850294
>S673	CAGGCTGTCGCTTAACGGTATGGCTGGAGCGTTTT							ND
>S674	CAGGCTGTCGCTTAACGGTGTGGCCGGAGCGTTTC							ND
>S675	CAGGCTGTCGCTTAACGGTGTGGCCGGAGCGTTTTGTCG							ND
>S676	CAGGCTGTCGCTTAACGGTGTGGCTGGAGCGTTTT	CAGGCTGTCGCTTAACGGTGTGGCTGGAGCGTTTT	1	2e-08	1	0/35	KX258624.1	Bacillus thuringiensis strain INTA Fr7-4 plasmid pFR260
>S677	CAGGCTGTCGCTTAACGGTGTGGCTGGAGCGTTTTGTCGC	CAGGCTGTCGCTTAACGGTGTGGCTGGAGCGTTTTGTCGC	1	5e-11	1	0/40	KX258624.1	Bacillus thuringiensis strain INTA Fr7-4 plasmid pFR260
>S678	CAGGTAGACATTGCGGATGGCAACAATAAGCTTCC							ND
>S679	CAGGTATCGTTTCTGATATGAGACTCATAATACCA							ND
>S680	CAGTACAGACATGTCCGGTTGTCCACCCGGAATC							ND
>S681	CAGTGTGGCGGGTGTGAGATGACTCGCATTCGT							ND
>S682	CAGTGTTGTTACGCTCAGTTGAAATCCCTAGATTGTCG							ND
>S683	CAGTTTGTTTTATCCATTCCTTCAAAACGTTTCCATCCTGTAATCATGG							ND
>S684	CATAACGAAAGATAAACCCATTAAAACTATAAT							ND
>S685	CATAAGCGACGAGTATTATTGGAGACATTACTATG							ND
>S686	CATAAGTAGTAGCGTAATCGCCTTCTTCAAGCT							ND
>S687	CATAATGGTAAAGTTTTAGGTTATGACCGTTTT							ND
>S688	CATAGTGATCATAGTTGTGGGTTGTGAATTTGTA							ND
>S689	CATATTACTTCCTAAACCAATAACATTTTTTAGC							ND
>S690	CATCAAAATCAAAAACAGTTAAATTAGATGCAGATGA	CATCAAAATCAAAAACAGTTAAATTAGATGCAGATGA	1	2e-09	1	0/37	CP024116.1	Bacillus cytotoxicus strain CH_2
>S691	CATCAACACGAGCTTGCTTTGTTTCCGGGTCAATC							ND
>S692	CATCATTTAAATCGCTTCCTTTCCAAGAAACTTGT	CATCATTTAAATCGCTTCCTTTCCAAGAAACTT	0.94	3e-07	1	0/33	CP020939.1	Bacillus cereus strain BC-AK plasmid pBC52
>S693	CATCGGAGATGGAACAACAGAGTATATCTATACAGT							ND
>S694	CATGACGGCAGAGATCATGTGTGATAACTGGT	CATGACGGCAGAGATCATGTGTGATAACTGGT	1	6e-07	1	0/32	CP032609.1	Bacillus thuringiensis strain QZL38 plasmid p.2
		CATGACGGCAGAGATCATGTGTGATAACTGGT	1	6e-07	1	0/32	CP014284.1	Bacillus thuringiensis strain Bt185 plasmid pBT1850294
>S695	CATGACTGAATTTTGTCAAAAGTGTGATATTAT							ND
>S696	CATGACTGAATTTTGTCAAAATTGTGATATTAT	CATGACTGAATTTTGTCAAAATTGTGATATTAT	1	2e-07	1	0/33	CP015152.1	Bacillus thuringiensis strain Bc601 plasmid pBTBC2
		CATGACTGAATTTTGTCAAAATTGTGATATTAT	1	2e-07	1	0/33	CP013056.1	Bacillus thuringiensis strain YWC2-8 plasmid pYWC2-8-1
		CATGACTGAATTTTGTCAAAATTGTGATATTAT	1	2e-07	1	0/33	CP011350.1	Bacillus thuringiensis strain YC-10 plasmid pYC1
		CATGACTGAATTTTGTCAAAATTGTGATATTAT	1	2e-07	1	0/33	AP014866.1	Bacillus thuringiensis serovar tolworthi plasmid pKK2
		CATGACTGAATTTTGTCAAAATTGTGATATTAT	1	2e-07	1	0/33	CP009999.1	Bacillus thuringiensis serovar kurstaki strain HD 1 plasmid unnamed2
		CATGACTGAATTTTGTCAAAATTGTGATATTAT	1	2e-07	1	0/33	CP010091.1	Bacillus thuringiensis serovar galleriae strain HD-29 plasmid pBMB267
		CATGACTGAATTTTGTCAAAATTGTGATATTAT	1	2e-07	1	0/33	CP007615.1	Bacillus thuringiensis serovar kurstaki str. YBT-1520 plasmid pBMB293	two fragments
		CATGACTGAATTTTGTCAAAATTGTGATATTAT	1	2e-07	1	0/33	CP004876.1	Bacillus thuringiensis serovar kurstaki str. HD-1 plasmid pBMB299
		CATGACTGAATTTTGTCAAAATTGTGATATTAT	1	2e-07	1	0/33	CP004136.1	Bacillus thuringiensis serovar thuringiensis str. IS5056 plasmid pIS56-285
		CATGACTGAATTTTGTCAAAATTGTGATATTAT	1	2e-07	1	0/33	CP001910.1	Bacillus thuringiensis serovar chinensis CT-43 plasmid pCT281
>S697	CATGATAGTAGAACCATGTAAGTTGATTGCACCGTCG							ND
>S698	CATGCAGAAGGGCTTCTTACACATGCAAAAGGTTCTTT	CATGCAGAAGGGCTTCTTACACATGCAAAAGGTTCTTT	1	6e-10	1	0/38	QBJ70048.1	single-stranded-DNA-specific exonuclease RecJ, Bacillus subtilis strain HDZK-BYSB7
		CATGCAGAAGGGCTTCTTACACATGCAAAAGGTTCTTT	1	6e-10	1	0/38	QBJ67036.1	peptidase G2, Bacillus subtilis strain HDZK-BYSB7
		CATGCAGAAGGGCTTCTTACACATGCAAAAGGTTCTTT	1	6e-10	1	0/38	BBB71422.1	autotransporter adhesin EhaG, Bacillus anthracis CZC5
		CATGCAGAAGGGCTTCTTACACATGCAAAAGGTTCTTT	1	6e-10	1	0/38	ASE32837.1	hypothetical protein, Bacillus anthracis strain FDAARGOS_341
		CATGCAGAAGGGCTTCTTACACATGCAAAAGGTTCTTT	1	6e-10	1	0/38	ARZ65513.1	ribonuclease P protein component, Bacillus thuringiensis strain BM-BT15426
>S699	CATGGTATTCGTCCCAAAGTGTATATCATGCATA	ATGGTATTCGTCCCAAAGTGTATATCATGCATA	0.97	2e-07	1	0/33	CP004133.1	Bacillus thuringiensis serovar thuringiensis str. IS5056 plasmid pIS56-85
		ATGGTATTCGTCCCAAAGTGTATATCATGCATA	0.97	2e-07	1	0/33	CP003690.1	Bacillus thuringiensis MC28 plasmid pMC95
		ATGGTATTCGTCCCAAAGTGTATATCATGCATA	0.97	2e-07	1	0/33	CP001915.1	Bacillus thuringiensis serovar chinensis CT-43 plasmid pCT83
>S700	CATGGTCTTCGTACAATCGTTGGGCATACGGAAAA	ATGGTCTTCGTACAATCGTTGGGCATACGGAAAA	0.97	7e-08	1	0/34	CP018936.1	Bacillus cereus strain JEM-2 plasmid unnamed1	two fragments
		ATGGTCTTCGTACAATCGTTGGGCATACGGAAAA	0.97	7e-08	1	0/34	CP018934.1	Bacillus cereus strain ISSFR-9F plasmid unnamed1
		ATGGTCTTCGTACAATCGTTGGGCATACGGAAAA	0.97	7e-08	1	0/34	CP018932.1	Bacillus cereus strain ISSFR-3F plasmid unnamed
		ATGGTCTTCGTACAATCGTTGGGCATACGGAAAA	0.97	7e-08	1	0/34	CP015251.1	Bacillus thuringiensis Bt18247 plasmid p174778
		ATGGTCTTCGTACAATCGTTGGGCATACGGAAAA	0.97	7e-08	1	0/34	CP010087.1	Bacillus thuringiensis strain 97-27 plasmid
		ATGGTCTTCGTACAATCGTTGGGCATACGGAAAA	0.97	7e-08	1	0/34	CP009333.1	Bacillus thuringiensis strain HD1011 plasmid 4
		ATGGTCTTCGTACAATCGTTGGGCATACGGAAAA	0.97	7e-08	1	0/34	CP000047.1	Bacillus thuringiensis serovar konkukian str. 97-27 plasmid pBT9727
		ATGGTCTTCGTACAATCGTTGGGCATACAGAAAA	0.97	3e-06	0.9706	1/34	CP000905.1	Bacillus weihenstephanensis KBAB4 plasmid pBWB402
>S701	CATGTTCCAGTTATATTTTTCCACCCTTTAGCCATAG							ND
>S702	CATGTTCCTTCTAATTCATAAAAAGTTTCAGGTTT							ND
>S703	CATTAAATCGTGCGGAACTATTACAATTTGCGTTAGAA							ND
>S704	CATTAGAAAATAAAGAAAGGATCTATCCTCTTAAA							ND
>S705	CATTAGGAAAGCGATTAGGCGCTGATAATTGTTA	CATTAGGAAAGCGATTAGGCGCTGATAATTGTTA	1	6e-08	1	0/34	CP012103.1	Bacillus thuringiensis strain HS18-1 plasmid pHS18-4
>S706	CATTATTCATGTCACATCACGCCTTTTTCTTTC							ND
>S707	CATTCCACCCCATTGTTTGTCTTGGACACCTTTT	CATTCCACCCCATTGTTTGTCTTGGACACCTTTT	1	6e-08	1	0/34	CP010096.1	Bacillus thuringiensis serovar galleriae strain HD-29 plasmid pBMBLin15
>S708	CATTCTATATGGTTTTTATTATATTAGATATAG							ND
>S709	CATTGCATTTTACGTTGGATTTCCGGTGGATCGT							ND
>S710	CATTGGTTTATCAGGAGTCATTGGCTTATCTT							ND
>S711	CATTGGTTTATCAGGAGTCATTGGCTTGTCATG							ND
>S712	CATTGTAGTTGCACTCTGAGTTGTCGAGCATCTGAGTCGCACC							ND
>S713	CATTTCCGCTAACGTTTTGTTGTCTCTCCATATCATATCATA							ND
>S714	CATTTCTTCGAAATCGTATGTTCCATACATCCCCAT							ND
>S715	CATTTTGTGTGTGGAAAAAGTCAGCTTTTTTCGTG							ND
>S716	CATTTTTAGATGTAAGGATACTTTATATTGACCC							ND
>S717	CATTTTTTGTTATATTTCGTCCCGTGACAGAT	TTTTTGTTATATTTCGTCCCGTGACAGAT	0.9	3e-05	1	0/29	CP032612.1	Bacillus thuringiensis strain QZL38 plasmid p.4	two fragments
		TTTTTGTTATATTTCGTCCCGTGACAGAT	0.9	3e-05	1	0/29	CP014285.1	Bacillus thuringiensis strain Bt185 plasmid pBT1850055
		TTTTTGTTATATTTCGTCCCGTGACAGAT	0.9	3e-05	1	0/29	CP009967.1	Bacillus cereus E33L plasmid pBCO_1
		TTTTTGTTATATTTCGTCCCGTGACAGAT	0.9	3e-05	1	0/29	CP000040.1	Bacillus cereus E33L plasmid pE33L466
>S718	CCAAAAATGCTATAATTTAGTTGGGTGATGCTAAAT	CCACAAATGCTATAATTTAGTTGGGTGATGCTAAAT	1	3e-07	0.9722	1/36	AZJ18667.1	hypothetical protein, Bacillus wiedmannii bv. thuringiensis strain FCC41
		CCAAAAATGCTATAATTTAGTTGGGTGATGCTATAT	1	3e-07	0.9722	1/36	CP020939.1	Bacillus cereus strain BC-AK plasmid pBC52
		CCACAAATGCTATAATTTAGTTGGGTGATGCTAAAT	1	3e-07	0.9722	1/36	CP003687.1	Bacillus thuringiensis MC28
		CCACAAATGCTATAATTTAGTTGGGTGATGCTGAAT	1	1e-05	0.9444	2/36	CP003757.1	Bacillus thuringiensis HD-771 plasmid p05
>S719	CCAACATTCATAACTCGCACGATCTTCCATGCCTGT							ND
>S720	CCAAGGTCCCCAAGGGATAACGGGTCCAACGGGAGCAACCGGC	CCAAGGTCCCCAAGGGATAACGGGTCCAACGGGAGCAACCGGC	1	2e-12	1	0/43	QBC62908.1	collagen-like protein, Bacillus thuringiensis strain T0131
>S721	CCAAGGTCCGATTGGTCCAACTGGTCCCCAAGGAATTCAGGGGATACAAGGAGTGCAAGGTCCAATCGGC	CCAAGGTCCGATTGGTCCAACTGGTCCCCAAGGAATTCAGGGGATACAAGGAGTGCAAGGTCCAATCGGC	1	4e-27	1	0/70	AXR23847.1	collagen-like protein, Bacillus sp. E25
>S722	CCAATGTATTCAATGGTTTTTGGACATTGTTAGAAA	CCAATGTATTCAATGGTTTTTGGACATTGTTAGAAA	1	6e-09	1	0/36	CP024120.1	Bacillus cytotoxicus strain CH_1
>S723	CCACAACCCCGCATACAGCAACCCAGTAGGACTTAA							ND
>S724	CCACCTCTTCCCTTATTAATTCACGTTTTACATAT							ND
>S725	CCACCTTTGAAACGCGTCTGGATCAACGAG	CCACCTTTGAAACGCGTCTGGATCAACGAG	1	2e-06	1	0/30	CP024120.1	Bacillus cytotoxicus strain CH_1
>S726	CCACTGGGAACGACTCCAATCCACATAAGCAAAG							ND
>S727	CCATAGTGATCATAGTTGTGGGTTGTGAATTTGTA							ND
>S728	CCATATCGCCAGTATCAACATTCGCTTCTGATCATAACATA	CATATCGCCAGTATCAACATTCGCTTCTG	0.7	8e-05	1	0/29	CP014487.1	Bacillus cereus strain FORC021 plasmid
>S729	CCATATGGCTATATTGACAATCTTCGCGCTCTTGTCGCACCC							ND
>S730	CCATCTACAAAGCTTCTCATAAGCCCCTTACCA							ND
>S731	CCATCTTCATAGTTACCAGTTGTTGTGATAACAAC	CCATCTTCATAGTTACCAGTTGTTGTGATAACAAC	1	2e-08	1	0/35	CP024120.1	Bacillus cytotoxicus strain CH_1
>S732	CCATCTTTTTACACGAGTACATTTTGTAATGAAAGTACAATGTTTTCT	CCA-CTTTTTAACGTGAGTACATTTTGTAATGAAAGTACAATGTTT	0.93	8e-07	0.913	4/45	CP009318.1	Bacillus cereus 03BB102
>S733	CCATGATTACAGGATGGAAACGTTTTGAAGGAATGGATAAAACAAACTG							ND
>S734	CCATGCAGCGTCATTGAGTGCACTGGATCCGATGCAGCGTTGTGAAAT							ND
>S735	CCATGGTCATCAACAACAAGTA	CCATGGTCATCAACAACAAGTA	1	0.021	1	0/22	CP016285.1	Bacillus sp. B25(2016b)
		CCATGGTCATCAACAACAAGTA	1	0.021	1	0/22	AYF82408.1	hypothetical protein, Bacillus thuringiensis strain QZL38
		CATGGTCATCAACAACAAGTA	0.95	0.085	1	0/21	ASL67510.1	vrrB protein, Bacillus cereus strain FORC_047
>S736	CCATTAACAAAAATATAAAAAGCATACGTGC	CCATTAACAAAAATATAAAAAGCATACGTGC	1	2e-06	1	0/31	KX258624.1	Bacillus thuringiensis strain INTA Fr7-4 plasmid pFR260
>S737	CCATTAACAAAAATATAAAAAGCATACGTGCC	CCATTAACAAAAATATAAAAAGCATACGTGCC	1	6e-07	1	0/32	KX258624.1	Bacillus thuringiensis strain INTA Fr7-4 plasmid pFR260
>S738	CCATTAACAAAAATATAAAAAGCATACGTGCCG	CCATTAACAAAAATATAAAAAGCATACGTGCCG	1	2e-07	1	0/33	KX258624.1	Bacillus thuringiensis strain INTA Fr7-4 plasmid pFR260
>S739	CCATTAAGTTACTTTCTCCCAGTTCCCCCTTGGA	CCATTAAGTTACTTTCTCCCAGTTCCCCCTTGGA	1	6e-08	1	0/34	KX258624.1	Bacillus thuringiensis strain INTA Fr7-4 plasmid pFR260
		CCATTAAGTTACTTTCTCCCAGTTCCCCCTTGGA	1	6e-08	1	0/34	KT970646.1	Bacillus phage phiS58
		CCATTAAGTTACTTTCTCCCAGTTCCCCCTTGGA	1	6e-08	1	0/34	CP013060.1	Bacillus thuringiensis strain YWC2-8 plasmid pYWC2-8-5
		CCATTAAGTTACTTTCTCCCAGTTCCCCCTTGGA	1	6e-08	1	0/34	CP011352.1	Bacillus thuringiensis strain YC-10 plasmid pYC4
		CCATTAAGTTACTTTCTCCCAGTTCCCCCTTGGA	1	6e-08	1	0/34	CP010006.1	Bacillus thuringiensis serovar kurstaki strain HD 1 plasmid unnamed7
		CCATTAAGTTACTTTCTCCCAGTTCCCCCTTGGA	1	6e-08	1	0/34	CP010089.1	Bacillus thuringiensis serovar galleriae strain HD-29
		CCATTAAGTTACTTTCTCCCAGTTCCCCCTTGGA	1	6e-08	1	0/34	CP004871.1	Bacillus thuringiensis serovar kurstaki str. HD-1 plasmid pBMB46
		CCATTAAGTTACTTTCTCCCAGTTCCCCCTTGGA	1	6e-08	1	0/34	KJ920400.1	Bacillus phage Waukesha92
>S740	CCATTTTTGAACACGCAC							ND
>S741	CCCAATATTGCGTCACTCCACCTCCACCGACTGC							ND
>S742	CCCAATGTTCTGAATCAATCCCACAAGCCTGTG							ND
>S743	CCCAATTTCGCATGGATGTACTTTTTAGTATCATAGCGTA							ND
>S744	CCCAGCGGCTACCTCTTGACCCGGTACTTCACTAT							ND
>S745	CCCATTTCCGCTACGGTCGTTCCACTTGTTGTATT	CCCATTTCCGCTACGGTCGTTCCACTTGTTGTATT	1	2e-08	1	0/35	KX258624.1	Bacillus thuringiensis strain INTA Fr7-4 plasmid pFR260
>S746	CCCCGTGNNNNNNNNNNNNNNNNNNNNNNNNNNNNNNNNNNNNNNNNNNNNNNNNNNNNNNN							ND
>S747	CCCGATAATTTGAATTGCTCAATATTAATCGTTTC							ND
>S748	CCCGTTCTGTTCCAACCAATACCTACATACATCTATT	CCCGTTCTGTTCCAACCAATACCTACATACATCTATT	1	2e-09	1	0/37	CP024120.1	Bacillus cytotoxicus strain CH_1
>S749	CCCTCTACCGTTATTCTCTTGCTGC	CCCTCTACCGTTGTTCTCTTGCTG	0.96	0.84	0.9583	1/24	CP000903.1	Bacillus weihenstephanensis KBAB4
>S750	CCCTCTACCGTTATTTCCTTTCTTA							ND
>S751	CCCTCTACCGTTGTTTTCTTGCTGA	CCTCTACCGTTGTTTTCTTGCTGA	0.96	0.003	1	0/24	CP009692.1	Bacillus mycoides strain ATCC 6462
		CCTCTACCGTTGTTTTCTTGCTGA	0.96	0.003	1	0/24	CP009746.1	Bacillus weihenstephanensis strain WSBC 10204
		CCCTCTTCCGTTGTTTTCTTGCTGA	1	0.21	0.96	1/24	CP009605.1	Bacillus cereus strain S2-8
>S752	CCCTGCTGATGCAACATCGCTACCTACATTTTG							ND
>S753	CCCTGCTGATGCAACATCGCTACCTGCATTTTGT	CCCTGCTGATGCAACATCGCTACCTGCATTTTGT	1	6e-08	1	0/34	KX258624.1	Bacillus thuringiensis strain INTA Fr7-4 plasmid pFR260
>S754	CCCTGTGTTACCTTGAATA							ND
>S755	CCCTTACTTACATTCCT							ND
>S756	CCCTTACTTACTTTCCTT							ND
>S757	CCGATGGTCTATCCCTAGAGGGTGTACCATCTCTA							ND
>S758	CCGCACCCTTCGAAACAATAACAGTTGTTGTCTG							ND
>S759	CCGCATGTATGTATCACACCAAACGGCACACCGGTCACACC							ND
>S760	CCGTAGATTGTATCGAAGTAGAGTCTTGCTTTCTG							ND
>S761	CCGTCAAGGTCTGCATAATCATTAGGGTCTTGT	CCGTCAAGGTCTGCATAATCATTAGGGTCTTGT	1	2e-07	1	0/33	CP014848.1	Bacillus thuringiensis strain HD12 plasmid pHD120017
>S762	CCGTTAACGAAAATATAAAAAGCATACGTGCCG	CCGTTAACGAAAATATAAAAAGCATACGTGCCG	1	2e-07	1	0/33	CP032609.1	Bacillus thuringiensis strain QZL38 plasmid p.2
		CCGTTAACGAAAATATAAAAAGCATACGTGCCG	1	2e-07	1	0/33	KX258624.1	Bacillus thuringiensis strain INTA Fr7-4 plasmid pFR260
		CCGTTAACGAAAATATAAAAAGCATACGTGCCG	1	2e-07	1	0/33	CP014284.1	Bacillus thuringiensis strain Bt185 plasmid pBT1850294
		CCGTTAACGAAAATATAAAAAGCATACGTGCCG	1	2e-07	1	0/33	CP010111.1	Bacillus thuringiensis serovar indiana strain HD521 plasmid pBTHD521-5
>S763	CCGTTAACGAAAGTATAAAAAGCATACGTGCCG							ND
>S764	CCGTTGATTATTTACTTGGATTAACTTCTGCAAGACG	CCGTTGATTATTTACTTGGATTAACTTCTGCAAGACG	1	2e-09	1	0/37	CP024120.1	Bacillus cytotoxicus strain CH_1
>S765	CCTAAAAACAATTCCTTATATCCGGTTATGACAAGTCGCA	CCTAAAAACAATTCCTTATATCCGGTTATGACAA	0.85	1e-07	1	0/34	CP015352.1	Bacillus thuringiensis strain MYBT18246 plasmid p142098
		CCTAAAAACAATTCCTTATATCCGGTTATGACAA	0.85	1e-07	1	0/34	CP012102.1	Bacillus thuringiensis strain HS18-1 plasmid pHS18-3
		CCTAAAAACAATTCCTTATATCCGGTTATGACAA	0.85	1e-07	1	0/34	CP005937.1	Bacillus thuringiensis YBT-1518 plasmid pBMB0230
>S766	CCTAAAAGGAGACACTTATCAAGTATGGAAGCATGA							ND
>S767	CCTAAACCTCGCTTAGGAAACACTTTGCTACATACGTCGCACC							ND
>S768	CCTAAAGTGGTAGAACCTTGGTTCCCTTTCACC							ND
>S769	CCTAACTTTTGGGGTTGGAAGGCTGGCTTTAAAA	CCTTACTTTTGGGGTTGGAAGGCTGGCTTTAAAA	1	3e-06	0.9706	1/34	CP001178.1	Bacillus cereus AH187 plasmid pAH187_12
		CCTTACTTTTGGGGTTGGAAGGCTGGCTTTAAAA	1	3e-06	0.9706	1/34	DQ364061.1	Bacillus thuringiensis serovar tenebrionis plasmid pBMB175
>S770	CCTAATGCTATGCCGTCAGACAATTTGTTAAAT							ND
>S771	CCTATAGCACTAGGGAGAACACTTACTGCAAGTC							ND
>S772	CCTATATGCTGTTGCTAAACTCCTCCGGAGCTTCA							ND
>S773	CCTATCACTCTGTGATAGGCTGCCTATCATGTGGTGATAC							ND
>S774	CCTATTACGATCATAAACACCTGGAGCAACATAGATGAT							ND
>S775	CCTATTATATAACAAATGCCGACATTATCACAG							ND
>S776	CCTCGTTATTCTTGATTAAATATATACGAAGATCATATCATA	TCGTTATTCTTGATTAAATATATACGAAGCTCAT	0.8	7e-06	0.9706	1/34	CP015357.1	Bacillus thuringiensis strain MYBT18246 plasmid p55166
>S777	CCTCTATCGACTACCGTGTCGGTAATCCTATACT							ND
>S778	CCTGGTCCATATACACATCACCCAACCATTTCATT							ND
>S779	CCTGTATCGGCCCTAAATTTGATTACGGTTTCTTTT	CTGTATCGGCCCTAAATTTGATTACGGTTTCTTTT	0.97	2e-08	1	0/35	CP032613.1	Bacillus thuringiensis strain QZL38 plasmid p.6
		CTGTATCGGCCCTAAATTTGATTACGGTTTCTTTT	0.97	2e-08	1	0/35	CP014287.1	Bacillus thuringiensis strain Bt185 plasmid pBT1850042
>S780	CCTGTTGTGGACGCTGTATTCTCTACGAAACAAG							ND
>S781	CCTGTTGTGGACGCTGTATTCTCTACGAAGCAAG							ND
>S782	CCTGTTTCTTTTTGTATACGTTGGGCGTCGTTGAT	CCTGTTTCTTTTTGTATACGTTGGGCGTCGTTGAT	1	2e-08	1	0/35	AP014870.1	Bacillus thuringiensis serovar tolworthi plasmid pKK6
>S783	CCTTAACAATCCCCTCAATCGAACTCCCCAACCCCGTCG							ND
>S784	CCTTAGAAGTAGACCTCAAGTCCAACTGATTAAC							ND
>S785	CCTTATAACACAAACTGAAGCGCAGCTTACATCGTT							ND
>S786	CCTTCATCTCGCATTAAGTCATCAAGCGTTTTTTC	CCTTCATCTCGCATTAAGTCATCAAGCGTTTTTTC	1	2e-08	1	0/35	KX258624.1	Bacillus thuringiensis strain INTA Fr7-4 plasmid pFR260
>S787	CCTTCCAGTGGTGCGTTTTGCGAAGTTGTACCAG	CCTTCCAGTGGTGCGTTTTGCGAAGTTGTACCAG	1	6e-08	1	0/34	KX258624.1	Bacillus thuringiensis strain INTA Fr7-4 plasmid pFR260
>S788	CCTTCTAGCTTCCTCATCAGCTTTC	CCTTCTAGCTTCCTCATCAGCTTTC	1	0.0009	1	0/35	AYF80397.1	PBP1A family penicillin-binding protein, Bacillus thuringiensis strain QZL38
		CCTTCTAGCTTCCTCATCAGCTTTC	1	0.0009	1	0/35	ASK13747.1	penicillin-binding protein, Bacillus cereus strain M13
>S789	CCTTCTATTGTGGAAAGTACACCTTTTGAAATAA							ND
>S790	CCTTCTTCTCTTCCTGTATTTCTTAGTTTGTTTTGTAATTCGATTTCTCGTTCTGCTGTC	CCTTCTTCTCTTCCTGTATTTCTTAGTTTGTTTTGTAATTCGATTTCTCGTTCTGCTGTC	1	1e-21	1	0/60	CP015154.1	Bacillus thuringiensis strain Bc601 plasmid pBTBC4
		CCTTCTTCTCTTCCTGTATTTCTTAGTTTGTTTTGTAATTCGATTTCTCGTTCTGCTGTC	1	1e-21	1	0/60	CP013059.1	Bacillus thuringiensis strain YWC2-8 plasmid pYWC2-8-4
		CCTTCTTCTCTTCCTGTATTTCTTAGTTTGTTTTGTAATTCGATTTCTCGTTCTGCTGTC	1	1e-21	1	0/60	CP011351.1	Bacillus thuringiensis strain YC-10 plasmid pYC3
		CCTTCTTCTCTTCCTGTATTTCTTAGTTTGTTTTGTAATTCGATTTCTCGTTCTGCTGTC	1	1e-21	1	0/60	CP010002.1	Bacillus thuringiensis serovar kurstaki strain HD 1 plasmid unnamed5
		TTCTTCTCTTCCTGTATTTCTTAGTTTGTTTTGTAATTCGATTTCTCGTTCTGCTGT	0.95	6e-20	1	0/57	CP003691.1	Bacillus thuringiensis MC28 plasmid pMC183
		CCTTCTTCTCTTCCTGTATTTCTTAGTTTGTTTTGTAATTCAATTTCTCGTTCTGCTGT	0.98	2e-19	0.9831	1/59	CP009900.1	Bacillus anthracis strain 2002013094 plasmid pXO2
		CCTTCTTCTCTTCCTGTATTTCTTAGTTTGTTTTGTAATTCGATTTCTCGTTCCGCTGT	0.98	2e-19	0.9831	1/59	CP001748.1	Bacillus cereus biovar anthracis str. CI plasmid pCI-XO2
		TCTTCTCTTCCTGTATTTCTTAGTTTGTTTTGCAATTCGATTTCTCGTTCTGCTGT	0.93	9e-18	0.9821	1/56	CP024687.1	Bacillus wiedmannii bv. thuringiensis strain FCC41 plasmid pFCC41-3-257K
		CTTCCTGTATTTCTTAGTTTGTTTTGTAATTCGATTTCTCTTTCTGCTGT	0.83	2e-14	0.98	1/49	CP020941.1	Bacillus cereus strain BC-AK plasmid pBCXO2
		CCTTCTTCTCTTCCTGTATTTCTTAGTTTGTTTTGTAGCTCAATCTCTCGTTCTGCTGT	0.98	2e-14	0.9322	4/59	CP020746.1	Bacillus mycoides strain Gnyt1 plasmid unnamed3
		CCTTCTTCTCTTCCTGTATTTCTTAGTTTGTTTTGTAGCTCAATCTCTCGTTCTGCTGT	0.98	2e-14	0.9322	4/59	CP015180.1	Bacillus thuringiensis serovar alesti strain BGSC 4C1 plasmid pBMB71
		CCTTCTTCTCTTCCTGTATTTCTTAGTTTGTTTTGTAGCTCAATCTCTCGTTCTGCTGT	0.98	2e-14	0.9322	4/59	DQ025752.1	Bacillus thuringiensis serovar kurstaki plasmid pAW63
>S791	CCTTCTTCTCTTCCTGTATTTCTTAGTTTGTTTTGTAATTCGATTTCTCGTTCTGCTGTT	CCTTCTTCTCTTCCTGTATTTCTTAGTTTGTTTTGTAATTCGATTTCTCGTTCTGCTGTT	1	1e-21	1	0/60	CP015154.1	Bacillus thuringiensis strain Bc601 plasmid pBTBC4
		CCTTCTTCTCTTCCTGTATTTCTTAGTTTGTTTTGTAATTCGATTTCTCGTTCTGCTGTT	1	1e-21	1	0/60	CP013059.1	Bacillus thuringiensis strain YWC2-8 plasmid pYWC2-8-4
		CCTTCTTCTCTTCCTGTATTTCTTAGTTTGTTTTGTAATTCGATTTCTCGTTCTGCTGTT	1	1e-21	1	0/60	CP011351.1	Bacillus thuringiensis strain YC-10 plasmid pYC3
		CCTTCTTCTCTTCCTGTATTTCTTAGTTTGTTTTGTAATTCGATTTCTCGTTCTGCTGTT	1	1e-21	1	0/60	CP010002.1	Bacillus thuringiensis serovar kurstaki strain HD 1 plasmid unnamed5
		TTCTTCTCTTCCTGTATTTCTTAGTTTGTTTTGTAATTCGATTTCTCGTTCTGCTGTT	0.96	2e-20	1	0/57	CP003691.1	Bacillus thuringiensis MC28 plasmid pMC183
		CCTTCTTCTCTTCCTGTATTTCTTAGTTTGTTTTGTAATTCAATTTCTCGTTCTGCTGTT	1	6e-20	0.9833	1/60	CP009900.1	Bacillus anthracis strain 2002013094 plasmid pXO2
		CCTTCTTCTCTTCCTGTATTTCTTAGTTTGTTTTGTAATTCGATTTCTCGTTCCGCTGTT	1	6e-20	0.9833	1/60	CP001748.1	Bacillus cereus biovar anthracis str. CI plasmid pCI-XO2
		TCTTCTCTTCCTGTATTTCTTAGTTTGTTTTGCAATTCGATTTCTCGTTCTGCTGTT	0.95	3e-18	0.9825	1/57	CP024687.1	Bacillus wiedmannii bv. thuringiensis strain FCC41 plasmid pFCC41-3-257K
		CTTCCTGTATTTCTTAGTTTGTTTTGTAATTCGATTTCTCTTTCTGCTGTT	0.85	6e-15	0.9804	1/51	CP020941.1	Bacillus cereus strain BC-AK plasmid pBCXO2
		CCTTCTTCTCTTCCTGTATTTCTTAGTTTGTTTTGTAGCTCAATCTCTCGTTCTGCTGTT	1	6e-15	0.9333	4/60	CP020746.1	Bacillus mycoides strain Gnyt1 plasmid unnamed3
		CCTTCTTCTCTTCCTGTATTTCTTAGTTTGTTTTGTAGCTCAATCTCTCGTTCTGCTGTT	1	6e-15	0.9333	4/60	CP015180.1	Bacillus thuringiensis serovar alesti strain BGSC 4C1 plasmid pBMB71
		CCTTCTTCTCTTCCTGTATTTCTTAGTTTGTTTTGTAGCTCAATCTCTCGTTCTGCTGTT	1	6e-15	0.9333	4/60	DQ025752.1	Bacillus thuringiensis serovar kurstaki plasmid pAW63
		CTTCCTGTATTTCTTAGTTTGTTTTGTAATTCGATTTCTCTTTCTGCTGTT	0.85	6e-15	0.9804	1/51	CP018742.1	Bacillus cereus strain FORC_047 plasmid pFORC47_2
>S792	CCTTGAAACTTTTCAATTTCTGTTAATACTGTTTT							ND
>S793	CCTTTAAGCTTGATTACCTCTTCATATTTTTTA							ND
>S794	CCTTTGCTCATGTGGATCAGCGTTGTCCCCAGTGG							ND
>S795	CCTTTGTATGAGTTGAATTCATGCTATAATCATGT							ND
>S796	CCTTTTATAGTAGGTTGCAATTAGGTTGGGGATAT							ND
>S797	CGAAAATAAAGATTCGTTACTTACTGCATATTTTT	GAAAATAAAGATTCGTTACTTACTGCATATTTTT	0.97	7e-08	1	0/34	CP015177.1	Bacillus thuringiensis serovar alesti strain BGSC 4C1 plasmid pBMB267
		GAAAATAAAGATTCGTTACTTACTGCATATTTTT	0.97	7e-08	1	0/34	CP011154.1	Bacillus cereus strain CMCC P0011 plasmid pRML05
		GAAAATAAAGATTCGTTACTTACTGCATATTTTT	0.97	7e-08	1	0/34	CP011152.1	Bacillus cereus strain CMCC P0021 plasmid pRML04
		GAAAATAAAGATTCGTTACTTACTGCATATTTTT	0.97	7e-08	1	0/34	CP014853.1	Bacillus thuringiensis strain HD12 plasmid pHD120345
		GAAAATAAAGATTCGTTACTTACTGCATATTTTT	0.97	7e-08	1	0/34	CP010111.1	Bacillus thuringiensis serovar indiana strain HD521 plasmid pBTHD521-5
		GAAAATAAAGATTCGTTACTTACTGCATATTTTT	0.97	7e-08	1	0/34	CP010579.1	Bacillus thuringiensis serovar morrisoni strain BGSC 4AA1 plasmid pBMB92
>S798	CGAAAGAACAAGAATTAGCGAAAGC	AAGAACAAGAATTAGCGAAA	0.8	0.84	1	0/20	CP020880.1	Bacillus horikoshii strain 20a
>S799	CGAAAGAACAAGAATTAGCGAAAGT	AAGAACAAGAATTAGCGAAA	0.8	0.84	1	0/20	CP020880.1	Bacillus horikoshii strain 20a
>S800	CGAAATGATTTCCCGCTACCTGTTTTCCCTGCAAT							ND
>S801	CGAACAGCTCCTTTTATCCATTATGAAATCGGTGTCG	CGAACAGCTCCTTTTATCCATTATGAAATCGGTGTCG	1	2e-09	1	0/37	CP012103.1	Bacillus thuringiensis strain HS18-1 plasmid pHS18-4
>S802	CGAACAGGACATACTAATGGTAAATCCTTAGAAA							ND
>S803	CGACAAAAAAGCGATGATTGAAGTTCACGCATATTGT							ND
>S804	CGACAAAAATCGTGATTAACAATTTCATTCTACGATGC							ND
>S805	CGACAAAACGCTCCGGCCACACCGTTAAGCGACAGCCTG							ND
>S806	CGACAAATGTGATATGTTAAACCACCAGTTACCATAAA							ND
>S807	CGACAAGAGCGCGAAGATTGTCAATATAGCCATATGGAA							ND
>S808	CGACAATCTAGGGATTTCAACTGAGCGTAACAACACTA							ND
>S809	CGACAATCTAGGGATTTCAACTGAGCGTAACAACACTG							ND
>S810	CGACACAACCGCATATCCTTTCCCATCGGTTGTAAGTG							ND
>S811	CGACACATAATCAAGCTTTTCAGTTACGTGTAAATCTT							ND
>S812	CGACACTACCAATGATGCGCTTACCACTAGCTCAAAT							ND
>S813	CGACAGCAAAAACAGTATTCGCAAACTACAAGTACTATA	AGCAAAAACAGTATTCGCAAACTACAAGTACTATA	0.89	3e-08	1	0/35	CP015352.1	Bacillus thuringiensis strain MYBT18246 plasmid p142098
>S814	CGACATAAAAACGGAGCCTGTATGGTTTCTAATGTATC							ND
>S815	CGACATAACACGGTCGTTTCTTCTAAGTAAATAAGGAG							ND
>S816	CGACATAAGCACGTGCTACTTTGCCTGCACGAATGCT							ND
>S817	CGACATACACCTTGTTCATTTCCAACAATTCAGAAAGCT							ND
>S818	CGACATGCTAATAGTGAAGTGAATGCAGGGTTACTTATT							ND
>S819	CGACATTTACTTATGTTTTACATATGTTGTTATCAAA	ATTTACTTATGTTTTACATATGTTGTTACCAAA	0.89	2e-05	0.9697	1/33	CP001169.1	Bacillus cereus H3081.97 plasmid pH308197_29
>S820	CGACATTTAGTTCATGAGCTAAATCCGCTTGTCTTAAC							ND
>S821	CGACCAGCGTTCCCACCTTCTGTTGTAATCCATCCAC							ND
>S822	CGACCATAGCGCTAACGTTTGGCGATTTAATAATAACCG							ND
>S823	CGACCCTGCTTTGAATAGTTGCTCTATGTGTTCATCTGT							ND
>S824	CGACCTGAGCACGAGCGATCGGTACGTTCTTAATCAT							ND
>S825	CGACCTTTTATTAAATCTACGTTGATTTCGTAAGTTTT							ND
>S826	CGACGAAGATGGTAGTCGGCGGCTAGAGATAGAA							ND
>S827	CGACGACAAACTATTACTACAAAATCCTATCTAGAGGT	GACAAACTATTACTACAAAATCCTATCTAGAGGT	0.89	9e-08	1	0/34	CP020747.1	Bacillus mycoides strain Gnyt1 plasmid unnamed4
		GACAAACTATTACTACAAAATCCTATCTAGAGGT	0.89	9e-08	1	0/34	CP015351.1	Bacillus thuringiensis strain MYBT18246 plasmid p150790
		GACAAACTATTACTACAAAATCCTATCTAGAGGT	0.89	9e-08	1	0/34	CP005940.1	Bacillus thuringiensis YBT-1518 plasmid pBMB0233
>S828	CGACGCTTTACAATATTCGTTCCTAAATTCTTAATGTG							ND
>S829	CGACGGTGCAATCAACTTACATGGTTCTACTATCATG							ND
>S830	CGACGTTCCCGCTTACTAATTACTACAACTATTCCTGGT							ND
>S831	CGACTACCAATCAGCATTCCAATCCCTGCAATTACATC							ND
>S832	CGACTCAATTAAAGTATCTTAATCATACTCGAAATTA							ND
>S833	CGACTCTCCTAGCTCTCGCTCAATCATTTCTATAATGTT							ND
>S834	CGACTCTTTACCTCTTAATTCGTTCTTATTTCTTTTGTT							ND
>S835	CGACTGGAGAGCGTGGCGGATACACAAGGCTTAAAACT							ND
>S836	CGACTTCCAATAATTTGTAAAACTAATGATTTAAATAG							ND
>S837	CGACTTCTATCTCGTTGGATTCCTTCTGGTGTTCGAT							ND
>S838	CGACTTTAATACAAAGGTACATAAAAGCCTATCTTATCAT							ND
>S839	CGACTTTTTGGTATCACGTATACGAGAAAGGAAAGTG							ND
>S840	CGAGAATTGATTTAGGTGTACCGACAGGTGAAAT							ND
>S841	CGAGCGCTTGCACCTGAGCAGGTTGACTCTATAAT							ND
>S842	CGAGTAATTTGTTGGTCCATACTCAAAAAGCGAGTA							ND
>S843	CGAGTTATAGTGGAAACT							ND
>S844	CGAGTTGCAGTGGAAGAT							ND
>S845	CGAGTTTTTTTTACATCCTGTAAGGATCGTTGCTG							ND
>S846	CGATAGCAGGACACGCTTTTCAGGTAAGATACTAC							ND
>S847	CGATGAAAAGGCAAAG							ND
>S848	CGATTCCGTATTCCCGAAGTATCACAAGCGATTGAGATT							ND
>S849	CGATTCGGTAGAGCAACAAAAGCTTACAAAAGAA							ND
>S850	CGCATTCGTGCAGGTAAAGTAGCACGTGCTTAT	CGTATTCGTGCAGGTAAAGTAGCACGTGCTTA	0.96	3e-05	0.9688	1/32	MK256389.1	Bacillus phage phiKir1 clone phiKir1-sq1
		ATTCGTGCAGGTAAAGTAGCACGTGCTTA	0.87	3e-05	1	0/29	KT070867.1	Bacillus phage PBC2
>S851	CGCCTTACTACAACCAATATAGGGGACGTATCGT							ND
>S852	CGCTACTGGACCTCAAGGGCTTCAAGGTAT	CGCTACTGGACCTCAAGGGCTTCAAGGTAT	1	2e-06	1	0/30	CP016285.1	Bacillus sp. B25(2016b)
		CGCTACTGGACCTCAAGGGCCTCAAGGTAT	1	0.0004	0.9667	1/31	AYY26133.1	Gly-Xaa-Xaa repeat protein, Bacillus sp. strain FDAARGOS_527
>S853	CGCTAGCGCTACAAGTCTAAAGGAATTGTATGGGCTTCATAC	CGCTAGCGCTACAAGTCTAAAGGAATTGTATGGGCTTCATAC	1	5e-12	1	0/42	CP032609.1	Bacillus thuringiensis strain QZL38 plasmid p.2
		CGCTAGCGCTACAAGTCTAAAGGAATTGTATGGGCTTCATAC	1	5e-12	1	0/42	CP014284.1	Bacillus thuringiensis strain Bt185 plasmid pBT1850294
		CGCTAGCGCTACAAGTCTAAAGGAATTGTATGGGCTTCATAC	1	5e-12	1	0/42	AP014867.1	Bacillus thuringiensis serovar tolworthi plasmid pKK3
>S854	CGCTCCCACAAGGGGTGACTGATAAGAATGCCTAC							ND
>S855	CGCTTCCATGACTCTTTTTTGATTTGGTTCATATCG							ND
>S856	CGGAATCGGAATTGCTTTAAATTGTAAATCAAAA							ND
>S857	CGGACGATTTAATTTAACTGTACGACCAATATA	CGGACGATTTAATTTAACTGTACGACCAATATA	1	2e-07	1	0/33	CP024117.1	Bacillus cytotoxicus strain CH_2 plasmid pCh2_53
		CGGACGATTTAATTTAACTGTACGACCAATATA	1	2e-07	1	0/33	CP024114.1	Bacillus cytotoxicus strain CH_3 plasmid pCh3_53
		CGGACGATTTAATTTAACTGTACGACCAATATA	1	2e-07	1	0/33	CP024105.1	Bacillus cytotoxicus strain CH_23 plasmid pCh23_53
		CGGACGATTTAATTTAACTGTACGACCAATATA	1	2e-07	1	0/33	CP024102.1	Bacillus cytotoxicus strain CH_25 plasmid pCh25_53
		CGGACGATTTAATTTAACTGTACGACCAATATA	1	2e-07	1	0/33	CP024099.1	Bacillus cytotoxicus strain CH_38 plasmid pCh38_53
		GGGCGATTTAATTTAACTGTACGACCAATATA	0.96	3e-05	0.9688	1/32	AP014868.1	Bacillus thuringiensis serovar tolworthi plasmid pKK4
		GGGCGATTTAATTTAACTGTACGACCAATATA	0.96	3e-05	0.9688	1/32	CP010003.1	Bacillus thuringiensis serovar kurstaki strain HD 1 plasmid unnamed6
		CGATTTAATTTAACTGTACGACCAATATA	0.87	3e-05	1	0/29	CP010094.1	Bacillus thuringiensis serovar galleriae strain HD-29 plasmid pBMB55
		CGATTTAATTTAACTGTACGACCAATATA	0.87	3e-05	1	0/29	CP007613.1	Bacillus thuringiensis serovar kurstaki str. YBT-1520 plasmid pBMB69
		CGATTTAATTTAACTGTACGACCAATATA	0.87	3e-05	1	0/29	CP004873.1	Bacillus thuringiensis serovar kurstaki str. HD-1 plasmid pBMB65
		CGATTTAATTTAACTGTACGACCAATATA	0.87	3e-05	1	0/29	CP004862.1	Bacillus thuringiensis serovar kurstaki str. YBT-1520 plasmid pBMB53
		GGGCGATTTAATTTAACTGTACGACCAATATA	0.96	3e-05	0.9688	1/32	CP004131.1	Bacillus thuringiensis serovar thuringiensis str. IS5056 plasmid pIS56-63
		CGATTTAATTTAACTGTACGACCAATATA	0.87	3e-05	1	0/29	CP004070.1	Bacillus thuringiensis serovar kurstaki str. HD73 plasmid pHT73
		GGGCGATTTAATTTAACTGTACGACCAATATA	0.96	3e-05	0.9688	1/32	HM037272.1	Bacillus thuringiensis CT43 plasmid pBMB0558
>S858	CGGATGATGAGGGAGAAAGATATGAACGTTCATGT	CGGATGATGAGGGAGAAAGATATGAACGTTCATGT	1	2e-08	1	0/35	CP012103.1	Bacillus thuringiensis strain HS18-1 plasmid pHS18-4
>S859	CGGCACGTATGCTTTTTATATTTTCGTTAACGG	CGGCACGTATGCTTTTTATATTTTCGTTAACGG	1	2e-07	1	0/35	CP032609.1	Bacillus thuringiensis strain QZL38 plasmid p.2
		CGGCACGTATGCTTTTTATATTTTCGTTAACGG	1	2e-07	1	0/35	KX258624.1	Bacillus thuringiensis strain INTA Fr7-4 plasmid pFR260
		CGGCACGTATGCTTTTTATATTTTCGTTAACGG	1	2e-07	1	0/35	CP014284.1	Bacillus thuringiensis strain Bt185 plasmid pBT1850294
		CGGCACGTATGCTTTTTATATTTTCGTTAACGG	1	2e-07	1	0/35	CP010111.1	Bacillus thuringiensis serovar indiana strain HD521 plasmid pBTHD521-5
>S860	CGGCACGTATGCTTTTTATATTTTTGTTAATGG	CGGCACGTATGCTTTTTATATTTTTGTTAATGG	1	2e-07	1	0/33	KX258624.1	Bacillus thuringiensis strain INTA Fr7-4 plasmid pFR260
>S861	CGGCATTCGCTACTTCGATACGTTCGAGCTGTT							ND
>S862	CGGCCCCGTAGGTCCAGTAGCCCCAGTGTCA	CGGCCCCGTAGGTCCAGTAGCCCCAGTGTCA	1	2e-06	1	0/31	AYF80706.1	collagen-like protein, Bacillus thuringiensis strain QZL38
		CGGCCCCGTAGGTCCAGTAGCCCCAGTGTCA	1	2e-06	1	0/31	AZR76124.1	hypothetical protein, Bacillus thuringiensis strain C15
		CGGCCCCGTAGGTCCAGTAGCCCCAGTGTCA	1	2e-06	1	0/31	AVR31029.1	BclA protein, Bacillus cereus strain FORC60
>S863	CGGCCCCGTAGGTCCAGTTGGC	CGGCCCCGTAGGTCCAGTTGGC	1	0.021	1	0/22	AVR31029.1	BclA protein, Bacillus cereus strain FORC60
		CGGCCCCGTAGGTCCAGTTGGC	1	0.021	1	0/22	ASZ64994.1	hypothetical protein, Bacillus cereus strain HBL-AI
>S864	CGGCTATACCAATCGCTCCAGTAGGTAATATGTT							ND
>S865	CGGCTATCGATAATTTCATTTGTTTTTGTA	CGGCTATCGATAATTTCATTTGTTTTTGTA	1	2e-06	1	0/30	CP024104.1	Bacillus cytotoxicus strain CH_23
>S866	CGGGTATTTCTGTGCCGATCATCAACTTTATTCT	CGGGTATTTCTGTGCCGATCATCAACTTTATTCT	1	6e-08	1	0/34	CP033793.1	Bacillus sp. strain FDAARGOS_527 plasmid unnamed6
		CGGGTATTTCTGTGCCGATCATCAACTTTATTCT	1	6e-08	1	0/34	CP005939.1	Bacillus thuringiensis YBT-1518 plasmid pBMB0232
		CGGGTATTTCTGTGCCGATCATCAACTTTATTCT	1	6e-08	1	0/34	CP006864.1	Bacillus toyonensis BCT-7112 plasmid pBCT77
		CGGGTATTTCTGTGCCGATCATCAACTTTATTCT	1	6e-08	1	0/34	CP001180.1	Bacillus cereus AH187 plasmid pAH187_45
		CGGGTATTTCTGTGCCGATCATCAACTTTATTCT	1	6e-08	1	0/34	CP003690.1	Bacillus thuringiensis MC28 plasmid pMC95
>S867	CGGTCCAGTAGCCCCAGTCGGT	CGGTCCAGTAGCCCCAGTCGGT	1	0.021	1	0/22	AYF80706.1	collagen-like protein, Bacillus thuringiensis strain QZL38
		CGGTCCAGTAGCCCCAGTCGGT	1	0.021	1	0/22	AUM64220.1	collagen-like triple helix repeat-containing protein, Brevibacillus laterosporus strain ZQ2
		CGGTCCAGTAGCCCCAGTCGGT	1	0.021	1	0/22	ATI58560.1	hypothetical protein, Bacillus cereus strain BHU1
>S868	CGGTCCAGTCGGTCCAGTCGGT	CGGTCCAGTCGGTCCAGTCGGT	1	0.021	1	0/22	CP024772.1	Bacillus thuringiensis LM1212 plasmid pLM1	six fragments
		CGGTCCAGTCGGTCCAGTCGGT	1	0.021	1	0/22	AST02578.1	collagen-like protein, Bacillus thuringiensis strain ATCC 10792
		CGGTCCAGTCGGTCCAGTCGGT	1	0.021	1	0/22	CP017574.1	Bacillus thuringiensis strain SCG04-02 plasmid PSCG364
		CGGTCCAGTCGGTCCAGTCGGT	1	0.021	1	0/22	CP016588.1	Bacillus thuringiensis strain KNU-07
		CGGTCCAGTCGGTCCAGTCGGT	1	0.021	1	0/22	CP013001.1	Bacillus thuringiensis strain XL6 plasmid	four fragments
		CGGTCCAGTCGGTCCAGTCGGT	1	0.021	1	0/22	CP012483.1	Bacillus cereus strain NJ-W
>S869	CGGTTATTATTAAATCGCCAAACGTTAGCGCTATGGTCG							ND
>S870	CGGTTCTGATGGTAGCGGCTCTGAT	CGGTTCTGGTGGTAGCGGCTCTGA	0.96	0.84	0.9583	1/24	ASL63215.1	LPXTG-motif cell wall anchor domain protein, Bacillus cereus strain FORC_047
		CGGTTCTGGTGGTAGCGGCTCTGA	0.96	0.84	0.9583	1/24	ARP55855.1	cell wall anchor protein, Bacillus thuringiensis strain ATCC 10792
>S871	CGTAAGCTGTGTAATGAGCAGATAGAAAGGAAGT							ND
>S872	CGTAATGCTTAGATGACCTTTTATCGTATCCTCAT							ND
>S873	CGTAGGTACAGTAGGCCCG							ND
>S874	CGTAGTAGCACATATTTAAAACGCATATACGGACAGTCGCAT	CGTAGTAGCACATATTTAAAACGCATATACGGACAGTCGCAT	1	5e-12	1	0/42	CP032609.1	Bacillus thuringiensis strain QZL38 plasmid p.2
		CGTAGTAGCACATATTTAAAACGCATATACGGACAGTCGCAT	1	5e-12	1		CP014284.1	Bacillus thuringiensis strain Bt185 plasmid pBT1850294
		CGTAGTAGCACATATTTAAAACGCATATACGGACAATC	0.9	4e-08	0.9737	1/38	CP024121.1	Bacillus cytotoxicus strain CH_1 plasmid pCh1_53
		CGTAGTAGCACATATTTAAAACGCATATACGGACA	0.83	4e-08	1	0/35	CP024117.1	Bacillus cytotoxicus strain CH_2 plasmid pCh2_53
		CGTAGTAGCACATATTTAAAACGCATATACGGACAATC	0.9	4e-08	0.9737	1/38	CP024114.1	Bacillus cytotoxicus strain CH_3 plasmid pCh3_53
		CGTAGTAGCACATATTTAAAACGCATATACGGACA	0.83	4e-08	1	0/35	CP024105.1	Bacillus cytotoxicus strain CH_23 plasmid pCh23_53
		CGTAGTAGCACATATTTAAAACGCATATACGGACAATC	0.9	4e-08	0.9737	1/38	CP024102.1	Bacillus cytotoxicus strain CH_25 plasmid pCh25_53
		CGTAGTAGCACATATTTAAAACGCATATACGGACA	0.83	4e-08	1	0/35	CP024099.1	Bacillus cytotoxicus strain CH_38 plasmid pCh38_53
		CGTAGTAGCACATATTTAAAACGCATATACGGACAATC	0.9	4e-08	0.9737	1/38	CP016361.1	Bacillus cereus strain M13 plasmid pBCM1301
>S875	CGTCGCATTGGTTCCGAATTGGACAAGTTCACCGC	CGTCGCATTGGTTCCGAATTGGACAAGTTCACCGC	1	2e-08	1	0/35	CP024120.1	Bacillus cytotoxicus strain CH_1
>S876	CGTCTTGCAGAAGTTAATCCAAGTAAATAATCAACGG	CGTCTTGCAGAAGTTAATCCAAGTAAATAATCAACGG	1	2e-09	1	0/37	CP024120.1	Bacillus cytotoxicus strain CH_1
>S877	CGTGATGGACGATATGTCTTAATTCACGGCTCACAA	CGTGATGGACGATATGTCTTAATTCACGGCTCACAA	1	6e-09	1	0/36	CP024116.1	Bacillus cytotoxicus strain CH_2
>S878	CGTTAATGAAGTCCGCTTGTACACCGATCGGCAT							ND
>S879	CGTTAATTGATTTACTCCTGCAGATAATGTT	CGTTAATTGATTTACTCCTGCAGATAATGTT	1	2e-06	1	0/31	AVP44707.1	YhgE/Pip domain-containing protein, Bacillus cereus strain TG1-6
		TAATTGATTTACTCCTGCAGATAATGTT	0.9	8e-05	1	0/28	ASI76730.1	phage infection protein, Bacillus cereus strain M3
>S880	CGTTAGGAAAGCGATTAGGCGCTGATAATTGTTA	TTAGGAAAGCGATTAGGCGCTGATAATTGTTA	0.94	8e-07	1	0/32	CP012103.1	Bacillus thuringiensis strain HS18-1 plasmid pHS18-4
>S881	CGTTTATACAACAAGAGAAGCTGAAAAAATTTGG	CGTTTATACAACAAGAGAAGCTGAAAAAATTTGG	1	6e-08	1	0/34	EU362919.1	Bacillus thuringiensis strain INTA-FR7-4 plasmid pFR55
		CGTTTATACAACAAGAGAAGCTGAAAAAATGTGG	1	3e-06	0.9706	1/34	CP020747.1	Bacillus mycoides strain Gnyt1 plasmid unnamed4
>S882	CGTTTCTTCCTCATCGTAAGAGCGTGTAACTTTA							ND
>S883	CTAAAAATGATTGTAGGTGTAATTTTTGCCGTAA							ND
>S884	CTAAAATTAGATTCCATGACTTACTACATACCCA							ND
>S885	CTAAACCATTAGGATATTTACTAGAGTTTTTA	CTAAACCATTAGGATATTTACTAGAGTTTTTA	1	6e-07	1	0/32	KX258624.1	Bacillus thuringiensis strain INTA Fr7-4 plasmid pFR260
		CTAAACCATTAGGATATTTACTAGAGTTTTTA	1	6e-07	1	0/32	DQ364061.1	Bacillus thuringiensis serovar tenebrionis plasmid pBMB175
>S886	CTAAACCTTCTATATCAGGTGTACCGTTAGCGAACCCCTGC							ND
>S887	CTAAACTATTAGCAGAAGTAAAGGAGACTGAAGA							ND
>S888	CTAAACTGGTGGTCCGAAATCAATAAAAAGAGAAGTAT							ND
>S889	CTAAACTTTTAGGGAACTTATCCTTAAATGGTAAAATGACACC	TTTTAGGGAACTTATCCTTAAATGGTAAAATGACACC	0.86	3e-09	1	0/37	CP012102.1	Bacillus thuringiensis strain HS18-1 plasmid pHS18-3
		TTTTAGGGAACTTATCCTTAAATGGTAAAATGACTCC	0.86	2e-07	0.973	1/37	CP005937.1	Bacillus thuringiensis YBT-1518 plasmid pBMB0230
>S890	CTAAAGCTACAGCTCCTTCGCCGACTGCAGCAACA	CTAAAGCTACAGCTCCTTCGCCGACTGCAGCAACA	1	2e-08	1	0/35	CP020005.1	Bacillus thuringiensis strain L-7601 plasmid unnamed3
		CTAAAGCTACAGCTCCTTCGCCGACTGCAGCAACA	1	2e-08	1	0/35	KX258624.1	Bacillus thuringiensis strain INTA Fr7-4 plasmid pFR260
		CTAAAGCTACAGCTCCTTCGCCGACTGCAGCAACA	1	2e-08	1	0/35	CP014853.1	Bacillus thuringiensis strain HD12 plasmid pHD120345
		CTAAAGCTACAGCTCCTTCGCCGACTGCAGCAACA	1	2e-08	1	0/35	CP009636.1	Bacillus cereus 03BB108 plasmid pBFI_2
		CTAAAGCTACAGCTCCTTCGCCGACTGCAGCAACA	1	2e-08	1	0/35	CP009317.1	Bacillus cereus 03BB102 plasmid
		CTAAAGCTACAGCTCCTTCGCCGACTGCAGCAACA	1	2e-08	1	0/35	CP001406.1	Bacillus cereus 03BB102 plasmid p03BB102_179
		CTAAAGTTACAGCTCCTTCGCCGACTGCAGCAACA	1	9e-07	0.9714	1/35	CP020755.1	Bacillus thuringiensis strain ATCC 10792 plasmid pLDW-16
		CTAAAGTTACAGCTCCTTCGCCGACTGCAGCAACA	1	9e-07	0.9714	1/35	CP021062.1	Bacillus thuringiensis strain ATCC 10792 plasmid poh1
		CTAAAGCTACAGCTCCTTCGCCGACTGCGGCAACA	1	9e-07	0.9714	1/35	CP016589.1	Bacillus thuringiensis strain KNU-07 plasmid pBTKNU07-01
		CTAAAGCTACAGCTCCTTCGCCGACTGCAGCCACA	1	9e-07	0.9714	1/35	CP010111.1	Bacillus thuringiensis serovar indiana strain HD521 plasmid pBTHD521-5
		CTAAAGTTACAGCTCCTTCGCCGACTGCAGCAACA	1	9e-07	0.9714	1/35	CP004135.1	Bacillus thuringiensis serovar thuringiensis str. IS5056 plasmid pIS56-233
>S891	CTAAATACTTTGTATACGTATACTCAAAAAGCCACT	CTAAATACTTTGTATACGTATACTCAAAAAGCCACT	1	6e-09	1	0/36	CP009333.1	Bacillus thuringiensis strain HD1011 plasmid 4
>S892	CTAACTTATAAGGCATAGGTGCAATAAAGGTAAC							ND
>S893	CTAAGCTCTCGAAGCATTCTTACATTGTTTTCTGT							ND
>S894	CTAATAGAACTTGATACATTTAAAATCTCCCCTTG							ND
>S895	CTAATGAAATGGTTTTAACTACTATGATTAATACA	CTAATGAAATGGTTTTAACTACTATGATTAATACA	1	2e-08	1	0/35	AM922326.2	Acetobacter pasteurianus CCM 3610 pGR7 plasmid
		CTAATGAAATGGTTTTAACTACTATGATTAATACA	1	2e-08	1	0/35	DQ364061.1	Bacillus thuringiensis serovar tenebrionis plasmid pBMB175
>S896	CTACCACTGTACCCTCGATAGTGTTTCCGTTTCT							ND
>S897	CTACCTTGAGATTTATGAACTGTAAATGCATAAG	CTACCTTGAGATTTATGAACTGTAAATGCATAAG	1	6e-08	1	0/34	CP015182.1	Bacillus thuringiensis serovar alesti strain BGSC 4C1 plasmid pBMB8291
		CTACCTTGAGATTTATGAACTGTAAATGCATAAG	1	6e-08	1	0/34	CP015151.1	Bacillus thuringiensis strain Bc601 plasmid pBTBC1
		CTACCTTGAGATTTATGAACTGTAAATGCATAAG	1	6e-08	1	0/34	CP011356.1	Bacillus thuringiensis strain YC-10 plasmid pYC11
		CTACCTTGAGATTTATGAACTGTAAATGCATAAG	1	6e-08	1	0/34	CP010010.1	Bacillus thuringiensis serovar kurstaki strain HD 1 plasmid unnamed10
		CTACCTTGAGATTTATGAACTGTAAATGCATAAG	1	6e-08	1	0/34	CP010009.1	Bacillus thuringiensis serovar kurstaki strain HD 1 plasmid unnamed11
		CTACCTTGAGATTTATGAACTGTAAATGCATAAG	1	6e-08	1	0/34	CP010099.1	Bacillus thuringiensis serovar galleriae strain HD-29 plasmid pBMB8
		CTACCTTGAGATTTATGAACTGTAAATGCATAAG	1	6e-08	1	0/34	CP007610.1	Bacillus thuringiensis serovar kurstaki str. YBT-1520 plasmid pBMB8240	two fragments
		CTACCTTGAGATTTATGAACTGTAAATGCATAAG	1	6e-08	1	0/34	CP004883.1	Bacillus thuringiensis serovar kurstaki str. HD-1 plasmid pBMB14
		CTACCTTGAGATTTATGAACTGTAAATGCATAAG	1	6e-08	1	0/34	CP004075.1	Bacillus thuringiensis serovar kurstaki str. HD73 plasmid pHT8_2
		CTACCTTGAGATTTATGAACTGTAAATGCATAAG	1	6e-08	1	0/34	CP003893.1	Bacillus thuringiensis Bt407 plasmid BTB_8p
		CTACCTTGAGATTTATGAACTGTAAATGCATAAG	1	6e-08	1	0/34	CP003760.1	Bacillus thuringiensis HD-771 plasmid p08
>S898	CTACGCTATGAGCAGTACTTTGTACACGTTTCCTTTCTCCAG	CAGTACTTTGTACACGTTTCCTTTCTCCAG(1896165-1896136)	0.71	2e-05	1	0/30	ALL21798.1	hypothetical protein, Bacillus thuringiensis strain XL6
		CAGTACTTTGTACACGTTTCCTTTCTCCAG	0.71	2e-05	1	0/30	CP013001.1	Bacillus thuringiensis strain XL6 plasmid
>S899	CTAGAGAAAGTGGTTGAATATTACCGTTCAAAAATT	TAGAGAAAGTGGTTGAATATTACCGTTCAAAAAT	0.94	8e-08	1	0/34	CP001169.1	Bacillus cereus H3081.97 plasmid pH308197_29
>S900	CTAGATCTACATAGTGTAAATGTGTTCCACCTGCATT							ND
>S901	CTAGCAGGGATATAGATAAAACTGTTGATTATAT							ND
>S902	CTAGCTGGCTTACTCTTGTTGTTTATACTCCTC							ND
>S903	CTAGGCGGATTAATAATTTTTAGATCACTATTCA	CTAGGCGGATTAATAATTTTTAGATCACTATTCA	1	6e-08	1	0/34	CP014848.1	Bacillus thuringiensis strain HD12 plasmid pHD120017
>S904	CTAGTAGTTAATTTGAACTGGGTATTTGACAGTGTGTT	CTAGTAGTTAATTTGAACTGGGTATTTGACAGTGTGTT	1	6e-10	1	0/38	CP010111.1	Bacillus thuringiensis serovar indiana strain HD521 plasmid pBTHD521-5
>S905	CTAGTGAGCGCTAAAAGTTCCTTATTTACCTTGTT							ND
>S906	CTAGTTGTTCTGATAAATCTATAAACTTATTAT	CTAGTTGTTCTGATAAATCTATAAACTTATTAT	1	2e-07	1	0/33	ALL21848.1	hypothetical protein, Bacillus thuringiensis strain XL6
		CTAGTTGTTCTGATAAATCTATAAACTTATTAT	1	2e-07	1	0/33	CP013001.1	Bacillus thuringiensis strain XL6 plasmid
		CTAGTTGTTCTGATAAATCTATAAACTTATTAT	1	2e-07	1	0/33	CP001187.1	Bacillus cereus G9842 plasmid pG9842_209
>S907	CTATAAGGAGCGAAACGGAATGAATTTGAGAGTG							ND
>S908	CTATACAGAAGCGAAGAAGGATGGAATCGTAAGTGCT							ND
>S909	CTATATATAGCCAGCGTCCTCTTTTTTATATAA							ND
>S910	CTATATCTAATATAATAAAAACCATATAGAATG							ND
>S911	CTATATTTACCACCAACAAGCCCCTTGTTATCTAT							ND
>S912	CTATCATTTATGTATCTGATACAGGATCTACAGT	CTATCATTTATGTATCTGATACAGGATCTACAGT	1	6e-08	1	0/34	KX258624.1	Bacillus thuringiensis strain INTA Fr7-4 plasmid pFR260
		CTATCATTTATGTATCTGATACAGGATCTACAGT	1	6e-08	1	0/34	CP024688.1	Bacillus wiedmannii bv. thuringiensis strain FCC41 plasmid pFCC41-4-144K
		CTATCATTTATGTATCTGATACAGGATCTACAGT	1	6e-08	1	0/34	CP014853.1	Bacillus thuringiensis strain HD12 plasmid pHD120345
		ATCATTTATGTATCTGATACAGGATCTACAGT	0.94	6e-08	1	0/32	CP036355.1	Bacillus sp. SYJ plasmid unnamed1
		ATCATTTATGTATCTGATACAGGATCTACAGT	0.94	6e-08	1	0/32	CP033789.1	Bacillus sp. strain FDAARGOS_527 plasmid unnamed2
		ATCATTTATGTATCTGATACAGGATCTACAGT	0.94	6e-08	1	0/32	CP022346.1	Bacillus thuringiensis strain c25 plasmid unnamed1
		ATCATTTATGTATCTGATACAGGATCTACAGT	0.94	6e-08	1	0/32	CP016317.1	Bacillus cereus strain M3 plasmid pBCM301
		ATCATTTATGTATCTGATACAGGATCTACAGT	0.94	6e-08	1	0/32	CP020005.1	Bacillus thuringiensis strain L-7601 plasmid unnamed3
		ATCATTTATGTATCTGATACAGGATCTACAGT	0.94	6e-08	1	0/32	CP010111.1	Bacillus thuringiensis serovar indiana strain HD521 plasmid pBTHD521-5
		ATCATTTATGTATCTGATACAGGATCTACAGT	0.94	6e-08	1	0/32	CP010579.1	Bacillus thuringiensis serovar morrisoni strain BGSC 4AA1 plasmid pBMB92
		ATCATTTATGTATCTGATACAGGATCTACAGT	0.94	6e-08	1	0/32	CP010578.1	Bacillus thuringiensis serovar morrisoni strain BGSC 4AA1 plasmid pBMB232
		ATCATTTATGTATCTGATACAGGATCTACAGT	0.94	6e-08	1	0/32	CP009299.1	Bacillus cereus D17 plasmid
		ATCATTTATGTATCTGATACAGGATCTACAGT	0.94	6e-08	1	0/32	CP009317.1	Bacillus cereus 03BB102 plasmid
		ATCATTTATGTATCTGATACAGGATCTACAGT	0.94	6e-08	1	0/32	CP003748.1	Bacillus cereus FRI-35 plasmid p01
		ATCATTTATGTATCTGATACAGGATCTACAGT	0.94	6e-08	1	0/32	CP003754.1	Bacillus thuringiensis HD-771 plasmid p02
		ATCATTTATGTATCTGATACAGGATCTACAGT	0.94	6e-08	1	0/32	CP003753.1	Bacillus thuringiensis HD-771 plasmid p01
		ATCATTTATGTATCTGATACAGGATCTACAGT	0.94	6e-08	1	0/32	AP007210.1	Bacillus cereus NC7401 plasmid pNCcld
		ATCATTTATGTATCTGATACAGGATCTACAGT	0.94	6e-08	1	0/32	CP001406.1	Bacillus cereus 03BB102 plasmid p03BB102_179
		ATCATTTATGTATCTGATACAGGATCTACAGT	0.94	6e-08	1	0/32	CP000228.1	Bacillus cereus Q1 plasmid pBc239
		ATCATTTATGTATCTGATACAGGATCTACAGT	0.94	6e-08	1	0/32	CP001179.1	Bacillus cereus AH187 plasmid pAH187_270
		ATCATTTATGTATCTGATACAGGATCTACAGT	0.94	6e-08	1	0/32	CP001166.1	Bacillus cereus H3081.97 plasmid pH308197_258
		ATCATTTATGTATCTGATACAGGATCTACAGT	0.94	6e-08	1	0/32	DQ889677.1	Bacillus cereus strain AH820 plasmid pPER272
		ATCATTTATGTATCTGATACAGGATCTACAGT	0.94	6e-08	1	0/32	DQ889676.1	Bacillus cereus strain AH187 plasmid pCER270
		ATCATTTATGTATCTGATACAGGATCTACAGT	0.94	6e-08	1	0/32	DQ360825.1	Bacillus cereus plasmid pBCE4810
		ATCATTTATGTATCTGATACAGGATCTACAGT	0.94	6e-08	1	0/32	AE017195.1	Bacillus cereus ATCC 10987 plasmid pBc10987
		ATTTATGTATCTGATACAGGATCTACAGT	0.85	4e-05	1	0/29	CP032609.1	Bacillus thuringiensis strain QZL38 plasmid p.2
		ATTATTTATGTATCTGATACAGGATCTACAGT	0.94	4e-05	0.9688	1/32	CP015177.1	Bacillus thuringiensis serovar alesti strain BGSC 4C1 plasmid pBMB267
		ATTTATGTATCTGATACAGGATCTACAGT	0.85	4e-05	1	0/29	CP014284.1	Bacillus thuringiensis strain Bt185 plasmid pBT1850294
		ATTATTTATGTATCTGATACAGGATCTACAGT	0.94	4e-05	0.9688	1/32	AP014867.1	Bacillus thuringiensis serovar tolworthi plasmid pKK3
>S913	CTATGATATGATACTTACAACTTTTACTATTGGGATAAAACA							ND
>S914	CTATGATATGGTAAGTCATTTGGGCTCATGAACAGTCTGTAA							ND
>S915	CTATGCTATGGTCACCTGATCCAAAACCTTGGAAGGATGAA	CACCTGATCCAAAACCTTGGAAGGATGAA	0.7	8e-05	1	0/29	DQ364061.1	Bacillus thuringiensis serovar tenebrionis plasmid pBMB175
>S916	CTATGCTATGGTCTCTCTATTAAAAACCTCCGCCCCCATACT							ND
>S917	CTATGCTATGGTTGAACTAGAATGTTTAAAACCAACTGGTAA							ND
>S918	CTATGCTTTGGTTGTATGTGCTTTGGAATTCGTCTTGTAAC							ND
>S919	CTATGGCTAAAGGGTGGAAAAATATAACTGGAACATG							ND
>S920	CTATGGGCATTCCAGATAAATATAAACCCGAGGTA	CTATGGGCATTCCAGATAAATATAAACCCGAGGTA	1	2e-08	1	0/35	CP015152.1	Bacillus thuringiensis strain Bc601 plasmid pBTBC2
		CTATGGGCATTCCAGATAAATATAAACCCGAGGTA	1	2e-08	1	0/35	CP013056.1	Bacillus thuringiensis strain YWC2-8 plasmid pYWC2-8-1
		CTATGGGCATTCCAGATAAATATAAACCCGAGGTA	1	2e-08	1	0/35	CP011350.1	Bacillus thuringiensis strain YC-10 plasmid pYC1
		CTATGGGCATTCCAGATAAATATAAACCCGAGGTA	1	2e-08	1	0/35	AP014866.1	Bacillus thuringiensis serovar tolworthi plasmid pKK2
		CTATGGGCATTCCAGATAAATATAAACCCGAGGTA	1	2e-08	1	0/35	CP009999.1	Bacillus thuringiensis serovar kurstaki strain HD 1 plasmid unnamed2
		CTATGGGCATTCCAGATAAATATAAACCCGAGGTA	1	2e-08	1	0/35	CP010091.1	Bacillus thuringiensis serovar galleriae strain HD-29 plasmid pBMB267
		CTATGGGCATTCCAGATAAATATAAACCCGAGGTA	1	2e-08	1	0/35	CP007615.1	Bacillus thuringiensis serovar kurstaki str. YBT-1520 plasmid pBMB293
		CTATGGGCATTCCAGATAAATATAAACCCGAGGTA	1	2e-08	1	0/35	CP004876.1	Bacillus thuringiensis serovar kurstaki str. HD-1 plasmid pBMB299	two fragments
		CTATGGGCATTCCAGATAAATATAAACCCGAGGTA	1	2e-08	1	0/35	CP004136.1	Bacillus thuringiensis serovar thuringiensis str. IS5056 plasmid pIS56-285
		CTATGGGCATTCCAGATAAATATAAACCCGAGGTA	1	2e-08	1	0/35	CP001910.1	Bacillus thuringiensis serovar chinensis CT-43 plasmid pCT281
>S921	CTATTTAAATCATTAGTTTTACAAATTATTGGAAGTCG							ND
>S922	CTATTTTACCAATATCATAGACACATCAATTAAA	CTATTTTACCAATATCATAGACACATCAATTAAA	1	6e-08	1	0/34	CP020434.2	Bacillus sp. FDAARGOS_235 plasmid 1
		CTATTTTACCAATATCATAGACACATCAATTAAA	1	6e-08	1	0/34	CP012103.1	Bacillus thuringiensis strain HS18-1 plasmid pHS18-4
		CTATTTTACCAATATCATAGACACATCAATTAAA	1	6e-08	1	0/34	CP003692.1	Bacillus thuringiensis MC28 plasmid pMC189
>S923	CTCACGAAGTCGTACGAACGAGAAGATAAACTCAT							ND
>S924	CTCATATCTGTGACCAACGAAAAATACGGTGTATCA							ND
>S925	CTCATTTGGGAATATCCCTCCTGGACAAGATAG	CTCATTTGGGAATATCCCTCCTGGACAAGATAG	1	2e-07	1	0/33	CP024658.1	Bacillus cereus strain MLY1 plasmid pMLY1.3
>S926	CTCCCGTTATTCCTGTTATT	CTCCCGTTATTCCTGTTATT	1	0.33	1	0/20	ARX66306.1	hypothetical protein, Bacillus thuringiensis strain YGd22-03
		CTCCCGTTATTCCTGTT	0.85	21	1	0/17	AYY28977.1	collagen-like protein, Bacillus sp. strain FDAARGOS_527
>S927	CTCCCGTTGGTCCTGTTGCT	CTCCCGTTGGTCCTGTTGCT	1	0.34	1	0/20	AGE78240.1	hypothetical protein, Bacillus thuringiensis serovar kurstaki str. HD73
>S928	CTCCGCCGTTTTGGTCTATTGATTTCACTGTAAAT							ND
>S929	CTCCTGTTACTCCCGTTGCT	CTCCTGTTACTCCCGTTGCT	1	0.33	1	0/20	CP037417.1	Bacillus velezensis strain LB002 chromosome
		CTCCTGTTACTCCCGTTGCT	1	0.33	1	0/20	AXP00395.1	collagen-like protein, Bacillus anthracis strain MCCC 1A02161
		CTCCTGTTACTCCCGTTGCT	1	0.33	1	0/20	CP035232.1	Bacillus glycinifermentans strain SRCM103574
		CTCCTGTTACTCCCGTTGCT	1	0.33	1	0/20	CP031424.1	Bacillus amyloliquefaciens strain B-4
		CTCCTGTTACTCCCGTTGCT	1	0.33	1	0/20	ARC27718.1	MoxR family ATPase, Bacillus sp. FDAARGOS_235
		CTCCTGTTACTCCCGTTGCT	1	0.33	1	0/20	ARC28318.1	DUF4183 domain-containing protein, Bacillus sp. FDAARGOS_235
>S930	CTCCTTATTTACTTAGAAGAAACGACCGTGTTATGTCG							ND
>S931	CTCCTTCTTAGGTCTTGATGCTTTCCACATCAT	CTCCTTCTTAGGTCTTGATGCTTTCCACATCAT	1	2e-07	1	0/33	EU408779.1	Bacillus phage AP50
>S932	CTCGTTGATCCAGACGCGTTTCAAAGGTGG	CTCGTTGATCCAGACGCGTTTCAAAGGTGG	1	2e-06	1	0/30	CP024120.1	Bacillus cytotoxicus strain CH_1 chromosome
>S933	CTCGTTTTTCTACTCCAATACCACAATCATTACA							ND
>S934	CTCTAAATTCTTTTGTTGATTTTCATAACTTTTA	CTCTAAATTCTTTTGTTGATTTTCATAACTTTTA	1	6e-08	1	0/34	AZJ19612.1	tape measure protein, Bacillus wiedmannii bv. thuringiensis strain FCC41 chromosome
		CTCTAAATTCTTTTGTTGATTTTCATAACTTTTA	1	6e-08	1	0/34	CP032612.1	Bacillus thuringiensis strain QZL38 plasmid p.4
		CTCTAAATTCTTTTGTTGATTTTCATAACTTTTA	1	6e-08	1	0/34	CP014285.1	Bacillus thuringiensis strain Bt185 plasmid pBT1850055
		CTCTAAATTCTTTTGTTGATTTTCATAACTTTTA	1	6e-08	1	0/34	CP003687.1	Bacillus thuringiensis MC28
>S935	CTCTAGTGTTCAAAAAACGTACGGAGCGTTATCT							ND
>S936	CTCTATTTGGAAGCACGGGCAATCGGTGCAGAGGAA							ND
>S937	CTCTCCAATACCTGCTGCAAATCCTGTACCAAAAT	CTCTCCAATACCTGCTGCAAATCCTGTACCAAAAT	1	2e-08	1	0/35	CP020004.1	Bacillus thuringiensis strain L-7601 plasmid unnamed2
		CTCTCCAATACCTGCTGCAAATCCTGTACCAAAAT	1	2e-08	1	0/35	CP010108.1	Bacillus thuringiensis serovar indiana strain HD521 plasmid pBTHD521-2
>S938	CTCTTTATCTTGCTTGATGCTTTTTAAATGATAA							ND
>S939	CTCTTTGCTTTTCCTTGTGCTTTCTTTTCAATCAG	GCTTTTCCTTGTGCTTTCTTTTCAATCAG	0.82	4e-05	1	0/29	KJ024807.2	Bacillus phage vB_BtS_BMBtp3
		GCTTTTCCTTGTGCTTTCTTTTCAATCAG	0.82	4e-05	1	0/29	KT970646.1	Bacillus phage phiS58
		GCTTTTCCTTGTGCTTTCTTTTCAATCAG	0.82	4e-05	1	0/29	KJ920400.1	Bacillus phage Waukesha92
		GCTTTTCCTTGTGCTTTCTTTTCAATCAG	0.82	4e-05	1	0/29	HE614282.1	Bacillus phage BceA1 complete genome
		GCTTTTCCTTGTGCTTTCTTTTCAATCAG	0.82	4e-05	1	0/29	HE614281.1	Staphylococcus phage SpaA1 complete genome
		GCTTTTCCTTGTGCTTTCTTTTCAATCAG	0.82	4e-05	1	0/29	CP013060.1	Bacillus thuringiensis strain YWC2-8 plasmid pYWC2-8-5
		GCTTTTCCTTGTGCTTTCTTTTCAATCAG	0.82	4e-05	1	0/29	CP011352.1	Bacillus thuringiensis strain YC-10 plasmid pYC4
		GCTTTTCCTTGTGCTTTCTTTTCAATCAG	0.82	4e-05	1	0/29	AP014864.1	Bacillus thuringiensis serovar tolworthi
		GCTTTTCCTTGTGCTTTCTTTTCAATCAG	0.82	4e-05	1	0/29	CP010006.1	Bacillus thuringiensis serovar kurstaki strain HD 1 plasmid unnamed7
		GCTTTTCCTTGTGCTTTCTTTTCAATCAG	0.82	4e-05	1	0/29	CP010095.1	Bacillus thuringiensis serovar galleriae strain HD-29 plasmid pBMB47
		GCTTTTCCTTGTGCTTTCTTTTCAATCAG	0.82	4e-05	1	0/29	CP004871.1	Bacillus thuringiensis serovar kurstaki str. HD-1 plasmid pBMB46
		GCTTTTCCTTGTGCTTTCTTTTCAATCAG	0.82	4e-05	1	0/29	CP002178.1	Bacillus thuringiensis serovar tenebrionis str. YBT-1765 plasmid pBMB165
		GCTTTTCCTTGTGCTTTCTTTTCAATCAG	0.82	4e-05	1	0/29	CP003757.1	Bacillus thuringiensis HD-771 plasmid p05
>S940	CTGAAAATGGAAAAACAATTGAGCTAGTTGCAAA	CTGAAAATGGAAAAACAATTGAGCTAGTTGCAAA	1	6e-08	1	0/34	CP005940.1	Bacillus thuringiensis YBT-1518 plasmid pBMB0233
		CTGAAAATGGAAAAACAATTGAGCTAGTTGCAAA	1	6e-08	1	0/34	CP005939.1	Bacillus thuringiensis YBT-1518 plasmid pBMB0232
>S941	CTGAAGTTAAAGCTAAAATAGGCGATGCCGCTAATG	CTGAAGTTAAAGCTAAAATAGGCGATGCC	0.8	5e-05	1	0/29	AXY07452.1	23S rRNA adenine(2503)-C(2))-methyltransferase RlmN, Bacillus thuringiensis LM1212 chromosome
		CTGAAGTTAAAGCTAAAATAGGCGATGCC	0.8	5e-05	1	0/29	AXY07452.1	hypothetical protein, Bacillus thuringiensis LM1212 chromosome
>S942	CTGAATTAGCACTAGCAGAATCGGAAGGTTGTACA							ND
>S943	CTGCAATTCTTACATAAAATATAACACATCTTTT	CTGCAATTCTTACATAAAATATAACACATCTTTT	1	6e-08	1	0/34	KX258624.1	Bacillus thuringiensis strain INTA Fr7-4 plasmid pFR260
>S944	CTGCCTTTCCTTCTTCATTTTGCAACGTAACTGTA	CTGCCTTTCCTTCTTCATTTTGCAACGTAACTGTA	0.94	3e-07	1	0/33	CP017573.1	Bacillus thuringiensis strain SCG04-02 plasmid PSCG61
		GCCTTTCCTTCTTCATTTTGCAACGTAACCGTA	0.94	1e-05	0.9697	1/33	CP004133.1	Bacillus thuringiensis serovar thuringiensis str. IS5056 plasmid pIS56-85
		GCCTTTCCTTCTTCATTTTGCAACGTAACCGTA	0.94	1e-05	0.9697	1/33	CP001915.1	Bacillus thuringiensis serovar chinensis CT-43 plasmid pCT83
>S945	CTGGAAGAGAAGGTAAATCTTCAAGACCTGGTT	CTGGAAGAGAAGGTAAATCTTCAAGACCTGGTT	1	2e-07	1	0/33	CP020434.2	Bacillus sp. FDAARGOS_235 plasmid 1
>S946	CTGGATATCCCGATGCGTGAAAGCATCAAAACAA							ND
>S947	CTGGCGATCCAACGAGGTACTTTGTCATTGTAGAT	GGAGATCCAACGAGGTACTTTGTCATTGTAGAT	0.94	1e-05	0.9697	0/33	CP024687.1	Bacillus wiedmannii bv. thuringiensis strain FCC41 plasmid pFCC41-3-257K
>S948	CTGGGGAAACAATGCAACCTTTATGGATCAACTCTT							ND
>S949	CTGGTACAACTTCGCAAAACGCACCACTGGAAGG	CTGGTACAACTTCGCAAAACGCACCACTGGAAGG	1	6e-08	1	0/34	KX258624.1	Bacillus thuringiensis strain INTA Fr7-4 plasmid pFR260
>S950	CTGTAACAGTAGAACGTTTCCGAATGAAGAAAGA							ND
>S951	CTGTAGACGTTCCCGGTAAAGAAGCGGAAATGTC	CTGTAGACGTTCCCGGTAAAGAAGCGGAAATGTC	1	6e-08	1	0/34	KX258624.1	Bacillus thuringiensis strain INTA Fr7-4 plasmid pFR260
		TAGACGTTCCCGGTAAAGAAGCGGAAATGTC	0.91	3e-06	1	0/31	CP010096.1	Bacillus thuringiensis serovar galleriae strain HD-29 plasmid pBMBLin15
>S952	CTGTCAATTTCTTAACGAGGACTCGGAGCGTACAATCGCA	CTGTCAATTTCTTAACGAGGACTCGGAGCGTA	0.8	2e-06	1	0/32	CP001169.1	Bacillus cereus H3081.97 plasmid pH308197_29
>S953	CTTAACTGGGAAAATCCTTTAGACGCTTCTTTT							ND
>S954	CTTAACTTGCAACAGG	CTTAACTTGCAACAGG	1	82	1	0/16	CP010090.1	Bacillus thuringiensis serovar galleriae strain HD-29 plasmid pBMB426
>S955	CTTAACTTGCAACATA	CTTAACTTGCAACATA	1	82	1	0/16	CP032614.1	Bacillus thuringiensis strain QZL38 plasmid p.1
		CTTAACTTGCAACATA	1	82	1	0/16	CP014283.1	Bacillus thuringiensis strain Bt185 plasmid pBT1850636
		CTTAACTTGCAACATA	1	82	1	0/16	CP010090.1	Bacillus thuringiensis serovar galleriae strain HD-29 plasmid pBMB426
>S956	CTTAATGGGATTATGTCGTTTTTACCCCAGTTAATT							ND
>S957	CTTACAATACCTATAGGTTTAAACACTCCAGCCGC							ND
>S958	CTTACGAGCAATAGCTGCTGAGATTTTAGCTGCCAT							ND
>S959	CTTAGAACCTATAAAAGAACAACCTTCTACCAA	CTTAGAACCTATAAAAGAACAACCTTCTACCAA	1	2e-07	1	0/33	KX258624.1	Bacillus thuringiensis strain INTA Fr7-4 plasmid pFR260
>S960	CTTAGGGCGAAACTATGACGGTATCATAACCGAATG							ND
>S961	CTTAGTCTCTGGTTTAGTCTCTGGCTTAGTTT							ND
>S962	CTTAGTCTCTGGTTTAGTCTCTGGCTTAGTTTC							ND
>S963	CTTAGTCTCTTTCTCTTTTTCTATTACATTAATA	CTTAGTCTCTTTCTCTTTTTCTATTACATTAATA	1	6e-08	1	0/34	CP016361.1	Bacillus cereus strain M13 plasmid pBCM1301
>S964	CTTATACGAATACCAAGCTTGTTATAACTCCATTCAA							ND
>S965	CTTATATTGTGTAACAATTGACATTGCTGAACCA							ND
>S966	CTTATCCACAGTTTTTTCGAAGTTATTCACACTAATCCACAAAAGT							ND
>S967	CTTATGCATTTACAGTTCATAAATCTCAAGGTAG	CTTATGCATTTACAGTTCATAAATCTCAAGGTAG	1	6e-08	1	0/34	CP015182.1	Bacillus thuringiensis serovar alesti strain BGSC 4C1 plasmid pBMB8291
		CTTATGCATTTACAGTTCATAAATCTCAAGGTAG	1	6e-08	1	0/34	CP015151.1	Bacillus thuringiensis strain Bc601 plasmid pBTBC1
		CTTATGCATTTACAGTTCATAAATCTCAAGGTAG	1	6e-08	1	0/34	CP011356.1	Bacillus thuringiensis strain YC-10 plasmid pYC11
		CTTATGCATTTACAGTTCATAAATCTCAAGGTAG	1	6e-08	1	0/34	CP010010.1	Bacillus thuringiensis serovar kurstaki strain HD 1 plasmid unnamed10
		CTTATGCATTTACAGTTCATAAATCTCAAGGTAG	1	6e-08	1	0/34	CP010009.1	Bacillus thuringiensis serovar kurstaki strain HD 1 plasmid unnamed11
		CTTATGCATTTACAGTTCATAAATCTCAAGGTAG	1	6e-08	1	0/34	CP010099.1	Bacillus thuringiensis serovar galleriae strain HD-29 plasmid pBMB8
		CTTATGCATTTACAGTTCATAAATCTCAAGGTAG	1	6e-08	1	0/34	CP007610.1	Bacillus thuringiensis serovar kurstaki str. YBT-1520 plasmid pBMB8240
		CTTATGCATTTACAGTTCATAAATCTCAAGGTAG	1	6e-08	1	0/34	CP004883.1	Bacillus thuringiensis serovar kurstaki str. HD-1 plasmid pBMB14
		CTTATGCATTTACAGTTCATAAATCTCAAGGTAG	1	6e-08	1	0/34	CP004865.1	Bacillus thuringiensis serovar kurstaki str. YBT-1520 plasmid pBMB8240
		CTTATGCATTTACAGTTCATAAATCTCAAGGTAG	1	6e-08	1	0/34	CP004075.1	Bacillus thuringiensis serovar kurstaki str. HD73 plasmid pHT8_2
		CTTATGCATTTACAGTTCATAAATCTCAAGGTAG	1	6e-08	1	0/34	CP003893.1	Bacillus thuringiensis Bt407 plasmid BTB_8p
		CTTATGCATTTACAGTTCATAAATCTCAAGGTAG	1	6e-08	1	0/34	CP003760.1	Bacillus thuringiensis HD-771 plasmid p08
>S968	CTTATTAGAGGTATCACTGCAATGTCTTCATCTCTC							ND
>S969	CTTATTTAGCAAAGGATTCTGATGGGAAGCTCCA							ND
>S970	CTTCAATTGCTACATTCCGTCCTAATATTTGTT							ND
>S971	CTTCAGCCTAACATTTCAGTCGCTCTTGAGGTCAA							ND
>S972	CTTCATCACGCATTAAGTCATCAAGCGTTTTTTC	CTTCATCACGCATTAAGTCATCAAGCGTTTTTTC	1	6e-08	1	0/34	CP032609.1	Bacillus thuringiensis strain QZL38 plasmid p.2
		CTTCATCACGCATTAAGTCATCAAGCGTTTTTTC	1	6e-08	1	0/34	CP022346.1	Bacillus thuringiensis strain c25 plasmid unnamed1
		CTTCATCACGCATTAAGTCATCAAGCGTTTTTTC	1	6e-08	1	0/34	CP014284.1	Bacillus thuringiensis strain Bt185 plasmid pBT1850294
		CTTCATCACGCATTAAGTCATCAAGCGTTTTTTC	1	6e-08	1	0/34	CP003754.1	Bacillus thuringiensis HD-771 plasmid p02
>S973	CTTCATCTCGCATTAAGTCATCAAGCGTTTTTTC	CTTCATCTCGCATTAAGTCATCAAGCGTTTTTTC	1	6e-08	1	0/34	KX258624.1	Bacillus thuringiensis strain INTA Fr7-4 plasmid pFR260
>S974	CTTCCCAAGCGTCCATACTTGCAAGGTATCCTCATT	CTTCCCAAGCGTCCATACTTGCAAGGTATCCTCATT	1	6e-09	1	0/36	CP024689.1	Bacillus wiedmannii bv. thuringiensis strain FCC41 plasmid pFCC41-5-125K
		CTTCCCAAGCGTCCATACTTGCAAGGTATCCTCATT	1	6e-09	1	0/36	CP033793.1	Bacillus sp. strain FDAARGOS_527 plasmid unnamed6
		CTTCCCAAGCGTCCATACTTGCAAGGTATCCTCATT	1	6e-09	1	0/36	CP013280.1	Bacillus thuringiensis serovar israelensis strain AM65-52 plasmid pAM65-52-5-100K
		CTTCCCAAGCGTCCATACTTGCAAGGTATCCTCATT	1	6e-09	1	0/36	CP009350.1	Bacillus thuringiensis HD1002 plasmid 4
		CTTCCCAAGCGTCCATACTTGCAAGGTATCCTCATT	1	6e-09	1	0/36	CP006864.1	Bacillus toyonensis BCT-7112 plasmid pBCT77
		CTTCCCAAGCGTCCATACTTGCAAGGTATCCTCATT	1	6e-09	1	0/36	CP004133.1	Bacillus thuringiensis serovar thuringiensis str. IS5056 plasmid pIS56-85
		CTTCCCAAGCGTCCATACTTGCAAGGTATCCTCATT	1	6e-09	1	0/36	CP003690.1	Bacillus thuringiensis MC28 plasmid pMC95
		CTTCCCAAGCGTCCATACTTGCAAGGTATCCTCATT	1	6e-09	1	0/36	CP003766.1	Bacillus thuringiensis HD-789 plasmid pBTHD789-3
		CTTCCCAAGCGTCCATACTTGCAAGGTATCCTCATT	1	6e-09	1	0/36	CP001915.1	Bacillus thuringiensis serovar chinensis CT-43 plasmid pCT83
		CTTTCCAAGCGTCCATACTTGCAAGGTATCCTCGTT	1	1e-05	0.9444	1/36	CP001180.1	Bacillus cereus AH187 plasmid pAH187_45
>S975	CTTCCTCTAATTCTGCAACTTCTTCTATTGCTTCCTCAGTTTCT	CTTCCTCTAATTCTGCAACTTCTTCTATTGCTTCCTCAGTTTCT	1	5e-13	1	0/44	ARJ24269.1	cell division protein FtsK, Bacillus mycoides strain Gnyt1
>S976	CTTCGAAAGTATTATTCAGAATGCGGATTGTAT							ND
>S977	CTTCTAAAAACCTGTGTCAATCGAACTGTATT							ND
>S978	CTTCTTCCTGNNNNNNNNNNNNNNNNNNNNNNNNNN							ND
>S979	CTTCTTCTAATTCCACAACTTCTTCTGTCGCTTCCTCAGATTTC	CTTCTTCTAATTCCACAACTTCTTCTGTCGCTTCCTCAGATTTC	1	2e-12	1	0/43	ARJ24269.1	cell division protein FtsK, Bacillus mycoides strain Gnyt1
		CTTCCTCTAATTCCACAACTTCTTCTGTCGCTTCCTCAGATTTC	0.88	6e-07	0.9487	1/44	CP000903.1	Bacillus weihenstephanensis KBAB4
>S980	CTTCTTCTTGAGCTTTACGTTCAGT	CTTCTTCTTGAGCTTTACGTTCAGT	1	0.0009	1	0/25	CP011350.1	Bacillus thuringiensis strain YC-10 plasmid pYC1
		CTTCTTCTTGAGCTTTACGTTCAGT	1	0.0009	1	0/25	CP009998.1	Bacillus thuringiensis serovar kurstaki strain HD 1 plasmid unnamed1
		CTTCTTCTTGAGCTTTACGTTCAGT	1	0.0009	1	0/25	CP010090.1	Bacillus thuringiensis serovar galleriae strain HD-29 plasmid pBMB426
		CTTCTTCTTGAGCTTTACGTTCAGT	1	0.0009	1	0/25	CP007616.1	Bacillus thuringiensis serovar kurstaki str. YBT-1520 plasmid pBMB400
		CTTCTTCTTGAGCTTTACGTTCAGT	1	0.0009	1	0/25	CP004860.1	Bacillus thuringiensis serovar kurstaki str. YBT-1520 plasmid pBMB422
		TTCTTCTTGAGCTTTACGTTCA	0.88	0.054	1	0/22	MH370375.1	Salmonella phage S124
		TTCTTCTTGAGCTTTACGTTCA	0.88	0.054	1	0/22	AY692264.1	Bacteriophage T5 strain st0 deletion mutant
		TTCTTCTTGAGCTTTACGTTCA	0.88	0.054	1	0/22	AY543070.1	Bacteriophage T5
		TTCTTCTTGAGCTTTACGTTCA	0.88	0.054	1	0/22	AY587007.1	Bacteriophage T5 strain ATCC 11303-B5
		TTCTTCTTGAGCTTTACGTTC	0.84	0.21	1	0/21	MH370386.1	Salmonella phage S147
		TTCTTCTTGAGCTTTACGTTC	0.84	0.21	1	0/21	MH370366.1	Salmonella phage S113
		CTTCTTCTTGAGCTTTACGTT	0.96	0.21	1	0/21	AP014865.1	Bacillus thuringiensis serovar tolworthi plasmid pKK1
>S981	CTTCTTCTTGAGCTTTATGGTTAGC	CTTCTTCTTGAGCTTTATGGTTAGC	1	0.0009	1	0/25	CP011350.1	Bacillus thuringiensis strain YC-10 plasmid pYC1
		CTTCTTCTTGAGCTTTATGGTTAGC	1	0.0009	1	0/25	CP011350.1	Bacillus thuringiensis strain YC-10 plasmid pYC1
		CTTCTTCTTGAGCTTTATGGTTAGC	1	0.0009	1	0/25	CP009998.1	Bacillus thuringiensis serovar kurstaki strain HD 1 plasmid unnamed1
		CTTCTTCTTGAGCTTTATGGTTAGC	1	0.0009	1	0/25	CP010090.1	Bacillus thuringiensis serovar galleriae strain HD-29 plasmid pBMB426
		CTTCTTCTTGAGCTTTATGGTTAGC	1	0.0009	1	0/25	CP007616.1	Bacillus thuringiensis serovar kurstaki str. YBT-1520 plasmid pBMB400
		CTTCTTCTTGAGCTTTATGGTTAGC	1	0.0009	1	0/25	CP004860.1	Bacillus thuringiensis serovar kurstaki str. YBT-1520 plasmid pBMB422
		CTTCTTCTTGAGCTTTACGGTTAGC	1	0.21	0.96	1/25	CP023246.1	Bacillus cereus strain HBL-AI plasmid unnamed1
		CTTCTTCTTGAGCTTTACGGTTAGC	1	0.21	0.96	1/25	AP014865.1	Bacillus thuringiensis serovar tolworthi plasmid pKK1
		CTTCTTCTTGAGCGTTATGGTTAGC	1	0.21	0.96	1/25	CP004877.1	Bacillus thuringiensis serovar kurstaki str. HD-1 plasmid pBMB431
		TCTTCTTGAGCTTTACGGTTAGC	1	3.3	0.9565	1/23	CP020755.1	Bacillus thuringiensis strain ATCC 10792 plasmid pLDW-16
		TCTTCTTGAGCTTTACGGTTAGC	1	3.3	0.9565	1/23	CP021062.1	Bacillus thuringiensis strain ATCC 10792 plasmid poh1
		TCTTCTTGAGCTTTACGGTTAGC	0.92	3.3	0.9565	1/23	CP020005.1	Bacillus thuringiensis strain L-7601 plasmid unnamed3
		TCTTCTTGAGCTTTACGGTTAGC	1	3.3	0.9565	1/23	CP011154.1	Bacillus cereus strain CMCC P0011 plasmid pRML05
		TCTTCTTGAGCTTTACGGTTAGC	1	3.3	0.9565	1/23	CP004135.1	Bacillus thuringiensis serovar thuringiensis str. IS5056 plasmid pIS56-233
		TCTTCTTGAGCTTTACGGTTAGC	1	3.3	0.9565	1/23	CP011152.1	Bacillus cereus strain CMCC P0021 plasmid pRML04
>S982	CTTGAATCCTATCTCGTTGACTCCCATGATTACA							ND
>S983	CTTGAGAGAAGGAAATAGGTGTTGTTATGAAGTC	TGAGAGAAGGAAATAGGTGTTGTTATGAAGTC	0.94	8e-07	1	0/32	CP010111.1	Bacillus thuringiensis serovar indiana strain HD521 plasmid pBTHD521-5
>S984	CTTGCTACACTTTCCAATAACCATGTCGGAATCCA							ND
>S985	CTTGGCTTTCGCTTTTTCTTCTTCCGTTACTTCTTCTATT	CTTGGCTTTCGCTTTTTCTTCTTCCGTTACTTCTTCTATT	1	5e-11	1	0/40	ASJ51324.1	NADH dehydrogenase, Bacillus cereus strain K8
		CTTGGCTTTCGCTTTTTCTTCTTCCGTTACTTCTTCTATT	1	5e-11	1	0/40	CP015150.1	Bacillus thuringiensis strain Bc601
		CTTGGCTTTCGCTTTTTCTTCTTCCGTTACTTCTTCTATT	1	5e-11	1	0/40	AZR80042.1	NADH-quinone oxidoreductase subunit C, Bacillus thuringiensis strain C15
>S986	CTTGGGGAACACCTAAAATACGCGGAAGAGGAATGGT							ND
>S987	CTTGTAACCTTTTAAGAACAAGATTGCAATTACTGAT							ND
>S988	CTTGTAATCTTTTAAGAACAAGATTGCAATTACTGAT							ND
>S989	CTTGTATAATCTTAGTGTATCTACAAAATGCAT							ND
>S990	CTTTAGTTGGATACTTCTCAACAGCCGCTTCAAA	CTTTAGTTGGATACTTCTCAACAGCCGCTTCAAA	1	6e-08	1	0/34	CP012103.1	Bacillus thuringiensis strain HS18-1 plasmid pHS18-4
>S991	CTTTATCATCTCACTTGATGAGGTTGGTTCAATAT							ND
>S992	CTTTATGTCCGTGACCGTCCTATTACAATCCTTTAC	TTTCATGTCCGTGACCGTCCTATTACAATCCTTTAC	0.97	1e-06	0.9722	1/36	AP014870.1	Bacillus thuringiensis serovar tolworthi plasmid pKK6 DNA
>S993	CTTTCCCGTTCCAACCTTCACGCGCAACTCTTTC							ND
>S994	CTTTCCTTTCTCGTATACGTGATACCAAAAAGTCGCACCT							ND
>S995	CTTTCTGTAAATGTAAAAGCAACAGTTTTCTTT	CTTTCTGTAAATGTAAAAGCAACAGTTTTCTTT	1	2e-07	1	0/33	CP001178.1	Bacillus cereus AH187 plasmid pAH187_12
>S996	CTTTGAAAAAGCCTGATTTGATTAGACCAAAAGAT							ND
>S997	CTTTGCAGGTTTGGGAAAAAGGAGAAGTATTAAT							ND
>S998	CTTTGGAACTATAGCCTTTAACATTCATTTCCGTTGCGTTCT	GCCTTTAACATTCATTTCCGTTGCGTTCT	0.69	8e-05	1	0/29	CP024773.1	Bacillus thuringiensis LM1212 plasmid pLM2
		GCCTTTAACATTCATTTCCGTTGCGTTCT	0.69	8e-05	1	0/29	CP021437.1	Bacillus thuringiensis strain C15 plasmid pBMB240
		GCCTTTAACATTCATTTCCGTTGCGTTCT	0.69	8e-05	1	0/29	CP024657.1	Bacillus cereus strain MLY1 plasmid pMLY1.1
		GCCTTTAACATTCATTTCCGTTGCGTTCT	0.69	8e-05	1	0/29	CP003692.1	Bacillus thuringiensis MC28 plasmid pMC189
>S999	CTTTGGCCGTTGAACCAATTAAAAACCCGATTAAAGTTTAGT							ND
>S1000	CTTTGTAAAAGAAATGATGAAAGAAAACATTTTTGTCA							ND
>S1001	CTTTGTTCACCTGCTGTTTACTTTTGAATCTTATC	CTTTGTTCACCTGCTGTTTACTTTTGAATCTTATC	1	2e-08	1	0/35	KT970646.1	Bacillus phage phiS58
		CTTTGTTCACCTGCTGTTTACTTTTGAATCTTATC	1	2e-08	1	0/35	KT970645.1	Bacillus phage phi4J1
		CTTTGTTCACCTGCTGTTTACTTTTGAATCTTATC	1	2e-08	1	0/35	KJ920400.1	Bacillus phage Waukesha92
		CTTTATTCACCTGCTGTTTACTTTTGAATCTTATC	1	9e-07	0.9714	0/35	KJ024807.2	Bacillus phage vB_BtS_BMBtp3
		CTTTGTTCACCTGCTGTTTACTTTTGAATCTTATC	1	2e-08	1	0/35	CP013060.1	Bacillus thuringiensis strain YWC2-8 plasmid pYWC2-8-5
		CTTTGTTCACCTGCTGTTTACTTTTGAATCTTATC	1	2e-08	1	0/35	CP011352.1	Bacillus thuringiensis strain YC-10 plasmid pYC4
		CTTTGTTCACCTGCTGTTTACTTTTGAATCTTATC	1	2e-08	1	0/35	CP010006.1	Bacillus thuringiensis serovar kurstaki strain HD 1 plasmid unnamed7
		CTTTGTTCACCTGCTGTTTACTTTTGAATCTTATC	1	2e-08	1	0/35	CP010095.1	Bacillus thuringiensis serovar galleriae strain HD-29 plasmid pBMB47
		CTTTGTTCACCTGCTGTTTACTTTTGAATCTTATC	1	2e-08	1	0/35	CP004871.1	Bacillus thuringiensis serovar kurstaki str. HD-1 plasmid pBMB46
		CTTTGTTCACCTGCTGTTTACTTTTGAATCTTATC	1	2e-08	1	0/35	CP002178.1	Bacillus thuringiensis serovar tenebrionis str. YBT-1765 plasmid pBMB165
>S1002	CTTTTACTACGGTTGTGATGGATACAGTTAGCAT							ND
>S1003	CTTTTTCTGTTTGTTATTGCATGAATATGGTTT							ND
>S1004	CTTTTTTTGTGCTTTCATCTTGATAATCGTATTC							ND
>S1005	GAAAAAACGCTTGATGACTTAATGCGAGATGAAG	GAAAAAACGCTTGATGACTTAATGCGAGATGAAG	1	6e-08	1	0/34	KX258624.1	Bacillus thuringiensis strain INTA Fr7-4 plasmid pFR260
>S1006	GAAAAAACGCTTGATGACTTAATGCGTGATGAA	GAAAAAACGCTTGATGACTTAATGCGTGATGAA	1	2e-07	1	0/33	CP032609.1	Bacillus thuringiensis strain QZL38 plasmid p.2
		GAAAAAACGCTTGATGACTTAATGCGTGATGAA	1	2e-07	1	0/33	CP022346.1	Bacillus thuringiensis strain c25 plasmid unnamed1
		GAAAAAACGCTTGATGACTTAATGCGTGATGAA	1	2e-07	1	0/33	CP014284.1	Bacillus thuringiensis strain Bt185 plasmid pBT1850294
		GAAAAAACGCTTGATGACTTAATGCGTGATGAA	1	2e-07	1	0/33	CP003754.1	Bacillus thuringiensis HD-771 plasmid p02
>S1007	GAAAAAACGCTTGATGACTTAATGCGTGATGAAG	GAAAAAACGCTTGATGACTTAATGCGTGATGAAG	1	6e-08	1	0/34	CP032609.1	Bacillus thuringiensis strain QZL38 plasmid p.2
		GAAAAAACGCTTGATGACTTAATGCGTGATGAAG	1	6e-08	1	0/34	CP022346.1	Bacillus thuringiensis strain c25 plasmid unnamed1
		GAAAAAACGCTTGATGACTTAATGCGTGATGAAG	1	6e-08	1	0/34	CP014284.1	Bacillus thuringiensis strain Bt185 plasmid pBT1850294
		GAAAAAACGCTTGATGACTTAATGCGTGATGAAG	1	6e-08	1	0/34	CP003754.1	Bacillus thuringiensis HD-771 plasmid p02
>S1008	GAAAATGTCCGTGAATGACACCGTTTGACCTCATT	GAAAATGTCCGTGAATGACACCGTTTGACCTCATT	1	2e-08	1	0/35	CP032613.1	Bacillus thuringiensis strain QZL38 plasmid p.6
		GAAAATGTCCGTGAATGACACCGTTTGACCTCATT	1	2e-08	1	0/35	CP015359.1	Bacillus thuringiensis strain MYBT18246 plasmid p17175
		GAAAATGTCCGTGAATGACACCGTTTGACCTCATT	1	2e-08	1	0/35	CP015358.1	Bacillus thuringiensis strain MYBT18246 plasmid p46701
		GAAAATGTCCGTGAATGACACCGTTTGACCTCATT	1	2e-08	1	0/35	CP015350.1	Bacillus thuringiensis strain MYBT18246	two fragments
		GAAAATGTCCGTGAATGACACCGTTTGACCTCATT	1	2e-08	1	0/35	CP014287.1	Bacillus thuringiensis strain Bt185 plasmid pBT1850042
		GAAAATGTCCGTGAATGACACCGTTTGACCTCATT	1	2e-08	1	0/35	CP005936.1	Bacillus thuringiensis YBT-1518 plasmid pBMB0229
>S1009	GAAACAAATTGGGTCTAATACTCCCCAATTATC							ND
>S1010	GAAAGAAAAAGGCGTGATGTGACATGAATAATG							ND
>S1011	GAAAGAAGATGTTAATTCTGTAACCGCTTCTTG							ND
>S1012	GAAAGTGCAAGAAATAGCGAAGCCTAAAGAAGAAACA	GAAAGTGCAAGAAATAGCGAAGCCTAAAGAAGAAACA	1	2e-09	1	0/37	ARC27783.1	enterotoxin, Bacillus sp. FDAARGOS_235 chromosome
		GAAAGTGCAAGAAATAGCGAAGCCTAAAGAAGAAACA	1	2e-09	1	0/37	ARC27718.1	MoxR family ATPase, Bacillus sp. FDAARGOS_235
>S1013	GAAATATAGGAAGAAGAAAAAAGGAAAAGAAAGAGCAG							ND
>S1014	GAAATGAATCCGGCGAAAGTTGGAAACGA							ND
>S1015	GAAATGCAAGTAGGTAGAAATAAGGAAGAGAAGGAGCAG	GAAATGCAAGTAGGTAGAAATAAGGAAGAGAAGGAGCAG	1	2e-10	1	0/39	CP032614.1	Bacillus thuringiensis strain QZL38 plasmid p.1	three fragments
		GAAATGCAAGTAGGTAGAAATAAGGAAGAGAAGGAGCAG	1	2e-10	1	0/39	CP014283.1	Bacillus thuringiensis strain Bt185 plasmid pBT1850636	three fragments
		GAAATGCAAGTAGGTAGAAATAAGGAAGAGAAGGAGCA	0.97	6e-10	1	0/38	CP023246.1	Bacillus cereus strain HBL-AI plasmid unnamed1
		GAAATGCAAGTAGGTAGAAATAAGGAAGAGAAGGAGCA	0.97	6e-10	1	0/38	CP022446.1	Bacillus cereus C1L plasmid pC1L1
		GAAATGCAAGTAGGTAGAAATAAGGAAGAGAAGGAGCA	0.97	6e-10	1	0/38	CP011350.1	Bacillus thuringiensis strain YC-10 plasmid pYC1
		GAAATGCAAGTAGGTAGAAATAAGGAAGAGAAGGAGCA	0.97	6e-10	1	0/38	CP009998.1	Bacillus thuringiensis serovar kurstaki strain HD 1 plasmid unnamed1
		GAAATGCAAGTAGGTAGAAATAAGGAAGAGAAGGAGCA	0.97	6e-10	1	0/38	CP010090.1	Bacillus thuringiensis serovar galleriae strain HD-29 plasmid pBMB426
		GAAATGCAAGTAGGTAGAAATAAGGAAGAGAAGGAGCA	0.97	6e-10	1	0/38	CP007616.1	Bacillus thuringiensis serovar kurstaki str. YBT-1520 plasmid pBMB400
		GAAATGCAAGTAGGTAGAAATAAGGAAGAGAAGGAGCA	0.97	6e-10	1	0/38	CP004860.1	Bacillus thuringiensis serovar kurstaki str. YBT-1520 plasmid pBMB422
		GAAATGCAAGTAGGTAGAAATAAGGAAGAGAAGGAGCA	0.97	6e-10	1	0/38	CP007513.1	Bacillus bombysepticus plasmid pBb
>S1016	GAAATTGACTTTTGTACTTGCTCTACCACTACT	GAAATTGACTTTTGTACTTGCTCTACCACTACT	1	2e-07	1	0/33	AVP46414.1	DNA translocase FtsK, Bacillus cereus strain TG1-6 chromosome
		GAAATTGACTTTTGTACTTGCTCTACCACTACT	1	2e-07	1	0/33	ASL67462.1	Cell division protein FtsK, Bacillus cereus strain FORC_047
		GAAATTGACTTTTGTACTTGCTCTACCACTACT	1	2e-07	1	0/33	ARP59999.1	DNA translocase FtsK, Bacillus thuringiensis strain ATCC 10792
>S1017	GAACATACATGTCTAAATTAATCACAGAACACCTCAGAA	ATACATGTCTAAATTAATCACAGAACACCTCAGAA	0.89	3e-08	1	0/35	CP024772.1	Bacillus thuringiensis LM1212 plasmid pLM1
		ATACATGTCTAAATTAATCACAGAACACCTCAGAA	0.89	3e-08	1	0/35	CP009637.1	Bacillus cereus 03BB108 plasmid pBFI_5
>S1018	GAACATAGGGTTAACATTGCTCATGATGCTCTCC	AACATAGGGTTAACATTGCTCATGATGCTCTCC	0.97	2e-07	1	0/33	KJ024807.2	Bacillus phage vB_BtS_BMBtp3
		AACATAGGGTTAACATTGCTCATGATGCTCTCC	0.97	2e-07	1	0/33	KT970646.1	Bacillus phage phiS58
[truncated: 1,999 more rows]
